# Supplementary material for: PD-L1 blockade immunotherapy rewires cancer-induced emergency myelopoiesis
Source: Front Immunol. 2024 Oct 11;15:1386838. doi: 10.3389/fimmu.2024.1386838 (PMC11502414; doi:10.3389/fimmu.2024.1386838)
Supplement: Supplementary file 7 [file Table1.xlsx]

## Sheet: DEGs
BM LSK cells -B16F10
RNA-seq	DEGS
Differentially Expressed Genes (DEGs)
external_gene_name	logFC	logCPM	PValue	FDR
Igkv4-72	10.5218	1.88865	1.30903e-22	2.08018e-19
Ighv1-49	10.4442	4.19706	6.29882e-35	5.00473e-31
Igkv17-121	8.3042	-0.194324	8.6264e-12	9.13881e-09
Igkv2-109	8.13802	-0.330896	4.84467e-12	5.49905e-09
Ighv1-15	6.16646	0.111659	1.0196e-11	1.01265e-08
Cma1	4.77324	-1.09373	3.08015e-07	0.000203944
Iglv3	3.81543	0.371712	6.21918e-06	0.00318803
Igkv3-7	3.79763	-0.378686	5.2592e-05	0.0185021
Ighv1-69	3.25569	1.52411	1.56305e-11	1.37991e-08
Iglc1	3.12725	4.06911	1.27715e-13	1.69126e-10
Mir23a	2.56896	0.774501	1.51956e-05	0.00670759
Klf2	2.55826	7.12381	7.00838e-41	1.1137e-36
Fcrla	2.47567	1.79557	4.12642e-08	2.851e-05
Gm18679	2.28997	-0.300096	0.000162132	0.0436683
Igkc	2.04195	9.22322	4.33083e-06	0.00229404
Il5ra	2.02305	0.407249	0.000159899	0.0436683
Jchain	1.99927	7.01245	8.65598e-06	0.00393006
Cacna1h	1.99012	1.25076	6.93899e-06	0.00344586
Klf6	1.89401	9.57224	4.39116e-23	7.75333e-20
Rhob	1.84595	8.12898	2.01564e-25	8.00764e-22
Dusp1	1.78699	8.52595	1.56086e-24	4.96072e-21
Gm26532	1.7586	4.24335	4.26359e-09	3.22632e-06
Gm37352	1.69467	4.11639	1.18949e-11	1.11189e-08
Fosb	1.69023	10.3899	9.05794e-31	4.79799e-27
H2ac6	1.68543	2.56873	1.32756e-06	0.000811392
Jun	1.68254	9.8747	3.34279e-24	8.85339e-21
H2bc8	1.56282	3.01957	4.32513e-06	0.00229404
Fos	1.56005	10.6207	1.00099e-23	1.98834e-20
Tsc22d3	1.55125	7.00869	4.86398e-24	1.10419e-20
Ighm	1.46774	10.594	3.2421e-05	0.0122667
Iglc2	1.29495	2.80824	5.43819e-05	0.0185021
H1f2	1.21956	5.50703	4.62942e-07	0.000294264
Zfp36	0.986124	9.79024	8.97638e-13	1.09726e-09
Egr1	0.881216	9.2483	8.76225e-05	0.0273021
Klf4	0.878891	6.5328	3.61157e-06	0.00212561
Ccl9	0.812959	7.09626	1.03829e-08	7.49979e-06
Ier2	0.791831	7.99728	3.62518e-05	0.0133972
Cpa3	0.790761	4.55598	0.000106438	0.0307527
Sat1	0.703273	5.922	8.63441e-06	0.00393006
Dusp2	0.700675	7.75539	2.23247e-05	0.00909644
Neat1	0.700101	7.50419	8.08884e-06	0.00389515
Pf4	0.689716	5.12227	7.95991e-05	0.0257869
Adrb2	0.669925	5.35384	0.000101717	0.0299332
Mirt1	0.598076	5.43187	0.000114829	0.0325847
Hspa5	0.594657	9.83459	1.91861e-05	0.00802333
Cd69	0.555336	8.09067	8.11369e-05	0.0257869
Pvr	-0.819626	4.49742	0.00015366	0.0428387
Scand1	-1.29501	3.21875	2.84841e-05	0.01104
Il1r2	-1.74026	3.71295	1.09175e-09	9.13105e-07
Tnfsf11	-1.79119	2.22361	4.25743e-05	0.0153761
Zcchc14	-1.79598	0.951482	1.91297e-05	0.00802333
Xlr3b	-2.01887	1.46231	4.16076e-06	0.00229404
Ighv1-80	-2.61879	-0.342617	9.52735e-05	0.0285659
Gm26583	-2.62696	-1.01062	9.21929e-05	0.0281738
Ighv9-3	-2.99897	1.24685	3.69667e-09	2.93719e-06
Tex45	-3.05823	-1.07016	5.47226e-05	0.0185021
Gm45662	-3.52271	-1.73995	6.49534e-05	0.0215036
Igkv3-10	-5.3516	1.17491	1.35188e-20	1.95298e-17
Igkv16-104	-11.5231	2.78791	2.50985e-05	0.009971

## Sheet: GO
BM LSK cells -B16F10
GO
source	term_name	term_id	adjusted_p_value	negative_log10_of_adjusted_p_value	term_size	query_size	intersection_size	effective_domain_size	intersections
GO:BP	immune system process	GO:0002376	2.83e-12	11.5488	2897	52	29	27350	KLF2,IGHV1-49,DUSP1,JUN,TSC22D3,FOS,IGKV4-72,IGKV3-10,IGLC1,ZFP36,IGKV2-109,IGKV17-121,IGHV1-15,IGHV1-69,IGHV9-3,CCL9,KLF4,IGLV3,JCHAIN,IGKV16-104,IGHM,TNFSF11,IGKV3-7,IGLC2,PF4,EGR1,IGHV1-80,PVR,IL5RA
GO:CC	immunoglobulin complex, circulating	GO:0042571	1.02e-11	10.992	125	52	10	27145	IGHV1-49,IGKV3-10,IGLC1,IGHV1-15,IGHV1-69,IGHV9-3,JCHAIN,IGHM,IGLC2,IGHV1-80
GO:CC	immunoglobulin complex	GO:0019814	2.07e-11	10.6846	134	52	10	27145	IGHV1-49,IGKV3-10,IGLC1,IGHV1-15,IGHV1-69,IGHV9-3,JCHAIN,IGHM,IGLC2,IGHV1-80
GO:MF	immunoglobulin receptor binding	GO:0034987	3.16e-10	9.5002	128	43	9	25299	IGHV1-49,IGLC1,IGHV1-15,IGHV1-69,IGHV9-3,JCHAIN,IGHM,IGLC2,IGHV1-80
GO:CC	extracellular space	GO:0005615	6.7e-09	8.17371	1984	52	21	27145	IGHV1-49,IGKV4-72,IGKV3-10,IGLC1,IGKV2-109,IGKV17-121,IGHV1-15,IGHV1-69,IGHV9-3,CCL9,CMA1,IGLV3,JCHAIN,IGKV16-104,IGHM,TNFSF11,IGKV3-7,IGLC2,PF4,IGHV1-80,CPA3
GO:BP	immune response	GO:0006955	1.23e-08	7.91007	1851	52	21	27350	IGHV1-49,IGKV4-72,IGKV3-10,IGLC1,IGKV2-109,IGKV17-121,IGHV1-15,IGHV1-69,IGHV9-3,CCL9,IGLV3,JCHAIN,IGKV16-104,IGHM,TNFSF11,IGKV3-7,IGLC2,PF4,IGHV1-80,PVR,IL5RA
GO:BP	response to stress	GO:0006950	1.87e-08	7.72811	4067	52	29	27350	KLF2,IGHV1-49,RHOB,DUSP1,JUN,TSC22D3,FOS,IGLC1,ZFP36,IGHV1-15,IGHV1-69,IL1R2,IGHV9-3,CCL9,CMA1,KLF4,NEAT1,JCHAIN,MIR23A,HSPA5,IGHM,TNFSF11,IGLC2,PF4,EGR1,IGHV1-80,ADRB2,PVR,IL5RA
GO:BP	defense response	GO:0006952	6.09e-08	7.21571	1788	52	20	27350	IGHV1-49,JUN,IGLC1,ZFP36,IGHV1-15,IGHV1-69,IL1R2,IGHV9-3,CCL9,CMA1,KLF4,JCHAIN,IGHM,TNFSF11,IGLC2,PF4,IGHV1-80,ADRB2,PVR,IL5RA
GO:CC	extracellular region	GO:0005576	7.09e-08	7.1495	2774	52	23	27145	IGHV1-49,IGKV4-72,IGKV3-10,IGLC1,IGKV2-109,IGKV17-121,IGHV1-15,IGHV1-69,IL1R2,IGHV9-3,CCL9,CMA1,IGLV3,JCHAIN,HSPA5,IGKV16-104,IGHM,TNFSF11,IGKV3-7,IGLC2,PF4,IGHV1-80,CPA3
GO:MF	antigen binding	GO:0003823	7.31e-07	6.13589	205	43	8	25299	IGHV1-49,IGLC1,IGHV1-15,IGHV1-69,IGHV9-3,JCHAIN,IGLC2,IGHV1-80
GO:BP	response to stimulus	GO:0050896	9.27e-07	6.03296	10488	52	42	27350	KLF2,IGHV1-49,FOSB,RHOB,DUSP1,JUN,TSC22D3,FOS,IGKV4-72,IGKV3-10,IGLC1,ZFP36,IGKV2-109,IGKV17-121,IGHV1-15,IGHV1-69,IL1R2,IGHV9-3,CCL9,FCRLA,CMA1,KLF4,IGLV3,CACNA1H,NEAT1,JCHAIN,MIR23A,HSPA5,DUSP2,IGKV16-104,IGHM,IER2,TNFSF11,IGKV3-7,IGLC2,PF4,CD69,EGR1,IGHV1-80,ADRB2,PVR,IL5RA
GO:CC	pentameric IgM immunoglobulin complex	GO:0071756	1.69e-06	5.77176	3	52	3	27145	IGKV3-10,JCHAIN,IGHM
GO:CC	IgM immunoglobulin complex, circulating	GO:0071754	1.69e-06	5.77176	3	52	3	27145	IGKV3-10,JCHAIN,IGHM
GO:CC	IgM immunoglobulin complex	GO:0071753	1.69e-06	5.77176	3	52	3	27145	IGKV3-10,JCHAIN,IGHM
GO:BP	humoral immune response	GO:0006959	5.75e-06	5.24008	390	52	10	27350	IGHV1-49,IGLC1,IGHV1-15,IGHV1-69,IGHV9-3,JCHAIN,IGHM,IGLC2,PF4,IGHV1-80
GO:BP	phagocytosis, recognition	GO:0006910	2.95e-05	4.52956	151	52	7	27350	IGHV1-49,IGLC1,IGHV1-15,IGHV1-69,IGHV9-3,IGLC2,IGHV1-80
GO:BP	response to external stimulus	GO:0009605	3.24e-05	4.48901	3135	52	22	27350	IGHV1-49,FOSB,DUSP1,JUN,FOS,IGLC1,ZFP36,IGHV1-15,IGHV1-69,IGHV9-3,CCL9,CMA1,KLF4,JCHAIN,HSPA5,IGHM,TNFSF11,IGLC2,PF4,IGHV1-80,ADRB2,PVR
GO:BP	complement activation, classical pathway	GO:0006958	3.39e-05	4.47042	154	52	7	27350	IGHV1-49,IGLC1,IGHV1-15,IGHV1-69,IGHV9-3,IGLC2,IGHV1-80
REAC	FCERI mediated MAPK activation	REAC:R-MMU-2871796	3.51e-05	4.4548	132	27	7	8384	IGHV1-49,JUN,FOS,IGKV17-121,IGHV1-15,IGHV1-69,IGHV1-80
GO:BP	response to biotic stimulus	GO:0009607	3.6e-05	4.44402	1799	52	17	27350	IGHV1-49,JUN,FOS,IGLC1,ZFP36,IGHV1-15,IGHV1-69,IGHV9-3,CCL9,KLF4,JCHAIN,HSPA5,IGHM,IGLC2,PF4,IGHV1-80,PVR
GO:MF	protein binding	GO:0005515	3.81e-05	4.41878	10491	43	35	25299	KLF2,IGHV1-49,RHOB,DUSP1,JUN,TSC22D3,FOS,IGLC1,ZFP36,IGHV1-15,IGHV1-69,IL1R2,IGHV9-3,CCL9,FCRLA,H1F2,H2AC6,KLF4,H2BC8,CACNA1H,NEAT1,SAT1,JCHAIN,HSPA5,DUSP2,IGHM,TNFSF11,IGLC2,PF4,CD69,EGR1,IGHV1-80,ADRB2,PVR,IL5RA
GO:BP	humoral immune response mediated by circulating immunoglobulin	GO:0002455	6.17e-05	4.2096	168	52	7	27350	IGHV1-49,IGLC1,IGHV1-15,IGHV1-69,IGHV9-3,IGLC2,IGHV1-80
GO:BP	B cell receptor signaling pathway	GO:0050853	6.17e-05	4.2096	168	52	7	27350	IGHV1-49,IGLC1,IGHV1-15,IGHV1-69,IGHV9-3,IGLC2,IGHV1-80
GO:BP	complement activation	GO:0006956	8.84e-05	4.05377	177	52	7	27350	IGHV1-49,IGLC1,IGHV1-15,IGHV1-69,IGHV9-3,IGLC2,IGHV1-80
GO:BP	phagocytosis, engulfment	GO:0006911	9.18e-05	4.03697	178	52	7	27350	IGHV1-49,IGLC1,IGHV1-15,IGHV1-69,IGHV9-3,IGLC2,IGHV1-80
GO:BP	response to bacterium	GO:0009617	0.000105568	3.97647	1042	52	13	27350	IGHV1-49,JUN,FOS,IGLC1,ZFP36,IGHV1-15,IGHV1-69,IGHV9-3,JCHAIN,IGHM,IGLC2,PF4,IGHV1-80
GO:BP	plasma membrane invagination	GO:0099024	0.000128786	3.89013	187	52	7	27350	IGHV1-49,IGLC1,IGHV1-15,IGHV1-69,IGHV9-3,IGLC2,IGHV1-80
GO:BP	adaptive immune response	GO:0002250	0.000155453	3.8084	553	52	10	27350	IGHV1-49,IGLC1,IGHV1-15,IGHV1-69,IGHV9-3,JCHAIN,IGHM,IGLC2,IGHV1-80,PVR
GO:BP	membrane invagination	GO:0010324	0.000171495	3.76575	195	52	7	27350	IGHV1-49,IGLC1,IGHV1-15,IGHV1-69,IGHV9-3,IGLC2,IGHV1-80
GO:BP	cell surface receptor signaling pathway	GO:0007166	0.000174808	3.75744	2829	52	20	27350	IGHV1-49,JUN,FOS,IGLC1,IGHV1-15,IGHV1-69,IL1R2,IGHV9-3,CCL9,FCRLA,KLF4,MIR23A,HSPA5,TNFSF11,IGLC2,PF4,EGR1,IGHV1-80,ADRB2,IL5RA
GO:BP	regulation of immune system process	GO:0002682	0.000246651	3.60792	1559	52	15	27350	IGHV1-49,DUSP1,JUN,TSC22D3,FOS,IGLC1,ZFP36,IGHV1-15,IGHV1-69,IGHV9-3,TNFSF11,IGLC2,PF4,IGHV1-80,PVR
GO:BP	positive regulation of B cell activation	GO:0050871	0.000257661	3.58895	207	52	7	27350	IGHV1-49,IGLC1,IGHV1-15,IGHV1-69,IGHV9-3,IGLC2,IGHV1-80
GO:CC	cell surface	GO:0009986	0.000272079	3.56531	1124	52	12	27145	IGHV1-49,IGLC1,IGHV1-15,IGHV1-69,IGHV9-3,HSPA5,IGHM,IGLC2,CD69,IGHV1-80,PVR,IL5RA
GO:BP	response to cytokine	GO:0034097	0.000365254	3.43741	1160	52	13	27350	KLF2,DUSP1,JUN,FOS,ZFP36,IL1R2,CCL9,KLF4,HSPA5,TNFSF11,PF4,EGR1,IL5RA
GO:BP	defense response to bacterium	GO:0042742	0.000372236	3.42918	458	52	9	27350	IGHV1-49,IGLC1,IGHV1-15,IGHV1-69,IGHV9-3,JCHAIN,IGHM,IGLC2,IGHV1-80
GO:CC	external side of plasma membrane	GO:0009897	0.000457998	3.33914	597	52	9	27145	IGHV1-49,IGLC1,IGHV1-15,IGHV1-69,IGHV9-3,IGLC2,CD69,IGHV1-80,IL5RA
REAC	Scavenging of heme from plasma	REAC:R-MMU-2168880	0.000534679	3.27191	124	27	6	8384	IGHV1-49,IGKV17-121,IGHV1-15,IGHV1-69,JCHAIN,IGHV1-80
GO:MF	binding	GO:0005488	0.000640487	3.19349	16247	43	41	25299	KLF2,IGHV1-49,FOSB,RHOB,DUSP1,JUN,TSC22D3,FOS,KLF6,IGLC1,ZFP36,IGHV1-15,IGHV1-69,IL1R2,IGHV9-3,CCL9,FCRLA,CMA1,H1F2,H2AC6,KLF4,H2BC8,CACNA1H,NEAT1,SAT1,JCHAIN,MIR23A,ZCCHC14,HSPA5,DUSP2,IGHM,TNFSF11,IGLC2,PF4,CD69,EGR1,IGHV1-80,ADRB2,CPA3,PVR,IL5RA
GO:BP	positive regulation of biological process	GO:0048518	0.000694288	3.15846	6714	52	30	27350	KLF2,IGHV1-49,FOSB,RHOB,DUSP1,JUN,FOS,KLF6,IGLC1,ZFP36,IGHV1-15,IGHV1-69,IGHV9-3,CCL9,CMA1,KLF4,XLR3B,CACNA1H,JCHAIN,MIR23A,HSPA5,SCAND1,IER2,TNFSF11,IGLC2,PF4,EGR1,IGHV1-80,ADRB2,PVR
REAC	Cell surface interactions at the vascular wall	REAC:R-MMU-202733	0.000896174	3.04761	213	27	7	8384	IGHV1-49,IGKV17-121,IGHV1-15,IGHV1-69,JCHAIN,PF4,IGHV1-80
REAC	Binding and Uptake of Ligands by Scavenger Receptors	REAC:R-MMU-2173782	0.000916806	3.03772	136	27	6	8384	IGHV1-49,IGKV17-121,IGHV1-15,IGHV1-69,JCHAIN,IGHV1-80
GO:CC	monomeric IgA immunoglobulin complex	GO:0071748	0.000918171	3.03708	2	52	2	27145	IGKV3-10,JCHAIN
GO:BP	immunoglobulin mediated immune response	GO:0016064	0.000974684	3.01114	252	52	7	27350	IGHV1-49,IGLC1,IGHV1-15,IGHV1-69,IGHV9-3,IGLC2,IGHV1-80
REAC	Fc epsilon receptor (FCERI) signaling	REAC:R-MMU-2454202	0.000983452	3.00725	216	27	7	8384	IGHV1-49,JUN,FOS,IGKV17-121,IGHV1-15,IGHV1-69,IGHV1-80
GO:MF	signaling receptor binding	GO:0005102	0.00104299	2.98172	1682	43	13	25299	IGHV1-49,IGLC1,IGHV1-15,IGHV1-69,IGHV9-3,CCL9,JCHAIN,IGHM,TNFSF11,IGLC2,PF4,IGHV1-80,ADRB2
GO:BP	regulation of B cell activation	GO:0050864	0.00108344	2.96519	256	52	7	27350	IGHV1-49,IGLC1,IGHV1-15,IGHV1-69,IGHV9-3,IGLC2,IGHV1-80
GO:BP	B cell mediated immunity	GO:0019724	0.00108344	2.96519	256	52	7	27350	IGHV1-49,IGLC1,IGHV1-15,IGHV1-69,IGHV9-3,IGLC2,IGHV1-80
GO:BP	response to other organism	GO:0051707	0.00113916	2.94341	1756	52	15	27350	IGHV1-49,JUN,FOS,IGLC1,ZFP36,IGHV1-15,IGHV1-69,IGHV9-3,CCL9,JCHAIN,IGHM,IGLC2,PF4,IGHV1-80,PVR
GO:BP	response to external biotic stimulus	GO:0043207	0.00117259	2.93085	1760	52	15	27350	IGHV1-49,JUN,FOS,IGLC1,ZFP36,IGHV1-15,IGHV1-69,IGHV9-3,CCL9,JCHAIN,IGHM,IGLC2,PF4,IGHV1-80,PVR
GO:BP	cell recognition	GO:0008037	0.0016667	2.77814	273	52	7	27350	IGHV1-49,IGLC1,IGHV1-15,IGHV1-69,IGHV9-3,IGLC2,IGHV1-80
GO:BP	angiogenesis	GO:0001525	0.0016921	2.77157	549	52	9	27350	KLF2,RHOB,JUN,CMA1,KLF4,SAT1,MIR23A,PF4,ADRB2
GO:BP	lymphocyte mediated immunity	GO:0002449	0.00173814	2.75992	402	52	8	27350	IGHV1-49,IGLC1,IGHV1-15,IGHV1-69,IGHV9-3,IGLC2,IGHV1-80,PVR
GO:BP	adaptive immune response based on somatic recombination of immune receptors built from immunoglobulin superfamily domains	GO:0002460	0.00205142	2.68795	411	52	8	27350	IGHV1-49,IGLC1,IGHV1-15,IGHV1-69,IGHV9-3,IGLC2,IGHV1-80,PVR
GO:BP	innate immune response	GO:0045087	0.00216402	2.66474	927	52	11	27350	IGHV1-49,IGLC1,IGHV1-15,IGHV1-69,IGHV9-3,CCL9,JCHAIN,IGHM,IGLC2,IGHV1-80,PVR
GO:BP	blood vessel development	GO:0001568	0.00229736	2.63877	742	52	10	27350	KLF2,RHOB,JUN,CMA1,KLF4,SAT1,MIR23A,PF4,EGR1,ADRB2
GO:BP	antigen receptor-mediated signaling pathway	GO:0050851	0.00232683	2.63323	287	52	7	27350	IGHV1-49,IGLC1,IGHV1-15,IGHV1-69,IGHV9-3,IGLC2,IGHV1-80
GO:BP	regulation of response to stimulus	GO:0048583	0.00263416	2.57936	4011	52	22	27350	KLF2,IGHV1-49,DUSP1,JUN,IGLC1,ZFP36,IGHV1-15,IGHV1-69,IL1R2,IGHV9-3,CCL9,CMA1,KLF4,MIR23A,HSPA5,DUSP2,TNFSF11,IGLC2,EGR1,IGHV1-80,ADRB2,PVR
GO:CC	IgA immunoglobulin complex, circulating	GO:0071746	0.00275113	2.56049	3	52	2	27145	IGKV3-10,JCHAIN
GO:CC	polymeric IgA immunoglobulin complex	GO:0071749	0.00275113	2.56049	3	52	2	27145	IGKV3-10,JCHAIN
GO:CC	secretory IgA immunoglobulin complex	GO:0071751	0.00275113	2.56049	3	52	2	27145	IGKV3-10,JCHAIN
GO:CC	IgA immunoglobulin complex	GO:0071745	0.00275113	2.56049	3	52	2	27145	IGKV3-10,JCHAIN
KEGG	Fluid shear stress and atherosclerosis	KEGG:05418	0.00292684	2.5336	146	25	5	8875	KLF2,DUSP1,JUN,FOS,IL1R2
GO:BP	positive regulation of lymphocyte activation	GO:0051251	0.00307924	2.51156	434	52	8	27350	IGHV1-49,IGLC1,IGHV1-15,IGHV1-69,IGHV9-3,TNFSF11,IGLC2,IGHV1-80
GO:BP	biological process involved in interspecies interaction between organisms	GO:0044419	0.00337386	2.47187	1914	52	15	27350	IGHV1-49,JUN,FOS,IGLC1,ZFP36,IGHV1-15,IGHV1-69,IGHV9-3,CCL9,JCHAIN,IGHM,IGLC2,PF4,IGHV1-80,PVR
GO:BP	vasculature development	GO:0001944	0.00339621	2.46901	775	52	10	27350	KLF2,RHOB,JUN,CMA1,KLF4,SAT1,MIR23A,PF4,EGR1,ADRB2
GO:BP	regulation of angiogenesis	GO:0045765	0.00371938	2.42953	308	52	7	27350	KLF2,RHOB,CMA1,KLF4,MIR23A,PF4,ADRB2
GO:BP	regulation of vasculature development	GO:1901342	0.0040511	2.39243	312	52	7	27350	KLF2,RHOB,CMA1,KLF4,MIR23A,PF4,ADRB2
GO:BP	cell activation	GO:0001775	0.00407668	2.38969	1205	52	12	27350	IGHV1-49,JUN,IGLC1,IGHV1-15,IGHV1-69,IGHV9-3,TNFSF11,IGLC2,PF4,EGR1,IGHV1-80,ADRB2
GO:BP	positive regulation of cellular process	GO:0048522	0.00452703	2.34419	6028	52	27	27350	KLF2,IGHV1-49,FOSB,RHOB,DUSP1,JUN,FOS,KLF6,IGLC1,ZFP36,IGHV1-15,IGHV1-69,IGHV9-3,CCL9,KLF4,XLR3B,MIR23A,HSPA5,SCAND1,IER2,TNFSF11,IGLC2,PF4,EGR1,IGHV1-80,ADRB2,PVR
GO:BP	cellular response to organic substance	GO:0071310	0.00473201	2.32495	2832	52	18	27350	KLF2,FOSB,DUSP1,JUN,FOS,ZFP36,IL1R2,CCL9,CMA1,KLF4,CACNA1H,MIR23A,HSPA5,TNFSF11,PF4,EGR1,ADRB2,IL5RA
REAC	CD22 mediated BCR regulation	REAC:R-MMU-5690714	0.00499971	2.30106	107	27	5	8384	IGHV1-49,IGKV17-121,IGHV1-15,IGHV1-69,IGHV1-80
GO:BP	defense response to other organism	GO:0098542	0.00500074	2.30097	1229	52	12	27350	IGHV1-49,IGLC1,IGHV1-15,IGHV1-69,IGHV9-3,CCL9,JCHAIN,IGHM,IGLC2,PF4,IGHV1-80,PVR
GO:CC	side of membrane	GO:0098552	0.00517693	2.28593	807	52	9	27145	IGHV1-49,IGLC1,IGHV1-15,IGHV1-69,IGHV9-3,IGLC2,CD69,IGHV1-80,IL5RA
GO:BP	positive regulation of immune system process	GO:0002684	0.00551612	2.25837	1021	52	11	27350	IGHV1-49,JUN,FOS,IGLC1,IGHV1-15,IGHV1-69,IGHV9-3,TNFSF11,IGLC2,IGHV1-80,PVR
GO:BP	cellular response to chemical stimulus	GO:0070887	0.00551705	2.25829	3503	52	20	27350	KLF2,FOSB,RHOB,DUSP1,JUN,FOS,ZFP36,IL1R2,CCL9,CMA1,KLF4,CACNA1H,MIR23A,HSPA5,TNFSF11,PF4,CD69,EGR1,ADRB2,IL5RA
GO:BP	immune response-activating cell surface receptor signaling pathway	GO:0002429	0.00586691	2.23159	330	52	7	27350	IGHV1-49,IGLC1,IGHV1-15,IGHV1-69,IGHV9-3,IGLC2,IGHV1-80
REAC	Classical antibody-mediated complement activation	REAC:R-MMU-173623	0.00597482	2.22367	111	27	5	8384	IGHV1-49,IGKV17-121,IGHV1-15,IGHV1-69,IGHV1-80
GO:BP	immune response-activating signal transduction	GO:0002757	0.00598501	2.22293	331	52	7	27350	IGHV1-49,IGLC1,IGHV1-15,IGHV1-69,IGHV9-3,IGLC2,IGHV1-80
GO:BP	blood vessel morphogenesis	GO:0048514	0.00651404	2.18615	647	52	9	27350	KLF2,RHOB,JUN,CMA1,KLF4,SAT1,MIR23A,PF4,ADRB2
GO:BP	cellular response to cytokine stimulus	GO:0071345	0.00721679	2.14166	1050	52	11	27350	KLF2,DUSP1,ZFP36,IL1R2,CCL9,KLF4,HSPA5,TNFSF11,PF4,EGR1,IL5RA
REAC	Creation of C4 and C2 activators	REAC:R-MMU-166786	0.00739532	2.13104	116	27	5	8384	IGHV1-49,IGKV17-121,IGHV1-15,IGHV1-69,IGHV1-80
REAC	FCGR activation	REAC:R-MMU-2029481	0.00739532	2.13104	116	27	5	8384	IGHV1-49,IGKV17-121,IGHV1-15,IGHV1-69,IGHV1-80
GO:BP	immune response-regulating cell surface receptor signaling pathway	GO:0002768	0.00756439	2.12123	343	52	7	27350	IGHV1-49,IGLC1,IGHV1-15,IGHV1-69,IGHV9-3,IGLC2,IGHV1-80
GO:BP	positive regulation of leukocyte activation	GO:0002696	0.00767025	2.11519	491	52	8	27350	IGHV1-49,IGLC1,IGHV1-15,IGHV1-69,IGHV9-3,TNFSF11,IGLC2,IGHV1-80
REAC	Role of LAT2/NTAL/LAB on calcium mobilization	REAC:R-MMU-2730905	0.00770849	2.11303	117	27	5	8384	IGHV1-49,IGKV17-121,IGHV1-15,IGHV1-69,IGHV1-80
GO:BP	regulation of multicellular organismal development	GO:2000026	0.00787898	2.10353	1525	52	13	27350	KLF2,RHOB,JUN,FOS,ZFP36,CMA1,KLF4,XLR3B,MIR23A,HSPA5,TNFSF11,PF4,ADRB2
WP	Mapk signaling pathway	WP:WP493	0.00811217	2.09086	159	17	5	4471	DUSP1,JUN,FOS,IL1R2,HSPA5
GO:CC	transcription factor AP-1 complex	GO:0035976	0.00914793	2.03868	5	52	2	27145	JUN,FOS
REAC	Initial triggering of complement	REAC:R-MMU-166663	0.0098105	2.00831	123	27	5	8384	IGHV1-49,IGKV17-121,IGHV1-15,IGHV1-69,IGHV1-80
GO:BP	positive regulation of cell activation	GO:0050867	0.0101335	1.99424	510	52	8	27350	IGHV1-49,IGLC1,IGHV1-15,IGHV1-69,IGHV9-3,TNFSF11,IGLC2,IGHV1-80
REAC	Role of phospholipids in phagocytosis	REAC:R-MMU-2029485	0.0102002	1.99139	124	27	5	8384	IGHV1-49,IGKV17-121,IGHV1-15,IGHV1-69,IGHV1-80
REAC	Antigen activates B Cell Receptor (BCR) leading to generation of second messengers	REAC:R-MMU-983695	0.0102002	1.99139	124	27	5	8384	IGHV1-49,IGKV17-121,IGHV1-15,IGHV1-69,IGHV1-80
REAC	Immunoregulatory interactions between a Lymphoid and a non-Lymphoid cell	REAC:R-MMU-198933	0.01072	1.96981	209	27	6	8384	IGHV1-49,IGKV17-121,IGHV1-15,IGHV1-69,IGHV1-80,PVR
GO:BP	leukocyte mediated immunity	GO:0002443	0.0107297	1.96941	514	52	8	27350	IGHV1-49,IGLC1,IGHV1-15,IGHV1-69,IGHV9-3,IGLC2,IGHV1-80,PVR
GO:BP	phagocytosis	GO:0006909	0.0107687	1.96784	362	52	7	27350	IGHV1-49,IGLC1,IGHV1-15,IGHV1-69,IGHV9-3,IGLC2,IGHV1-80
REAC	FCERI mediated Ca+2 mobilization	REAC:R-MMU-2871809	0.0123328	1.90894	129	27	5	8384	IGHV1-49,IGKV17-121,IGHV1-15,IGHV1-69,IGHV1-80
WP	Spinal cord injury	WP:WP2432	0.0149793	1.82451	99	17	4	4471	RHOB,FOS,ZFP36,EGR1
REAC	Regulation of Complement cascade	REAC:R-MMU-977606	0.0176242	1.75389	139	27	5	8384	IGHV1-49,IGKV17-121,IGHV1-15,IGHV1-69,IGHV1-80
GO:BP	positive regulation of miRNA transcription	GO:1902895	0.0205442	1.68731	71	52	4	27350	JUN,FOS,KLF4,EGR1
GO:BP	inflammatory response	GO:0006954	0.0209523	1.67877	748	52	9	27350	JUN,ZFP36,IL1R2,CCL9,CMA1,TNFSF11,PF4,ADRB2,IL5RA
KEGG	Chemical carcinogenesis - receptor activation	KEGG:05207	0.0224481	1.64882	225	25	5	8875	JUN,FOS,KLF4,TNFSF11,ADRB2
REAC	Complement cascade	REAC:R-MMU-166658	0.022999	1.63829	147	27	5	8384	IGHV1-49,IGKV17-121,IGHV1-15,IGHV1-69,IGHV1-80
GO:BP	regulation of cell activation	GO:0050865	0.023291	1.63281	758	52	9	27350	IGHV1-49,IGLC1,IGHV1-15,IGHV1-69,IGHV9-3,TNFSF11,IGLC2,IGHV1-80,ADRB2
KEGG	Osteoclast differentiation	KEGG:04380	0.0233629	1.63147	124	25	4	8875	FOSB,JUN,FOS,TNFSF11
GO:BP	anatomical structure formation involved in morphogenesis	GO:0048646	0.0245597	1.60978	1195	52	11	27350	KLF2,RHOB,DUSP1,JUN,CMA1,KLF4,SAT1,MIR23A,DUSP2,PF4,ADRB2
GO:BP	B cell activation	GO:0042113	0.0245682	1.60963	411	52	7	27350	IGHV1-49,IGLC1,IGHV1-15,IGHV1-69,IGHV9-3,IGLC2,IGHV1-80
GO:BP	positive regulation of miRNA metabolic process	GO:2000630	0.0269376	1.56964	76	52	4	27350	JUN,FOS,KLF4,EGR1
GO:BP	activation of immune response	GO:0002253	0.0309541	1.50928	426	52	7	27350	IGHV1-49,IGLC1,IGHV1-15,IGHV1-69,IGHV9-3,IGLC2,IGHV1-80
KEGG	Human T-cell leukemia virus 1 infection	KEGG:05166	0.0313839	1.50329	242	25	5	8875	JUN,FOS,ZFP36,IL1R2,EGR1
GO:BP	regulation of lymphocyte activation	GO:0051249	0.0337312	1.47197	602	52	8	27350	IGHV1-49,IGLC1,IGHV1-15,IGHV1-69,IGHV9-3,TNFSF11,IGLC2,IGHV1-80
REAC	Regulation of actin dynamics for phagocytic cup formation	REAC:R-MMU-2029482	0.0353575	1.45152	161	27	5	8384	IGHV1-49,IGKV17-121,IGHV1-15,IGHV1-69,IGHV1-80
GO:BP	cellular response to calcium ion	GO:0071277	0.0439658	1.35689	86	52	4	27350	FOSB,JUN,FOS,HSPA5
GO:BP	regulation of miRNA transcription	GO:1902893	0.0460201	1.33705	87	52	4	27350	JUN,FOS,KLF4,EGR1
GO:BP	miRNA transcription	GO:0061614	0.0481439	1.31746	88	52	4	27350	JUN,FOS,KLF4,EGR1
GO:MF	DNA binding	GO:0003677	0.0489026	1.31067	2413	43	13	25299	KLF2,FOSB,JUN,FOS,KLF6,ZFP36,H1F2,H2AC6,KLF4,H2BC8,JCHAIN,IGHM,EGR1
HP	Absent circulating B cells	HP:0030252	0.0496035	1.30449	8	7	2	4909	IGLC1,IGLC2
GO:MF	protein tyrosine/threonine phosphatase activity	GO:0008330	0.0499558	1.30141	10	43	2	25299	DUSP1,DUSP2

## Sheet: IPA
BM LSK cells -B16F10
IPA analysis-BM specific
© 2000-2023 QIAGEN. All rights reserved.
Ingenuity Canonical Pathways	-log(p-value)	Ratio	z-score	Molecules
IL-15 Signaling	30	1,63E-01	0,447	Igha,IGHG1,Ighg2b,Ighg3,Ighj2,Ighj3,Ighj4,IGHM,Ighv1-15,Ighv1-18,Ighv1-26,Ighv1-39,Ighv1-49,Ighv1-55,Ighv1-64,Ighv1-69,Ighv1-74,Ighv1-76,Ighv1-80,Ighv1-81,Ighv1-9,Ighv10-1,Ighv11-2,Ighv12-3,Ighv14-2,Ighv2-2,Ighv2-9-1,Ighv3-1,Ighv3-6,Ighv4-1,Ighv5-16,Ighv5-17,Ighv5-2,Ighv5-6,Ighv5-9-1,Ighv6-6,Ighv7-1,Ighv9-3,IGKC,Igkj4,Igkv1-110,Igkv1-117,Igkv1-122,Igkv1-135,Igkv1-88,Igkv10-94,Igkv12-46,Igkv12-89,…
PI3K Signaling in B Lymphocytes	2,91E01	1,52E-01	1890	ATF3,BLK,C3,CALML5,FOS,Igha,IGHG1,Ighg2b,Ighg3,Ighj2,Ighj3,Ighj4,IGHM,Ighv1-15,Ighv1-18,Ighv1-26,Ighv1-39,Ighv1-49,Ighv1-55,Ighv1-64,Ighv1-69,Ighv1-74,Ighv1-76,Ighv1-80,Ighv1-81,Ighv1-9,Ighv10-1,Ighv11-2,Ighv12-3,Ighv14-2,Ighv2-2,Ighv2-9-1,Ighv3-1,Ighv3-6,Ighv4-1,Ighv5-16,Ighv5-17,Ighv5-2,Ighv5-6,Ighv5-9-1,Ighv6-6,Ighv7-1,Ighv9-3,IGKC,Igkj4,Igkv1-110,Igkv1-117,Igkv1-122,Igkv1-135,Igkv1-88,Igkv10-…
B Cell Development	2,88E01	1,66E-01	NaN	H2-Eb2,HLA-DRB5,Igha,IGHG1,Ighg2b,Ighg3,Ighj2,Ighj3,Ighj4,IGHM,Ighv1-15,Ighv1-18,Ighv1-26,Ighv1-39,Ighv1-49,Ighv1-55,Ighv1-64,Ighv1-69,Ighv1-74,Ighv1-76,Ighv1-80,Ighv1-81,Ighv1-9,Ighv10-1,Ighv11-2,Ighv12-3,Ighv14-2,Ighv2-2,Ighv2-9-1,Ighv3-1,Ighv3-6,Ighv4-1,Ighv5-16,Ighv5-17,Ighv5-2,Ighv5-6,Ighv5-9-1,Ighv6-6,Ighv7-1,Ighv9-3,IGKC,Igkj4,Igkv1-110,Igkv1-117,Igkv1-122,Igkv1-135,Igkv1-88,Igkv10-94,Igkv…
FcγRIIB Signaling in B Lymphocytes	2,83E01	1,58E-01	NaN	CACNA1C,CACNA1E,CACNA1H,Igha,IGHG1,Ighg2b,Ighg3,Ighj2,Ighj3,Ighj4,IGHM,Ighv1-15,Ighv1-18,Ighv1-26,Ighv1-39,Ighv1-49,Ighv1-55,Ighv1-64,Ighv1-69,Ighv1-74,Ighv1-76,Ighv1-80,Ighv1-81,Ighv1-9,Ighv10-1,Ighv11-2,Ighv12-3,Ighv14-2,Ighv2-2,Ighv2-9-1,Ighv3-1,Ighv3-6,Ighv4-1,Ighv5-16,Ighv5-17,Ighv5-2,Ighv5-6,Ighv5-9-1,Ighv6-6,Ighv7-1,Ighv9-3,IGKC,Igkj4,Igkv1-110,Igkv1-117,Igkv1-122,Igkv1-135,Igkv1-88,Igkv10…
Systemic Lupus Erythematosus In B Cell Signaling Pathway	2,82E01	1,37E-01	0,894	BCL2L11,CALML5,CD22,FCGR2A,FGR,FOS,HCK,Igha,IGHG1,Ighg2b,Ighg3,Ighj2,Ighj3,Ighj4,IGHM,Ighv1-15,Ighv1-18,Ighv1-26,Ighv1-39,Ighv1-49,Ighv1-55,Ighv1-64,Ighv1-69,Ighv1-74,Ighv1-76,Ighv1-80,Ighv1-81,Ighv1-9,Ighv10-1,Ighv11-2,Ighv12-3,Ighv14-2,Ighv2-2,Ighv2-9-1,Ighv3-1,Ighv3-6,Ighv4-1,Ighv5-16,Ighv5-17,Ighv5-2,Ighv5-6,Ighv5-9-1,Ighv6-6,Ighv7-1,Ighv9-3,IGKC,Igkj4,Igkv1-110,Igkv1-117,Igkv1-122,Igkv1-135,…
B Cell Receptor Signaling	2,74E01	1,43E-01	1890	CALML5,CD22,EGR1,FCGR2A,Igha,IGHG1,Ighg2b,Ighg3,Ighj2,Ighj3,Ighj4,IGHM,Ighv1-15,Ighv1-18,Ighv1-26,Ighv1-39,Ighv1-49,Ighv1-55,Ighv1-64,Ighv1-69,Ighv1-74,Ighv1-76,Ighv1-80,Ighv1-81,Ighv1-9,Ighv10-1,Ighv11-2,Ighv12-3,Ighv14-2,Ighv2-2,Ighv2-9-1,Ighv3-1,Ighv3-6,Ighv4-1,Ighv5-16,Ighv5-17,Ighv5-2,Ighv5-6,Ighv5-9-1,Ighv6-6,Ighv7-1,Ighv9-3,IGKC,Igkj4,Igkv1-110,Igkv1-117,Igkv1-122,Igkv1-135,Igkv1-88,Igkv10…
p70S6K Signaling	2,56E01	1,45E-01	2000	AGTR1,F2RL1,Igha,IGHG1,Ighg2b,Ighg3,Ighj2,Ighj3,Ighj4,IGHM,Ighv1-15,Ighv1-18,Ighv1-26,Ighv1-39,Ighv1-49,Ighv1-55,Ighv1-64,Ighv1-69,Ighv1-74,Ighv1-76,Ighv1-80,Ighv1-81,Ighv1-9,Ighv10-1,Ighv11-2,Ighv12-3,Ighv14-2,Ighv2-2,Ighv2-9-1,Ighv3-1,Ighv3-6,Ighv4-1,Ighv5-16,Ighv5-17,Ighv5-2,Ighv5-6,Ighv5-9-1,Ighv6-6,Ighv7-1,Ighv9-3,IGKC,Igkj4,Igkv1-110,Igkv1-117,Igkv1-122,Igkv1-135,Igkv1-88,Igkv10-94,Igkv12-4…
Altered T Cell and B Cell Signaling in Rheumatoid Arthritis	2,01E01	1,06E-01	NaN	CD3D,CD3E,CD3G,H2-Eb2,HLA-DRB5,Igha,IGHG1,Ighg2b,Ighg3,Ighj2,Ighj3,Ighj4,IGHM,Ighv1-15,Ighv1-18,Ighv1-26,Ighv1-39,Ighv1-49,Ighv1-55,Ighv1-64,Ighv1-69,Ighv1-74,Ighv1-76,Ighv1-80,Ighv1-81,Ighv1-9,Ighv10-1,Ighv11-2,Ighv12-3,Ighv14-2,Ighv2-2,Ighv2-9-1,Ighv3-1,Ighv3-6,Ighv4-1,Ighv5-16,Ighv5-17,Ighv5-2,Ighv5-6,Ighv5-9-1,Ighv6-6,Ighv7-1,Ighv9-3,IGKC,Igkj4,Igkv1-110,Igkv1-117,Igkv1-122,Igkv1-135,Igkv1-88…
Communication between Innate and Adaptive Immune Cells	1,93E01	1,05E-01	NaN	CCL4,Ccl9,CD3D,CD3E,CD3G,HLA-DRB5,Igha,IGHG1,Ighg2b,Ighg3,Ighj2,Ighj3,Ighj4,IGHM,Ighv1-15,Ighv1-18,Ighv1-26,Ighv1-39,Ighv1-49,Ighv1-55,Ighv1-64,Ighv1-69,Ighv1-74,Ighv1-76,Ighv1-80,Ighv1-81,Ighv1-9,Ighv10-1,Ighv11-2,Ighv12-3,Ighv14-2,Ighv2-2,Ighv2-9-1,Ighv3-1,Ighv3-6,Ighv4-1,Ighv5-16,Ighv5-17,Ighv5-2,Ighv5-6,Ighv5-9-1,Ighv6-6,Ighv7-1,Ighv9-3,IGKC,Igkj4,Igkv1-110,Igkv1-117,Igkv1-122,Igkv1-135,Igkv1…
Role of NFAT in Regulation of the Immune Response	1,66E01	9,55E-02	3207	CALML5,CD3D,CD3E,CD3G,FCER1A,FCGR2A,FCGR3A/FCGR3B,FOS,GNG3,H2-Eb2,HLA-DRB5,Igha,IGHG1,Ighg2b,Ighg3,Ighj2,Ighj3,Ighj4,IGHM,Ighv1-15,Ighv1-18,Ighv1-26,Ighv1-39,Ighv1-49,Ighv1-55,Ighv1-64,Ighv1-69,Ighv1-74,Ighv1-76,Ighv1-80,Ighv1-81,Ighv1-9,Ighv10-1,Ighv11-2,Ighv12-3,Ighv14-2,Ighv2-2,Ighv2-9-1,Ighv3-1,Ighv3-6,Ighv4-1,Ighv5-16,Ighv5-17,Ighv5-2,Ighv5-6,Ighv5-9-1,Ighv6-6,Ighv7-1,Ighv9-3,IGKC,Igkj4,Igkv…
Phospholipase C Signaling	1,52E01	9,01E-02	1897	ADCY4,ARHGEF16,CALML5,CD3D,CD3E,CD3G,FCGR2A,GNG3,Igha,IGHG1,Ighg2b,Ighg3,Ighj2,Ighj3,Ighj4,IGHM,Ighv1-15,Ighv1-18,Ighv1-26,Ighv1-39,Ighv1-49,Ighv1-55,Ighv1-64,Ighv1-69,Ighv1-74,Ighv1-76,Ighv1-80,Ighv1-81,Ighv1-9,Ighv10-1,Ighv11-2,Ighv12-3,Ighv14-2,Ighv2-2,Ighv2-9-1,Ighv3-1,Ighv3-6,Ighv4-1,Ighv5-16,Ighv5-17,Ighv5-2,Ighv5-6,Ighv5-9-1,Ighv6-6,Ighv7-1,Ighv9-3,IGKC,Igkj4,Igkv1-110,Igkv1-117,Igkv1-122,…
Systemic Lupus Erythematosus Signaling	1,4E01	8,9E-02	NaN	CD22,CD3D,CD3E,CD3G,FCGR2A,FCGR3A/FCGR3B,FOS,Igha,IGHG1,Ighg2b,Ighg3,Ighj2,Ighj3,Ighj4,IGHM,Ighv1-15,Ighv1-18,Ighv1-26,Ighv1-39,Ighv1-49,Ighv1-55,Ighv1-64,Ighv1-69,Ighv1-74,Ighv1-76,Ighv1-80,Ighv1-81,Ighv1-9,Ighv10-1,Ighv11-2,Ighv12-3,Ighv14-2,Ighv2-2,Ighv2-9-1,Ighv3-1,Ighv3-6,Ighv4-1,Ighv5-16,Ighv5-17,Ighv5-2,Ighv5-6,Ighv5-9-1,Ighv6-6,Ighv7-1,Ighv9-3,IGKC,Igkj4,Igkv1-110,Igkv1-117,Igkv1-122,Igkv…
Phagosome Formation	1,34E01	1,02E-01	4936	ADGRE1,Adgre4,ADGRF3,ADGRG2,ADORA3,ADRB2,AGTR1,C3,C5AR1,C5AR2,CCR1,CCR2,CHRM3,CMKLR1,EDNRB,F2RL1,FCER1A,FCGR2A,FCGR3A/FCGR3B,FGR,FN1,FPR1,FPR2,FZD4,GALR2,GPR153,GPR18,GPR3,GPR34,GPR55,GPR85,GPRC5C,GRM1,HCAR2,HCK,HTR1B,HTR2B,Igha,IGHG1,Ighg2b,IGHM,IGKC,ITGA3,ITGAE,ITGAM,JCHAIN,LPAR4,LPAR6,LTB4R,MRC1,MYH7B,MYL9,MYLK3,MYO18B,MYO1H,OPRL1,P2RY10,P2RY12,P2RY13,P2RY6,PIK3R6,PLA2G7,PLD4,RAPGEF3,RASD2,TLR…
Macrophage Alternative Activation Signaling Pathway	1,18E01	1,63E-01	2611	ALOX15,Chil3/Chil4,CIITA,CLEC10A,CSF1R,DUSP1,FCER1A,FOS,FPR1,H4C3,HLA-DRB5,IGHG1,Ighg2b,IGHM,IGKC,IL10,IL10RA,IL13RA1,IL1R2,IL1RN,IL36G,IRS2,JCHAIN,JUN,KLF4,MAPK13,MRC1,NFKB2,PF4,PIK3R6,REL,RELB,TSC22D3
S100 Family Signaling Pathway	1,16E01	9,33E-02	4007	ADGRE1,Adgre4,ADGRF3,ADGRG2,ADORA3,ADRB2,AGTR1,C5AR1,C5AR2,CACNA1C,CACNA1E,CACNA1H,CALML5,CCL4,CCR1,CCR2,CDH1,CDKN1A,CHRM3,CMKLR1,CYBB,DLC1,EDNRB,F2RL1,FCGR2A,FCGR3A/FCGR3B,FOS,FPR1,FPR2,FZD4,GALR2,GPR153,GPR18,GPR3,GPR34,GPR55,GPR85,GPRC5C,GRM1,HCAR2,HTR1B,HTR2B,IGHG1,Ighg2b,IGHM,IGKC,IL10RA,JCHAIN,JUN,LPAR4,LPAR6,LTB4R,MAPK13,MMP16,MMP25,MMP8,MMP9,NFKB2,OPRL1,P2RY10,P2RY12,P2RY13,P2RY6,PIK3R6,S…
Granulocyte Adhesion and Diapedesis	9,12E00	1,48E-01	NaN	2610528A11Rik,C5AR1,CCL4,Ccl6,Ccl9,CCR1,CCR2,CLDN1,Cldn13,CLDN15,CLDN4,CX3CL1,CXCL12,CXCL16,CXCR2,CXCR5,FPR1,FPR2,IL1R2,IL1RN,IL36G,ITGAM,MMP16,MMP25,MMP8,MMP9,PF4,Ppbp
G-Protein Coupled Receptor Signaling	8,7E00	8,68E-02	2689	ADCY4,ADGRE1,Adgre4,ADGRF3,ADGRG2,ADORA3,ADRB2,AGTR1,C5AR1,C5AR2,CALML5,CCR1,CCR2,CHRM3,CMKLR1,CXCR2,DUSP1,DUSP4,EDNRB,F2RL1,FOS,FPR1,FPR2,FZD4,GALR2,GDPD3,GNG3,GPR153,GPR18,GPR3,GPR34,GPR55,GPR85,GPRC5C,GRM1,HCAR2,HCN1,HTR1B,HTR2B,JUN,LPAR4,LPAR6,LTB4R,MAPK13,MYL9,MYLK3,NFKB2,OPRL1,P2RY10,P2RY12,P2RY13,P2RY6,PDE3A,PDE4B,PIK3R6,RAPGEF3,RASD2,REL,RELB,TULP2,WWTR1
Agranulocyte Adhesion and Diapedesis	8,69E00	1,38E-01	NaN	2610528A11Rik,C5AR1,CCL4,Ccl6,Ccl9,CCR1,CCR2,CLDN1,Cldn13,CLDN15,CLDN4,CX3CL1,CXCL12,CXCL16,CXCR2,CXCR5,FN1,IL1RN,IL36G,MMP16,MMP25,MMP8,MMP9,MYH7B,MYL9,MYO18B,MYO1H,PF4,Ppbp
IL-12 Signaling and Production in Macrophages	8,11E00	1,27E-01	-2191	ALOX12,ALOX15,APOM,C3,CALML5,COL5A3,FCGR2A,FCGR3A/FCGR3B,FOS,IGHG1,Ighg2b,IGHM,IGKC,IL10,IL10RA,ITGAM,JCHAIN,JUN,LYZ,MAPK13,MST1,MST1R,NFKB2,PIK3R6,PRLR,REL,RELB,S100A8,TLR3,TNFSF11
Pathogen Induced Cytokine Storm Signaling Pathway	7,95E00	1,05E-01	3363	2610528A11Rik,BHLHE40,C3,CCL4,Ccl6,Ccl9,CCR1,CDH1,CIITA,Col17a1,COL4A4,COL5A3,COL9A3,CX3CL1,CXCL12,CXCL16,CXCR2,FOS,HLA-DRB5,IL10,IL1R2,IL1RN,IL36G,JUN,MAPK13,NFKB2,NLRP12,P2RX7,PF4,Ppbp,PRDM1,STX11,TLR1,Tlr11,Tlr12,Tlr13,TLR3,TLR8,TNFSF11
Role of Macrophages, Fibroblasts and Endothelial Cells in Rheumatoid Arthritis	6,74E00	1,02E-01	NaN	2210010C04Rik,C5AR1,CALML5,CEBPE,CXCL12,F2RL1,FCGR3A/FCGR3B,FN1,FOS,FZD4,IGHG1,Ighg2b,IGHM,IGKC,IL10,IL1R2,IL1RN,IL36G,JCHAIN,JUN,PIK3R6,RASD2,SFRP1,SFRP4,TLR1,Tlr11,Tlr12,Tlr13,TLR3,TLR8,TNFSF11,WNT10B,WNT11,WNT2B
CREB Signaling in Neurons	6,16E00	8,07E-02	2309	ADCY4,ADGRE1,Adgre4,ADGRF3,ADGRG2,ADORA3,ADRB2,AGTR1,C5AR1,C5AR2,CACNA1C,CACNA1E,CACNA1H,CALML5,CCR1,CCR2,CHRM3,CMKLR1,EDNRB,F2RL1,FLT4,FPR1,FPR2,FZD4,GALR2,GNG3,GPR153,GPR18,GPR3,GPR34,GPR55,GPR85,GPRC5C,GRIA2,GRIN2D,GRM1,HCAR2,HTR1B,HTR2B,LPAR4,LPAR6,LTB4R,OPRL1,P2RY10,P2RY12,P2RY13,P2RY6,PIK3R6,RASD2
Breast Cancer Regulation by Stathmin1	6,06E00	8,08E-02	2480	ADGRE1,Adgre4,ADGRF3,ADGRG2,ADORA3,ADRB2,AGTR1,ARHGEF16,C5AR1,C5AR2,CCR1,CCR2,CHRM3,CMKLR1,EDNRB,F2RL1,FPR1,FPR2,FZD4,GALR2,GNG3,GPR153,GPR18,GPR3,GPR34,GPR55,GPR85,GPRC5C,GRM1,HCAR2,HTR1B,HTR2B,JUN,LPAR4,LPAR6,LTB4R,MMP9,NFKB2,OPRL1,P2RY10,P2RY12,P2RY13,P2RY6,PIK3R6,PPP2R2B,RASD2,TUBB1,TUBB6
Pulmonary Fibrosis Idiopathic Signaling Pathway	5,97E00	9,82E-02	-0,354	AJUBA,CDH1,Col17a1,COL4A4,COL5A3,COL9A3,CXCL12,EFNB2,EGR1,EPHB4,FN1,FOS,FZD4,IL13RA1,JAG1,JUN,MAPK13,MMP16,MMP25,MMP8,MMP9,NFKB2,PIK3R6,PLAU,RASD2,REL,RELB,RPS6KA6,WNT10B,WNT11,WNT2B,WWTR1
IL-10 Signaling	5,77E00	1,3E-01	0,894	BHLHE40,BMP2,CCR1,CDKN1A,DDIT4,DUSP1,FCGR2A,FOS,HLA-DRB5,IL10,IL10RA,IL1R2,IL1RN,IL36G,JUN,MAPK13,NFKB2,PRDM1,REL,RELB
Atherosclerosis Signaling	5,52E00	1,35E-01	NaN	ALOX12,ALOX15,ALOX5,APOM,CCR2,CMA1,COL5A3,CXCL12,F3,IL1RN,IL36G,LYZ,MMP9,NFKB2,PLA2G7,REL,RELB,S100A8
Role Of Osteoclasts In Rheumatoid Arthritis Signaling Pathway	4,66E00	9,06E-02	2449	ADAM19,Adam4/Gm4787,ADAM8,CALML5,CDH1,Col17a1,COL4A4,COL5A3,COL9A3,CSF1R,FCGR2A,FCGR3A/FCGR3B,FOS,IL10,IL1R2,JUN,MAPK13,MMP16,MMP25,MMP8,MMP9,PIK3R6,RASD2,RHOB,SFRP1,SFRP4,TNFSF11,TREM2
Neutrophil Extracellular Trap Signaling Pathway	4,64E00	8,23E-02	3773	BLK,CAMP,CCR1,Col17a1,COL4A4,COL5A3,COL9A3,CTSG,CXCR2,CYBB,ELANE,FCGR3A/FCGR3B,FGR,FPR1,H4C3,HCK,Igha,IGHG1,Ighg2b,IGHM,IGKC,IL10,ITGA3,ITGAM,JCHAIN,LTF,MAPK13,MMP9,NFKB2,PF4,PIK3R6,PLA2G7,SIGLEC9,TLR8
Role Of Chondrocytes In Rheumatoid Arthritis Signaling Pathway	4,57E00	1,21E-01	2183	CEBPE,CXCL12,EGR1,FN1,FOS,IL1R2,IL1RN,IL36G,JUN,MAPK13,mir-23,MMP16,MMP25,MMP8,MMP9,NFKB2,PLAU
TREM1 Signaling	4,49E00	1,56E-01	1897	CIITA,IL10,NFKB2,NLRP12,REL,RELB,TLR1,Tlr11,Tlr12,Tlr13,TLR3,TLR8
Multiple Sclerosis Signaling Pathway	4,37E00	9,91E-02	2558	C3,CTLA4,DUSP1,GRIN2D,HLA-DRB5,IL10,IL2RA,IL36G,MAPK13,MMP9,NFKB2,NLRP12,P2RX7,PLAU,SLC4A1,TLR1,Tlr11,Tlr12,Tlr13,TLR3,TLR8,TNFSF11
Colorectal Cancer Metastasis Signaling	4,35E00	9,23E-02	1091	ADCY4,CDH1,FOS,FZD4,GNG3,JUN,MMP16,MMP25,MMP8,MMP9,NFKB2,PIK3R6,RASD2,REL,RELB,RHOB,TLR1,Tlr11,Tlr12,Tlr13,TLR3,TLR8,WNT10B,WNT11,WNT2B
Hepatic Fibrosis / Hepatic Stellate Cell Activation	4,27E00	1,03E-01	NaN	AGTR1,Col17a1,COL4A4,COL5A3,COL9A3,EDNRB,FLT4,FN1,IL10,IL10RA,IL1R2,KLF6,MMP9,MYH7B,MYL9,MYO18B,MYO1H,NFKB2,REL,RELB
FAK Signaling	4,19E00	6,24E-02	3845	ADGRE1,Adgre4,ADGRF3,ADGRG2,ADORA3,ADRB2,AGTR1,C5AR1,C5AR2,CCR1,CCR2,CD3D,CD3E,CD3G,CDH1,CHRM3,CMKLR1,COL5A3,CXCR2,EDNRB,EFNA1,EFNB2,F2RL1,FLT4,FOS,FPR1,FPR2,FZD4,GALR2,GPR153,GPR18,GPR3,GPR34,GPR55,GPR85,GPRC5C,GRM1,HCAR2,HTR1B,HTR2B,IFNLR1,IL10RA,IL13RA1,IL1R2,IL2RA,IL5RA,ITGA3,ITGAE,ITGAM,JUN,LPAR4,LPAR6,LTB4R,MAPK13,MMP9,NFKB2,OPRL1,P2RY10,P2RY12,P2RY13,P2RY6,PIK3R6,RASD2,Trbj1-6,Trbv13-2
IL-15 Production	4,16E00	1,22E-01	0,832	AATK,BLK,BMX,CSF1R,DDR1,EPHB4,FGR,FLT4,HCK,MST1R,NFKB2,REL,RELB,SRMS,TYRO3
Pulmonary Healing Signaling Pathway	4,11E00	1,01E-01	-0,447	BLK,CDH1,CXCL12,DLK1,ELANE,FGR,FZD4,HCK,JAG1,MAPK13,MMP16,MMP25,MMP8,MMP9,NFKB2,RASD2,WNT10B,WNT11,WNT2B,WWTR1
ID1 Signaling Pathway	4,05E00	9,95E-02	0,447	ACVRL1,ATF3,BHLHA15,BHLHE40,Bhlhe41,BLK,BMP2,CDKN1A,CHRNA2,EGR1,FGR,FN1,HCK,ID1,MAPK13,MMP9,NFKB2,PIK3R6,RASD2,S100A9
cAMP-mediated signaling	3,97E00	9,32E-02	2837	ADCY4,ADORA3,ADRB2,AGTR1,CALML5,CHRM3,CXCR2,DUSP1,DUSP4,FPR1,FPR2,GDPD3,HCAR2,HTR1B,LTB4R,OPRL1,P2RY12,P2RY13,PDE3A,PDE4B,RAPGEF3,TULP2
Regulation Of The Epithelial Mesenchymal Transition In Development Pathway	3,96E00	1,38E-01	-2530	CDH1,FZD4,GLI3,JAG1,JAG2,NFKB2,REL,RELB,S100A4,WNT10B,WNT11,WNT2B
Role of Tissue Factor in Cancer	3,88E00	1,21E-01	NaN	BLK,CCN1,EGR1,F10,F2RL1,F3,FGR,HCK,ITGA3,MAPK13,PIK3R6,PLAUR,RASD2,RPS6KA6
Leukocyte Extravasation Signaling	3,82E00	9,84E-02	2138	ACTN2,BMX,CLDN1,Cldn13,CLDN15,CLDN4,CXCL12,CYBB,DLC1,EDIL3,ITGA3,ITGAM,MAPK13,MMP16,MMP25,MMP8,MMP9,PIK3R6,RAPGEF3
Toll-like Receptor Signaling	3,76E00	1,41E-01	2236	FOS,IL1RN,IL36G,JUN,MAPK13,NFKB2,REL,RELB,TLR1,TLR3,TLR8
Pyroptosis Signaling Pathway	3,68E00	1,29E-01	2887	GZMA,MAPK13,MEFV,NFKB2,NLRP12,P2RX7,TLR1,Tlr11,Tlr12,Tlr13,TLR3,TLR8
Neuroinflammation Signaling Pathway	3,67E00	8,2E-02	2985	CSF1R,CX3CL1,CXCL12,CYBB,FOS,GABRD,GRIN2D,H2-Eb2,HLA-DRB5,IL10,JUN,MAPK13,MMP9,NFKB2,P2RX7,PIK3R6,REL,RELB,SNCA,TLR1,Tlr11,Tlr12,Tlr13,TLR3,TLR8,TREM2
iNOS Signaling	3,45E00	1,7E-01	1000	CALML5,FOS,HMGA1,JUN,MAPK13,NFKB2,REL,RELB
Primary Immunodeficiency Signaling	3,44E00	1,53E-01	NaN	CD3D,CD3E,CIITA,Igha,IGHG1,Ighg2b,IGHM,IGKC,JCHAIN
IL-13 Signaling Pathway	3,32E00	1,12E-01	1941	ALOX15,BLK,CHI3L1,DUSP1,FGR,FOSL2,HCK,IL10,IL13RA1,JUN,MAPK13,MUC5AC,PIK3R6
Cardiac Hypertrophy Signaling (Enhanced)	3,32E00	6,83E-02	1134	ADCY4,ADRB2,AGTR1,CACNA1C,CACNA1E,CALML5,CXCR2,CYBB,EDNRB,FZD4,GDPD3,GNG3,IFNLR1,IL10RA,IL13RA1,IL1R2,IL2RA,IL36G,IL5RA,ITGA3,ITGAE,ITGAM,JUN,MAPK13,NFKB2,PDE3A,PDE4B,PIK3R6,RASD2,REL,RELB,TG,TNFSF11,TULP2,WNT10B,WNT11,WNT2B
Tight Junction Signaling	3,3E00	9,5E-02	NaN	CLDN1,Cldn13,CLDN15,CLDN4,FOS,JUN,MPDZ,MYH7B,MYL9,MYO18B,MYO1H,NECTIN1,NECTIN3,NFKB2,PPP2R2B,REL,RELB
IL-17A Signaling in Fibroblasts	3,29E00	1,84E-01	NaN	FOS,JUN,LCN2,MAPK13,NFKB2,REL,RELB
MSP-RON Signaling In Macrophages Pathway	3,22E00	1,09E-01	0,302	CIITA,FOS,HLA-DRB5,IL10,ITGAM,JUN,MST1,MST1R,NFKB2,PIK3R6,RASD2,REL,RELB
Wound Healing Signaling Pathway	3,16E00	8,33E-02	1528	CMA1,Col17a1,COL4A4,COL5A3,COL9A3,FN1,FOS,IL1R2,IL1RN,IL36G,ITGA3,JUN,Mcpt8,MMP8,MMP9,MST1,MST1R,NFKB2,PF4,RASD2,TNFSF11
ILK Signaling	3,15E00	8,96E-02	1155	ACTN2,BMP2,CDH1,FN1,FOS,IRS2,JUN,MMP9,MYH7B,MYL9,MYO18B,MYO1H,NFKB2,PIK3R6,PPP2R2B,REL,RELB,RHOB
Osteoarthritis Pathway	3,13E00	8,47E-02	-0,577	ACVRL1,BMP2,CXCR2,DDIT4,FN1,FZD4,GLI3,H19,IL1R2,ITGA3,ITGAE,ITGAM,JAG1,MMP9,NFKB2,P2RX7,REL,RELB,S100A8,S100A9
LXR/RXR Activation	3,08E00	1,06E-01	-0,632	APOM,C3,IL1R2,IL1RN,IL36G,LYZ,MMP9,NFKB2,REL,RELB,S100A8,SCD,TLR3
Hepatic Fibrosis Signaling Pathway	3,06E00	7,09E-02	0,600	AGTR1,CACNA1C,CACNA1E,CALML5,COL5A3,CYBB,FLT4,FOS,FZD4,GLI3,IL1R2,IL1RN,IL36G,IRS2,ITGA3,ITGAE,ITGAM,JUN,MAPK13,MYL9,MYLK3,NFKB2,PIK3R6,RASD2,REL,RELB,RHOB,WNT10B,WNT11,WNT2B
Th1 and Th2 Activation Pathway	3,04E00	9,3E-02	NaN	CCR1,CD3D,CD3E,CD3G,DLL4,H2-Eb2,HLA-DRB5,IL10,IL10RA,IL2RA,JAG1,JAG2,JUN,KLRC1,PIK3R6,TNFSF11
Gαi Signaling	3,03E00	0.1	2887	ADCY4,ADORA3,AGTR1,CXCR2,FPR1,FPR2,GNG3,HCAR2,HTR1B,LTB4R,OPRL1,P2RY12,P2RY13,RASD2
Sertoli Cell-Sertoli Cell Junction Signaling	3,03E00	8,74E-02	NaN	ACTN2,CDH1,CLDN1,Cldn13,CLDN15,CLDN4,ITGA3,ITGAE,ITGAM,JUN,MAPK13,NECTIN1,NECTIN3,PLS1,RASD2,SPTBN2,TUBB1,TUBB6
April Mediated Signaling	3,02E00	1,67E-01	1342	FOS,JUN,MAPK13,NFKB2,REL,RELB,TNFRSF17
B Cell Activating Factor Signaling	2,96E00	1,63E-01	1000	FOS,JUN,MAPK13,NFKB2,REL,RELB,TNFRSF17
Role of Osteoblasts, Osteoclasts and Chondrocytes in Rheumatoid Arthritis	2,92E00	8,33E-02	NaN	ACVRL1,BMP2,CALML5,CSF1R,FOS,FZD4,IL10,IL1R2,IL1RN,IL36G,JUN,MMP8,PIK3R6,SFRP1,SFRP4,TNFSF11,WNT10B,WNT11,WNT2B
Tumor Microenvironment Pathway	2,86E00	8,94E-02	1069	CTLA4,CXCL12,FN1,FOS,IL10,JUN,MMP16,MMP25,MMP8,MMP9,NFKB2,PIK3R6,PLAU,RASD2,REL,RELB
Adrenomedullin signaling pathway	2,79E00	8,54E-02	0,577	ADCY4,C3,CALML5,CFH,CTH,FOS,IL1RN,IL36G,MAPK13,MYLK3,NFKB2,PIK3R6,RAMP2,RAMP3,RASD2,REL,RELB
PI3K/AKT Signaling	2,76E00	8,5E-02	0,447	CDKN1A,CXCR2,IFNLR1,IL10RA,IL13RA1,IL1R2,IL2RA,IL5RA,ITGA3,ITGAE,ITGAM,MAPK8IP1,NFKB2,PPP2R2B,RASD2,REL,RELB
Chronic Myeloid Leukemia Signaling	2,63E00	7,55E-02	0,218	ALOX12,ALOX15,BCL2L11,BLK,CALML5,CDKN1A,FOS,FZD4,GLI3,HCK,JUN,KLF4,MMP9,NFKB2,PIK3R6,RASD2,REL,RELB,WNT10B,WNT11,WNT2B
NOD1/2 Signaling Pathway	2,62E00	8,47E-02	2500	FOS,HSPA1A/HSPA1B,Hspa1b,HSPA5,IL36G,JUN,MAPK13,NFKB2,NLRP12,TLR1,Tlr11,Tlr12,Tlr13,TLR3,TLR8,TNFSF11
Relaxin Signaling	2,61E00	9,03E-02	0,816	ADCY4,CTH,FOS,GDPD3,GNG3,JUN,MMP9,NFKB2,PDE3A,PDE4B,PIK3R6,REL,RELB,TULP2
Role of Pattern Recognition Receptors in Recognition of Bacteria and Viruses	2,59E00	8,97E-02	2121	C3,C5AR1,IL10,IL36G,NFKB2,Oas1h,PIK3R6,REL,RELB,TLR1,Tlr11,TLR3,TLR8,TNFSF11
Natural Killer Cell Signaling	2,42E00	8,08E-02	1387	CD226,COL5A3,FCGR2A,FCGR3A/FCGR3B,HSPA1A/HSPA1B,Hspa1b,HSPA5,Klra7 (includes others),KLRB1,KLRC1,MAPK13,NFKB2,PIK3R6,RASD2,REL,RELB
HOTAIR Regulatory Pathway	2,41E00	8,59E-02	-0,577	AR,CDH1,CDKN1A,MMP16,MMP25,MMP8,MMP9,NFKB2,PIK3R6,REL,RELB,WNT10B,WNT11,WNT2B
Ferroptosis Signaling Pathway	2,34E00	9,09E-02	0,577	ALOX12,ALOX15,ALOX5,CDKN1A,CHAC1,CTH,CYBB,H2BC10,H2BC15,RASD2,SAT1,WWTR1
CDX Gastrointestinal Cancer Signaling Pathway	2,33E00	7,92E-02	1941	BMP2,CYBB,FOS,FZD4,IL36G,JUN,LCT,MAPK13,NFKB2,PIK3R6,REL,RELB,TNFSF11,WNT10B,WNT11,WNT2B
Gα12/13 Signaling	2,31E00	9,02E-02	1000	CDH1,CDH11,F2RL1,JUN,LPAR4,LPAR6,MYL9,NFKB2,PIK3R6,RASD2,REL,RELB
Glucocorticoid Receptor Signaling	2,27E00	6,01E-02	NaN	ADRB2,AR,BCL2L11,CD3D,CD3E,CD3G,CDKN1A,CXCR2,DUSP1,FOS,H2-Eb2,HLA-DRB5,HP,HSPA1A/HSPA1B,Hspa1b,HSPA5,IFNLR1,IL10,IL10RA,IL13RA1,IL1R2,IL1RN,IL2RA,IL5RA,JUN,MAPK13,MMP8,MMP9,NFKB2,PIK3R6,PLAU,POMC,RASD2,SLPI,TSC22D3
Role of PKR in Interferon Induction and Antiviral Response	2,24E00	8,82E-02	0,333	ATF3,FOS,HSPA1A/HSPA1B,Hspa1b,HSPA5,JUN,MAPK13,NFKB2,NLRP12,REL,RELB,TLR3
Th2 Pathway	2,21E00	8,76E-02	1000	CCR1,CD3D,CD3E,CD3G,H2-Eb2,HLA-DRB5,IL10,IL2RA,JAG1,JAG2,JUN,PIK3R6
TNFR2 Signaling	2,17E00	1,56E-01	NaN	FOS,JUN,NFKB2,REL,RELB
Th1 Pathway	2,16E00	9,02E-02	1667	CD3D,CD3E,CD3G,DLL4,H2-Eb2,HLA-DRB5,IL10,IL10RA,KLRC1,PIK3R6,TNFSF11
Axonal Guidance Signaling	2,14E00	6,09E-02	NaN	ABLIM2,ADAM19,Adam4/Gm4787,ADAM8,BMP2,CXCL12,EFNA1,EFNB2,EPHB4,FZD4,GLI3,GNG3,ITGA3,ITGAE,ITGAM,MMP16,MMP25,MMP8,MMP9,MYL9,PIK3R6,RASD2,ROBO1,SEMA3G,SEMA4A,SLIT2,TUBB1,TUBB6,WNT10B,WNT11,WNT2B
Immunogenic Cell Death Signaling Pathway	2,14E00	0.1	2333	FPR1,GZMA,Gzmb,HSPA1A/HSPA1B,Hspa1b,HSPA5,NFKB2,P2RX7,TLR3
Myelination Signaling Pathway	2,13E00	6,73E-02	-0,426	ACVRL1,BLK,BMP2,CALML5,DLC1,FGR,FOS,FZD4,GLI3,HCK,ITGA3,JUN,mir-23,NFKB2,PIK3R6,RAPGEF3,RASD2,SCD,SOX8,WNT10B,WNT11,WNT2B
PPAR Signaling	2,12E00	9,35E-02	-1134	FOS,IL1R2,IL1RN,IL36G,JUN,NFKB2,RASD2,REL,RELB,SCAND1
Apelin Endothelial Signaling Pathway	2,11E00	8,51E-02	1134	ADCY4,APLN,CALML5,FOS,GNG3,JUN,KLF2,NFKB2,PIK3R6,RASD2,REL,RELB
Airway Inflammation in Asthma	2,11E00	1,52E-01	NaN	ELANE,EPX,IL10,MMP9,PRG2
RANK Signaling in Osteoclasts	2,11E00	9,89E-02	1134	CALML5,FOS,JUN,MAPK13,NFKB2,PIK3R6,REL,RELB,TNFSF11
4-1BB Signaling in T Lymphocytes	2,06E00	1,47E-01	NaN	JUN,MAPK13,NFKB2,REL,RELB
IL-7 Signaling Pathway	2,02E00	1,03E-01	1890	CXCR5,Igha,IGHG1,Ighg2b,IGHM,JUN,MAPK13,PIK3R6
Coagulation System	2	1,43E-01	0,447	F10,F3,F5,PLAU,PLAUR
IL-9 Signaling	2	1,43E-01	NaN	IRS2,NFKB2,PIK3R6,REL,RELB
IL-6 Signaling	1,99E00	8,53E-02	1414	FOS,IL1R2,IL1RN,IL36G,JUN,MAPK13,NFKB2,PIK3R6,RASD2,REL,RELB
Gustation Pathway	1,95E00	7,39E-02	1291	ADCY4,CACNA1C,CACNA1E,CACNA1H,CHRM3,GABRD,LPAR6,P2RX7,P2RY10,P2RY12,P2RY13,P2RY6,PDE3A,SCN4A,TRPM5
Estrogen-Dependent Breast Cancer Signaling	1,92E00	9,88E-02	1000	FOS,HSD17B1,JUN,NFKB2,PIK3R6,RASD2,REL,RELB
Role Of Osteoblasts In Rheumatoid Arthritis Signaling Pathway	1,91E00	6,97E-02	1500	ACVRL1,BMP2,CTSG,CXCL12,FZD4,IL36G,MMP16,MMP25,MMP8,MMP9,PIK3R6,SFRP1,SFRP4,TNFSF11,WNT10B,WNT11,WNT2B
JAK/STAT Signaling	1,9E00	9,76E-02	1342	CDKN1A,FOS,JUN,NFKB2,PIK3R6,RASD2,REL,RELB
BEX2 Signaling Pathway	1,9E00	9,76E-02	0,816	BEX1,CDKN1A,JUN,MAP2,NFKB2,PPP2R2B,REL,RELB
P2Y Purigenic Receptor Signaling Pathway	1,89E00	8,27E-02	0,378	ADCY4,FOS,GNG3,JUN,NFKB2,P2RY12,P2RY6,PIK3R6,RASD2,REL,RELB
Protein Citrullination	1,87E00	0.4	NaN	PADI1,PADI6
Tetrapyrrole Biosynthesis II	1,87E00	0.4	NaN	ALAS1,ALAS2
CD40 Signaling	1,87E00	1,04E-01	1342	FOS,JUN,MAPK13,NFKB2,PIK3R6,REL,RELB
Corticotropin Releasing Hormone Signaling	1,87E00	7,89E-02	0,707	ADCY4,CACNA1C,CACNA1E,CACNA1H,CALML5,CTH,FOS,GLI3,JUN,JUND,MAPK13,POMC
STAT3 Pathway	1,85E00	8,15E-02	NaN	CDKN1A,CXCR2,FLT4,IFNLR1,IL10RA,IL13RA1,IL1R2,IL2RA,IL5RA,MAPK13,RASD2
GNRH Signaling	1,83E00	7,33E-02	1633	ADCY4,CACNA1C,CACNA1E,CACNA1H,CALML5,EGR1,FOS,GNG3,JUN,MAPK13,NFKB2,RASD2,REL,RELB
Regulation Of The Epithelial Mesenchymal Transition By Growth Factors Pathway	1,81E00	7,29E-02	0,000	CDH1,EGR1,FOS,JUN,MAPK13,MEST,MMP9,NFKB2,PIK3R6,RASD2,REL,RELB,TNFSF11,WWTR1
LPS-stimulated MAPK Signaling	1,81E00	9,41E-02	1342	FOS,JUN,MAPK13,NFKB2,PIK3R6,RASD2,REL,RELB
Role of JAK1, JAK2 and TYK2 in Interferon Signaling	1,8E00	1,54E-01	NaN	NFKB2,REL,RELB,TSHB
Reelin Signaling in Neurons	1,78E00	7,97E-02	0,302	ARHGEF16,BLK,FGR,GRIN2D,HCK,ITGA3,MAP1B,MAPK8IP1,NECTIN3,PIK3R6,RELN
Role of Hypercytokinemia/hyperchemokinemia in the Pathogenesis of Influenza	1,78E00	9,3E-02	0,707	CCL4,IFNLR1,IL10,IL1RN,IL36G,NFKB2,Oas1h,TLR3
Renin-Angiotensin Signaling	1,76E00	8,26E-02	1633	ADCY4,AGTR1,FOS,JUN,MAPK13,NFKB2,PIK3R6,RASD2,REL,RELB
Regulation of the Epithelial-Mesenchymal Transition Pathway	1,76E00	7,18E-02	NaN	CDH1,EGR1,FZD4,JAG1,JAG2,MMP9,NFKB2,PIK3R6,RASD2,REL,RELB,WNT10B,WNT11,WNT2B
Synaptogenesis Signaling Pathway	1,74E00	6,35E-02	-0,229	ADCY4,CALML5,CDH1,CDH11,EFNA1,EFNB2,EPHB4,FGR,GRIA2,GRIN2D,GRM1,HCK,MAP1B,NECTIN1,NECTIN3,PIK3R6,RASD2,RELN,SNCA,SYT2
Sperm Motility	1,71E00	6,61E-02	1000	AATK,BLK,BMX,CACNA1H,CALML5,CSF1R,DDR1,EPHB4,FGR,FLT4,GNG3,HCK,MST1R,PDE4B,PLA2G7,SRMS,TYRO3
Extrinsic Prothrombin Activation Pathway	1,67E00	1,88E-01	NaN	F10,F3,F5
Opioid Signaling Pathway	1,66E00	6,43E-02	0,258	ADCY4,BLK,CACNA1C,CACNA1E,CACNA1H,CALML5,FGR,FOS,FOSB,GNG3,GRIN2D,HCK,NFKB2,OPRL1,POMC,RASD2,RGS8,RPS6KA6
Ceramide Signaling	1,65E00	8,79E-02	-0,447	FOS,JUN,NFKB2,PIK3R6,PPP2R2B,RASD2,REL,RELB
Crosstalk between Dendritic Cells and Natural Killer Cells	1,65E00	8,79E-02	1342	CD226,FSCN1,HLA-DRB5,NFKB2,REL,RELB,TLR3,TREM2
BMP signaling pathway	1,65E00	8,79E-02	0,000	ACVRL1,BMP2,JUN,MAPK13,NFKB2,RASD2,REL,RELB
Polyamine Regulation in Colon Cancer	1,61E00	1,02E-01	0,816	ALOX15,BCL2L11,FOS,JUN,LIN28A,SAT1
Acute Phase Response Signaling	1,6E00	7,03E-02	2530	C3,CP,FN1,FOS,HP,IL1RN,IL36G,JUN,MAPK13,NFKB2,RASD2,REL,RELB
MIF Regulation of Innate Immunity	1,6E00	1,14E-01	NaN	FOS,JUN,NFKB2,REL,RELB
Protein Kinase A Signaling	1,59E00	5,84E-02	1000	ADCY4,CALML5,DUSP1,DUSP16,DUSP2,DUSP4,GDPD3,GLI3,GNG3,H1-2,H1-3,H1f4,MYL9,MYLK3,NFKB2,PDE3A,PDE4B,PTP4A1,PTPRK,PTPRN,PTPRO,REL,RELB,TULP2
IL-33 Signaling Pathway	1,59E00	6,99E-02	2714	CMA1,CTSG,ELANE,FOS,H2BC10,H2BC15,IL1RN,IL36G,JUN,MAPK13,MMP9,NFKB2,PIK3R6
PCP (Planar Cell Polarity) Pathway	1,58E00	0.1	-0,816	FZD4,JUN,JUND,WNT10B,WNT11,WNT2B
fMLP Signaling in Neutrophils	1,55E00	7,63E-02	1000	CALML5,CYBB,FPR1,FPR2,GNG3,NFKB2,PIK3R6,RASD2,REL,RELB
HIF1α Signaling	1,55E00	6,73E-02	-0,535	CDKN1A,CYBB,FLT4,HSPA1A/HSPA1B,Hspa1b,HSPA5,JUN,MMP16,MMP25,MMP8,MMP9,PIK3R6,RASD2,SAT1
Dilated Cardiomyopathy Signaling Pathway	1,55E00	7,33E-02	0,000	ADCY4,CACNA1C,CACNA1E,CACNA1H,DSG2,MAPK13,MYH7B,MYL9,MYO18B,MYO1H,PDE3A
NF-κB Activation by Viruses	1,54E00	8,97E-02	0,000	CXCR5,ITGA3,NFKB2,PIK3R6,RASD2,REL,RELB
Gαq Signaling	1,53E00	7,06E-02	1667	AGTR1,CALML5,CHRM3,GNG3,GRM1,HTR2B,NFKB2,PIK3R6,PLD4,REL,RELB,RHOB
NAD Signaling Pathway	1,53E00	7,28E-02	2714	CD38,H1-2,H1-3,H1f4,H2BC10,H2BC15,HMGCS2,NFKB2,PIK3R6,SLC29A4,TRPM2
Apelin Pancreas Signaling Pathway	1,53E00	1,09E-01	NaN	APLN,NFKB2,PIK3R6,REL,RELB
IL-23 Signaling Pathway	1,53E00	1,09E-01	NaN	NFKB2,PIK3R6,REL,RELB,TNFSF11
IL-1 Signaling	1,52E00	8,33E-02	1000	ADCY4,FOS,GNG3,JUN,MAPK13,NFKB2,REL,RELB
IL-8 Signaling	1,52E00	6,67E-02	2714	CDH1,CXCR2,CYBB,FLT4,FOS,GNG3,ITGAM,JUN,MMP9,MYL9,PIK3R6,PLD4,RASD2,RHOB
Production of Nitric Oxide and Reactive Oxygen Species in Macrophages	1,5E00	6,81E-02	2714	APOM,CYBB,FOS,JUN,LYZ,MAPK13,NFKB2,PIK3R6,PPP2R2B,REL,RELB,RHOB,S100A8
Role of IL-17F in Allergic Inflammatory Airway Diseases	1,49E00	1,06E-01	NaN	CCL4,NFKB2,REL,RELB,RPS6KA6
Chemokine Signaling	1,46E00	8,64E-02	2449	CALML5,CCL4,CXCL12,FOS,JUN,MAPK13,RASD2
eNOS Signaling	1,44E00	7,05E-02	-1265	ADCY4,CALML5,CHRNA2,FLT4,HSPA1A/HSPA1B,Hspa1b,HSPA5,LPAR4,LPAR6,NOSTRIN,PIK3R6
RAC Signaling	1,44E00	7,3E-02	0,447	CYBB,ITGA3,ITGAE,ITGAM,JUN,NFKB2,PIK3R6,RASD2,REL,RELB
Thio-molybdenum Cofactor Biosynthesis	1,42E00	1	NaN	MOCOS
Histamine Biosynthesis	1,42E00	1	NaN	HDC
L-cysteine Degradation II	1,42E00	1	NaN	CTH
Erythropoietin Signaling Pathway	1,41E00	6,78E-02	0,632	FOS,HBA1/HBA2,HBB,IL36G,IRS2,JUN,NFKB2,PIK3R6,RASD2,REL,RELB,TNFSF11
Molecular Mechanisms of Cancer	1,41E00	5,56E-02	NaN	ACVRL1,ADCY4,ARHGEF16,BCL2L11,BMP2,CDH1,CDKN1A,FOS,FZD4,GNG3,ITGA3,ITGAE,ITGAM,JUN,MAPK13,NFKB2,PIK3R6,RAPGEF3,RASD2,REL,RELB,RHOB,WNT10B,WNT11,WNT2B
Glutamate Receptor Signaling	1,41E00	9,09E-02	NaN	CALML5,GNG3,GRIA2,GRIN2D,GRM1,SLC17A8
BAG2 Signaling Pathway	1,39E00	8,33E-02	1342	CDKN1A,HSPA1A/HSPA1B,Hspa1b,HSPA5,NFKB2,REL,RELB
MSP-RON Signaling In Cancer Cells Pathway	1,38E00	7,14E-02	0,000	FOS,JUN,MST1,MST1R,NFKB2,PIK3R6,PLAUR,RASD2,REL,RELB
Neuroprotective Role of THOP1 in Alzheimer's Disease	1,38E00	7,44E-02	2121	CMA1,CTSG,FAP,GZMA,Gzmb,MMP9,Prss34,TMPRSS4,TMPRSS7
IL-17A Signaling in Airway Cells	1,38E00	8,96E-02	NaN	MAPK13,MUC5AC,NFKB2,PIK3R6,REL,RELB
Oxytocin Signaling Pathway	1,37E00	6,03E-02	-0,243	CACNA1C,CACNA1E,CALML5,CTH,FOS,GNG3,MAPK13,MYH7B,MYL9,MYO18B,MYO1H,NFKB2,PIK3R6,RASD2,REL,RELB,TNFSF11
RHOGDI Signaling	1,37E00	6,36E-02	-0,707	ARHGDIG,ARHGEF16,CDH1,CDH11,DLC1,GNG3,ITGA3,ITGAE,ITGAM,MYH7B,MYL9,MYO18B,MYO1H,RHOB
Sumoylation Pathway	1,37E00	7,77E-02	1414	AR,ARHGDIG,CDH1,FOS,JUN,NFKB2,RHOB,SNCA
Pathogenesis of Multiple Sclerosis	1,36E00	2,22E-01	NaN	CCL4,CCR1
Heme Biosynthesis II	1,36E00	2,22E-01	NaN	ALAS1,ALAS2
TNFR1 Signaling	1,36E00	9,8E-02	NaN	FOS,JUN,NFKB2,REL,RELB
Human Embryonic Stem Cell Pluripotency	1,35E00	6,47E-02	-0,277	ACVRL1,BMP2,FZD4,ID1,INHBA,KLF2,KLF4,PIK3R6,RASD2,TFCP2L1,WNT10B,WNT11,WNT2B
Coronavirus Pathogenesis Pathway	1,31E00	6,37E-02	0,277	AGTR1,AR,BCL2L11,CCR2,FOS,JUN,MAPK13,MT-RNR2,NFKB2,Oas1h,REL,RELB,TLR3
Signaling by Rho Family GTPases	1,3E00	5,99E-02	1508	ARHGEF16,CDH1,CDH11,CYBB,FOS,GNG3,ITGA3,ITGAE,ITGAM,JUN,MYL9,NFKB2,PIK3R6,REL,RELB,RHOB
Eicosanoid Signaling	1,3E00	8,57E-02	2000	ALOX12,ALOX15,ALOX5,FPR2,LTB4R,PLA2G7
TWEAK Signaling	1,29E00	1,08E-01	NaN	NFKB2,REL,RELB,TNFRSF25
Complement System	1,29E00	1,08E-01	NaN	C3,C5AR1,CFH,ITGAM
HER-2 Signaling in Breast Cancer	1,28E00	6,17E-02	1069	BCL2L11,BLK,CDKN1A,FCER1A,FGR,FOS,HCK,JUN,MS4A2,NFKB2,PIK3R6,RASD2,REL,RELB
IL-17 Signaling	1,26E00	6,42E-02	1155	Chil3/Chil4,FOS,IL36G,JUN,LCN2,MAPK13,mir-23,MMP9,MUC5AC,PIK3R6,RASD2,TNFSF11
HMGB1 Signaling	1,26E00	6,59E-02	1633	FOS,IL36G,JUN,MAPK13,NFKB2,PIK3R6,RASD2,REL,RELB,RHOB,TNFSF11
Differential Regulation of Cytokine Production in Intestinal Epithelial Cells by IL-17A and IL-17F	1,26E00	1,3E-01	NaN	CCL4,IL10,LCN2
Notch Signaling	1,26E00	1,05E-01	NaN	DLL4,HEY1,JAG1,JAG2
Basal Cell Carcinoma Signaling	1,25E00	8,33E-02	-1342	BMP2,FZD4,GLI3,WNT10B,WNT11,WNT2B
Endocannabinoid Neuronal Synapse Pathway	1,23E00	6,71E-02	0,333	ADCY4,CACNA1C,CACNA1E,CACNA1H,DAGLA,GNG3,GRIA2,GRIN2D,GRM1,MAPK13
Glioma Invasiveness Signaling	1,23E00	8,22E-02	1342	MMP9,PIK3R6,PLAU,PLAUR,RASD2,RHOB
Inhibition of Matrix Metalloproteases	1,22E00	1,03E-01	-1000	MMP16,MMP25,MMP8,MMP9
Neurovascular Coupling Signaling Pathway	1,22E00	6,03E-02	-0,277	CACNA1C,CACNA1E,CACNA1H,CALML5,CHRM3,CTH,DAGLA,GABRD,GRIA2,GRIN2D,GRM1,KCNJ10,LRRC52,PLA2G7
Cellular Effects of Sildenafil (Viagra)	1,22E00	6,67E-02	NaN	ADCY4,CACNA1C,CACNA1E,CALML5,MYH7B,MYL9,MYO18B,MYO1H,PDE3A,PDE4B
PTEN Signaling	1,2E00	6,62E-02	0,447	BCL2L11,CDKN1A,FLT4,ITGA3,ITGAE,ITGAM,NFKB2,RASD2,REL,RELB
Ketogenesis	1,2E00	1,82E-01	NaN	HMGCLL1,HMGCS2
CD27 Signaling in Lymphocytes	1,19E00	8,77E-02	NaN	FOS,JUN,NFKB2,REL,RELB
Role of IL-17A in Arthritis	1,19E00	8,77E-02	NaN	MAPK13,NFKB2,PIK3R6,REL,RELB
MSP-RON Signaling Pathway	1,16E00	8,62E-02	NaN	CCR2,ITGAM,MST1,MST1R,PIK3R6
GDNF Family Ligand-Receptor Interactions	1,16E00	7,89E-02	0,447	FOS,GFRA4,IRS2,JUN,PIK3R6,RASD2
IL-17A Signaling in Gastric Cells	1,13E00	1,15E-01	NaN	FOS,JUN,MAPK13
Cysteine Biosynthesis/Homocysteine Degradation	1,13E00	0.5	NaN	CTH
Threonine Degradation II	1,13E00	0.5	NaN	GCAT
SNARE Signaling Pathway	1,12E00	6,62E-02	0,333	ADCY4,CALML5,MYH7B,MYL9,MYO18B,MYO1H,RAB39A,SNCA,SYT2
GADD45 Signaling	1,11E00	8,33E-02	1342	CDKN1A,MAPK13,NFKB2,REL,RELB
Maturity Onset Diabetes of Young (MODY) Signaling	1,1E00	7,59E-02	NaN	APOL2,APOM,BLK,CACNA1C,CACNA1E,NFKB2
Thyroid Cancer Signaling	1,1E00	7,59E-02	0,000	CDH1,FOS,IRS2,JUN,PIK3R6,RASD2
D-myo-inositol (1,4,5,6)-Tetrakisphosphate Biosynthesis	1,09E00	6,15E-02	0,333	DUSP1,DUSP16,DUSP2,DUSP4,EPHX2,EYA4,NUDT11,PAWR,PPP2R2B,PTPRN,PTPRO
D-myo-inositol (3,4,5,6)-tetrakisphosphate Biosynthesis	1,09E00	6,15E-02	0,333	DUSP1,DUSP16,DUSP2,DUSP4,EPHX2,EYA4,NUDT11,PAWR,PPP2R2B,PTPRN,PTPRO
Airway Pathology in Chronic Obstructive Pulmonary Disease	1,09E00	6,78E-02	NaN	APOM,CTSG,ELANE,IL36G,LCN2,MMP8,MMP9,TNFSF11
Guanosine Nucleotides Degradation III	1,07E00	1,54E-01	NaN	GDA,XDH
IL-2 Signaling	1,06E00	8,06E-02	NaN	FOS,IL2RA,JUN,PIK3R6,RASD2
Thrombopoietin Signaling	1,04E00	7,94E-02	1000	FOS,IRS2,JUN,PIK3R6,RASD2
3-phosphoinositide Biosynthesis	1,03E00	5,85E-02	0,632	DUSP1,DUSP16,DUSP2,DUSP4,EPHX2,EYA4,NUDT11,PAWR,PIK3R6,PPP2R2B,PTPRN,PTPRO
tRNA Splicing	1,01E00	8,7E-02	NaN	GDPD3,PDE3A,PDE4B,TULP2
Role of IL-17A in Psoriasis	1,01E00	1,43E-01	NaN	S100A8,S100A9
TR/RXR Activation	9,96E-01	7,14E-02	NaN	ENO1,F10,HP,PIK3R6,SYT2,TSHB
Activation of IRF by Cytosolic Pattern Recognition Receptors	9,96E-01	7,69E-02	NaN	IL10,JUN,NFKB2,REL,RELB
Role of NANOG in Mammalian Embryonic Stem Cell Pluripotency	9,96E-01	6,45E-02	NaN	ACVRL1,BMP2,FZD4,PIK3R6,RASD2,WNT10B,WNT11,WNT2B
PEDF Signaling	9,96E-01	7,14E-02	NaN	MAPK13,NFKB2,PIK3R6,RASD2,REL,RELB
LPS/IL-1 Mediated Inhibition of RXR Function	9,71E-01	5,51E-02	NaN	ABCC2,ACSL6,ALAS1,ALDH3B1,CHST1,CHST13,CHST2,GSTA3,HMGCS2,IL1R2,IL1RN,IL36G,JUN,MGST2
CXCR4 Signaling	9,63E-01	5,95E-02	2646	ADCY4,CXCL12,EGR1,FOS,GNG3,JUN,MYL9,PIK3R6,RASD2,RHOB
nNOS Signaling in Skeletal Muscle Cells	9,63E-01	8,33E-02	NaN	CACNA1C,CACNA1E,CACNA1H,CALML5
Leukotriene Biosynthesis	9,59E-01	1,33E-01	NaN	ALOX5,MGST2
Anandamide Degradation	9,59E-01	3,33E-01	NaN	NAAA
Androgen Signaling	9,51E-01	5,92E-02	0,378	AR,CACNA1C,CACNA1E,CACNA1H,CALML5,GNG3,JUN,NFKB2,REL,RELB
Hepatic Cholestasis	9,47E-01	5,76E-02	NaN	ABCC2,ADCY4,ATP8B1,IL1R2,IL1RN,IL36G,JUN,NFKB2,REL,RELB,TNFSF11
3-phosphoinositide Degradation	9,47E-01	5,76E-02	0,333	DUSP1,DUSP16,DUSP2,DUSP4,EPHX2,EYA4,NUDT11,PAWR,PPP2R2B,PTPRN,PTPRO
Paxillin Signaling	9,43E-01	6,54E-02	0,000	ACTN2,ITGA3,ITGAE,ITGAM,MAPK13,PIK3R6,RASD2
Xenobiotic Metabolism AHR Signaling Pathway	9,43E-01	6,9E-02	1000	ALDH3B1,GSTA3,MGST2,NFKB2,REL,RELB
Germ Cell-Sertoli Cell Junction Signaling	9,39E-01	5,88E-02	NaN	ACTN2,CDH1,ITGA3,NECTIN3,PIK3R6,PLS1,RASD2,RHOB,TUBB1,TUBB6
Melanoma Signaling	9,14E-01	0.08	NaN	CDH1,CDKN1A,PIK3R6,RASD2
Parkinson's Signaling	9,14E-01	1,25E-01	NaN	MAPK13,SNCA
D-myo-inositol-5-phosphate Metabolism	0.9	5,64E-02	0,333	DUSP1,DUSP16,DUSP2,DUSP4,EPHX2,EYA4,NUDT11,PAWR,PPP2R2B,PTPRN,PTPRO
UVC-Induced MAPK Signaling	8,93E-01	7,84E-02	NaN	FOS,JUN,MAPK13,RASD2
Unfolded protein response	8,93E-01	6,67E-02	2236	CEBPE,DNAJB13,HSPA1A/HSPA1B,Hspa1b,HSPA5,PPP1R15A
WNT/β-catenin Signaling	8,93E-01	5,75E-02	0,333	CDH1,FZD4,JUN,PPP2R2B,SFRP1,SFRP4,SOX8,WNT10B,WNT11,WNT2B
Type II Diabetes Mellitus Signaling	8,86E-01	5,88E-02	NaN	ACSL6,CACNA1C,CACNA1E,CACNA1H,IRS2,NFKB2,PIK3R6,REL,RELB
HGF Signaling	8,83E-01	6,06E-02	1342	CDKN1A,FOS,ITGA3,ITGAE,ITGAM,JUN,PIK3R6,RASD2
Acute Myeloid Leukemia Signaling	8,76E-01	6,59E-02	NaN	CSF1R,NFKB2,PIK3R6,RASD2,REL,RELB
UVB-Induced MAPK Signaling	8,7E-01	7,69E-02	2000	FOS,JUN,MAPK13,PIK3R6
Calcium Signaling	8,7E-01	5,45E-02	-0,378	CACNA1C,CACNA1E,CACNA1H,CALML5,CHRNA2,GRIA2,GRIN2D,MYH7B,MYL9,MYO18B,MYO1H,TRPV6
Inhibition of Angiogenesis by TSP1	8,6E-01	8,82E-02	NaN	JUN,MAPK13,MMP9
Netrin Signaling	8,57E-01	6,94E-02	-0,447	ABLIM2,CACNA1C,CACNA1E,CACNA1H,ENAH
Prostate Cancer Signaling	8,42E-01	6,14E-02	NaN	AR,CDKN1A,NFKB2,PIK3R6,RASD2,REL,RELB
Spermine and Spermidine Degradation I	8,42E-01	2,5E-01	NaN	SAT1
Xenobiotic Metabolism Signaling	8,36E-01	5,15E-02	NaN	ABCC2,ALDH3B1,CHST1,CHST13,CHST2,GSTA3,MAPK13,MGST2,NFKB2,PIK3R6,PPP2R2B,RASD2,REL,RELB,SCAND1
Differential Regulation of Cytokine Production in Macrophages and T Helper Cells by IL-17A and IL-17F	8,3E-01	1,11E-01	NaN	CCL4,IL10
CDK5 Signaling	8,27E-01	6,09E-02	-0,447	ADCY4,EGR1,FOSB,ITGA3,MAPK13,PPP2R2B,RASD2
Aryl Hydrocarbon Receptor Signaling	8,15E-01	5,66E-02	1000	ALDH3B1,CDKN1A,FOS,GSTA3,JUN,MGST2,NFKB2,REL,RELB
Prolactin Signaling	8,12E-01	6,32E-02	2000	FOS,JUN,LRRC52,PIK3R6,PRLR,RASD2
Bladder Cancer Signaling	8,12E-01	6,03E-02	NaN	CDH1,CDKN1A,MMP16,MMP25,MMP8,MMP9,RASD2
MIF-mediated Glucocorticoid Regulation	8,07E-01	8,33E-02	NaN	NFKB2,REL,RELB
Iron homeostasis signaling pathway	8,07E-01	5,8E-02	NaN	ALAS2,BMP2,CP,HBA1/HBA2,HBB,HP,SLC11A1,SLC40A1
White Adipose Tissue Browning Pathway	8,07E-01	5,8E-02	1414	ADCY4,CACNA1C,CACNA1E,CACNA1H,CAMP,FCER1A,MAPK13,MS4A2
Granzyme A Signaling	8,04E-01	6,67E-02	-1342	FN1,GZMA,H1-2,H1-3,H1f4
TGF-β Signaling	7,99E-01	6,25E-02	2000	BMP2,FOS,INHBA,JUN,MAPK13,RASD2
Purine Nucleotides Degradation II (Aerobic)	7,9E-01	1,05E-01	NaN	GDA,XDH
Angiopoietin Signaling	7,88E-01	6,58E-02	NaN	NFKB2,PIK3R6,RASD2,REL,RELB
Leptin Signaling in Obesity	7,88E-01	6,58E-02	NaN	ADCY4,GHRL,PDE3A,PIK3R6,POMC
EGF Signaling	7,85E-01	7,14E-02	2000	FOS,JUN,MAPK13,PIK3R6
Glutathione-mediated Detoxification	7,83E-01	8,11E-02	NaN	GSTA3,MGST2,NAT8B
Antiproliferative Role of Somatostatin Receptor 2	7,72E-01	6,49E-02	NaN	CDKN1A,CTH,GNG3,PIK3R6,RASD2
UVA-Induced MAPK Signaling	7,7E-01	6,12E-02	NaN	FOS,JUN,MAPK13,PIK3R6,RASD2,RPS6KA6
Inflammasome pathway	7,57E-01	0.1	NaN	NFKB2,P2RX7
VDR/RXR Activation	7,54E-01	6,41E-02	NaN	CAMP,CDKN1A,KLF4,TNFSF11,TRPV6
Lactose Degradation III	7,54E-01	0.2	NaN	LCT
Chondroitin Sulfate Biosynthesis	7,47E-01	6,9E-02	1000	B3GAT2,CHST1,CHST13,CHST2
Superpathway of Inositol Phosphate Compounds	7,38E-01	5,13E-02	0,632	DUSP1,DUSP16,DUSP2,DUSP4,EPHX2,EYA4,NUDT11,PAWR,PIK3R6,PPP2R2B,PTPRN,PTPRO
Macrophage Classical Activation Signaling Pathway	7,33E-01	5,29E-02	0,632	ACOD1,CIITA,CYBB,HLA-DRB5,IL10,IL13RA1,IL36G,mir-27,NFKB2,TNFSF11
Dermatan Sulfate Biosynthesis	7,12E-01	6,67E-02	1000	B3GAT2,CHST1,CHST13,CHST2
SPINK1 Pancreatic Cancer Pathway	7,12E-01	6,67E-02	-2000	2210010C04Rik,CPA3,ELANE,F2RL1
ERK/MAPK Signaling	7,03E-01	5,12E-02	0,707	DUSP1,DUSP2,DUSP4,FOS,ITGA3,ITGAE,ITGAM,PIK3R6,PPP2R2B,RAPGEF3,RASD2
Putrescine Degradation III	6,93E-01	9,09E-02	NaN	ALDH3B1,SAT1
Pancreatic Adenocarcinoma Signaling	6,88E-01	5,56E-02	0,447	CDKN1A,MMP9,NFKB2,PIK3R6,PLD4,REL,RELB
Gαs Signaling	6,88E-01	5,56E-02	1633	ADCY4,ADRB2,CHRM3,GNG3,HCAR2,HCK,RAPGEF3
UDP-N-acetyl-D-glucosamine Biosynthesis II	6,82E-01	1,67E-01	NaN	GFPT2
14-3-3-mediated Signaling	6,78E-01	5,51E-02	1000	FOS,JUN,PIK3R6,RASD2,SNCA,TUBB1,TUBB6
Role of JAK2 in Hormone-like Cytokine Signaling	6,78E-01	6,45E-02	1000	FOS,IRS2,POMC,PRLR
IGF-1 Signaling	6,76E-01	5,71E-02	1000	CCN1,FOS,IRS2,JUN,PIK3R6,RASD2
Intrinsic Prothrombin Activation Pathway	6,7E-01	7,14E-02	NaN	COL5A3,F10,F5
Apelin Cardiac Fibroblast Signaling Pathway	6,64E-01	8,7E-02	NaN	AGTR1,APLN
Actin Cytoskeleton Signaling	6,56E-01	4,92E-02	0,000	ACTN2,FN1,ITGA3,ITGAE,ITGAM,MYH7B,MYL9,MYLK3,MYO18B,MYO1H,PIK3R6,RASD2
Circadian Rhythm Signaling	6,52E-01	4,85E-02	NaN	ADCY4,BHLHE40,BLK,CACNA1C,CACNA1E,CACNA1H,CTH,FGR,GNG3,GRIA2,GRIN2D,HCK,RASD2
Oncostatin M Signaling	6,5E-01	6,98E-02	NaN	CHI3L1,PLAU,RASD2
Oxytocin In Brain Signaling Pathway	6,42E-01	5,03E-02	1265	CACNA1C,CACNA1E,CACNA1H,CALML5,GNG3,NFKB2,NLRP12,PIK3R6,PLA2G7,RASD2
PXR/RXR Activation	6,31E-01	6,15E-02	1000	ABCC2,ALAS1,HMGCS2,SCD
Synaptic Long Term Potentiation	6,23E-01	5,3E-02	0,447	CACNA1C,CALML5,GRIA2,GRIN2D,GRM1,RAPGEF3,RASD2
Ceramide Degradation	6,23E-01	1,43E-01	NaN	NAAA
Glycoaminoglycan-protein Linkage Region Biosynthesis	6,23E-01	1,43E-01	NaN	B3GAT2
Thrombin Signaling	6,22E-01	4,89E-02	1633	ADCY4,ARHGEF16,GNG3,MAPK13,MYL9,NFKB2,PIK3R6,RASD2,REL,RELB,RHOB
Ephrin Receptor Signaling	6,18E-01	4,95E-02	0,000	CXCL12,EFNA1,EFNB2,EPHB4,GNG3,GRIN2D,ITGA3,ITGAE,ITGAM,RASD2
Role of PI3K/AKT Signaling in the Pathogenesis of Influenza	6,14E-01	6,06E-02	NaN	NFKB2,PIK3R6,REL,RELB
WNT/Ca+ pathway	6,14E-01	6,06E-02	NaN	FZD4,NFKB2,REL,RELB
Serotonin Receptor Signaling	6,13E-01	6,67E-02	NaN	ADCY4,HTR1B,HTR2B
Coronavirus Replication Pathway	6,13E-01	6,67E-02	NaN	Ifitm6,TUBB1,TUBB6
Cardiac β-adrenergic Signaling	6,06E-01	0.05	0,378	ADCY4,CACNA1C,CACNA1E,GDPD3,GNG3,PDE3A,PDE4B,PPP2R2B,TULP2
RAR Activation	5,93E-01	4,88E-02	NaN	ADCY4,DHRS9,DUSP1,FOS,JUN,MAPK13,NFKB2,REL,RELB,SCAND1
Role of RIG1-like Receptors in Antiviral Innate Immunity	5,93E-01	6,52E-02	NaN	NFKB2,REL,RELB
Regulation of Cellular Mechanics by Calpain Protease	5,88E-01	5,56E-02	NaN	ACTN2,ITGA3,ITGAE,ITGAM,RASD2
Remodeling of Epithelial Adherens Junctions	5,87E-01	5,88E-02	NaN	ACTN2,CDH1,TUBB1,TUBB6
Dendritic Cell Maturation	5,78E-01	4,36E-02	1886	CD3D,CD3E,CD3G,COL5A3,FCGR2A,FCGR3A/FCGR3B,FSCN1,H2-Eb2,HLA-DRB5,IGHG1,Ighg2b,IGHM,IGKC,IL10,IL1RN,IL36G,JCHAIN,MAPK13,NFKB2,PIK3R6,REL,RELB,TLR3,Trbj1-6,Trbv13-2,TREM2
Dermatan Sulfate Biosynthesis (Late Stages)	5,77E-01	6,38E-02	NaN	CHST1,CHST13,CHST2
Antioxidant Action of Vitamin C	5,73E-01	5,26E-02	-1000	MAPK13,NFKB2,PLA2G7,PLD4,REL,RELB
Role of MAPK Signaling in Promoting the Pathogenesis of Influenza	5,73E-01	5,26E-02	0,000	JUN,MAPK13,NFKB2,PLA2G7,RABGEF1,RASD2
Role of JAK1 and JAK3 in γc Cytokine Signaling	5,72E-01	5,8E-02	NaN	IL2RA,IRS2,PIK3R6,RASD2
SPINK1 General Cancer Pathway	5,72E-01	5,8E-02	NaN	2210010C04Rik,GZMA,PIK3R6,RASD2
Apelin Adipocyte Signaling Pathway	5,64E-01	5,43E-02	0,447	ADCY4,APLN,CYBB,MAPK13,MGST2
Cardiomyocyte Differentiation via BMP Receptors	5,62E-01	7,41E-02	NaN	ACVRL1,BMP2
Glycolysis I	5,62E-01	7,41E-02	NaN	ENO1,GAPDHS
Gluconeogenesis I	5,62E-01	7,41E-02	NaN	ENO1,GAPDHS
Apelin Liver Signaling Pathway	5,62E-01	7,41E-02	NaN	APLN,COL5A3
Actin Nucleation by ARP-WASP Complex	5,53E-01	5,38E-02	NaN	ITGA3,ITGAE,ITGAM,RASD2,RHOB
ERBB Signaling	5,53E-01	5,38E-02	2000	FOS,JUN,MAPK13,PIK3R6,RASD2
Fcγ Receptor-mediated Phagocytosis in Macrophages and Monocytes	5,42E-01	5,32E-02	2236	FCGR2A,FCGR3A/FCGR3B,FGR,HCK,PLD4
PAK Signaling	5,42E-01	5,13E-02	NaN	ITGA3,ITGAE,ITGAM,MYL9,PIK3R6,RASD2
CLEAR Signaling Pathway	5,36E-01	4,56E-02	-0,832	DDIT4,FLT4,MAPK13,MID1,PPP2R2B,RASD2,TLR1,Tlr11,Tlr12,Tlr13,TLR3,TLR8,TNFSF11
Cardiac Hypertrophy Signaling	5,35E-01	4,6E-02	1897	ADCY4,ADRB2,CACNA1C,CACNA1E,CALML5,GNG3,JUN,MAPK13,MYL9,PIK3R6,RASD2,RHOB
Ephrin B Signaling	5,33E-01	5,56E-02	NaN	CXCL12,EFNB2,EPHB4,GNG3
GPCR-Mediated Nutrient Sensing in Enteroendocrine Cells	5,33E-01	5,08E-02	0,000	ADCY4,CACNA1C,CACNA1E,CACNA1H,GNG3,TRPM5
Sphingosine and Sphingosine-1-phosphate Metabolism	5,3E-01	1,11E-01	NaN	NAAA
Leucine Degradation I	5,3E-01	1,11E-01	NaN	HMGCLL1
MYC Mediated Apoptosis Signaling	5,29E-01	0.06	NaN	ADRB2,BCL2L11,NFKB2
Chondroitin Sulfate Biosynthesis (Late Stages)	5,29E-01	0.06	NaN	CHST1,CHST13,CHST2
FAT10 Cancer Signaling Pathway	5,29E-01	0.06	NaN	NFKB2,REL,RELB
Estrogen Receptor Signaling	5,27E-01	4,4E-02	0,775	ADCY4,CACNA1C,CACNA1E,CDKN1A,FOS,GNG3,JUN,MDK,MMP16,MMP25,MMP8,MMP9,MYL9,NFKB2,PIK3R6,RASD2,REL,RELB
Cholecystokinin/Gastrin-mediated Signaling	5,23E-01	5,04E-02	2236	FOS,IL1RN,IL36G,JUN,RASD2,RHOB
Death Receptor Signaling	5,2E-01	5,21E-02	NaN	NFKB2,REL,RELB,TNFRSF10A,TNFRSF25
Xenobiotic Metabolism CAR Signaling Pathway	5,17E-01	4,71E-02	1000	ABCC2,ALDH3B1,CHST1,CHST13,CHST2,GSTA3,MGST2,PPP2R2B,SCAND1
NGF Signaling	5,13E-01	0.05	NaN	NFKB2,PIK3R6,RASD2,REL,RELB,RPS6KA6
p38 MAPK Signaling	5,13E-01	0.05	0,447	DUSP1,IL1R2,IL1RN,IL36G,MAPK13,RPS6KA6
p53 Signaling	4,99E-01	5,1E-02	-2236	CDKN1A,JUN,PIK3R6,PLAGL1,TNFRSF10A
Melanocyte Development and Pigmentation Signaling	4,99E-01	5,1E-02	0,000	ADCY4,PIK3R6,POMC,RASD2,RPS6KA6
Endothelin-1 Signaling	4,95E-01	4,64E-02	2121	ADCY4,EDNRB,FOS,JUN,MAPK13,PIK3R6,PLA2G7,PLD4,RASD2
Ribonucleotide Reductase Signaling Pathway	4,93E-01	4,71E-02	1414	CDH1,CDKN1A,FOS,JUN,MAPK13,MMP9,NFKB2,PIK3R6
α-tocopherol Degradation	4,92E-01	0.1	NaN	CYP4F2
Glioblastoma Multiforme Signaling	4,87E-01	4,68E-02	-0,378	CDKN1A,FZD4,PIK3R6,RASD2,RHOB,WNT10B,WNT11,WNT2B
Macropinocytosis Signaling	4,84E-01	5,26E-02	NaN	CSF1R,MRC1,PIK3R6,RASD2
Role of Cytokines in Mediating Communication between Immune Cells	4,71E-01	5,56E-02	NaN	IL10,IL1RN,IL36G
Neuropathic Pain Signaling In Dorsal Horn Neurons	4,69E-01	4,95E-02	0,447	FOS,GRIA2,GRIN2D,GRM1,PIK3R6
Synaptic Long Term Depression	4,67E-01	4,55E-02	1134	CACNA1C,CACNA1E,CACNA1H,CTH,GRIA2,GRM1,PLA2G7,PPP2R2B,RASD2
Role of WNT/GSK-3β Signaling in the Pathogenesis of Influenza	4,62E-01	5,13E-02	-2000	FZD4,WNT10B,WNT11,WNT2B
Neurotrophin/TRK Signaling	4,62E-01	5,13E-02	NaN	FOS,JUN,PIK3R6,RASD2
Semaphorin Neuronal Repulsive Signaling Pathway	4,61E-01	4,67E-02	0,447	ITGA3,ITGAE,ITGAM,MYL9,PDE4B,PIK3R6,VCAN
Lymphotoxin β Receptor Signaling	4,57E-01	5,45E-02	NaN	NFKB2,PIK3R6,RELB
IL-3 Signaling	4,51E-01	5,06E-02	NaN	FOS,JUN,PIK3R6,RASD2
Renal Cell Carcinoma Signaling	4,51E-01	5,06E-02	NaN	FOS,JUN,PIK3R6,RASD2
Role of JAK family kinases in IL-6-type Cytokine Signaling	4,51E-01	5,06E-02	1000	FOS,IL10,MAPK13,POMC
GP6 Signaling Pathway	4,51E-01	4,72E-02	1633	CALML5,Col17a1,COL4A4,COL5A3,COL9A3,PIK3R6
Role of MAPK Signaling in Inhibiting the Pathogenesis of Influenza	4,51E-01	5,06E-02	1000	JUN,MAPK13,NFKB2,PLA2G7
Mouse Embryonic Stem Cell Pluripotency	4,41E-01	4,81E-02	1000	FZD4,ID1,MAPK13,PIK3R6,RASD2
Apoptosis Signaling	4,41E-01	4,81E-02	NaN	BCL2L11,NFKB2,RASD2,REL,RELB
CNTF Signaling	4,32E-01	5,26E-02	NaN	PIK3R6,RASD2,RPS6KA6
FLT3 Signaling in Hematopoietic Progenitor Cells	4,2E-01	4,88E-02	NaN	MAPK13,PIK3R6,RASD2,RPS6KA6
Cancer Drug Resistance By Drug Efflux	4,2E-01	5,17E-02	NaN	ABCC2,mir-27,RASD2
Regulation of eIF4 and p70S6K Signaling	4,16E-01	4,42E-02	NaN	ITGA3,ITGAE,ITGAM,MAPK13,MT-RNR2,PIK3R6,PPP2R2B,RASD2
Ethanol Degradation II	4,12E-01	5,71E-02	NaN	ALDH3B1,DHRS9
GABA Receptor Signaling	4,11E-01	4,55E-02	NaN	ADCY4,CACNA1C,CACNA1E,CACNA1H,GABRD,GNG3
Telomerase Signaling	4,06E-01	4,63E-02	NaN	CDKN1A,IL2RA,PIK3R6,PPP2R2B,RASD2
Ovarian Cancer Signaling	4,02E-01	4,43E-02	NaN	FZD4,MMP9,PIK3R6,RASD2,WNT10B,WNT11,WNT2B
Oleate Biosynthesis II (Animals)	4,02E-01	7,69E-02	NaN	SCD
γ-glutamyl Cycle	4,02E-01	7,69E-02	NaN	CHAC1
Role of MAPK Signaling in the Pathogenesis of Influenza	4,01E-01	4,76E-02	NaN	MAPK13,PLA2G7,RABGEF1,RASD2
VEGF Family Ligand-Receptor Interactions	4,01E-01	4,76E-02	NaN	FLT4,FOS,PIK3R6,RASD2
Endometrial Cancer Signaling	3,97E-01	0.05	NaN	CDH1,PIK3R6,RASD2
Dopamine-DARPP32 Feedback in cAMP Signaling	3,84E-01	4,3E-02	-0,816	ADCY4,CACNA1C,CACNA1E,CALML5,GRIN2D,KCNJ10,PAWR,PPP2R2B
Noradrenaline and Adrenaline Degradation	3,83E-01	5,41E-02	NaN	ALDH3B1,DHRS9
HIPPO signaling	3,82E-01	4,65E-02	1000	AJUBA,MST1,PPP2R2B,WWTR1
Integrin Signaling	3,8E-01	4,25E-02	1414	ACTN2,ITGA3,ITGAE,ITGAM,MYL9,MYLK3,PIK3R6,RASD2,RHOB
Glycogen Degradation III	3,78E-01	7,14E-02	NaN	MGAM
Urate Biosynthesis/Inosine 5'-phosphate Degradation	3,78E-01	7,14E-02	NaN	XDH
Mevalonate Pathway I	3,78E-01	7,14E-02	NaN	HMGCS2
PDGF Signaling	3,74E-01	4,6E-02	NaN	FOS,JUN,PIK3R6,RASD2
Docosahexaenoic Acid (DHA) Signaling	3,7E-01	5,26E-02	NaN	ALOX15,PIK3R6
Cell Cycle Regulation by BTG Family Proteins	3,7E-01	5,26E-02	NaN	BTG2,PPP2R2B
Heparan Sulfate Biosynthesis	3,65E-01	4,55E-02	1000	B3GAT2,CHST1,CHST13,CHST2
AMPK Signaling	3,57E-01	4,13E-02	1890	ADRB2,AK8,CDKN1A,CHRNA2,GNG3,IRS2,MAPK13,PIK3R6,PPP2R2B,RAB39A
Antigen Presentation Pathway	3,57E-01	5,13E-02	NaN	CIITA,HLA-DRB5
Fatty Acid Activation	3,56E-01	6,67E-02	NaN	ACSL6
Choline Biosynthesis III	3,56E-01	6,67E-02	NaN	PLD4
TEC Kinase Signaling	3,54E-01	3,98E-02	1941	BLK,BMX,CD3D,CD3E,CD3G,FCER1A,FGR,FOS,GNG3,HCK,ITGA3,ITGAE,ITGAM,MS4A2,NFKB2,PIK3R6,REL,RELB,RHOB,TNFRSF10A,TNFRSF25,Trbj1-6,Trbv13-2
Regulation of Actin-based Motility by Rho	3,51E-01	4,35E-02	NaN	ITGA3,ITGAE,ITGAM,MYL9,RHOB
Xenobiotic Metabolism PXR Signaling Pathway	3,49E-01	4,17E-02	1414	ABCC2,ALDH3B1,CHST1,CHST13,CHST2,GSTA3,MGST2,SCAND1
Induction of Apoptosis by HIV1	3,45E-01	4,62E-02	NaN	NFKB2,REL,RELB
ERB2-ERBB3 Signaling	3,45E-01	4,62E-02	NaN	JUN,PIK3R6,RASD2
Amyotrophic Lateral Sclerosis Signaling	3,44E-01	4,31E-02	NaN	CACNA1C,CACNA1E,GRIA2,GRIN2D,PIK3R6
Chondroitin Sulfate Degradation (Metazoa)	3,35E-01	6,25E-02	NaN	Chil3/Chil4
Adenosine Nucleotides Degradation II	3,35E-01	6,25E-02	NaN	XDH
Insulin Secretion Signaling Pathway	3,35E-01	4,04E-02	2111	ADCY4,CACNA1C,CACNA1E,CACNA1H,CHRM3,FGR,HCK,MAPK13,PIK3R6,PRLR,SEC61G
Fc Epsilon RI Signaling	3,3E-01	4,24E-02	2000	FCER1A,MAPK13,MS4A2,PIK3R6,RASD2
Aldosterone Signaling in Epithelial Cells	3,17E-01	4,07E-02	NaN	CRYAB,DNAJB13,DUSP1,HSPA1A/HSPA1B,HSPA5,LRRC52,PIK3R6
Role of NFAT in Cardiac Hypertrophy	3,17E-01	4,02E-02	1134	ADCY4,CACNA1C,CACNA1E,CACNA1H,CALML5,GNG3,MAPK13,PIK3R6,RASD2
Gap Junction Signaling	3,17E-01	4,04E-02	NaN	ADCY4,CTH,GRIA2,HTR2B,PIK3R6,RASD2,TUBB1,TUBB6
Dermatan Sulfate Degradation (Metazoa)	3,16E-01	5,88E-02	NaN	Chil3/Chil4
Nitric Oxide Signaling in the Cardiovascular System	3,16E-01	4,17E-02	0,447	CACNA1C,CACNA1E,CALML5,FLT4,PIK3R6
Endocannabinoid Cancer Inhibition Pathway	3,11E-01	4,08E-02	0,447	ADCY4,ATF3,CDH1,CDKN1A,GPR55,PIK3R6
Small Cell Lung Cancer Signaling	3,02E-01	4,17E-02	NaN	NFKB2,PIK3R6,REL,RELB
GM-CSF Signaling	0.3	4,29E-02	NaN	HCK,PIK3R6,RASD2
Superpathway of Geranylgeranyldiphosphate Biosynthesis I (via Mevalonate)	2,98E-01	5,56E-02	NaN	HMGCS2
Growth Hormone Signaling	2,92E-01	4,23E-02	NaN	FOS,PIK3R6,RPS6KA6
RHOA Signaling	2,91E-01	4,03E-02	0,447	DLC1,LPAR4,LPAR6,MYL9,MYLK3
Estrogen Biosynthesis	2,88E-01	4,44E-02	NaN	CYP4B1,HSD17B1
γ-linolenate Biosynthesis II (Animals)	2,82E-01	5,26E-02	NaN	ACSL6
Mitochondrial L-carnitine Shuttle Pathway	2,82E-01	5,26E-02	NaN	ACSL6
VEGF Signaling	2,81E-01	4,04E-02	NaN	ACTN2,FLT4,PIK3R6,RASD2
Apelin Cardiomyocyte Signaling Pathway	2,81E-01	4,04E-02	1000	APLN,MAPK13,MYL9,PIK3R6
FXR/RXR Activation	2,79E-01	3,97E-02	NaN	ABCC2,APOM,C3,IL1RN,IL36G
Factors Promoting Cardiogenesis in Vertebrates	2,77E-01	3,92E-02	-2236	ACVRL1,BMP2,FZD4,WNT10B,WNT11,WNT2B
ATM Signaling	2,75E-01	0.04	1000	CDKN1A,JUN,MAPK13,PPP2R2B
Endocannabinoid Developing Neuron Pathway	2,73E-01	3,94E-02	NaN	ADCY4,GNG3,MAPK13,PIK3R6,RASD2
ERK5 Signaling	2,69E-01	4,05E-02	NaN	FOS,RASD2,RPS6KA6
nNOS Signaling in Neurons	2,69E-01	4,26E-02	NaN	CALML5,GRIN2D
Ephrin A Signaling	2,69E-01	4,26E-02	NaN	EFNA1,PIK3R6
Caveolar-mediated Endocytosis Signaling	2,62E-01	0.04	NaN	ITGA3,ITGAE,ITGAM
G Beta Gamma Signaling	2,62E-01	3,88E-02	1000	CACNA1C,CACNA1E,CACNA1H,GNG3,RASD2
Apelin Muscle Signaling Pathway	2,6E-01	4,17E-02	NaN	APLN,GNG3
Epithelial Adherens Junction Signaling	2,56E-01	3,82E-02	0,000	CDH1,MST1,NECTIN1,NECTIN3,PPP2R2B,RASD2
Histamine Degradation	2,54E-01	4,76E-02	NaN	ALDH3B1
Fatty Acid α-oxidation	2,54E-01	4,76E-02	NaN	ALDH3B1
Endoplasmic Reticulum Stress Pathway	2,54E-01	4,76E-02	NaN	HSPA5
The Visual Cycle	2,29E-01	4,35E-02	NaN	DHRS9
Pyrimidine Deoxyribonucleotides De Novo Biosynthesis I	2,29E-01	4,35E-02	NaN	AK8
IL-22 Signaling	2,18E-01	4,17E-02	NaN	MAPK13
Bupropion Degradation	2,07E-01	0.04	NaN	CYP4B1
CDP-diacylglycerol Biosynthesis I	2,07E-01	0.04	NaN	GPAT2
Ethanol Degradation IV	2,07E-01	0.04	NaN	ALDH3B1
Estrogen-mediated S-phase Entry	1,97E-01	3,85E-02	NaN	CDKN1A
CSDE1 Signaling Pathway	0	3,57E-02	NaN	FN1,FOS
Oxytocin In Spinal Neurons Signaling Pathway	0	2,86E-02	NaN	CTH
MicroRNA Biogenesis Signaling Pathway	0	2,14E-02	-1000	LIN28A,MAPK13,PIK3R6,RASD2
Neuregulin Signaling	0	3,42E-02	NaN	ITGA3,ITGAE,ITGAM,RASD2
Huntington's Disease Signaling	0	2,83E-02	NaN	GNG3,GRM1,HSPA1A/HSPA1B,Hspa1b,HSPA5,JUN,PIK3R6,SNCA
Chaperone Mediated Autophagy Signaling Pathway	0	2,64E-02	1213	CD3D,CD3E,CD3G,HSPA1A/HSPA1B,Hspa1b,HSPA5,MAPK13,MMP16,MMP25,MMP8,MMP9,MST1,NFKB2,PIK3R6,SNCA,Trbj1-6,Trbv13-2
NRF2-mediated Oxidative Stress Response	0	3,8E-02	1000	ABCC2,DNAJB13,FOS,GSTA3,JUN,JUND,MGST2,PIK3R6,RASD2
PPARα/RXRα Activation	0	3,59E-02	0,000	ADCY4,IL1R2,JUN,NFKB2,RASD2,REL,RELB
Mitochondrial Dysfunction	0	2,32E-02	0,707	CACNA1C,CACNA1E,CACNA1H,CALML5,MGST2,PIK3R6,RAPGEF3,SNCA
Role of BRCA1 in DNA Damage Response	0	1,25E-02	NaN	CDKN1A
α-Adrenergic Signaling	0	3,67E-02	NaN	ADCY4,CALML5,GNG3,RASD2
Clathrin-mediated Endocytosis Signaling	0	2,4E-02	NaN	APOM,LYZ,PIK3R6,RAB4A,S100A8
CCR5 Signaling in Macrophages	0	2,81E-02	2236	CACNA1C,CACNA1E,CACNA1H,CALML5,CCL4,CD3D,CD3E,CD3G,FOS,GNG3,JUN,MAPK13,Trbj1-6,Trbv13-2
Calcium-induced T Lymphocyte Apoptosis	0	1,74E-02	2449	CALML5,CD3D,CD3E,CD3G,H2-Eb2,HLA-DRB5,Trbj1-6,Trbv13-2
Cytotoxic T Lymphocyte-mediated Apoptosis of Target Cells	0	1,18E-02	NaN	CD3D,CD3E,CD3G,Trbj1-6,Trbv13-2
CTLA4 Signaling in Cytotoxic T Lymphocytes	0	3,29E-02	-3130	BLK,CD3D,CD3E,CD3G,CTLA4,FGR,FOS,H2-Eb2,HCK,HLA-DRB5,ITGA3,JUN,MAPK13,NFKB2,PIK3R6,PLD4,PPP2R2B,RASD2,Trbj1-6,Trbv13-2
T Helper Cell Differentiation	0	2,34E-02	NaN	CD3D,CD3E,CD3G,CXCR5,H2-Eb2,HLA-DRB5,IL10,IL10RA,IL2RA,Trbj1-6,Trbv13-2
CCR3 Signaling in Eosinophils	0	3,73E-02	NaN	CALML5,GNG3,MAPK13,PIK3R6,RASD2
CD28 Signaling in T Helper Cells	0	2,9E-02	1633	CALML5,CD3D,CD3E,CD3G,CTLA4,FOS,H2-Eb2,HLA-DRB5,JUN,NFKB2,PIK3R6,REL,RELB,Trbj1-6,Trbv13-2
Virus Entry via Endocytic Pathways	0	2,54E-02	NaN	CXADR,PIK3R6,RASD2
Mechanisms of Viral Exit from Host Cells	0	2,44E-02	NaN	CHMP4C
Melatonin Signaling	0	1,39E-02	NaN	CALML5
Agrin Interactions at Neuromuscular Junction	0	2,9E-02	NaN	JUN,RASD2
Semaphorin Signaling in Neurons	0	1,64E-02	NaN	RHOB
ICOS-ICOSL Signaling in T Helper Cells	0	2,56E-02	1633	CALML5,CD3D,CD3E,CD3G,H2-Eb2,HLA-DRB5,IL2RA,NFKB2,PIK3R6,REL,RELB,Trbj1-6,Trbv13-2
Lipid Antigen Presentation by CD1	0	1,2E-02	NaN	CD3D,CD3E,CD3G,Trbj1-6,Trbv13-2
Mitotic Roles of Polo-Like Kinase	0	1,49E-02	NaN	PPP2R2B
Role of CHK Proteins in Cell Cycle Checkpoint Control	0	3,45E-02	NaN	CDKN1A,PPP2R2B
DNA Methylation and Transcriptional Repression Signaling	0	8,93E-03	NaN	H4C3
Type I Diabetes Mellitus Signaling	0	2,36E-02	1342	CD3D,CD3E,CD3G,H2-Eb2,HLA-DRB5,MAPK13,NFKB2,PTPRN,REL,RELB,Trbj1-6,Trbv13-2
Allograft Rejection Signaling	0	2,67E-02	NaN	CD3D,CD3E,CD3G,H2-Eb2,HLA-DRB5,IGHG1,Ighg2b,IGHM,IGKC,IL10,JCHAIN,Trbj1-6,Trbv13-2
Glioma Signaling	0	3,2E-02	NaN	CALML5,CDKN1A,PIK3R6,RASD2
Autoimmune Thyroid Disease Signaling	0	3,06E-02	NaN	CD3D,CD3E,CD3G,H2-Eb2,HLA-DRB5,IGHG1,Ighg2b,IGHM,IGKC,IL10,JCHAIN,TG,Trbj1-6,Trbv13-2
Graft-versus-Host Disease Signaling	0	2,02E-02	NaN	CD3D,CD3E,CD3G,H2-Eb2,HLA-DRB5,IL1RN,IL36G,Trbj1-6,Trbv13-2
Non-Small Cell Lung Cancer Signaling	0	2,13E-02	NaN	PIK3R6,RASD2
mTOR Signaling	0	3,74E-02	1342	DDIT4,MT-RNR2,PIK3R6,PLD4,PPP2R2B,RASD2,RHOB,RPS6KA6
G Protein Signaling Mediated by Tubby	0	1,28E-02	2449	CD3D,CD3E,CD3G,GNG3,Trbj1-6,Trbv13-2
Sphingosine-1-phosphate Signaling	0	3,33E-02	NaN	ADCY4,NAAA,PIK3R6,RHOB
CDC42 Signaling	0	2,43E-02	2121	CD3D,CD3E,CD3G,FOS,H2-Eb2,HLA-DRB5,ITGA3,ITGAE,ITGAM,JUN,MAPK13,MYL9,Trbj1-6,Trbv13-2
EIF2 Signaling	0	3,52E-02	-0,816	ATF3,HSPA5,MT-RNR2,PIK3R6,PPP1R15A,RASD2,RPL3L,RPL6
Retinoic acid Mediated Apoptosis Signaling	0	1,67E-02	NaN	TNFRSF10A
Hereditary Breast Cancer Signaling	0	2,11E-02	NaN	CDKN1A,PIK3R6,RASD2
Regulation of IL-2 Expression in Activated and Anergic T Lymphocytes	0	2,6E-02	1155	CALML5,CD3D,CD3E,CD3G,FOS,JUN,NFKB2,RASD2,REL,RELB,Trbj1-6,Trbv13-2
NUR77 Signaling in T Lymphocytes	0	1,56E-02	2000	CALML5,CD3D,CD3E,CD3G,H2-Eb2,HLA-DRB5,Trbj1-6,Trbv13-2
PKCθ Signaling in T Lymphocytes	0	3,05E-02	2333	CACNA1C,CACNA1E,CACNA1H,CD3D,CD3E,CD3G,FOS,H2-Eb2,HLA-DRB5,JUN,NFKB2,PIK3R6,RASD2,REL,RELB,Trbj1-6,Trbv13-2
Antiproliferative Role of TOB in T Cell Signaling	0	1,17E-02	NaN	CD3D,CD3E,CD3G,Trbj1-6,Trbv13-2
OX40 Signaling Pathway	0	2,3E-02	1342	CD3D,CD3E,CD3G,H2-Eb2,HLA-DRB5,JUN,NFKB2,REL,RELB,Trbj1-6,Trbv13-2
Cyclins and Cell Cycle Regulation	0	2,35E-02	NaN	CDKN1A,PPP2R2B
Hematopoiesis from Pluripotent Stem Cells	0	2,7E-02	NaN	CD3D,CD3E,CD3G,Igha,IGHG1,Ighg2b,IGHM,IGKC,IL10,JCHAIN,Trbj1-6,Trbv13-2
Transcriptional Regulatory Network in Embryonic Stem Cells	0	3,7E-02	NaN	H4C3,SKIL
ERBB4 Signaling	0	2,94E-02	NaN	PIK3R6,RASD2
Retinoate Biosynthesis I	0	2,38E-02	NaN	DHRS9
Nicotine Degradation III	0	1,72E-02	NaN	CYP4B1
Dopamine Degradation	0	3,12E-02	NaN	ALDH3B1
Heparan Sulfate Biosynthesis (Late Stages)	0	3,7E-02	NaN	CHST1,CHST13,CHST2
Pyrimidine Ribonucleotides De Novo Biosynthesis	0	2,44E-02	NaN	AK8
Glutathione Redox Reactions I	0	3,45E-02	NaN	MGST2
Melatonin Degradation I	0	1,61E-02	NaN	CYP4B1
Triacylglycerol Degradation	0	1,69E-02	NaN	DAGLA
Phospholipases	0	2,9E-02	NaN	PLA2G7,PLD4
Tryptophan Degradation X (Mammalian, via Tryptamine)	0	3,7E-02	NaN	ALDH3B1
Phosphatidylglycerol Biosynthesis II (Non-plastidic)	0	3,7E-02	NaN	GPAT2
Nicotine Degradation II	0	1,52E-02	NaN	CYP4B1
Serotonin Degradation	0	2,82E-02	NaN	ALDH3B1,DHRS9
Retinol Biosynthesis	0	2,13E-02	NaN	DHRS9
Triacylglycerol Biosynthesis	0	3,64E-02	NaN	DGAT2,GPAT2
Salvage Pathways of Pyrimidine Ribonucleotides	0	1,03E-02	NaN	AK8
Pyrimidine Ribonucleotides Interconversion	0	2,63E-02	NaN	AK8
Superpathway of Melatonin Degradation	0	1,49E-02	NaN	CYP4B1
Stearate Biosynthesis I (Animals)	0	1,43E-02	NaN	ACSL6
Acetone Degradation I (to Methylglyoxal)	0	2,33E-02	NaN	CYP4B1
Oxidative Ethanol Degradation III	0	1,75E-02	NaN	ALDH3B1
Fatty Acid β-oxidation I	0	2,86E-02	NaN	ACSL6
Superpathway of Methionine Degradation	0	2,44E-02	NaN	CTH
Superpathway of Cholesterol Biosynthesis	0	3,45E-02	NaN	HMGCS2
DNA damage-induced 14-3-3σ Signaling	0	2,17E-02	NaN	CDKN1A
Cysteine Biosynthesis III (mammalia)	0	3,57E-02	NaN	CTH
Role of p14/p19ARF in Tumor Suppression	0	3,33E-02	NaN	PIK3R6
Adipogenesis pathway	0	3,6E-02	1342	ACVRL1,BMP2,DLK1,FZD4,WNT10B
Cell Cycle: G1/S Checkpoint Regulation	0	1,47E-02	NaN	CDKN1A
SAPK/JNK Signaling	0	2,19E-02	NaN	CD3D,CD3E,CD3G,DUSP4,GNG3,JUN,MAPK8IP1,PIK3R6,RASD2,Trbj1-6,Trbv13-2
Protein Ubiquitination Pathway	0	1,47E-02	NaN	CRYAB,DNAJB13,HSPA1A/HSPA1B,HSPA5
Amyloid Processing	0	1,96E-02	NaN	MAPK13
FGF Signaling	0	2,33E-02	NaN	MAPK13,PIK3R6
Cell Cycle: G2/M DNA Damage Checkpoint Regulation	0	0.02	NaN	CDKN1A
IL-4 Signaling	0	3,12E-02	1886	ALOX15,CD3D,CD3E,CD3G,Col17a1,COL4A4,COL5A3,COL9A3,HLA-DRB5,IL13RA1,IRS2,MAPK13,MUC5AC,NFKB2,PIK3R6,RASD2,Trbj1-6,Trbv13-2
Insulin Receptor Signaling	0	2,14E-02	NaN	IRS2,PIK3R6,RASD2
Phototransduction Pathway	0	1,85E-02	NaN	SAG
Sonic Hedgehog Signaling	0	3,23E-02	NaN	GLI3
Dopamine Receptor Signaling	0	2,5E-02	NaN	ADCY4,PPP2R2B
NF-κB Signaling	0	3,33E-02	0,277	BMP2,CD3D,CD3E,CD3G,FLT4,IL1R2,IL1RN,IL36G,NFKB2,PIK3R6,RASD2,RELB,TLR1,TLR3,TLR8,TNFRSF17,TNFSF11,Trbj1-6,Trbv13-2
Hypoxia Signaling in the Cardiovascular System	0	1,32E-02	NaN	JUN
T Cell Receptor Signaling	0	2,92E-02	1698	CALML5,CD3D,CD3E,CD3G,CTLA4,FOS,H2-Eb2,HLA-DRB5,ITGA3,JUN,MAPK13,NFKB2,PIK3R6,RASD2,REL,RELB,Trbj1-6,Trbv13-2
GPCR-Mediated Integration of Enteroendocrine Signaling Exemplified by an L Cell	0	2,67E-02	NaN	ADCY4,ADRB2
Phagosome Maturation	0	3,8E-02	NaN	CTSG,CYBB,HLA-DRB5,LPO,TUBB1,TUBB6
Autophagy	0	3,24E-02	0,378	CALML5,FOS,IRS2,JUN,NFKB2,PIK3R6,PPP2R2B
PD-1, PD-L1 cancer immunotherapy pathway	0	3,74E-02	-2000	H2-Eb2,HLA-DRB5,IL2RA,PIK3R6
Sirtuin Signaling Pathway	0	3,41E-02	1890	BCL2L11,CDH1,H1-2,H1-3,H1f4,HMGCS2,JUN,NFKB2,REL,RELB
Th17 Activation Pathway	0	1,86E-02	NaN	CD3D,CD3E,CD3G,IL10,NFKB2,REL,RELB,Trbj1-6,Trbv13-2
NER (Nucleotide Excision Repair, Enhanced Pathway)	0	9,62E-03	NaN	H4C3
PFKFB4 Signaling Pathway	0	2,08E-02	NaN	XDH
T Cell Exhaustion Signaling Pathway	0	2,65E-02	-1134	CD3D,CD3E,CD3G,CTLA4,FOS,HLA-DRB5,IL10,IL10RA,JUN,PIK3R6,PPP2R2B,PRDM1,RASD2,Trbj1-6,Trbv13-2
Systemic Lupus Erythematosus In T Cell Signaling Pathway	0	2,33E-02	0,000	CD3D,CD3E,CD3G,FOS,H2-Eb2,HLA-DRB5,IL10,JUN,PIK3R6,PPP2R2B,RAB4A,RASD2,RHOB,Trbj1-6,Trbv13-2
Senescence Pathway	0	3,68E-02	-0,632	ATF3,BHLHE40,CACNA1C,CACNA1E,CALML5,CDKN1A,JUN,NFKB2,PIK3R6,PPP2R2B,RASD2
Inhibition of ARE-Mediated mRNA Degradation Pathway	0	3,09E-02	0,447	MAPK13,POMC,PPP2R2B,TNFSF11,ZFP36
Necroptosis Signaling Pathway	0	2,56E-02	0,000	CYBB,TLR3,TNFRSF10A,TYRO3
Xenobiotic Metabolism General Signaling Pathway	0	3,5E-02	1342	GSTA3,MAPK13,MGST2,PIK3R6,RASD2

## Sheet: GSEA-c5_LSKB16.GseaPreranked.16
BM LSK cells -B16F10
GSEA:	c5_LSKB16.GseaPreranked.1685524510041
gsea_report_for_na_neg_1685524510041															gsea_report_for_na_pos_1685524510041
NAME	GS<br> follow link to MSigDB	GS DETAILS	SIZE	ES	NES	NOM p-val	FDR q-val	FWER p-val	RANK AT MAX	LEADING EDGE					NAME	GS<br> follow link to MSigDB	GS DETAILS	SIZE	ES	NES	NOM p-val	FDR q-val	FWER p-val	RANK AT MAX	LEADING EDGE
GOCC_EXCITATORY_SYNAPSE	GOCC_EXCITATORY_SYNAPSE	Details ...	33	-0.865901	-1.75105	0.0108401	1	1	952	tags=30%, list=8%, signal=33%					GOBP_CELLULAR_RESPONSE_TO_REACTIVE_OXYGEN_SPECIES	GOBP_CELLULAR_RESPONSE_TO_REACTIVE_OXYGEN_SPECIES	Details ...	117	0.941471	1.77007	0	0.439543	0.413	151	tags=5%, list=1%, signal=5%
HP_CONGENITAL_DIAPHRAGMATIC_HERNIA	HP_CONGENITAL_DIAPHRAGMATIC_HERNIA	Details ...	71	-0.76755	-1.73275	0.014652	1	1	1248	tags=24%, list=10%, signal=26%					GOBP_NEGATIVE_REGULATION_OF_NUCLEAR_DIVISION	GOBP_NEGATIVE_REGULATION_OF_NUCLEAR_DIVISION	Details ...	57	0.952233	1.75734	0.002886	0.571017	0.735	93	tags=4%, list=1%, signal=4%
HP_HYPEROSTOSIS	HP_HYPEROSTOSIS	Details ...	49	-0.806957	-1.72531	0.0235988	1	1	1456	tags=27%, list=12%, signal=30%					GOBP_CELLULAR_RESPONSE_TO_HYDROGEN_PEROXIDE	GOBP_CELLULAR_RESPONSE_TO_HYDROGEN_PEROXIDE	Details ...	75	0.940525	1.74477	0.00143472	0.858577	0.951	151	tags=5%, list=1%, signal=5%
HP_THORACIC_HYPOPLASIA	HP_THORACIC_HYPOPLASIA	Details ...	118	-0.733762	-1.7131	0.0167364	1	1	394	tags=5%, list=3%, signal=5%					GOBP_CELLULAR_RESPONSE_TO_ALCOHOL	GOBP_CELLULAR_RESPONSE_TO_ALCOHOL	Details ...	63	0.948477	1.74199	0	0.762623	0.974	90	tags=5%, list=1%, signal=5%
HP_PULMONARY_ARTERY_STENOSIS	HP_PULMONARY_ARTERY_STENOSIS	Details ...	62	-0.785118	-1.70287	0.0268657	1	1	404	tags=10%, list=3%, signal=10%					GOBP_REACTIVE_NITROGEN_SPECIES_METABOLIC_PROCESS	GOBP_REACTIVE_NITROGEN_SPECIES_METABOLIC_PROCESS	Details ...	58	0.939621	1.73202	0.00595238	1	1	142	tags=5%, list=1%, signal=5%
HP_ABNORMAL_PULMONARY_VALVE_MORPHOLOGY	HP_ABNORMAL_PULMONARY_VALVE_MORPHOLOGY	Details ...	50	-0.815709	-1.69108	0.0171429	1	1	404	tags=12%, list=3%, signal=12%					GOBP_MITOTIC_SISTER_CHROMATID_SEPARATION	GOBP_MITOTIC_SISTER_CHROMATID_SEPARATION	Details ...	60	0.952553	1.7299	0.00454545	0.968983	1	93	tags=3%, list=1%, signal=3%
HP_PERSISTENCE_OF_PRIMARY_TEETH	HP_PERSISTENCE_OF_PRIMARY_TEETH	Details ...	22	-0.880438	-1.69007	0.021164	1	1	8	tags=5%, list=0%, signal=5%					GOBP_REGULATION_OF_DNA_TEMPLATED_TRANSCRIPTION_IN_RESPONSE_TO_STRESS	GOBP_REGULATION_OF_DNA_TEMPLATED_TRANSCRIPTION_IN_RESPONSE_TO_STRESS	Details ...	42	0.971448	1.7297	0.00152439	0.838283	1	148	tags=14%, list=1%, signal=14%
HP_CRANIAL_HYPEROSTOSIS	HP_CRANIAL_HYPEROSTOSIS	Details ...	41	-0.816057	-1.67404	0.0304709	1	1	1456	tags=24%, list=12%, signal=27%					GOBP_CELLULAR_RESPONSE_TO_ACID_CHEMICAL	GOBP_CELLULAR_RESPONSE_TO_ACID_CHEMICAL	Details ...	65	0.943268	1.72873	0	0.77279	1	128	tags=3%, list=1%, signal=3%
HP_ABNORMAL_SELLA_TURCICA_MORPHOLOGY	HP_ABNORMAL_SELLA_TURCICA_MORPHOLOGY	Details ...	33	-0.82975	-1.65691	0.0364146	1	1	350	tags=12%, list=3%, signal=12%					GOBP_CELLULAR_RESPONSE_TO_KETONE	GOBP_CELLULAR_RESPONSE_TO_KETONE	Details ...	79	0.933211	1.72705	0.00281294	0.747885	1	140	tags=5%, list=1%, signal=5%
HP_VENOUS_INSUFFICIENCY	HP_VENOUS_INSUFFICIENCY	Details ...	29	-0.840733	-1.65593	0.0145773	1	1	570	tags=17%, list=5%, signal=18%					GOMF_ANTIGEN_BINDING	GOMF_ANTIGEN_BINDING	Details ...	43	0.949023	1.72479	0.0155763	0.746543	1	290	tags=28%, list=2%, signal=28%
HP_OPTIC_NERVE_COMPRESSION	HP_OPTIC_NERVE_COMPRESSION	Details ...	15	-0.911754	-1.64938	0.00688073	1	1	8	tags=7%, list=0%, signal=7%					GOBP_REGULATION_OF_CELL_CYCLE_CHECKPOINT	GOBP_REGULATION_OF_CELL_CYCLE_CHECKPOINT	Details ...	45	0.956476	1.72468	0.00606061	0.682222	1	6	tags=2%, list=0%, signal=2%
GOBP_NEGATIVE_REGULATION_OF_KERATINOCYTE_PROLIFERATION	GOBP_NEGATIVE_REGULATION_OF_KERATINOCYTE_PROLIFERATION	Details ...	16	-0.913572	-1.64588	0.00947867	1	1	280	tags=19%, list=2%, signal=19%					GOBP_CELLULAR_RESPONSE_TO_SALT	GOBP_CELLULAR_RESPONSE_TO_SALT	Details ...	131	0.900984	1.72249	0.0026455	0.689012	1	346	tags=13%, list=3%, signal=13%
GOCC_DENDRITIC_SHAFT	GOCC_DENDRITIC_SHAFT	Details ...	27	-0.842153	-1.64545	0.0268097	1	1	684	tags=22%, list=5%, signal=23%					GOBP_CHROMOSOME_SEPARATION	GOBP_CHROMOSOME_SEPARATION	Details ...	76	0.940845	1.71258	0.00145349	0.96169	1	93	tags=3%, list=1%, signal=3%
HP_CRANIAL_NERVE_COMPRESSION	HP_CRANIAL_NERVE_COMPRESSION	Details ...	43	-0.798544	-1.63704	0.0464481	1	1	209	tags=5%, list=2%, signal=5%					HP_DECREASED_ADIPOSE_TISSUE	HP_DECREASED_ADIPOSE_TISSUE	Details ...	40	0.946665	1.71239	0.0137405	0.900183	1	11	tags=3%, list=0%, signal=2%
GOBP_REGULATION_OF_CALCIUM_ION_DEPENDENT_EXOCYTOSIS	GOBP_REGULATION_OF_CALCIUM_ION_DEPENDENT_EXOCYTOSIS	Details ...	22	-0.867839	-1.63415	0.0149254	1	1	553	tags=18%, list=4%, signal=19%					GOBP_POSITIVE_REGULATION_OF_NITRIC_OXIDE_METABOLIC_PROCESS	GOBP_POSITIVE_REGULATION_OF_NITRIC_OXIDE_METABOLIC_PROCESS	Details ...	31	0.960762	1.71048	0.00813008	0.903067	1	142	tags=10%, list=1%, signal=10%
GOCC_DENDRITE_CYTOPLASM	GOCC_DENDRITE_CYTOPLASM	Details ...	24	-0.849314	-1.63109	0.0205128	1	1	20	tags=4%, list=0%, signal=4%					GOBP_RESPONSE_TO_CADMIUM_ION	GOBP_RESPONSE_TO_CADMIUM_ION	Details ...	40	0.961044	1.70166	0.00465116	1	1	11	tags=5%, list=0%, signal=5%
HP_VARICOSE_VEINS	HP_VARICOSE_VEINS	Details ...	23	-0.863351	-1.61485	0.0102564	1	1	389	tags=17%, list=3%, signal=18%					GOBP_MITOTIC_CYTOKINESIS	GOBP_MITOTIC_CYTOKINESIS	Details ...	79	0.912819	1.70141	0.0103397	1	1	5	tags=1%, list=0%, signal=1%
GOBP_NON_CANONICAL_WNT_SIGNALING_PATHWAY	GOBP_NON_CANONICAL_WNT_SIGNALING_PATHWAY	Details ...	53	-0.754213	-1.61043	0.0269461	1	1	2160	tags=43%, list=17%, signal=52%					GOBP_CELLULAR_RESPONSE_TO_OXIDATIVE_STRESS	GOBP_CELLULAR_RESPONSE_TO_OXIDATIVE_STRESS	Details ...	230	0.886146	1.70125	0	1	1	192	tags=3%, list=2%, signal=3%
HP_NATAL_TOOTH	HP_NATAL_TOOTH	Details ...	30	-0.80699	-1.6025	0.0316623	1	1	975	tags=17%, list=8%, signal=18%					GOBP_RESPONSE_TO_REACTIVE_OXYGEN_SPECIES	GOBP_RESPONSE_TO_REACTIVE_OXYGEN_SPECIES	Details ...	161	0.907547	1.70095	0.00127551	1	1	151	tags=4%, list=1%, signal=4%
HP_BIFID_SCROTUM	HP_BIFID_SCROTUM	Details ...	19	-0.858165	-1.60225	0.0258398	1	1	373	tags=21%, list=3%, signal=22%					HP_LARGE_HANDS	HP_LARGE_HANDS	Details ...	32	0.970619	1.69793	0.00655738	1	1	11	tags=3%, list=0%, signal=3%
HP_ADVANCED_ERUPTION_OF_TEETH	HP_ADVANCED_ERUPTION_OF_TEETH		37	-0.771805	-1.60116	0.0238806	1	1	975	tags=19%, list=8%, signal=20%					GOBP_CELLULAR_RESPONSE_TO_CALCIUM_ION	GOBP_CELLULAR_RESPONSE_TO_CALCIUM_ION		55	0.947414	1.6977	0.010687	1	1	151	tags=13%, list=1%, signal=13%
GOBP_REGULATION_OF_CARDIAC_MUSCLE_CELL_ACTION_POTENTIAL	GOBP_REGULATION_OF_CARDIAC_MUSCLE_CELL_ACTION_POTENTIAL		20	-0.866335	-1.59981	0.030303	1	1	794	tags=30%, list=6%, signal=32%					GOBP_REGULATION_OF_MIRNA_TRANSCRIPTION	GOBP_REGULATION_OF_MIRNA_TRANSCRIPTION		54	0.917496	1.69652	0.0176991	1	1	56	tags=7%, list=0%, signal=7%
GOBP_NEGATIVE_REGULATION_OF_GENE_EXPRESSION_EPIGENETIC	GOBP_NEGATIVE_REGULATION_OF_GENE_EXPRESSION_EPIGENETIC		90	-0.707378	-1.59037	0.047138	1	1	1808	tags=21%, list=14%, signal=24%					HP_ABNORMAL_URINE_CARBOHYDRATE_LEVEL	HP_ABNORMAL_URINE_CARBOHYDRATE_LEVEL		31	0.95321	1.69617	0.0110063	0.97392	1	135	tags=6%, list=1%, signal=7%
GOBP_NEGATIVE_REGULATION_OF_SMOOTH_MUSCLE_CELL_MIGRATION	GOBP_NEGATIVE_REGULATION_OF_SMOOTH_MUSCLE_CELL_MIGRATION		21	-0.854437	-1.58869	0.0239234	1	1	58	tags=10%, list=0%, signal=10%					GOBP_RESPONSE_TO_ALCOHOL	GOBP_RESPONSE_TO_ALCOHOL		158	0.909412	1.69322	0	1	1	159	tags=3%, list=1%, signal=3%
GOBP_CELL_SURFACE_RECEPTOR_SIGNALING_PATHWAY_INVOLVED_IN_HEART_DEVELOPMENT	GOBP_CELL_SURFACE_RECEPTOR_SIGNALING_PATHWAY_INVOLVED_IN_HEART_DEVELOPMENT		16	-0.875316	-1.58621	0.0255102	1	1	440	tags=31%, list=3%, signal=32%					GOBP_ERYTHROCYTE_DEVELOPMENT	GOBP_ERYTHROCYTE_DEVELOPMENT		35	0.95176	1.68727	0.0160772	1	1	235	tags=9%, list=2%, signal=9%
GOBP_REGULATION_OF_RESPONSE_TO_EXTRACELLULAR_STIMULUS	GOBP_REGULATION_OF_RESPONSE_TO_EXTRACELLULAR_STIMULUS		17	-0.877542	-1.58354	0.0182292	1	1	328	tags=12%, list=3%, signal=12%					GOCC_EUCHROMATIN	GOCC_EUCHROMATIN		50	0.937075	1.68651	0.0075188	1	1	165	tags=8%, list=1%, signal=8%
HP_TRACHEOMALACIA	HP_TRACHEOMALACIA		33	-0.785979	-1.5818	0.0231884	1	1	1175	tags=15%, list=9%, signal=17%					GOBP_REGULATION_OF_MITOTIC_SISTER_CHROMATID_SEGREGATION	GOBP_REGULATION_OF_MITOTIC_SISTER_CHROMATID_SEGREGATION		52	0.953754	1.68631	0.00724638	1	1	93	tags=4%, list=1%, signal=4%
GOBP_REGULATION_OF_CYTOPLASMIC_TRANSPORT	GOBP_REGULATION_OF_CYTOPLASMIC_TRANSPORT		29	-0.803967	-1.58169	0.0308123	1	1	32	tags=7%, list=0%, signal=7%					HP_PROMINENT_SUPRAORBITAL_RIDGES	HP_PROMINENT_SUPRAORBITAL_RIDGES		41	0.93358	1.68551	0.0182371	1	1	11	tags=2%, list=0%, signal=2%
GOCC_CELL_CORTEX_REGION	GOCC_CELL_CORTEX_REGION		27	-0.794665	-1.58136	0.0287958	1	1	269	tags=11%, list=2%, signal=11%					GOBP_ENDOSOME_TO_LYSOSOME_TRANSPORT	GOBP_ENDOSOME_TO_LYSOSOME_TRANSPORT		63	0.936713	1.68249	0.0112676	1	1	86	tags=3%, list=1%, signal=3%
HP_OMPHALOCELE	HP_OMPHALOCELE		56	-0.74217	-1.57957	0.0453172	1	1	1211	tags=21%, list=10%, signal=24%					GOBP_ERYTHROCYTE_HOMEOSTASIS	GOBP_ERYTHROCYTE_HOMEOSTASIS		127	0.892695	1.68131	0.0106525	1	1	578	tags=12%, list=5%, signal=12%
GOBP_ENDOCYTIC_RECYCLING	GOBP_ENDOCYTIC_RECYCLING		72	-0.713053	-1.57517	0.0360656	1	1	1371	tags=21%, list=11%, signal=23%					GOBP_RETINOIC_ACID_RECEPTOR_SIGNALING_PATHWAY	GOBP_RETINOIC_ACID_RECEPTOR_SIGNALING_PATHWAY		23	0.978798	1.6809	0.00672269	1	1	122	tags=9%, list=1%, signal=9%
HP_ABNORMALITY_OF_THE_DIAPHRAGM	HP_ABNORMALITY_OF_THE_DIAPHRAGM		88	-0.691897	-1.56535	0.0430108	1	1	1248	tags=19%, list=10%, signal=21%					GOBP_NEGATIVE_REGULATION_OF_VASCULATURE_DEVELOPMENT	GOBP_NEGATIVE_REGULATION_OF_VASCULATURE_DEVELOPMENT		69	0.906447	1.68074	0.022567	1	1	200	tags=9%, list=2%, signal=9%
GOCC_HIPPOCAMPAL_MOSSY_FIBER_TO_CA3_SYNAPSE	GOCC_HIPPOCAMPAL_MOSSY_FIBER_TO_CA3_SYNAPSE		21	-0.851384	-1.56453	0.0274314	1	1	1191	tags=38%, list=9%, signal=42%					GOBP_SMAD_PROTEIN_SIGNAL_TRANSDUCTION	GOBP_SMAD_PROTEIN_SIGNAL_TRANSDUCTION		56	0.942268	1.6806	0.0131579	1	1	39	tags=7%, list=0%, signal=7%
GOBP_NEUROEPITHELIAL_CELL_DIFFERENTIATION	GOBP_NEUROEPITHELIAL_CELL_DIFFERENTIATION		20	-0.833414	-1.56057	0.0391198	1	1	1107	tags=45%, list=9%, signal=49%					GOBP_NEGATIVE_REGULATION_OF_CHROMOSOME_ORGANIZATION	GOBP_NEGATIVE_REGULATION_OF_CHROMOSOME_ORGANIZATION		90	0.915545	1.67842	0.00864553	1	1	93	tags=2%, list=1%, signal=2%
GOBP_NEGATIVE_REGULATION_OF_NEURON_DIFFERENTIATION	GOBP_NEGATIVE_REGULATION_OF_NEURON_DIFFERENTIATION		38	-0.764913	-1.55632	0.0529248	1	1	1136	tags=21%, list=9%, signal=23%					GOBP_RESPONSE_TO_HYDROGEN_PEROXIDE	GOBP_RESPONSE_TO_HYDROGEN_PEROXIDE		109	0.904601	1.67758	0.0107817	1	1	260	tags=6%, list=2%, signal=7%
HP_ABNORMAL_SACCADIC_EYE_MOVEMENTS	HP_ABNORMAL_SACCADIC_EYE_MOVEMENTS		71	-0.711401	-1.55554	0.0369128	1	1	98	tags=6%, list=1%, signal=6%					GOBP_REGULATION_OF_CHROMOSOME_SEGREGATION	GOBP_REGULATION_OF_CHROMOSOME_SEGREGATION		122	0.879737	1.67592	0.0177839	1	1	93	tags=2%, list=1%, signal=2%
GOMF_GLUTAMATE_RECEPTOR_BINDING	GOMF_GLUTAMATE_RECEPTOR_BINDING		31	-0.760609	-1.55511	0.0388889	1	1	952	tags=26%, list=8%, signal=28%					GOBP_CELLULAR_RESPONSE_TO_INORGANIC_SUBSTANCE	GOBP_CELLULAR_RESPONSE_TO_INORGANIC_SUBSTANCE		151	0.895144	1.67578	0.00647668	1	1	211	tags=9%, list=2%, signal=9%
HP_ABNORMALITY_OF_PRIMARY_TEETH	HP_ABNORMALITY_OF_PRIMARY_TEETH		63	-0.733456	-1.55413	0.0606061	1	1	1082	tags=14%, list=9%, signal=16%					GOBP_REGULATION_OF_NITRIC_OXIDE_METABOLIC_PROCESS	GOBP_REGULATION_OF_NITRIC_OXIDE_METABOLIC_PROCESS		46	0.945082	1.67537	0.00895522	1	1	142	tags=7%, list=1%, signal=7%
HP_ECTOPIC_ANUS	HP_ECTOPIC_ANUS		57	-0.715138	-1.55333	0.0444444	1	1	1087	tags=16%, list=9%, signal=17%					GOBP_POSITIVE_REGULATION_OF_TRANSCRIPTION_FROM_RNA_POLYMERASE_II_PROMOTER_IN_RESPONSE_TO_STRESS	GOBP_POSITIVE_REGULATION_OF_TRANSCRIPTION_FROM_RNA_POLYMERASE_II_PROMOTER_IN_RESPONSE_TO_STRESS		18	0.987707	1.6724	0.00493421	1	1	81	tags=17%, list=1%, signal=17%
GOBP_POSITIVE_REGULATION_OF_ORGANIC_ACID_TRANSPORT	GOBP_POSITIVE_REGULATION_OF_ORGANIC_ACID_TRANSPORT		27	-0.78989	-1.55292	0.036855	1	1	715	tags=22%, list=6%, signal=24%					GOMF_GENERAL_TRANSCRIPTION_INITIATION_FACTOR_BINDING	GOMF_GENERAL_TRANSCRIPTION_INITIATION_FACTOR_BINDING		51	0.929699	1.6722	0.0265096	1	1	9	tags=2%, list=0%, signal=2%
HP_PROMINENT_DIGIT_PAD	HP_PROMINENT_DIGIT_PAD		30	-0.789614	-1.5526	0.0327869	1	1	1087	tags=30%, list=9%, signal=33%					GOBP_INTEGRATED_STRESS_RESPONSE_SIGNALING	GOBP_INTEGRATED_STRESS_RESPONSE_SIGNALING		40	0.942312	1.67158	0.0257186	1	1	247	tags=15%, list=2%, signal=15%
GOBP_CENTRAL_NERVOUS_SYSTEM_PROJECTION_NEURON_AXONOGENESIS	GOBP_CENTRAL_NERVOUS_SYSTEM_PROJECTION_NEURON_AXONOGENESIS		20	-0.824965	-1.55225	0.0172839	1	1	1192	tags=25%, list=9%, signal=28%					GOBP_RESPONSE_TO_ACID_CHEMICAL	GOBP_RESPONSE_TO_ACID_CHEMICAL		94	0.924037	1.67014	0.00805369	1	1	128	tags=2%, list=1%, signal=2%
GOBP_CENTRAL_NERVOUS_SYSTEM_NEURON_AXONOGENESIS	GOBP_CENTRAL_NERVOUS_SYSTEM_NEURON_AXONOGENESIS		28	-0.797036	-1.54829	0.0288714	1	1	1275	tags=25%, list=10%, signal=28%					GOBP_RESPONSE_TO_CORTICOSTEROID	GOBP_RESPONSE_TO_CORTICOSTEROID		97	0.886586	1.66987	0.0259918	1	1	140	tags=6%, list=1%, signal=6%
HP_ABNORMALITY_OF_THE_SCROTUM	HP_ABNORMALITY_OF_THE_SCROTUM		82	-0.704331	-1.54665	0.0673759	1	1	643	tags=15%, list=5%, signal=15%					GOBP_REGULATION_OF_VASCULATURE_DEVELOPMENT	GOBP_REGULATION_OF_VASCULATURE_DEVELOPMENT		198	0.868885	1.6668	0.00257069	1	1	572	tags=15%, list=5%, signal=16%
GOCC_ADHERENS_JUNCTION	GOCC_ADHERENS_JUNCTION		141	-0.668141	-1.54515	0.0598291	1	1	598	tags=12%, list=5%, signal=13%					GOBP_LUNG_EPITHELIUM_DEVELOPMENT	GOBP_LUNG_EPITHELIUM_DEVELOPMENT		23	0.978291	1.6668	0.00490998	1	1	0	tags=4%, list=0%, signal=4%
GOBP_NEGATIVE_REGULATION_OF_PROTEIN_MATURATION	GOBP_NEGATIVE_REGULATION_OF_PROTEIN_MATURATION		16	-0.877078	-1.54419	0.04	1	1	220	tags=13%, list=2%, signal=13%					GOBP_REGULATION_OF_PROTEIN_AUTOPHOSPHORYLATION	GOBP_REGULATION_OF_PROTEIN_AUTOPHOSPHORYLATION		36	0.942329	1.66484	0.0225904	1	1	240	tags=8%, list=2%, signal=8%
GOBP_POSITIVE_REGULATION_OF_MUSCLE_HYPERTROPHY	GOBP_POSITIVE_REGULATION_OF_MUSCLE_HYPERTROPHY		19	-0.836006	-1.54409	0.039312	1	1	997	tags=21%, list=8%, signal=23%					GOBP_CELLULAR_RESPONSE_TO_FLUID_SHEAR_STRESS	GOBP_CELLULAR_RESPONSE_TO_FLUID_SHEAR_STRESS		17	0.989364	1.66406	0	1	1	42	tags=12%, list=0%, signal=12%
GOBP_OSTEOCLAST_DEVELOPMENT	GOBP_OSTEOCLAST_DEVELOPMENT		16	-0.860819	-1.54075	0.0302326	1	1	320	tags=13%, list=3%, signal=13%					GOBP_MULTICELLULAR_ORGANISM_GROWTH	GOBP_MULTICELLULAR_ORGANISM_GROWTH		110	0.886298	1.66366	0.0208044	1	1	119	tags=3%, list=1%, signal=3%
GOCC_DESMOSOME	GOCC_DESMOSOME		16	-0.862965	-1.54029	0.0255102	1	1	534	tags=25%, list=4%, signal=26%					GOBP_RESPONSE_TO_KETONE	GOBP_RESPONSE_TO_KETONE		140	0.90159	1.66293	0.00132626	1	1	140	tags=4%, list=1%, signal=4%
HP_ABSENT_TOE	HP_ABSENT_TOE		42	-0.753554	-1.53906	0.0407609	1	1	696	tags=21%, list=6%, signal=23%					HP_ABNORMAL_SIZE_OF_THE_CLITORIS	HP_ABNORMAL_SIZE_OF_THE_CLITORIS		55	0.911493	1.66209	0.0236337	1	1	11	tags=2%, list=0%, signal=2%
HP_PITUITARY_HYPOTHYROIDISM	HP_PITUITARY_HYPOTHYROIDISM		22	-0.792924	-1.5375	0.0289474	1	1	1073	tags=27%, list=8%, signal=30%					GOBP_RESPONSE_TO_FLUID_SHEAR_STRESS	GOBP_RESPONSE_TO_FLUID_SHEAR_STRESS		27	0.967757	1.65881	0.0111821	1	1	148	tags=11%, list=1%, signal=11%
HP_LARGE_FOREHEAD	HP_LARGE_FOREHEAD		22	-0.796432	-1.53643	0.0506667	1	1	369	tags=14%, list=3%, signal=14%					GOBP_VASODILATION	GOBP_VASODILATION		24	0.965374	1.65851	0.00978793	1	1	86	tags=8%, list=1%, signal=8%
GOCC_NEUROTRANSMITTER_RECEPTOR_COMPLEX	GOCC_NEUROTRANSMITTER_RECEPTOR_COMPLEX		18	-0.840586	-1.53619	0.0250627	1	1	330	tags=28%, list=3%, signal=28%					GOBP_VIRAL_TRANSCRIPTION	GOBP_VIRAL_TRANSCRIPTION		49	0.921378	1.65687	0.0325444	1	1	305	tags=8%, list=2%, signal=8%
GOBP_PROTEIN_LOCALIZATION_TO_CYTOSKELETON	GOBP_PROTEIN_LOCALIZATION_TO_CYTOSKELETON		57	-0.703342	-1.5328	0.0642202	1	1	1665	tags=21%, list=13%, signal=24%					GOBP_REGULATION_OF_MIRNA_METABOLIC_PROCESS	GOBP_REGULATION_OF_MIRNA_METABOLIC_PROCESS		66	0.904003	1.65633	0.0286123	1	1	56	tags=6%, list=0%, signal=6%
HP_GENERALIZED_MYOCLONIC_SEIZURE	HP_GENERALIZED_MYOCLONIC_SEIZURE		98	-0.670152	-1.53204	0.0477941	1	1	562	tags=10%, list=4%, signal=11%					GOBP_REGULATION_OF_MITOTIC_CELL_CYCLE_SPINDLE_ASSEMBLY_CHECKPOINT	GOBP_REGULATION_OF_MITOTIC_CELL_CYCLE_SPINDLE_ASSEMBLY_CHECKPOINT		20	0.980316	1.65584	0.00328947	1	1	6	tags=5%, list=0%, signal=5%
GOMF_FRIZZLED_BINDING	GOMF_FRIZZLED_BINDING		18	-0.831485	-1.53074	0.0411311	1	1	755	tags=28%, list=6%, signal=29%					GOBP_MYELOID_CELL_HOMEOSTASIS	GOBP_MYELOID_CELL_HOMEOSTASIS		156	0.875351	1.65372	0.0115533	1	1	677	tags=14%, list=5%, signal=15%
GOBP_MAMMARY_GLAND_EPITHELIAL_CELL_PROLIFERATION	GOBP_MAMMARY_GLAND_EPITHELIAL_CELL_PROLIFERATION		25	-0.794278	-1.53067	0.0416667	1	1	649	tags=16%, list=5%, signal=17%					GOBP_RESPONSE_TO_MINERALOCORTICOID	GOBP_RESPONSE_TO_MINERALOCORTICOID		20	0.978775	1.65368	0.00841751	1	1	11	tags=10%, list=0%, signal=10%
HP_OSTEOPETROSIS	HP_OSTEOPETROSIS		17	-0.837794	-1.52799	0.0460358	1	1	8	tags=6%, list=0%, signal=6%					GOBP_REGULATION_OF_SISTER_CHROMATID_SEGREGATION	GOBP_REGULATION_OF_SISTER_CHROMATID_SEGREGATION		99	0.892268	1.65282	0.012931	1	1	93	tags=2%, list=1%, signal=2%
GOBP_ODONTOGENESIS_OF_DENTIN_CONTAINING_TOOTH	GOBP_ODONTOGENESIS_OF_DENTIN_CONTAINING_TOOTH		41	-0.73095	-1.52793	0.0416667	1	1	1082	tags=29%, list=9%, signal=32%					HP_ADIPOSE_TISSUE_LOSS	HP_ADIPOSE_TISSUE_LOSS		26	0.969636	1.65201	0.00978793	1	1	11	tags=4%, list=0%, signal=4%
HP_ECTRODACTYLY	HP_ECTRODACTYLY		55	-0.711882	-1.52776	0.0369231	1	1	1217	tags=15%, list=10%, signal=16%					GOBP_RESPONSE_TO_EPIDERMAL_GROWTH_FACTOR	GOBP_RESPONSE_TO_EPIDERMAL_GROWTH_FACTOR		37	0.947217	1.65171	0.0226586	1	1	18	tags=5%, list=0%, signal=5%
GOBP_NEGATIVE_REGULATION_OF_MICROTUBULE_POLYMERIZATION_OR_DEPOLYMERIZATION	GOBP_NEGATIVE_REGULATION_OF_MICROTUBULE_POLYMERIZATION_OR_DEPOLYMERIZATION		33	-0.756662	-1.5273	0.0393258	1	1	1329	tags=30%, list=11%, signal=34%					GOMF_GDP_BINDING	GOMF_GDP_BINDING		57	0.901798	1.65168	0.034965	1	1	5	tags=2%, list=0%, signal=2%
GOBP_REGULATION_OF_MICROTUBULE_BASED_MOVEMENT	GOBP_REGULATION_OF_MICROTUBULE_BASED_MOVEMENT		28	-0.774979	-1.52622	0.0404313	1	1	1329	tags=29%, list=11%, signal=32%					GOBP_RESPONSE_TO_CALCIUM_ION	GOBP_RESPONSE_TO_CALCIUM_ION		91	0.877995	1.65038	0.0446304	1	1	151	tags=8%, list=1%, signal=8%
GOBP_REGULATION_OF_MICROTUBULE_DEPOLYMERIZATION	GOBP_REGULATION_OF_MICROTUBULE_DEPOLYMERIZATION		26	-0.785358	-1.52468	0.0470588	1	1	251	tags=15%, list=2%, signal=16%					GOBP_CELL_MATURATION	GOBP_CELL_MATURATION		117	0.884685	1.6477	0.0177112	1	1	41	tags=2%, list=0%, signal=2%
HP_OBSESSIVE_COMPULSIVE_TRAIT	HP_OBSESSIVE_COMPULSIVE_TRAIT		17	-0.846284	-1.52258	0.0334129	1	1	332	tags=18%, list=3%, signal=18%					GOBP_RESPONSE_TO_ALKALOID	GOBP_RESPONSE_TO_ALKALOID		62	0.902374	1.6457	0.0246377	1	1	81	tags=3%, list=1%, signal=3%
GOBP_REGULATION_OF_EXOSOMAL_SECRETION	GOBP_REGULATION_OF_EXOSOMAL_SECRETION		17	-0.846228	-1.52228	0.0415648	1	1	940	tags=18%, list=7%, signal=19%					GOMF_SMAD_BINDING	GOMF_SMAD_BINDING		63	0.903665	1.64565	0.0272597	1	1	366	tags=10%, list=3%, signal=10%
GOBP_MICROTUBULE_DEPOLYMERIZATION	GOBP_MICROTUBULE_DEPOLYMERIZATION		37	-0.757198	-1.51829	0.0487106	1	1	1329	tags=24%, list=11%, signal=27%					GOBP_NEGATIVE_REGULATION_OF_REPRODUCTIVE_PROCESS	GOBP_NEGATIVE_REGULATION_OF_REPRODUCTIVE_PROCESS		36	0.931573	1.64547	0.021875	1	1	156	tags=6%, list=1%, signal=6%
GOBP_ESTABLISHMENT_OF_TISSUE_POLARITY	GOBP_ESTABLISHMENT_OF_TISSUE_POLARITY		54	-0.725895	-1.51768	0.0407523	1	1	2149	tags=37%, list=17%, signal=44%					HP_LONG_FOOT	HP_LONG_FOOT		25	0.962771	1.64514	0.00815661	1	1	11	tags=4%, list=0%, signal=4%
GOCC_MAIN_AXON	GOCC_MAIN_AXON		33	-0.766976	-1.51426	0.0565553	1	1	612	tags=18%, list=5%, signal=19%					GOBP_REGULATION_OF_MEIOTIC_CELL_CYCLE	GOBP_REGULATION_OF_MEIOTIC_CELL_CYCLE		46	0.89429	1.64434	0.0426829	1	1	6	tags=2%, list=0%, signal=2%
GOBP_REGULATION_OF_SKELETAL_MUSCLE_TISSUE_DEVELOPMENT	GOBP_REGULATION_OF_SKELETAL_MUSCLE_TISSUE_DEVELOPMENT		16	-0.806434	-1.51261	0.038835	1	1	1520	tags=31%, list=12%, signal=35%					HP_ABNORMALITY_OF_THE_CLITORIS	HP_ABNORMALITY_OF_THE_CLITORIS		68	0.891778	1.64362	0.0332851	1	1	11	tags=1%, list=0%, signal=1%
GOBP_REGULATION_OF_ESTABLISHMENT_OF_PLANAR_POLARITY	GOBP_REGULATION_OF_ESTABLISHMENT_OF_PLANAR_POLARITY		42	-0.735959	-1.51226	0.0350877	1	1	2149	tags=40%, list=17%, signal=49%					GOBP_POSITIVE_REGULATION_OF_MIRNA_METABOLIC_PROCESS	GOBP_POSITIVE_REGULATION_OF_MIRNA_METABOLIC_PROCESS		51	0.926394	1.64191	0.0270677	1	1	56	tags=8%, list=0%, signal=8%
GOBP_REGULATION_OF_ACTIN_FILAMENT_BASED_MOVEMENT	GOBP_REGULATION_OF_ACTIN_FILAMENT_BASED_MOVEMENT		19	-0.81537	-1.5115	0.039604	1	1	740	tags=21%, list=6%, signal=22%					GOBP_CELLULAR_RESPONSE_TO_CADMIUM_ION	GOBP_CELLULAR_RESPONSE_TO_CADMIUM_ION		20	0.970259	1.64175	0.00512821	1	1	11	tags=10%, list=0%, signal=10%
HP_LONG_PALPEBRAL_FISSURE	HP_LONG_PALPEBRAL_FISSURE		51	-0.730117	-1.51038	0.0541401	1	1	710	tags=14%, list=6%, signal=14%					GOBP_CELLULAR_RESPONSE_TO_CHEMICAL_STRESS	GOBP_CELLULAR_RESPONSE_TO_CHEMICAL_STRESS		284	0.86382	1.63989	0.00233645	1	1	192	tags=2%, list=2%, signal=2%
HP_VENTRICULAR_PREEXCITATION	HP_VENTRICULAR_PREEXCITATION		23	-0.786267	-1.51027	0.0555556	1	1	1044	tags=43%, list=8%, signal=47%					GOCC_CLEAVAGE_FURROW	GOCC_CLEAVAGE_FURROW		49	0.911191	1.63948	0.0400593	1	1	5	tags=2%, list=0%, signal=2%
GOBP_CELL_CELL_SIGNALING_INVOLVED_IN_CARDIAC_CONDUCTION	GOBP_CELL_CELL_SIGNALING_INVOLVED_IN_CARDIAC_CONDUCTION		18	-0.82905	-1.50954	0.0359897	1	1	794	tags=33%, list=6%, signal=36%					GOMF_R_SMAD_BINDING	GOMF_R_SMAD_BINDING		20	0.971442	1.63858	0.0115702	1	1	200	tags=15%, list=2%, signal=15%
GOBP_HETEROCHROMATIN_ORGANIZATION	GOBP_HETEROCHROMATIN_ORGANIZATION		86	-0.708159	-1.50926	0.0652174	1	1	1808	tags=21%, list=14%, signal=24%					GOBP_REGULATION_OF_TUBE_SIZE	GOBP_REGULATION_OF_TUBE_SIZE		71	0.900561	1.63702	0.0282318	1	1	284	tags=7%, list=2%, signal=7%
HP_RETINAL_VASCULAR_TORTUOSITY	HP_RETINAL_VASCULAR_TORTUOSITY		41	-0.732384	-1.5088	0.0534125	1	1	1044	tags=20%, list=8%, signal=21%					HP_OLIGOMENORRHEA	HP_OLIGOMENORRHEA		31	0.949967	1.63524	0.0171875	1	1	240	tags=10%, list=2%, signal=10%
GOBP_SYNAPTIC_VESICLE_CYTOSKELETAL_TRANSPORT	GOBP_SYNAPTIC_VESICLE_CYTOSKELETAL_TRANSPORT		18	-0.802434	-1.50832	0.0520833	1	1	746	tags=17%, list=6%, signal=18%					GOBP_VIRAL_GENE_EXPRESSION	GOBP_VIRAL_GENE_EXPRESSION		96	0.87594	1.6338	0.0394366	1	1	305	tags=4%, list=2%, signal=4%
HP_SHORT_RIBS	HP_SHORT_RIBS		61	-0.698649	-1.5079	0.0468227	1	1	1082	tags=15%, list=9%, signal=16%					HP_OVARIAN_CYST	HP_OVARIAN_CYST		59	0.892139	1.63335	0.0396476	1	1	240	tags=3%, list=2%, signal=3%
HP_CUTANEOUS_FINGER_SYNDACTYLY	HP_CUTANEOUS_FINGER_SYNDACTYLY		19	-0.8262	-1.50789	0.0283505	1	1	364	tags=32%, list=3%, signal=32%					GOBP_RESPONSE_TO_PROGESTERONE	GOBP_RESPONSE_TO_PROGESTERONE		28	0.941879	1.63304	0.0249169	1	1	11	tags=7%, list=0%, signal=7%
GOBP_MELANOCYTE_DIFFERENTIATION	GOBP_MELANOCYTE_DIFFERENTIATION		16	-0.826527	-1.50637	0.041769	1	1	151	tags=13%, list=1%, signal=13%					GOBP_RESPONSE_TO_MECHANICAL_STIMULUS	GOBP_RESPONSE_TO_MECHANICAL_STIMULUS		151	0.87469	1.6301	0.00988875	1	1	461	tags=13%, list=4%, signal=13%
HP_ANIRIDIA	HP_ANIRIDIA		33	-0.739302	-1.50539	0.0389972	1	1	1767	tags=27%, list=14%, signal=32%					GOBP_MIRNA_METABOLIC_PROCESS	GOBP_MIRNA_METABOLIC_PROCESS		80	0.894924	1.62999	0.02391	1	1	102	tags=6%, list=1%, signal=6%
GOBP_APOPTOTIC_PROCESS_INVOLVED_IN_DEVELOPMENT	GOBP_APOPTOTIC_PROCESS_INVOLVED_IN_DEVELOPMENT		25	-0.784919	-1.50502	0.0349127	1	1	261	tags=16%, list=2%, signal=16%					GOBP_REGULATION_OF_SPROUTING_ANGIOGENESIS	GOBP_REGULATION_OF_SPROUTING_ANGIOGENESIS		30	0.94667	1.62968	0.0268139	1	1	192	tags=17%, list=2%, signal=17%
GOCC_MICROTUBULE_ASSOCIATED_COMPLEX	GOCC_MICROTUBULE_ASSOCIATED_COMPLEX		123	-0.66097	-1.50461	0.0429185	1	1	620	tags=8%, list=5%, signal=8%					GOBP_REGULATION_OF_MITOTIC_NUCLEAR_DIVISION	GOBP_REGULATION_OF_MITOTIC_NUCLEAR_DIVISION		103	0.880233	1.62887	0.0323015	1	1	200	tags=3%, list=2%, signal=3%
GOBP_PROTEIN_LOCALIZATION_TO_MICROTUBULE	GOBP_PROTEIN_LOCALIZATION_TO_MICROTUBULE		18	-0.833557	-1.5044	0.0330789	1	1	1659	tags=39%, list=13%, signal=45%					GOBP_ENDODERM_DEVELOPMENT	GOBP_ENDODERM_DEVELOPMENT		52	0.897504	1.62856	0.038961	1	1	578	tags=15%, list=5%, signal=16%
GOBP_ORGANELLE_TRANSPORT_ALONG_MICROTUBULE	GOBP_ORGANELLE_TRANSPORT_ALONG_MICROTUBULE		77	-0.668678	-1.50345	0.0524691	1	1	1610	tags=16%, list=13%, signal=18%					HP_MALE_REPRODUCTIVE_SYSTEM_NEOPLASM	HP_MALE_REPRODUCTIVE_SYSTEM_NEOPLASM		49	0.908585	1.62801	0.0330827	1	1	90	tags=4%, list=1%, signal=4%
HP_SHAWL_SCROTUM	HP_SHAWL_SCROTUM		16	-0.818501	-1.50344	0.055	1	1	619	tags=25%, list=5%, signal=26%					GOBP_POSITIVE_REGULATION_OF_ENDOTHELIAL_CELL_MIGRATION	GOBP_POSITIVE_REGULATION_OF_ENDOTHELIAL_CELL_MIGRATION		86	0.876712	1.62697	0.0290456	1	1	667	tags=15%, list=5%, signal=16%
HP_PERIPHERAL_PULMONARY_ARTERY_STENOSIS	HP_PERIPHERAL_PULMONARY_ARTERY_STENOSIS		32	-0.735131	-1.49861	0.0444444	1	1	100	tags=6%, list=1%, signal=6%					HP_NEOPLASM_OF_THE_STOMACH	HP_NEOPLASM_OF_THE_STOMACH		65	0.889675	1.62457	0.0299145	1	1	135	tags=5%, list=1%, signal=5%
HP_OBSTRUCTIVE_SLEEP_APNEA	HP_OBSTRUCTIVE_SLEEP_APNEA		51	-0.719353	-1.49583	0.060423	1	1	2157	tags=37%, list=17%, signal=45%					GOBP_POSITIVE_REGULATION_BY_HOST_OF_VIRAL_TRANSCRIPTION	GOBP_POSITIVE_REGULATION_BY_HOST_OF_VIRAL_TRANSCRIPTION		17	0.971826	1.62264	0.0120275	1	1	9	tags=6%, list=0%, signal=6%
HP_ABSENT_HAND	HP_ABSENT_HAND		15	-0.832761	-1.49533	0.0534351	1	1	366	tags=20%, list=3%, signal=21%					GOCC_CELL_DIVISION_SITE	GOCC_CELL_DIVISION_SITE		67	0.886612	1.62256	0.0535456	1	1	5	tags=1%, list=0%, signal=1%
GOBP_REGULATION_OF_HEART_RATE_BY_CARDIAC_CONDUCTION	GOBP_REGULATION_OF_HEART_RATE_BY_CARDIAC_CONDUCTION		26	-0.770739	-1.49528	0.0714286	1	1	794	tags=23%, list=6%, signal=25%					GOBP_POSITIVE_REGULATION_OF_EPITHELIAL_CELL_MIGRATION	GOBP_POSITIVE_REGULATION_OF_EPITHELIAL_CELL_MIGRATION		121	0.870461	1.62156	0.0257104	1	1	219	tags=6%, list=2%, signal=6%
GOBP_VESICLE_MEDIATED_TRANSPORT_TO_THE_PLASMA_MEMBRANE	GOBP_VESICLE_MEDIATED_TRANSPORT_TO_THE_PLASMA_MEMBRANE		126	-0.65253	-1.49391	0.0622407	1	1	1371	tags=15%, list=11%, signal=17%					HP_ABNORMAL_PROSTATE_MORPHOLOGY	HP_ABNORMAL_PROSTATE_MORPHOLOGY		36	0.913715	1.62017	0.0449612	1	1	90	tags=6%, list=1%, signal=6%
GOMF_NUCLEAR_LOCALIZATION_SEQUENCE_BINDING	GOMF_NUCLEAR_LOCALIZATION_SEQUENCE_BINDING		19	-0.822817	-1.49326	0.0585242	1	1	725	tags=26%, list=6%, signal=28%					GOBP_PEPTIDYL_TYROSINE_DEPHOSPHORYLATION	GOBP_PEPTIDYL_TYROSINE_DEPHOSPHORYLATION		23	0.947711	1.61701	0.0214521	1	1	176	tags=13%, list=1%, signal=13%
GOBP_ODONTOGENESIS	GOBP_ODONTOGENESIS		65	-0.691855	-1.49125	0.0598007	1	1	681	tags=20%, list=5%, signal=21%					GOBP_LUNG_CELL_DIFFERENTIATION	GOBP_LUNG_CELL_DIFFERENTIATION		15	0.989494	1.61657	0.00169779	1	1	0	tags=7%, list=0%, signal=7%
HP_SIMPLIFIED_GYRAL_PATTERN	HP_SIMPLIFIED_GYRAL_PATTERN		73	-0.68298	-1.49054	0.0699301	1	1	2283	tags=33%, list=18%, signal=40%					HP_ACANTHOSIS_NIGRICANS	HP_ACANTHOSIS_NIGRICANS		34	0.920278	1.61654	0.0298742	1	1	481	tags=12%, list=4%, signal=12%
GOBP_CALCIUM_ION_REGULATED_EXOCYTOSIS	GOBP_CALCIUM_ION_REGULATED_EXOCYTOSIS		37	-0.727832	-1.48919	0.0676056	1	1	553	tags=11%, list=4%, signal=11%					HP_PROSTATE_NEOPLASM	HP_PROSTATE_NEOPLASM		31	0.928738	1.61477	0.0393082	1	1	90	tags=6%, list=1%, signal=6%
GOBP_CARDIAC_MUSCLE_CELL_ACTION_POTENTIAL	GOBP_CARDIAC_MUSCLE_CELL_ACTION_POTENTIAL		46	-0.707386	-1.48869	0.0648148	1	1	794	tags=15%, list=6%, signal=16%					GOBP_NEURON_PROJECTION_REGENERATION	GOBP_NEURON_PROJECTION_REGENERATION		40	0.917316	1.61461	0.0504451	1	1	243	tags=10%, list=2%, signal=10%
HP_HOARSE_VOICE	HP_HOARSE_VOICE		86	-0.655945	-1.48832	0.0543478	1	1	743	tags=9%, list=6%, signal=10%					GOBP_ENDODERM_FORMATION	GOBP_ENDODERM_FORMATION		34	0.920101	1.613	0.0412214	1	1	494	tags=18%, list=4%, signal=18%
GOMF_IONOTROPIC_GLUTAMATE_RECEPTOR_BINDING	GOMF_IONOTROPIC_GLUTAMATE_RECEPTOR_BINDING		17	-0.810424	-1.48691	0.0496278	1	1	614	tags=29%, list=5%, signal=31%					GOBP_PEPTIDYL_THREONINE_DEPHOSPHORYLATION	GOBP_PEPTIDYL_THREONINE_DEPHOSPHORYLATION		17	0.96341	1.61261	0.0238501	1	1	6	tags=6%, list=0%, signal=6%
GOBP_ENERGY_HOMEOSTASIS	GOBP_ENERGY_HOMEOSTASIS		31	-0.753745	-1.48669	0.0710526	1	1	1148	tags=23%, list=9%, signal=25%					GOBP_REGULATION_OF_DNA_TEMPLATED_TRANSCRIPTION_INITIATION	GOBP_REGULATION_OF_DNA_TEMPLATED_TRANSCRIPTION_INITIATION		73	0.859677	1.61234	0.0517751	1	1	9	tags=1%, list=0%, signal=1%
HP_PAPILLARY_THYROID_CARCINOMA	HP_PAPILLARY_THYROID_CARCINOMA		19	-0.825822	-1.48539	0.0505051	1	1	1394	tags=47%, list=11%, signal=53%					GOBP_NEGATIVE_REGULATION_OF_INTERLEUKIN_6_PRODUCTION	GOBP_NEGATIVE_REGULATION_OF_INTERLEUKIN_6_PRODUCTION		40	0.919333	1.61198	0.0416667	1	1	171	tags=10%, list=1%, signal=10%
HP_STROKE_LIKE_EPISODE	HP_STROKE_LIKE_EPISODE		18	-0.817528	-1.48457	0.0603015	1	1	1044	tags=33%, list=8%, signal=36%					GOBP_HOMEOSTASIS_OF_NUMBER_OF_CELLS	GOBP_HOMEOSTASIS_OF_NUMBER_OF_CELLS		269	0.850573	1.61173	0.00722892	1	1	677	tags=12%, list=5%, signal=13%
GOBP_RESPONSE_TO_MUSCLE_ACTIVITY	GOBP_RESPONSE_TO_MUSCLE_ACTIVITY		15	-0.82268	-1.48077	0.0552885	1	1	681	tags=27%, list=5%, signal=28%					GOBP_PEPTIDYL_SERINE_DEPHOSPHORYLATION	GOBP_PEPTIDYL_SERINE_DEPHOSPHORYLATION		15	0.96724	1.61142	0.00673401	1	1	247	tags=13%, list=2%, signal=14%
HP_HYPOTHERMIA	HP_HYPOTHERMIA		26	-0.754256	-1.48025	0.0405063	1	1	479	tags=19%, list=4%, signal=20%					GOBP_B_CELL_RECEPTOR_SIGNALING_PATHWAY	GOBP_B_CELL_RECEPTOR_SIGNALING_PATHWAY		62	0.889969	1.61089	0.0492754	1	1	669	tags=23%, list=5%, signal=24%
GOBP_REGULATION_OF_PLATELET_DERIVED_GROWTH_FACTOR_RECEPTOR_SIGNALING_PATHWAY	GOBP_REGULATION_OF_PLATELET_DERIVED_GROWTH_FACTOR_RECEPTOR_SIGNALING_PATHWAY		17	-0.841066	-1.4798	0.043578	1	1	9	tags=6%, list=0%, signal=6%					GOMF_CORE_PROMOTER_SEQUENCE_SPECIFIC_DNA_BINDING	GOMF_CORE_PROMOTER_SEQUENCE_SPECIFIC_DNA_BINDING		39	0.902972	1.60972	0.0448916	1	1	303	tags=8%, list=2%, signal=8%
HP_ABNORMALITY_OF_THE_METOPIC_SUTURE	HP_ABNORMALITY_OF_THE_METOPIC_SUTURE		64	-0.685393	-1.47961	0.0685358	1	1	1187	tags=17%, list=9%, signal=19%					GOBP_LYSOSOMAL_TRANSPORT	GOBP_LYSOSOMAL_TRANSPORT		118	0.862538	1.60956	0.0298913	1	1	228	tags=3%, list=2%, signal=3%
HP_APLASIA_HYPOPLASIA_OF_THE_STERNUM	HP_APLASIA_HYPOPLASIA_OF_THE_STERNUM		15	-0.825202	-1.47915	0.0705596	1	1	1707	tags=47%, list=13%, signal=54%					GOBP_RESPONSE_TO_OXIDATIVE_STRESS	GOBP_RESPONSE_TO_OXIDATIVE_STRESS		339	0.849186	1.60944	0.00114811	1	1	690	tags=9%, list=5%, signal=9%
GOBP_LIPID_EXPORT_FROM_CELL	GOBP_LIPID_EXPORT_FROM_CELL		28	-0.736141	-1.47764	0.0712401	1	1	842	tags=21%, list=7%, signal=23%					GOBP_POSITIVE_REGULATION_OF_TRANSCRIPTION_FROM_RNA_POLYMERASE_II_PROMOTER_INVOLVED_IN_CELLULAR_RESPONSE_TO_CHEMICAL_STIMULUS	GOBP_POSITIVE_REGULATION_OF_TRANSCRIPTION_FROM_RNA_POLYMERASE_II_PROMOTER_INVOLVED_IN_CELLULAR_RESPONSE_TO_CHEMICAL_STIMULUS		17	0.962245	1.6093	0.0178571	1	1	128	tags=12%, list=1%, signal=12%
GOCC_NUCLEAR_PORE	GOCC_NUCLEAR_PORE		80	-0.679862	-1.47741	0.0638298	1	1	2674	tags=41%, list=21%, signal=52%					GOBP_REGULATION_OF_P38MAPK_CASCADE	GOBP_REGULATION_OF_P38MAPK_CASCADE		37	0.901147	1.60876	0.0527132	1	1	403	tags=8%, list=3%, signal=8%
GOBP_RNA_EXPORT_FROM_NUCLEUS	GOBP_RNA_EXPORT_FROM_NUCLEUS		80	-0.664684	-1.47704	0.0467626	1	1	2356	tags=35%, list=19%, signal=43%					GOBP_NEGATIVE_REGULATION_OF_DNA_BINDING	GOBP_NEGATIVE_REGULATION_OF_DNA_BINDING		42	0.893435	1.60823	0.0426829	1	1	343	tags=10%, list=3%, signal=10%
HP_IMPAIRED_TEMPERATURE_SENSATION	HP_IMPAIRED_TEMPERATURE_SENSATION		16	-0.840795	-1.47698	0.051597	1	1	332	tags=19%, list=3%, signal=19%					GOBP_MIRNA_MEDIATED_GENE_SILENCING_BY_INHIBITION_OF_TRANSLATION	GOBP_MIRNA_MEDIATED_GENE_SILENCING_BY_INHIBITION_OF_TRANSLATION		16	0.96622	1.60633	0.0185811	1	1	111	tags=19%, list=1%, signal=19%
GOBP_POSITIVE_REGULATION_OF_NEURAL_PRECURSOR_CELL_PROLIFERATION	GOBP_POSITIVE_REGULATION_OF_NEURAL_PRECURSOR_CELL_PROLIFERATION		30	-0.75066	-1.47666	0.0611111	1	1	1720	tags=57%, list=14%, signal=65%					GOBP_RESPONSE_TO_MUSCLE_STRETCH	GOBP_RESPONSE_TO_MUSCLE_STRETCH		19	0.967282	1.6063	0.014658	1	1	11	tags=11%, list=0%, signal=11%
HP_RECURRENT_PAROXYSMAL_HEADACHE	HP_RECURRENT_PAROXYSMAL_HEADACHE		21	-0.801509	-1.47389	0.0656566	1	1	1088	tags=29%, list=9%, signal=31%					HP_PROMINENT_SUPERFICIAL_BLOOD_VESSELS	HP_PROMINENT_SUPERFICIAL_BLOOD_VESSELS		31	0.919342	1.60537	0.0484115	1	1	11	tags=3%, list=0%, signal=3%
GOBP_REGULATION_OF_FATTY_ACID_TRANSPORT	GOBP_REGULATION_OF_FATTY_ACID_TRANSPORT		20	-0.788495	-1.47359	0.0790816	1	1	829	tags=20%, list=7%, signal=21%					GOBP_P38MAPK_CASCADE	GOBP_P38MAPK_CASCADE		47	0.900881	1.60521	0.0371429	1	1	18	tags=4%, list=0%, signal=4%
HP_SOLITARY_MEDIAN_MAXILLARY_CENTRAL_INCISOR	HP_SOLITARY_MEDIAN_MAXILLARY_CENTRAL_INCISOR		18	-0.791357	-1.47284	0.0575916	1	1	1520	tags=39%, list=12%, signal=44%					GOBP_RESPONSE_TO_COLD	GOBP_RESPONSE_TO_COLD		37	0.894891	1.60505	0.0417335	1	1	86	tags=5%, list=1%, signal=5%
HP_APLASIA_HYPOPLASIA_OF_THE_THYMUS	HP_APLASIA_HYPOPLASIA_OF_THE_THYMUS		35	-0.727618	-1.47121	0.0582278	1	1	560	tags=11%, list=4%, signal=12%					GOBP_RESPONSE_TO_INORGANIC_SUBSTANCE	GOBP_RESPONSE_TO_INORGANIC_SUBSTANCE		383	0.849554	1.60318	0	1	1	260	tags=5%, list=2%, signal=5%
GOCC_SITE_OF_POLARIZED_GROWTH	GOCC_SITE_OF_POLARIZED_GROWTH		136	-0.626363	-1.47116	0.0792951	1	1	341	tags=8%, list=3%, signal=8%					GOBP_RESPONSE_TO_CAMP	GOBP_RESPONSE_TO_CAMP		59	0.87077	1.60214	0.0569801	1	1	140	tags=7%, list=1%, signal=7%
HP_SMALL_HAND	HP_SMALL_HAND		85	-0.659056	-1.46888	0.0645161	1	1	1507	tags=24%, list=12%, signal=27%					GOBP_HORMONE_METABOLIC_PROCESS	GOBP_HORMONE_METABOLIC_PROCESS		115	0.848988	1.59922	0.030303	1	1	310	tags=9%, list=2%, signal=9%
GOBP_CARDIAC_VENTRICLE_MORPHOGENESIS	GOBP_CARDIAC_VENTRICLE_MORPHOGENESIS		35	-0.719975	-1.46637	0.0566572	1	1	1720	tags=29%, list=14%, signal=33%					GOMF_PROTEIN_TYROSINE_SERINE_THREONINE_PHOSPHATASE_ACTIVITY	GOMF_PROTEIN_TYROSINE_SERINE_THREONINE_PHOSPHATASE_ACTIVITY		35	0.89862	1.59877	0.0478395	1	1	164	tags=11%, list=1%, signal=12%
HP_CRANIOSYNOSTOSIS	HP_CRANIOSYNOSTOSIS		148	-0.644294	-1.46558	0.0565217	1	1	1215	tags=14%, list=10%, signal=16%					GOBP_VACUOLAR_TRANSPORT	GOBP_VACUOLAR_TRANSPORT		148	0.843345	1.59759	0.0358974	1	1	228	tags=2%, list=2%, signal=2%
GOMF_STRUCTURAL_CONSTITUENT_OF_NUCLEAR_PORE	GOMF_STRUCTURAL_CONSTITUENT_OF_NUCLEAR_PORE		19	-0.776987	-1.46493	0.0558252	1	1	2259	tags=63%, list=18%, signal=77%					GOBP_MODIFICATION_OF_SYNAPTIC_STRUCTURE	GOBP_MODIFICATION_OF_SYNAPTIC_STRUCTURE		20	0.948631	1.597	0.0150502	1	1	5	tags=5%, list=0%, signal=5%
HP_PARANOIA	HP_PARANOIA		22	-0.790581	-1.46389	0.0857909	1	1	13	tags=5%, list=0%, signal=5%					GOBP_RESPONSE_TO_PURINE_CONTAINING_COMPOUND	GOBP_RESPONSE_TO_PURINE_CONTAINING_COMPOUND		100	0.843386	1.59646	0.052774	1	1	648	tags=15%, list=5%, signal=16%
GOBP_NEURONAL_STEM_CELL_POPULATION_MAINTENANCE	GOBP_NEURONAL_STEM_CELL_POPULATION_MAINTENANCE		18	-0.809691	-1.4638	0.052356	1	1	553	tags=17%, list=4%, signal=17%					HP_STOMACH_CANCER	HP_STOMACH_CANCER		25	0.940906	1.59574	0.029361	1	1	135	tags=12%, list=1%, signal=12%
GOBP_REGULATION_OF_MICROTUBULE_CYTOSKELETON_ORGANIZATION	GOBP_REGULATION_OF_MICROTUBULE_CYTOSKELETON_ORGANIZATION		131	-0.622832	-1.4636	0.0604839	1	1	1012	tags=15%, list=8%, signal=16%					HP_ABNORMAL_CIRCULATING_C_PEPTIDE_CONCENTRATION	HP_ABNORMAL_CIRCULATING_C_PEPTIDE_CONCENTRATION		15	0.966457	1.59513	0.01	1	1	11	tags=7%, list=0%, signal=7%
GOBP_ANTEROGRADE_AXONAL_TRANSPORT	GOBP_ANTEROGRADE_AXONAL_TRANSPORT		41	-0.728305	-1.4615	0.0601719	1	1	859	tags=12%, list=7%, signal=13%					GOCC_RNA_POLYMERASE_II_TRANSCRIPTION_REGULATOR_COMPLEX	GOCC_RNA_POLYMERASE_II_TRANSCRIPTION_REGULATOR_COMPLEX		214	0.833544	1.59391	0.0236025	1	1	382	tags=5%, list=3%, signal=5%
HP_VERTEBRAL_ARCH_ANOMALY	HP_VERTEBRAL_ARCH_ANOMALY		16	-0.826541	-1.46097	0.0676692	1	1	394	tags=19%, list=3%, signal=19%					GOBP_RESPONSE_TO_MORPHINE	GOBP_RESPONSE_TO_MORPHINE		15	0.97744	1.59357	0.00816993	1	1	4	tags=7%, list=0%, signal=7%
GOBP_MYOBLAST_DIFFERENTIATION	GOBP_MYOBLAST_DIFFERENTIATION		83	-0.660651	-1.46092	0.0657439	1	1	1737	tags=33%, list=14%, signal=37%					GOBP_RESPONSE_TO_AXON_INJURY	GOBP_RESPONSE_TO_AXON_INJURY		57	0.878429	1.5923	0.0502874	1	1	403	tags=12%, list=3%, signal=13%
GOBP_POSITIVE_REGULATION_OF_STEM_CELL_PROLIFERATION	GOBP_POSITIVE_REGULATION_OF_STEM_CELL_PROLIFERATION		22	-0.762035	-1.46076	0.0824742	1	1	1082	tags=23%, list=9%, signal=25%					HP_INSULIN_RESISTANCE	HP_INSULIN_RESISTANCE		53	0.870844	1.59213	0.064915	1	1	286	tags=4%, list=2%, signal=4%
GOBP_AXO_DENDRITIC_TRANSPORT	GOBP_AXO_DENDRITIC_TRANSPORT		67	-0.681494	-1.45988	0.0553746	1	1	859	tags=9%, list=7%, signal=10%					GOBP_MODULATION_BY_HOST_OF_SYMBIONT_PROCESS	GOBP_MODULATION_BY_HOST_OF_SYMBIONT_PROCESS		70	0.85223	1.59135	0.0624071	1	1	377	tags=9%, list=3%, signal=9%
GOMF_SIGNAL_SEQUENCE_BINDING	GOMF_SIGNAL_SEQUENCE_BINDING		36	-0.719453	-1.45846	0.0666667	1	1	725	tags=14%, list=6%, signal=15%					GOBP_SIGNALING_RECEPTOR_LIGAND_PRECURSOR_PROCESSING	GOBP_SIGNALING_RECEPTOR_LIGAND_PRECURSOR_PROCESSING		23	0.945179	1.5898	0.0367279	1	1	269	tags=17%, list=2%, signal=18%
HP_MITOCHONDRIAL_INHERITANCE	HP_MITOCHONDRIAL_INHERITANCE		16	-0.816602	-1.45813	0.0754258	1	1	479	tags=38%, list=4%, signal=39%					GOBP_VASCULAR_PROCESS_IN_CIRCULATORY_SYSTEM	GOBP_VASCULAR_PROCESS_IN_CIRCULATORY_SYSTEM		160	0.837099	1.58858	0.0378096	1	1	648	tags=13%, list=5%, signal=14%
HP_APLASIA_HYPOPLASIA_OF_THE_CEREBRAL_WHITE_MATTER	HP_APLASIA_HYPOPLASIA_OF_THE_CEREBRAL_WHITE_MATTER		15	-0.80702	-1.4579	0.0723192	1	1	1064	tags=40%, list=8%, signal=44%					GOBP_INTERLEUKIN_6_PRODUCTION	GOBP_INTERLEUKIN_6_PRODUCTION		121	0.856466	1.5885	0.044	1	1	705	tags=18%, list=6%, signal=19%
GOBP_PHOSPHATIDIC_ACID_METABOLIC_PROCESS	GOBP_PHOSPHATIDIC_ACID_METABOLIC_PROCESS		28	-0.736128	-1.45719	0.0542857	1	1	750	tags=14%, list=6%, signal=15%					GOMF_DNA_BINDING_TRANSCRIPTION_ACTIVATOR_ACTIVITY	GOMF_DNA_BINDING_TRANSCRIPTION_ACTIVATOR_ACTIVITY		267	0.83647	1.58849	0.00954654	1	1	211	tags=4%, list=2%, signal=4%
HP_CENTRAL_SLEEP_APNEA	HP_CENTRAL_SLEEP_APNEA		17	-0.799894	-1.45437	0.0673317	1	1	364	tags=12%, list=3%, signal=12%					GOBP_EPIGENETIC_REGULATION_OF_GENE_EXPRESSION	GOBP_EPIGENETIC_REGULATION_OF_GENE_EXPRESSION		152	0.858683	1.58803	0.021767	1	1	0	tags=1%, list=0%, signal=1%
HP_UROGENITAL_FISTULA	HP_UROGENITAL_FISTULA		41	-0.704062	-1.45386	0.0757098	1	1	1271	tags=24%, list=10%, signal=27%					GOBP_SKELETAL_MUSCLE_CELL_DIFFERENTIATION	GOBP_SKELETAL_MUSCLE_CELL_DIFFERENTIATION		47	0.889444	1.58737	0.0570108	1	1	148	tags=11%, list=1%, signal=11%
HP_MITRAL_STENOSIS	HP_MITRAL_STENOSIS		19	-0.772034	-1.44936	0.0772834	1	1	696	tags=16%, list=6%, signal=17%					GOBP_GLIAL_CELL_ACTIVATION	GOBP_GLIAL_CELL_ACTIVATION		43	0.890284	1.58731	0.0497667	1	1	729	tags=26%, list=6%, signal=27%
GOBP_TRABECULA_MORPHOGENESIS	GOBP_TRABECULA_MORPHOGENESIS		34	-0.73846	-1.4487	0.0871935	1	1	942	tags=29%, list=7%, signal=32%					GOCC_PROTEIN_DNA_COMPLEX	GOCC_PROTEIN_DNA_COMPLEX		149	0.8435	1.5858	0.0286832	1	1	652	tags=14%, list=5%, signal=15%
GOBP_REGULATION_OF_NON_CANONICAL_WNT_SIGNALING_PATHWAY	GOBP_REGULATION_OF_NON_CANONICAL_WNT_SIGNALING_PATHWAY		20	-0.774978	-1.44756	0.0737914	1	1	1707	tags=40%, list=13%, signal=46%					GOBP_MIDBRAIN_DEVELOPMENT	GOBP_MIDBRAIN_DEVELOPMENT		59	0.864845	1.58567	0.054878	1	1	277	tags=5%, list=2%, signal=5%
HP_CONGENITAL_HYPOTHYROIDISM	HP_CONGENITAL_HYPOTHYROIDISM		19	-0.782773	-1.44744	0.065534	1	1	84	tags=11%, list=1%, signal=11%					GOBP_NEUROINFLAMMATORY_RESPONSE	GOBP_NEUROINFLAMMATORY_RESPONSE		57	0.875941	1.58398	0.0588235	1	1	729	tags=23%, list=6%, signal=24%
HP_HEMIVERTEBRAE	HP_HEMIVERTEBRAE		42	-0.729128	-1.44711	0.0692521	1	1	331	tags=12%, list=3%, signal=12%					GOBP_DEFENSE_RESPONSE_TO_BACTERIUM	GOBP_DEFENSE_RESPONSE_TO_BACTERIUM		161	0.840651	1.58365	0.0394904	1	1	1387	tags=48%, list=11%, signal=53%
GOBP_PHENOL_CONTAINING_COMPOUND_BIOSYNTHETIC_PROCESS	GOBP_PHENOL_CONTAINING_COMPOUND_BIOSYNTHETIC_PROCESS		23	-0.760635	-1.447	0.0769231	1	1	232	tags=9%, list=2%, signal=9%					GOBP_RESPONSE_TO_ETHANOL	GOBP_RESPONSE_TO_ETHANOL		76	0.857547	1.58285	0.0538244	1	1	603	tags=9%, list=5%, signal=10%
GOBP_RETROGRADE_AXONAL_TRANSPORT	GOBP_RETROGRADE_AXONAL_TRANSPORT		16	-0.810802	-1.44571	0.0750605	1	1	859	tags=13%, list=7%, signal=13%					HP_BONE_CYST	HP_BONE_CYST		27	0.91018	1.58214	0.0310458	1	1	11	tags=4%, list=0%, signal=4%
GOMF_NUCLEAR_RECEPTOR_ACTIVITY	GOMF_NUCLEAR_RECEPTOR_ACTIVITY		31	-0.736868	-1.4456	0.0813648	1	1	988	tags=29%, list=8%, signal=31%					GOBP_RESPONSE_TO_IONIZING_RADIATION	GOBP_RESPONSE_TO_IONIZING_RADIATION		133	0.838549	1.58155	0.0354796	1	1	308	tags=5%, list=2%, signal=5%
GOBP_EXTRACELLULAR_VESICLE_BIOGENESIS	GOBP_EXTRACELLULAR_VESICLE_BIOGENESIS		23	-0.772691	-1.44542	0.0598958	1	1	1289	tags=17%, list=10%, signal=19%					GOMF_PHOSPHATIDYLCHOLINE_BINDING	GOMF_PHOSPHATIDYLCHOLINE_BINDING		21	0.922287	1.58079	0.0311958	1	1	33	tags=10%, list=0%, signal=10%
GOBP_VISUAL_BEHAVIOR	GOBP_VISUAL_BEHAVIOR		34	-0.728563	-1.445	0.0923913	1	1	404	tags=9%, list=3%, signal=9%					GOBP_NEGATIVE_REGULATION_OF_T_CELL_APOPTOTIC_PROCESS	GOBP_NEGATIVE_REGULATION_OF_T_CELL_APOPTOTIC_PROCESS		18	0.942892	1.57865	0.0286678	1	1	10	tags=6%, list=0%, signal=6%
HP_PROMINENT_NOSE	HP_PROMINENT_NOSE		85	-0.63894	-1.44402	0.0746753	1	1	619	tags=12%, list=5%, signal=12%					GOBP_LEUKOCYTE_ACTIVATION_INVOLVED_IN_INFLAMMATORY_RESPONSE	GOBP_LEUKOCYTE_ACTIVATION_INVOLVED_IN_INFLAMMATORY_RESPONSE		39	0.895155	1.57685	0.0565428	1	1	729	tags=28%, list=6%, signal=30%
GOMF_MICROTUBULE_BINDING	GOMF_MICROTUBULE_BINDING		231	-0.599707	-1.44388	0.0872093	1	1	1329	tags=16%, list=11%, signal=18%					GOBP_RESPONSE_TO_XENOBIOTIC_STIMULUS	GOBP_RESPONSE_TO_XENOBIOTIC_STIMULUS		268	0.835529	1.57606	0.0117509	1	1	739	tags=12%, list=6%, signal=12%
HP_EMBRYONAL_NEOPLASM	HP_EMBRYONAL_NEOPLASM		60	-0.66515	-1.4427	0.0612903	1	1	2197	tags=38%, list=17%, signal=46%					GOBP_MYELOID_CELL_DEVELOPMENT	GOBP_MYELOID_CELL_DEVELOPMENT		76	0.856152	1.57506	0.057554	1	1	235	tags=4%, list=2%, signal=4%
HP_RHABDOMYOSARCOMA	HP_RHABDOMYOSARCOMA		18	-0.791628	-1.44185	0.0807292	1	1	1394	tags=33%, list=11%, signal=37%					GOBP_REGULATION_OF_T_CELL_APOPTOTIC_PROCESS	GOBP_REGULATION_OF_T_CELL_APOPTOTIC_PROCESS		31	0.887388	1.57505	0.0535714	1	1	331	tags=10%, list=3%, signal=10%
GOBP_MESONEPHROS_DEVELOPMENT	GOBP_MESONEPHROS_DEVELOPMENT		52	-0.680031	-1.44139	0.0796178	1	1	1200	tags=33%, list=9%, signal=36%					HP_ABSCESS	HP_ABSCESS		57	0.844928	1.5749	0.0699708	1	1	592	tags=18%, list=5%, signal=18%
GOBP_REGULATION_OF_PROTEIN_MATURATION	GOBP_REGULATION_OF_PROTEIN_MATURATION		47	-0.691599	-1.44033	0.0738636	1	1	449	tags=11%, list=4%, signal=11%					GOBP_MACROPHAGE_ACTIVATION	GOBP_MACROPHAGE_ACTIVATION		83	0.847007	1.57444	0.0630252	1	1	871	tags=29%, list=7%, signal=31%
HP_BROAD_TOE	HP_BROAD_TOE		57	-0.672076	-1.44027	0.0803858	1	1	1022	tags=18%, list=8%, signal=19%					GOMF_RNA_POLYMERASE_II_CORE_PROMOTER_SEQUENCE_SPECIFIC_DNA_BINDING	GOMF_RNA_POLYMERASE_II_CORE_PROMOTER_SEQUENCE_SPECIFIC_DNA_BINDING		17	0.953084	1.57406	0.0273973	1	1	244	tags=12%, list=2%, signal=12%
HP_MYOCLONIC_SEIZURE	HP_MYOCLONIC_SEIZURE		163	-0.613079	-1.43986	0.0645161	1	1	1566	tags=16%, list=12%, signal=18%					GOBP_RESPONSE_TO_CHEMOKINE	GOBP_RESPONSE_TO_CHEMOKINE		56	0.867691	1.57383	0.0740203	1	1	418	tags=23%, list=3%, signal=24%
HP_RIB_FUSION	HP_RIB_FUSION		31	-0.727836	-1.43846	0.0519126	1	1	2449	tags=48%, list=19%, signal=60%					GOBP_SKELETAL_MUSCLE_CELL_PROLIFERATION	GOBP_SKELETAL_MUSCLE_CELL_PROLIFERATION		15	0.948769	1.57005	0.0210526	1	1	11	tags=7%, list=0%, signal=7%
HP_DELAYED_ERUPTION_OF_TEETH	HP_DELAYED_ERUPTION_OF_TEETH		138	-0.606764	-1.43573	0.0658436	1	1	1271	tags=20%, list=10%, signal=22%					GOBP_LYMPHOCYTE_HOMEOSTASIS	GOBP_LYMPHOCYTE_HOMEOSTASIS		68	0.844126	1.56948	0.0540541	1	1	719	tags=18%, list=6%, signal=19%
GOBP_BONE_CELL_DEVELOPMENT	GOBP_BONE_CELL_DEVELOPMENT		37	-0.687723	-1.43286	0.0570652	1	1	320	tags=5%, list=3%, signal=6%					GOBP_T_CELL_HOMEOSTASIS	GOBP_T_CELL_HOMEOSTASIS		40	0.894044	1.56851	0.0536585	1	1	467	tags=13%, list=4%, signal=13%
HP_INCREASED_BONE_MINERAL_DENSITY	HP_INCREASED_BONE_MINERAL_DENSITY		92	-0.628326	-1.43071	0.0618182	1	1	715	tags=7%, list=6%, signal=7%					GOBP_METHYLGUANOSINE_CAP_DECAPPING	GOBP_METHYLGUANOSINE_CAP_DECAPPING		15	0.949929	1.56784	0.0302013	1	1	245	tags=13%, list=2%, signal=14%
HP_SELF_INJURIOUS_BEHAVIOR	HP_SELF_INJURIOUS_BEHAVIOR		142	-0.601823	-1.43023	0.0484581	1	1	2424	tags=33%, list=19%, signal=40%					GOCC_BLOOD_MICROPARTICLE	GOCC_BLOOD_MICROPARTICLE		63	0.868165	1.56724	0.0824588	1	1	479	tags=25%, list=4%, signal=26%
GOBP_CELLULAR_RESPONSE_TO_ESTROGEN_STIMULUS	GOBP_CELLULAR_RESPONSE_TO_ESTROGEN_STIMULUS		15	-0.791249	-1.42998	0.117794	1	1	339	tags=20%, list=3%, signal=21%					GOMF_14_3_3_PROTEIN_BINDING	GOMF_14_3_3_PROTEIN_BINDING		30	0.873504	1.56669	0.0530547	1	1	578	tags=13%, list=5%, signal=14%
GOBP_CELLULAR_RESPONSE_TO_ESTRADIOL_STIMULUS	GOBP_CELLULAR_RESPONSE_TO_ESTRADIOL_STIMULUS		27	-0.736224	-1.42943	0.0398936	1	1	480	tags=19%, list=4%, signal=19%					GOBP_BASEMENT_MEMBRANE_ORGANIZATION	GOBP_BASEMENT_MEMBRANE_ORGANIZATION		25	0.906205	1.56457	0.0396947	1	1	13	tags=4%, list=0%, signal=4%
HP_MELANOCYTIC_NEVUS	HP_MELANOCYTIC_NEVUS		50	-0.673604	-1.42712	0.0714286	1	1	1394	tags=18%, list=11%, signal=20%					GOBP_RESPONSE_TO_METAL_ION	GOBP_RESPONSE_TO_METAL_ION		234	0.833775	1.56454	0.00736196	1	1	563	tags=10%, list=4%, signal=10%
HP_DEFORMED_SELLA_TURCICA	HP_DEFORMED_SELLA_TURCICA		17	-0.784974	-1.42709	0.0709046	1	1	891	tags=18%, list=7%, signal=19%					GOBP_CELLULAR_RESPONSE_TO_IONIZING_RADIATION	GOBP_CELLULAR_RESPONSE_TO_IONIZING_RADIATION		68	0.881034	1.56441	0.0512129	1	1	308	tags=7%, list=2%, signal=7%
HP_ABNORMALITY_OF_THE_PULMONARY_ARTERY	HP_ABNORMALITY_OF_THE_PULMONARY_ARTERY		100	-0.646973	-1.42629	0.0627178	1	1	404	tags=10%, list=3%, signal=10%					GOBP_POSITIVE_REGULATION_OF_VASCULATURE_DEVELOPMENT	GOBP_POSITIVE_REGULATION_OF_VASCULATURE_DEVELOPMENT		112	0.835715	1.56423	0.046729	1	1	667	tags=19%, list=5%, signal=20%
HP_CENTRAL_HYPOTHYROIDISM	HP_CENTRAL_HYPOTHYROIDISM		41	-0.694811	-1.42509	0.0704225	1	1	1073	tags=24%, list=8%, signal=27%					GOBP_NEGATIVE_REGULATION_OF_LEUKOCYTE_MIGRATION	GOBP_NEGATIVE_REGULATION_OF_LEUKOCYTE_MIGRATION		36	0.878979	1.56365	0.0539291	1	1	171	tags=14%, list=1%, signal=14%
HP_ABNORMAL_MITOCHONDRIA_IN_MUSCLE_TISSUE	HP_ABNORMAL_MITOCHONDRIA_IN_MUSCLE_TISSUE		35	-0.70703	-1.4237	0.0892857	1	1	1044	tags=20%, list=8%, signal=22%					GOBP_MYOBLAST_PROLIFERATION	GOBP_MYOBLAST_PROLIFERATION		17	0.95496	1.56192	0.0262726	1	1	11	tags=6%, list=0%, signal=6%
HP_ABNORMAL_LEFT_VENTRICULAR_OUTFLOW_TRACT_MORPHOLOGY	HP_ABNORMAL_LEFT_VENTRICULAR_OUTFLOW_TRACT_MORPHOLOGY		17	-0.769238	-1.4234	0.0825472	1	1	1720	tags=35%, list=14%, signal=41%					GOBP_CYTOSKELETON_DEPENDENT_CYTOKINESIS	GOBP_CYTOSKELETON_DEPENDENT_CYTOKINESIS		104	0.863766	1.56092	0.0450205	1	1	5	tags=1%, list=0%, signal=1%
HP_DUPLICATED_COLLECTING_SYSTEM	HP_DUPLICATED_COLLECTING_SYSTEM		20	-0.771016	-1.42333	0.0565111	1	1	43	tags=5%, list=0%, signal=5%					HP_ABNORMAL_MALE_INTERNAL_GENITALIA_MORPHOLOGY	HP_ABNORMAL_MALE_INTERNAL_GENITALIA_MORPHOLOGY		58	0.879486	1.56029	0.0600293	1	1	90	tags=5%, list=1%, signal=5%
GOBP_POSITIVE_REGULATION_OF_NEUROBLAST_PROLIFERATION	GOBP_POSITIVE_REGULATION_OF_NEUROBLAST_PROLIFERATION		19	-0.775901	-1.42279	0.0846994	1	1	1720	tags=53%, list=14%, signal=61%					GOBP_REGULATION_OF_VIRAL_TRANSCRIPTION	GOBP_REGULATION_OF_VIRAL_TRANSCRIPTION		18	0.901986	1.56012	0.0420875	1	1	18	tags=6%, list=0%, signal=6%
HP_ABNORMAL_LABIA_MINORA_MORPHOLOGY	HP_ABNORMAL_LABIA_MINORA_MORPHOLOGY		22	-0.744628	-1.42223	0.0904255	1	1	332	tags=9%, list=3%, signal=9%					GOBP_RESPONSE_TO_TUMOR_NECROSIS_FACTOR	GOBP_RESPONSE_TO_TUMOR_NECROSIS_FACTOR		185	0.839006	1.55984	0.028607	1	1	412	tags=10%, list=3%, signal=10%
HP_ABNORMAL_SIZE_OF_PITUITARY_GLAND	HP_ABNORMAL_SIZE_OF_PITUITARY_GLAND		22	-0.74542	-1.42156	0.0873016	1	1	1073	tags=23%, list=8%, signal=25%					GOMF_MITOGEN_ACTIVATED_PROTEIN_KINASE_BINDING	GOMF_MITOGEN_ACTIVATED_PROTEIN_KINASE_BINDING		26	0.906626	1.55906	0.0464744	1	1	67	tags=8%, list=1%, signal=8%
GOCC_CATALYTIC_STEP_2_SPLICEOSOME	GOCC_CATALYTIC_STEP_2_SPLICEOSOME		85	-0.635178	-1.42106	0.0602837	1	1	2584	tags=39%, list=20%, signal=48%					GOBP_REGULATION_OF_CELL_MIGRATION_INVOLVED_IN_SPROUTING_ANGIOGENESIS	GOBP_REGULATION_OF_CELL_MIGRATION_INVOLVED_IN_SPROUTING_ANGIOGENESIS		36	0.871934	1.5589	0.0532915	1	1	667	tags=19%, list=5%, signal=20%
HP_ABNORMAL_RENAL_COLLECTING_SYSTEM_MORPHOLOGY	HP_ABNORMAL_RENAL_COLLECTING_SYSTEM_MORPHOLOGY		25	-0.736769	-1.4196	0.0751295	1	1	1165	tags=12%, list=9%, signal=13%					GOMF_MYOSIN_PHOSPHATASE_ACTIVITY	GOMF_MYOSIN_PHOSPHATASE_ACTIVITY		63	0.855795	1.55888	0.0641026	1	1	164	tags=5%, list=1%, signal=5%
HP_RECTAL_FISTULA	HP_RECTAL_FISTULA		21	-0.77335	-1.41877	0.0841584	1	1	1548	tags=24%, list=12%, signal=27%					GOBP_REGULATION_OF_EPITHELIAL_CELL_MIGRATION	GOBP_REGULATION_OF_EPITHELIAL_CELL_MIGRATION		178	0.825597	1.55839	0.044665	1	1	667	tags=12%, list=5%, signal=12%
GOBP_REGULATION_OF_HEART_RATE	GOBP_REGULATION_OF_HEART_RATE		52	-0.667452	-1.4183	0.0680473	1	1	873	tags=17%, list=7%, signal=19%					GOBP_POSITIVE_REGULATION_OF_DNA_TEMPLATED_TRANSCRIPTION_INITIATION	GOBP_POSITIVE_REGULATION_OF_DNA_TEMPLATED_TRANSCRIPTION_INITIATION		63	0.864807	1.5574	0.0807365	1	1	9	tags=2%, list=0%, signal=2%
HP_HYPOPLASTIC_VERTEBRAL_BODIES	HP_HYPOPLASTIC_VERTEBRAL_BODIES		18	-0.769557	-1.41695	0.08933	1	1	1913	tags=33%, list=15%, signal=39%					GOBP_RESPIRATORY_SYSTEM_DEVELOPMENT	GOBP_RESPIRATORY_SYSTEM_DEVELOPMENT		135	0.836106	1.55736	0.0613577	1	1	0	tags=1%, list=0%, signal=1%
HP_SKIN_PIT	HP_SKIN_PIT		51	-0.667937	-1.41673	0.0804954	1	1	1014	tags=18%, list=8%, signal=19%					GOBP_T_CELL_APOPTOTIC_PROCESS	GOBP_T_CELL_APOPTOTIC_PROCESS		46	0.852871	1.55661	0.0603829	1	1	331	tags=9%, list=3%, signal=9%
GOMF_CELL_ADHESION_MEDIATOR_ACTIVITY	GOMF_CELL_ADHESION_MEDIATOR_ACTIVITY		44	-0.68999	-1.41669	0.0718391	1	1	670	tags=14%, list=5%, signal=14%					GOMF_PROTEIN_SERINE_THREONINE_PHOSPHATASE_ACTIVITY	GOMF_PROTEIN_SERINE_THREONINE_PHOSPHATASE_ACTIVITY		79	0.844955	1.55648	0.0726257	1	1	164	tags=4%, list=1%, signal=4%
GOBP_SUBPALLIUM_DEVELOPMENT	GOBP_SUBPALLIUM_DEVELOPMENT		16	-0.780525	-1.41611	0.092545	1	1	320	tags=25%, list=3%, signal=26%					GOCC_DNA_PACKAGING_COMPLEX	GOCC_DNA_PACKAGING_COMPLEX		94	0.829676	1.55621	0.0698324	1	1	799	tags=19%, list=6%, signal=20%
GOCC_SWI_SNF_COMPLEX	GOCC_SWI_SNF_COMPLEX		29	-0.73423	-1.41604	0.0813008	1	1	2087	tags=48%, list=16%, signal=58%					GOBP_REGULATION_OF_SYSTEMIC_ARTERIAL_BLOOD_PRESSURE_BY_HORMONE	GOBP_REGULATION_OF_SYSTEMIC_ARTERIAL_BLOOD_PRESSURE_BY_HORMONE		18	0.910126	1.5558	0.0404218	1	1	72	tags=11%, list=1%, signal=11%
HP_ABNORMAL_HYPOTHALAMUS_MORPHOLOGY	HP_ABNORMAL_HYPOTHALAMUS_MORPHOLOGY		18	-0.776761	-1.41574	0.0962025	1	1	935	tags=17%, list=7%, signal=18%					GOBP_ANATOMICAL_STRUCTURE_MATURATION	GOBP_ANATOMICAL_STRUCTURE_MATURATION		157	0.837773	1.55529	0.0449294	1	1	41	tags=1%, list=0%, signal=1%
GOBP_NEGATIVE_REGULATION_OF_SMALL_GTPASE_MEDIATED_SIGNAL_TRANSDUCTION	GOBP_NEGATIVE_REGULATION_OF_SMALL_GTPASE_MEDIATED_SIGNAL_TRANSDUCTION		47	-0.663714	-1.41548	0.0648968	1	1	1275	tags=30%, list=10%, signal=33%					HP_SUBARACHNOID_HEMORRHAGE	HP_SUBARACHNOID_HEMORRHAGE		23	0.910407	1.55299	0.0415973	1	1	398	tags=22%, list=3%, signal=22%
HP_BRONCHOMALACIA	HP_BRONCHOMALACIA		17	-0.766369	-1.41545	0.0796915	1	1	1173	tags=24%, list=9%, signal=26%					GOBP_REGULATION_OF_SMAD_PROTEIN_SIGNAL_TRANSDUCTION	GOBP_REGULATION_OF_SMAD_PROTEIN_SIGNAL_TRANSDUCTION		23	0.894749	1.55286	0.0289389	1	1	264	tags=13%, list=2%, signal=13%
GOBP_PRESYNAPSE_ORGANIZATION	GOBP_PRESYNAPSE_ORGANIZATION		26	-0.726365	-1.41538	0.0814607	1	1	338	tags=12%, list=3%, signal=12%					GOBP_MITOTIC_SISTER_CHROMATID_SEGREGATION	GOBP_MITOTIC_SISTER_CHROMATID_SEGREGATION		194	0.835849	1.55263	0.0404551	1	1	93	tags=1%, list=1%, signal=1%
GOCC_NBAF_COMPLEX	GOCC_NBAF_COMPLEX		15	-0.797427	-1.41415	0.0880829	1	1	1393	tags=53%, list=11%, signal=60%					GOCC_LATE_ENDOSOME_MEMBRANE	GOCC_LATE_ENDOSOME_MEMBRANE		133	0.825012	1.55176	0.0678851	1	1	931	tags=8%, list=7%, signal=9%
HP_THICKENED_CALVARIA	HP_THICKENED_CALVARIA		35	-0.719163	-1.41379	0.0809249	1	1	1082	tags=14%, list=9%, signal=16%					GOMF_STRUCTURAL_CONSTITUENT_OF_CHROMATIN	GOMF_STRUCTURAL_CONSTITUENT_OF_CHROMATIN		35	0.882659	1.55157	0.0759494	1	1	799	tags=49%, list=6%, signal=52%
GOBP_PHOTOPERIODISM	GOBP_PHOTOPERIODISM		23	-0.732851	-1.4135	0.0906863	1	1	769	tags=13%, list=6%, signal=14%					GOBP_ANTIBACTERIAL_HUMORAL_RESPONSE	GOBP_ANTIBACTERIAL_HUMORAL_RESPONSE		27	0.913404	1.55096	0.0425532	1	1	429	tags=37%, list=3%, signal=38%
GOMF_TUMOR_NECROSIS_FACTOR_RECEPTOR_BINDING	GOMF_TUMOR_NECROSIS_FACTOR_RECEPTOR_BINDING		26	-0.724527	-1.41336	0.103896	1	1	1071	tags=27%, list=8%, signal=29%					GOBP_POSITIVE_REGULATION_OF_CELL_MIGRATION_INVOLVED_IN_SPROUTING_ANGIOGENESIS	GOBP_POSITIVE_REGULATION_OF_CELL_MIGRATION_INVOLVED_IN_SPROUTING_ANGIOGENESIS		20	0.906865	1.55091	0.0420875	1	1	667	tags=25%, list=5%, signal=26%
GOBP_ESTABLISHMENT_OF_MITOCHONDRION_LOCALIZATION	GOBP_ESTABLISHMENT_OF_MITOCHONDRION_LOCALIZATION		23	-0.741058	-1.41156	0.0890585	1	1	2479	tags=30%, list=20%, signal=38%					GOBP_REGULATION_OF_GENE_SILENCING_BY_RNA	GOBP_REGULATION_OF_GENE_SILENCING_BY_RNA		30	0.882476	1.55071	0.0439739	1	1	430	tags=13%, list=3%, signal=14%
GOBP_AORTA_MORPHOGENESIS	GOBP_AORTA_MORPHOGENESIS		22	-0.752932	-1.41124	0.0726817	1	1	942	tags=32%, list=7%, signal=34%					GOBP_NEGATIVE_REGULATION_OF_DNA_RECOMBINATION	GOBP_NEGATIVE_REGULATION_OF_DNA_RECOMBINATION		39	0.866362	1.55071	0.0639269	1	1	208	tags=10%, list=2%, signal=10%
HP_GENERALIZED_ONSET_MOTOR_SEIZURE	HP_GENERALIZED_ONSET_MOTOR_SEIZURE		131	-0.613765	-1.41095	0.0830189	1	1	591	tags=9%, list=5%, signal=10%					GOBP_MITOTIC_CELL_CYCLE_CHECKPOINT_SIGNALING	GOBP_MITOTIC_CELL_CYCLE_CHECKPOINT_SIGNALING		135	0.835604	1.55053	0.0473062	1	1	93	tags=1%, list=1%, signal=1%
GOBP_POSITIVE_REGULATION_OF_BLOOD_CIRCULATION	GOBP_POSITIVE_REGULATION_OF_BLOOD_CIRCULATION		15	-0.794362	-1.41032	0.104167	1	1	248	tags=20%, list=2%, signal=20%					GOBP_GRANULOCYTE_ACTIVATION	GOBP_GRANULOCYTE_ACTIVATION		40	0.868382	1.54966	0.0667678	1	1	1022	tags=50%, list=8%, signal=54%
GOBP_NEGATIVE_REGULATION_OF_TYPE_I_INTERFERON_PRODUCTION	GOBP_NEGATIVE_REGULATION_OF_TYPE_I_INTERFERON_PRODUCTION		31	-0.720374	-1.40901	0.0810811	1	1	474	tags=19%, list=4%, signal=20%					GOBP_RNA_DECAPPING	GOBP_RNA_DECAPPING		18	0.935198	1.54962	0.0420032	1	1	245	tags=11%, list=2%, signal=11%
GOBP_ICOSANOID_SECRETION	GOBP_ICOSANOID_SECRETION		18	-0.772085	-1.40894	0.104167	1	1	842	tags=22%, list=7%, signal=24%					GOBP_DEFENSE_RESPONSE_TO_GRAM_POSITIVE_BACTERIUM	GOBP_DEFENSE_RESPONSE_TO_GRAM_POSITIVE_BACTERIUM		64	0.852819	1.54891	0.0792507	1	1	1386	tags=52%, list=11%, signal=58%
GOBP_AUTONOMIC_NERVOUS_SYSTEM_DEVELOPMENT	GOBP_AUTONOMIC_NERVOUS_SYSTEM_DEVELOPMENT		24	-0.755704	-1.40892	0.101523	1	1	1040	tags=33%, list=8%, signal=36%					GOBP_REGULATION_OF_ENDOTHELIAL_CELL_MIGRATION	GOBP_REGULATION_OF_ENDOTHELIAL_CELL_MIGRATION		132	0.815654	1.54869	0.0756193	1	1	667	tags=14%, list=5%, signal=15%
GOBP_CARDIAC_CONDUCTION	GOBP_CARDIAC_CONDUCTION		56	-0.660665	-1.40873	0.069697	1	1	794	tags=16%, list=6%, signal=17%					GOBP_MYELOID_CELL_DIFFERENTIATION	GOBP_MYELOID_CELL_DIFFERENTIATION		347	0.809501	1.54766	0.0107015	1	1	697	tags=13%, list=6%, signal=13%
HP_BROAD_FACE	HP_BROAD_FACE		17	-0.780104	-1.40864	0.0858586	1	1	363	tags=12%, list=3%, signal=12%					GOBP_REGULATION_OF_LEUKOCYTE_CHEMOTAXIS	GOBP_REGULATION_OF_LEUKOCYTE_CHEMOTAXIS		88	0.83632	1.54736	0.0801105	1	1	661	tags=24%, list=5%, signal=25%
GOBP_AXONAL_TRANSPORT	GOBP_AXONAL_TRANSPORT		55	-0.679812	-1.40845	0.0841121	1	1	859	tags=9%, list=7%, signal=10%					HP_LOW_ANTERIOR_HAIRLINE	HP_LOW_ANTERIOR_HAIRLINE		119	0.821711	1.5471	0.0493333	1	1	244	tags=3%, list=2%, signal=3%
HP_PSYCHOTIC_MENTATION	HP_PSYCHOTIC_MENTATION		15	-0.772068	-1.40802	0.106383	1	1	1201	tags=47%, list=9%, signal=52%					GOBP_RESPONSE_TO_ACTIVITY	GOBP_RESPONSE_TO_ACTIVITY		45	0.862487	1.54535	0.0864198	1	1	173	tags=4%, list=1%, signal=4%
GOBP_NEGATIVE_REGULATION_OF_INTERLEUKIN_1_PRODUCTION	GOBP_NEGATIVE_REGULATION_OF_INTERLEUKIN_1_PRODUCTION		27	-0.720583	-1.40771	0.0948718	1	1	359	tags=15%, list=3%, signal=15%					GOBP_NEGATIVE_REGULATION_OF_LEUKOCYTE_APOPTOTIC_PROCESS	GOBP_NEGATIVE_REGULATION_OF_LEUKOCYTE_APOPTOTIC_PROCESS		44	0.860546	1.54531	0.0630769	1	1	277	tags=7%, list=2%, signal=7%
GOCC_ESCRT_COMPLEX	GOCC_ESCRT_COMPLEX		22	-0.740421	-1.40767	0.106173	1	1	663	tags=9%, list=5%, signal=10%					GOBP_ANTIMICROBIAL_HUMORAL_RESPONSE	GOBP_ANTIMICROBIAL_HUMORAL_RESPONSE		46	0.858139	1.54519	0.0723781	1	1	708	tags=39%, list=6%, signal=41%
GOBP_TRABECULA_FORMATION	GOBP_TRABECULA_FORMATION		17	-0.766788	-1.40536	0.0959233	1	1	942	tags=41%, list=7%, signal=44%					GOBP_RESPONSE_TO_STARVATION	GOBP_RESPONSE_TO_STARVATION		164	0.808799	1.54492	0.0522959	1	1	128	tags=4%, list=1%, signal=4%
GOBP_DIGESTIVE_TRACT_MORPHOGENESIS	GOBP_DIGESTIVE_TRACT_MORPHOGENESIS		20	-0.734255	-1.40525	0.102244	1	1	193	tags=20%, list=2%, signal=20%					GOBP_NEGATIVE_REGULATION_OF_MITOTIC_CELL_CYCLE_PHASE_TRANSITION	GOBP_NEGATIVE_REGULATION_OF_MITOTIC_CELL_CYCLE_PHASE_TRANSITION		162	0.826311	1.54404	0.0522088	1	1	209	tags=3%, list=2%, signal=3%
GOMF_RIBOSOMAL_SMALL_SUBUNIT_BINDING	GOMF_RIBOSOMAL_SMALL_SUBUNIT_BINDING		15	-0.79937	-1.40479	0.0931373	1	1	79	tags=7%, list=1%, signal=7%					GOMF_SERINE_HYDROLASE_ACTIVITY	GOMF_SERINE_HYDROLASE_ACTIVITY		88	0.842161	1.54356	0.0722071	1	1	1049	tags=25%, list=8%, signal=27%
HP_HYPOPLASTIC_LABIA_MINORA	HP_HYPOPLASTIC_LABIA_MINORA		18	-0.769732	-1.40417	0.0963542	1	1	332	tags=11%, list=3%, signal=11%					GOBP_ANTIMICROBIAL_HUMORAL_IMMUNE_RESPONSE_MEDIATED_BY_ANTIMICROBIAL_PEPTIDE	GOBP_ANTIMICROBIAL_HUMORAL_IMMUNE_RESPONSE_MEDIATED_BY_ANTIMICROBIAL_PEPTIDE		29	0.890491	1.54334	0.0609375	1	1	903	tags=41%, list=7%, signal=44%
GOBP_VESICLE_TRANSPORT_ALONG_MICROTUBULE	GOBP_VESICLE_TRANSPORT_ALONG_MICROTUBULE		40	-0.693372	-1.4041	0.0727273	1	1	859	tags=10%, list=7%, signal=11%					GOBP_RESPONSE_TO_TOXIC_SUBSTANCE	GOBP_RESPONSE_TO_TOXIC_SUBSTANCE		159	0.812054	1.54201	0.0713376	1	1	763	tags=13%, list=6%, signal=14%
GOBP_ENTRAINMENT_OF_CIRCADIAN_CLOCK	GOBP_ENTRAINMENT_OF_CIRCADIAN_CLOCK		25	-0.720589	-1.40262	0.091922	1	1	1047	tags=16%, list=8%, signal=17%					GOBP_SPROUTING_ANGIOGENESIS	GOBP_SPROUTING_ANGIOGENESIS		95	0.838674	1.542	0.0682128	1	1	192	tags=6%, list=2%, signal=6%
GOBP_CAMP_MEDIATED_SIGNALING	GOBP_CAMP_MEDIATED_SIGNALING		27	-0.721326	-1.40258	0.103175	1	1	530	tags=19%, list=4%, signal=19%					GOBP_NEGATIVE_REGULATION_OF_MONONUCLEAR_CELL_MIGRATION	GOBP_NEGATIVE_REGULATION_OF_MONONUCLEAR_CELL_MIGRATION		15	0.92706	1.53977	0.03125	1	1	171	tags=20%, list=1%, signal=20%
GOBP_REGULATION_OF_LAMELLIPODIUM_ASSEMBLY	GOBP_REGULATION_OF_LAMELLIPODIUM_ASSEMBLY		33	-0.691746	-1.40197	0.0724638	1	1	1259	tags=21%, list=10%, signal=23%					GOBP_REGULATION_OF_MONONUCLEAR_CELL_MIGRATION	GOBP_REGULATION_OF_MONONUCLEAR_CELL_MIGRATION		93	0.843141	1.53949	0.0642955	1	1	655	tags=23%, list=5%, signal=24%
GOBP_SEMI_LUNAR_VALVE_DEVELOPMENT	GOBP_SEMI_LUNAR_VALVE_DEVELOPMENT		28	-0.717387	-1.40156	0.0814607	1	1	440	tags=21%, list=3%, signal=22%					GOBP_RESPONSE_TO_ORGANOPHOSPHORUS	GOBP_RESPONSE_TO_ORGANOPHOSPHORUS		90	0.844988	1.53912	0.0722222	1	1	648	tags=16%, list=5%, signal=16%
GOMF_PRE_MRNA_BINDING	GOMF_PRE_MRNA_BINDING		32	-0.706212	-1.40156	0.0973684	1	1	1968	tags=38%, list=16%, signal=44%					GOCC_RNAI_EFFECTOR_COMPLEX	GOCC_RNAI_EFFECTOR_COMPLEX		26	0.90258	1.53585	0.0414594	1	1	111	tags=15%, list=1%, signal=15%
HP_LACTICACIDURIA	HP_LACTICACIDURIA		21	-0.741775	-1.40119	0.0881612	1	1	1044	tags=29%, list=8%, signal=31%					GOBP_LEUKOTRIENE_METABOLIC_PROCESS	GOBP_LEUKOTRIENE_METABOLIC_PROCESS		19	0.908404	1.53526	0.0375817	1	1	568	tags=26%, list=4%, signal=28%
GOBP_POSITIVE_REGULATION_OF_DOUBLE_STRAND_BREAK_REPAIR	GOBP_POSITIVE_REGULATION_OF_DOUBLE_STRAND_BREAK_REPAIR		82	-0.615479	-1.40109	0.0731707	1	1	2087	tags=28%, list=16%, signal=33%					GOBP_RESPONSE_TO_SALT	GOBP_RESPONSE_TO_SALT		243	0.812316	1.53496	0.0323741	1	1	500	tags=9%, list=4%, signal=9%
GOMF_SNRNA_BINDING	GOMF_SNRNA_BINDING		46	-0.672392	-1.40103	0.104651	1	1	2134	tags=28%, list=17%, signal=34%					HP_HYPERTRIGLYCERIDEMIA	HP_HYPERTRIGLYCERIDEMIA		74	0.827106	1.5343	0.0747922	1	1	217	tags=3%, list=2%, signal=3%
HP_APLASIA_HYPOPLASIA_OF_THE_RIBS	HP_APLASIA_HYPOPLASIA_OF_THE_RIBS		106	-0.616958	-1.40034	0.103586	1	1	1707	tags=18%, list=13%, signal=21%					GOBP_EXTRACELLULAR_MATRIX_DISASSEMBLY	GOBP_EXTRACELLULAR_MATRIX_DISASSEMBLY		38	0.86964	1.53383	0.075188	1	1	658	tags=21%, list=5%, signal=22%
GOMF_TUMOR_NECROSIS_FACTOR_RECEPTOR_SUPERFAMILY_BINDING	GOMF_TUMOR_NECROSIS_FACTOR_RECEPTOR_SUPERFAMILY_BINDING		38	-0.698532	-1.40017	0.0974212	1	1	1291	tags=26%, list=10%, signal=29%					GOMF_CHEMOKINE_BINDING	GOMF_CHEMOKINE_BINDING		18	0.900546	1.53322	0.0364842	1	1	537	tags=28%, list=4%, signal=29%
HP_APLASIA_HYPOPLASIA_OF_THE_HALLUX	HP_APLASIA_HYPOPLASIA_OF_THE_HALLUX		21	-0.766494	-1.39987	0.104	1	1	2426	tags=52%, list=19%, signal=65%					GOBP_ANTIGEN_RECEPTOR_MEDIATED_SIGNALING_PATHWAY	GOBP_ANTIGEN_RECEPTOR_MEDIATED_SIGNALING_PATHWAY		164	0.803514	1.533	0.0603015	1	1	699	tags=15%, list=6%, signal=15%
HP_MATERNAL_DIABETES	HP_MATERNAL_DIABETES		17	-0.775647	-1.39959	0.0844327	1	1	1889	tags=53%, list=15%, signal=62%					GOBP_MONOCYTE_DIFFERENTIATION	GOBP_MONOCYTE_DIFFERENTIATION		29	0.876196	1.53223	0.056338	1	1	377	tags=10%, list=3%, signal=11%
GOBP_POSTSYNAPTIC_SPECIALIZATION_ASSEMBLY	GOBP_POSTSYNAPTIC_SPECIALIZATION_ASSEMBLY		18	-0.764278	-1.3989	0.0703518	1	1	523	tags=17%, list=4%, signal=17%					GOBP_RESPIRATORY_BURST	GOBP_RESPIRATORY_BURST		34	0.867755	1.53202	0.0621931	1	1	1310	tags=53%, list=10%, signal=59%
HP_BLEPHAROPHIMOSIS	HP_BLEPHAROPHIMOSIS		96	-0.624427	-1.39832	0.1	1	1	2232	tags=34%, list=18%, signal=41%					GOCC_TERTIARY_GRANULE_MEMBRANE	GOCC_TERTIARY_GRANULE_MEMBRANE		61	0.841453	1.53194	0.0854197	1	1	1414	tags=51%, list=11%, signal=57%
GOBP_CELL_DEATH_IN_RESPONSE_TO_HYDROGEN_PEROXIDE	GOBP_CELL_DEATH_IN_RESPONSE_TO_HYDROGEN_PEROXIDE		23	-0.727167	-1.39821	0.110193	1	1	405	tags=17%, list=3%, signal=18%					GOBP_OUTFLOW_TRACT_MORPHOGENESIS	GOBP_OUTFLOW_TRACT_MORPHOGENESIS		43	0.855557	1.53159	0.0839695	1	1	339	tags=9%, list=3%, signal=10%
GOBP_DNA_DAMAGE_RESPONSE_SIGNAL_TRANSDUCTION_RESULTING_IN_TRANSCRIPTION	GOBP_DNA_DAMAGE_RESPONSE_SIGNAL_TRANSDUCTION_RESULTING_IN_TRANSCRIPTION		18	-0.755328	-1.39473	0.117647	1	1	1703	tags=44%, list=13%, signal=51%					HP_ACCELERATED_SKELETAL_MATURATION	HP_ACCELERATED_SKELETAL_MATURATION		52	0.853451	1.53092	0.0720859	1	1	286	tags=6%, list=2%, signal=6%
GOBP_NEGATIVE_REGULATION_OF_SMOOTH_MUSCLE_CELL_PROLIFERATION	GOBP_NEGATIVE_REGULATION_OF_SMOOTH_MUSCLE_CELL_PROLIFERATION		38	-0.671975	-1.39461	0.101408	1	1	440	tags=13%, list=3%, signal=14%					GOBP_BLOOD_VESSEL_MORPHOGENESIS	GOBP_BLOOD_VESSEL_MORPHOGENESIS		423	0.804483	1.53077	0.0079096	1	1	667	tags=13%, list=5%, signal=13%
HP_PANHYPOPITUITARISM	HP_PANHYPOPITUITARISM		15	-0.77749	-1.39288	0.0957447	1	1	1520	tags=40%, list=12%, signal=45%					GOBP_CALCIUM_ION_IMPORT	GOBP_CALCIUM_ION_IMPORT		28	0.896714	1.53043	0.0452418	1	1	565	tags=18%, list=4%, signal=19%
GOMF_POTASSIUM_CHANNEL_ACTIVITY	GOMF_POTASSIUM_CHANNEL_ACTIVITY		45	-0.666559	-1.39279	0.0900621	1	1	254	tags=11%, list=2%, signal=11%					GOBP_NEGATIVE_REGULATION_OF_LYMPHOCYTE_APOPTOTIC_PROCESS	GOBP_NEGATIVE_REGULATION_OF_LYMPHOCYTE_APOPTOTIC_PROCESS		31	0.888633	1.52952	0.0657698	1	1	10	tags=3%, list=0%, signal=3%
GOBP_REGULATION_OF_MICROTUBULE_BASED_PROCESS	GOBP_REGULATION_OF_MICROTUBULE_BASED_PROCESS		197	-0.588636	-1.39192	0.107477	1	1	1539	tags=18%, list=12%, signal=20%					GOCC_NUCLEOSOME	GOCC_NUCLEOSOME		65	0.857101	1.52943	0.0889526	1	1	799	tags=26%, list=6%, signal=28%
HP_FACIAL_HEMANGIOMA	HP_FACIAL_HEMANGIOMA		19	-0.751926	-1.39188	0.0759804	1	1	1232	tags=26%, list=10%, signal=29%					GOBP_KETONE_BIOSYNTHETIC_PROCESS	GOBP_KETONE_BIOSYNTHETIC_PROCESS		32	0.861902	1.52936	0.0553797	1	1	73	tags=9%, list=1%, signal=9%
HP_THICK_EYEBROW	HP_THICK_EYEBROW		120	-0.594399	-1.39181	0.0942029	1	1	2207	tags=28%, list=17%, signal=33%					GOBP_CYTOKINESIS	GOBP_CYTOKINESIS		161	0.810548	1.52843	0.0485934	1	1	93	tags=1%, list=1%, signal=1%
GOBP_AORTIC_VALVE_MORPHOGENESIS	GOBP_AORTIC_VALVE_MORPHOGENESIS		22	-0.735393	-1.39167	0.089372	1	1	366	tags=23%, list=3%, signal=23%					GOBP_DEVELOPMENTAL_MATURATION	GOBP_DEVELOPMENTAL_MATURATION		215	0.811878	1.5281	0.055	1	1	41	tags=1%, list=0%, signal=1%
HP_APLASIA_HYPOPLASIA_OF_FACIAL_BONES	HP_APLASIA_HYPOPLASIA_OF_FACIAL_BONES		44	-0.667604	-1.39131	0.0870871	1	1	2321	tags=39%, list=18%, signal=47%					GOBP_CHROMOSOME_CONDENSATION	GOBP_CHROMOSOME_CONDENSATION		35	0.879963	1.52802	0.0546022	1	1	208	tags=11%, list=2%, signal=12%
HP_ABNORMAL_SPEECH_PROSODY	HP_ABNORMAL_SPEECH_PROSODY		15	-0.759025	-1.38975	0.0913462	1	1	479	tags=33%, list=4%, signal=35%					HP_ABNORMAL_HEAD_MOVEMENTS	HP_ABNORMAL_HEAD_MOVEMENTS		28	0.877913	1.52707	0.0458861	1	1	21	tags=4%, list=0%, signal=4%
GOBP_CELL_FATE_SPECIFICATION	GOBP_CELL_FATE_SPECIFICATION		46	-0.658895	-1.38959	0.0862069	1	1	1770	tags=24%, list=14%, signal=28%					GOBP_POSITIVE_REGULATION_OF_FIBROBLAST_PROLIFERATION	GOBP_POSITIVE_REGULATION_OF_FIBROBLAST_PROLIFERATION		39	0.872911	1.52621	0.0827068	1	1	661	tags=21%, list=5%, signal=22%
GOBP_RESPONSE_TO_FOOD	GOBP_RESPONSE_TO_FOOD		18	-0.750669	-1.3892	0.0899743	1	1	1087	tags=28%, list=9%, signal=30%					GOBP_PHYSIOLOGICAL_CARDIAC_MUSCLE_HYPERTROPHY	GOBP_PHYSIOLOGICAL_CARDIAC_MUSCLE_HYPERTROPHY		16	0.917034	1.52615	0.040678	1	1	415	tags=19%, list=3%, signal=19%
GOMF_NUCLEAR_STEROID_RECEPTOR_ACTIVITY	GOMF_NUCLEAR_STEROID_RECEPTOR_ACTIVITY		16	-0.784758	-1.38903	0.0904523	1	1	64	tags=6%, list=1%, signal=6%					GOBP_CELLULAR_RESPONSE_TO_PEPTIDE	GOBP_CELLULAR_RESPONSE_TO_PEPTIDE		285	0.807124	1.52598	0.0263158	1	1	223	tags=3%, list=2%, signal=3%
HP_OVERLAPPING_TOE	HP_OVERLAPPING_TOE		55	-0.638275	-1.38896	0.0734824	1	1	1403	tags=20%, list=11%, signal=22%					GOBP_DEFENSE_RESPONSE_TO_GRAM_NEGATIVE_BACTERIUM	GOBP_DEFENSE_RESPONSE_TO_GRAM_NEGATIVE_BACTERIUM		38	0.873317	1.5244	0.0830816	1	1	1133	tags=55%, list=9%, signal=61%
GOBP_NEGATIVE_REGULATION_OF_RHO_PROTEIN_SIGNAL_TRANSDUCTION	GOBP_NEGATIVE_REGULATION_OF_RHO_PROTEIN_SIGNAL_TRANSDUCTION		19	-0.761875	-1.38833	0.0868421	1	1	1275	tags=32%, list=10%, signal=35%					HP_LOW_POSTERIOR_HAIRLINE	HP_LOW_POSTERIOR_HAIRLINE		93	0.821506	1.52415	0.0864714	1	1	244	tags=2%, list=2%, signal=2%
HP_OLIGODACTYLY	HP_OLIGODACTYLY		25	-0.734072	-1.38806	0.106952	1	1	825	tags=28%, list=7%, signal=30%					GOBP_DNA_TEMPLATED_TRANSCRIPTION_INITIATION	GOBP_DNA_TEMPLATED_TRANSCRIPTION_INITIATION		126	0.801398	1.52396	0.0691489	1	1	9	tags=1%, list=0%, signal=1%
GOCC_POSTSYNAPTIC_SPECIALIZATION	GOCC_POSTSYNAPTIC_SPECIALIZATION		248	-0.571127	-1.38795	0.0909091	1	1	1042	tags=19%, list=8%, signal=20%					GOBP_BIOLOGICAL_PROCESS_INVOLVED_IN_INTERACTION_WITH_SYMBIONT	GOBP_BIOLOGICAL_PROCESS_INVOLVED_IN_INTERACTION_WITH_SYMBIONT		87	0.825711	1.52372	0.0712329	1	1	457	tags=9%, list=4%, signal=9%
GOBP_REGULATION_OF_MICROTUBULE_POLYMERIZATION_OR_DEPOLYMERIZATION	GOBP_REGULATION_OF_MICROTUBULE_POLYMERIZATION_OR_DEPOLYMERIZATION		74	-0.628483	-1.38691	0.101852	1	1	1381	tags=22%, list=11%, signal=24%					GOMF_CHEMOKINE_ACTIVITY	GOMF_CHEMOKINE_ACTIVITY		19	0.905783	1.52347	0.0435511	1	1	467	tags=47%, list=4%, signal=49%
HP_WIDE_ANTERIOR_FONTANEL	HP_WIDE_ANTERIOR_FONTANEL		69	-0.622953	-1.38678	0.0764331	1	1	619	tags=9%, list=5%, signal=9%					GOMF_PROTEIN_TYROSINE_PHOSPHATASE_ACTIVITY	GOMF_PROTEIN_TYROSINE_PHOSPHATASE_ACTIVITY		75	0.82265	1.52346	0.0818965	1	1	236	tags=8%, list=2%, signal=8%
HP_PREMATURE_LOSS_OF_PRIMARY_TEETH	HP_PREMATURE_LOSS_OF_PRIMARY_TEETH		15	-0.802953	-1.38626	0.0874705	1	1	696	tags=20%, list=6%, signal=21%					GOBP_RESPONSE_TO_OSMOTIC_STRESS	GOBP_RESPONSE_TO_OSMOTIC_STRESS		71	0.836521	1.52309	0.0939794	1	1	578	tags=11%, list=5%, signal=12%
HP_INGUINAL_HERNIA	HP_INGUINAL_HERNIA		223	-0.566975	-1.38529	0.0680628	1	1	2219	tags=22%, list=18%, signal=26%					HP_ABNORMALITY_OF_THE_SUPRAORBITAL_RIDGES	HP_ABNORMALITY_OF_THE_SUPRAORBITAL_RIDGES		84	0.814238	1.52275	0.103356	1	1	260	tags=4%, list=2%, signal=4%
HP_TARSAL_SYNOSTOSIS	HP_TARSAL_SYNOSTOSIS		17	-0.769212	-1.38521	0.094431	1	1	1022	tags=24%, list=8%, signal=26%					GOBP_INTRACELLULAR_RECEPTOR_SIGNALING_PATHWAY	GOBP_INTRACELLULAR_RECEPTOR_SIGNALING_PATHWAY		236	0.804054	1.5217	0.0405904	1	1	614	tags=6%, list=5%, signal=6%
GOMF_UBIQUITIN_CONJUGATING_ENZYME_BINDING	GOMF_UBIQUITIN_CONJUGATING_ENZYME_BINDING		27	-0.684846	-1.38448	0.10582	1	1	1297	tags=30%, list=10%, signal=33%					GOBP_STEROID_HORMONE_BIOSYNTHETIC_PROCESS	GOBP_STEROID_HORMONE_BIOSYNTHETIC_PROCESS		24	0.883219	1.52161	0.0567823	1	1	73	tags=13%, list=1%, signal=13%
GOCC_PROTON_TRANSPORTING_ATP_SYNTHASE_COMPLEX	GOCC_PROTON_TRANSPORTING_ATP_SYNTHASE_COMPLEX		18	-0.757816	-1.38423	0.101852	1	1	1525	tags=17%, list=12%, signal=19%					GOBP_NEGATIVE_REGULATION_OF_INTERLEUKIN_10_PRODUCTION	GOBP_NEGATIVE_REGULATION_OF_INTERLEUKIN_10_PRODUCTION		16	0.922675	1.52098	0.0489865	1	1	687	tags=44%, list=5%, signal=46%
HP_ATRESIA_OF_THE_EXTERNAL_AUDITORY_CANAL	HP_ATRESIA_OF_THE_EXTERNAL_AUDITORY_CANAL		39	-0.674669	-1.38382	0.0945946	1	1	1507	tags=26%, list=12%, signal=29%					GOMF_NUCLEOTIDE_RECEPTOR_ACTIVITY	GOMF_NUCLEOTIDE_RECEPTOR_ACTIVITY		15	0.905097	1.52089	0.03367	1	1	648	tags=53%, list=5%, signal=56%
HP_APLASIA_HYPOPLASIA_INVOLVING_BONES_OF_THE_THORAX	HP_APLASIA_HYPOPLASIA_INVOLVING_BONES_OF_THE_THORAX		144	-0.591925	-1.38351	0.0613208	1	1	1753	tags=18%, list=14%, signal=21%					HP_SPONTANEOUS_HEMATOMAS	HP_SPONTANEOUS_HEMATOMAS		16	0.928167	1.52033	0.0430293	1	1	631	tags=44%, list=5%, signal=46%
GOBP_REGULATION_OF_CIRCADIAN_RHYTHM	GOBP_REGULATION_OF_CIRCADIAN_RHYTHM		89	-0.631013	-1.38289	0.0872727	1	1	2037	tags=33%, list=16%, signal=39%					GOBP_FORMATION_OF_PRIMARY_GERM_LAYER	GOBP_FORMATION_OF_PRIMARY_GERM_LAYER		78	0.814462	1.52009	0.0761773	1	1	494	tags=10%, list=4%, signal=11%
HP_TALIPES_VALGUS	HP_TALIPES_VALGUS		15	-0.801644	-1.3823	0.118483	1	1	134	tags=13%, list=1%, signal=13%					GOBP_NEGATIVE_REGULATION_OF_CHEMOTAXIS	GOBP_NEGATIVE_REGULATION_OF_CHEMOTAXIS		42	0.861216	1.5195	0.077961	1	1	514	tags=17%, list=4%, signal=17%
HP_MITOCHONDRIAL_MYOPATHY	HP_MITOCHONDRIAL_MYOPATHY		51	-0.67233	-1.38136	0.0971787	1	1	1044	tags=18%, list=8%, signal=19%					HP_CHOLECYSTITIS	HP_CHOLECYSTITIS		19	0.921091	1.51896	0.0211039	1	1	660	tags=26%, list=5%, signal=28%
GOBP_NUCLEOLUS_ORGANIZATION	GOBP_NUCLEOLUS_ORGANIZATION		18	-0.755108	-1.38089	0.0966851	1	1	1736	tags=28%, list=14%, signal=32%					GOBP_IN_UTERO_EMBRYONIC_DEVELOPMENT	GOBP_IN_UTERO_EMBRYONIC_DEVELOPMENT		313	0.798098	1.51859	0.028136	1	1	211	tags=2%, list=2%, signal=2%
GOCC_PRESYNAPTIC_ACTIVE_ZONE	GOCC_PRESYNAPTIC_ACTIVE_ZONE		52	-0.654486	-1.38049	0.106195	1	1	330	tags=10%, list=3%, signal=10%					GOMF_TRANSCRIPTION_COREGULATOR_BINDING	GOMF_TRANSCRIPTION_COREGULATOR_BINDING		97	0.826659	1.51846	0.088983	1	1	303	tags=4%, list=2%, signal=4%
HP_VASCULAR_TORTUOSITY	HP_VASCULAR_TORTUOSITY		20	-0.749789	-1.37952	0.0987342	1	1	479	tags=25%, list=4%, signal=26%					GOBP_NEGATIVE_REGULATION_OF_CELL_CYCLE	GOBP_NEGATIVE_REGULATION_OF_CELL_CYCLE		326	0.802673	1.51774	0.0152047	1	1	211	tags=3%, list=2%, signal=3%
GOBP_REGULATION_OF_RESPONSE_TO_REACTIVE_OXYGEN_SPECIES	GOBP_REGULATION_OF_RESPONSE_TO_REACTIVE_OXYGEN_SPECIES		27	-0.705818	-1.37936	0.102094	1	1	405	tags=15%, list=3%, signal=15%					GOBP_ORGAN_OR_TISSUE_SPECIFIC_IMMUNE_RESPONSE	GOBP_ORGAN_OR_TISSUE_SPECIFIC_IMMUNE_RESPONSE		19	0.905868	1.51753	0.0492846	1	1	697	tags=37%, list=6%, signal=39%
HP_CORTICAL_DYSPLASIA	HP_CORTICAL_DYSPLASIA		47	-0.674331	-1.37934	0.0828221	1	1	1260	tags=13%, list=10%, signal=14%					GOBP_CELL_CYCLE_CHECKPOINT_SIGNALING	GOBP_CELL_CYCLE_CHECKPOINT_SIGNALING		180	0.806467	1.51622	0.0488432	1	1	93	tags=1%, list=1%, signal=1%
GOCC_PHOTORECEPTOR_CONNECTING_CILIUM	GOCC_PHOTORECEPTOR_CONNECTING_CILIUM		33	-0.688722	-1.37899	0.103261	1	1	849	tags=18%, list=7%, signal=19%					GOBP_CELLULAR_RESPONSE_TO_STARVATION	GOBP_CELLULAR_RESPONSE_TO_STARVATION		138	0.797124	1.51554	0.0658065	1	1	128	tags=4%, list=1%, signal=4%
HP_MACROTIA	HP_MACROTIA		196	-0.564145	-1.3788	0.0788177	1	1	1427	tags=14%, list=11%, signal=15%					GOBP_RETINA_HOMEOSTASIS	GOBP_RETINA_HOMEOSTASIS		42	0.854424	1.51481	0.0637329	1	1	768	tags=19%, list=6%, signal=20%
GOBP_SEGMENTATION	GOBP_SEGMENTATION		54	-0.648197	-1.37773	0.100304	1	1	2078	tags=39%, list=16%, signal=46%					GOBP_POSITIVE_REGULATION_OF_ENDOTHELIAL_CELL_PROLIFERATION	GOBP_POSITIVE_REGULATION_OF_ENDOTHELIAL_CELL_PROLIFERATION		74	0.807277	1.51469	0.0785714	1	1	572	tags=14%, list=5%, signal=14%
GOBP_INSULIN_LIKE_GROWTH_FACTOR_RECEPTOR_SIGNALING_PATHWAY	GOBP_INSULIN_LIKE_GROWTH_FACTOR_RECEPTOR_SIGNALING_PATHWAY		32	-0.681764	-1.3774	0.0979229	1	1	1529	tags=22%, list=12%, signal=25%					GOBP_ACROSOME_REACTION	GOBP_ACROSOME_REACTION		17	0.894561	1.51467	0.0422297	1	1	451	tags=12%, list=4%, signal=12%
GOMF_HISTONE_H4_ACETYLTRANSFERASE_ACTIVITY	GOMF_HISTONE_H4_ACETYLTRANSFERASE_ACTIVITY		22	-0.744494	-1.37723	0.122667	1	1	2426	tags=45%, list=19%, signal=56%					HP_HYPERALDOSTERONISM	HP_HYPERALDOSTERONISM		19	0.892765	1.51462	0.0367893	1	1	155	tags=11%, list=1%, signal=11%
HP_HYPOCALCEMIA	HP_HYPOCALCEMIA		59	-0.640432	-1.37621	0.0973451	1	1	715	tags=10%, list=6%, signal=11%					GOBP_REGULATION_OF_SYSTEMIC_ARTERIAL_BLOOD_PRESSURE_MEDIATED_BY_A_CHEMICAL_SIGNAL	GOBP_REGULATION_OF_SYSTEMIC_ARTERIAL_BLOOD_PRESSURE_MEDIATED_BY_A_CHEMICAL_SIGNAL		22	0.882365	1.51313	0.0362776	1	1	86	tags=14%, list=1%, signal=14%
HP_INTESTINAL_PSEUDO_OBSTRUCTION	HP_INTESTINAL_PSEUDO_OBSTRUCTION		23	-0.723071	-1.37554	0.109375	1	1	1044	tags=35%, list=8%, signal=38%					GOBP_REGULATION_OF_MONOCYTE_CHEMOTAXIS	GOBP_REGULATION_OF_MONOCYTE_CHEMOTAXIS		18	0.912342	1.51266	0.0425894	1	1	168	tags=28%, list=1%, signal=28%
GOCC_CELL_CELL_CONTACT_ZONE	GOCC_CELL_CELL_CONTACT_ZONE		53	-0.643454	-1.37518	0.0894569	1	1	853	tags=21%, list=7%, signal=22%					GOBP_FIBROBLAST_PROLIFERATION	GOBP_FIBROBLAST_PROLIFERATION		82	0.81464	1.51196	0.105263	1	1	661	tags=11%, list=5%, signal=12%
GOBP_REGULATION_OF_CELL_CYCLE_G2_M_PHASE_TRANSITION	GOBP_REGULATION_OF_CELL_CYCLE_G2_M_PHASE_TRANSITION		104	-0.615215	-1.3749	0.0879121	1	1	1375	tags=13%, list=11%, signal=15%					GOBP_CELLULAR_RESPONSE_TO_RADIATION	GOBP_CELLULAR_RESPONSE_TO_RADIATION		151	0.810562	1.51182	0.0602094	1	1	432	tags=7%, list=3%, signal=7%
GOMF_METHYL_CPG_BINDING	GOMF_METHYL_CPG_BINDING		20	-0.751918	-1.37414	0.110565	1	1	1226	tags=25%, list=10%, signal=28%					GOBP_CELLULAR_RESPONSE_TO_CORTICOSTEROID_STIMULUS	GOBP_CELLULAR_RESPONSE_TO_CORTICOSTEROID_STIMULUS		42	0.830235	1.51155	0.0587326	1	1	635	tags=14%, list=5%, signal=15%
HP_AMINOACIDURIA	HP_AMINOACIDURIA		98	-0.613985	-1.37374	0.101215	1	1	979	tags=7%, list=8%, signal=8%					GOBP_CELLULAR_RESPONSE_TO_INTERLEUKIN_1	GOBP_CELLULAR_RESPONSE_TO_INTERLEUKIN_1		69	0.812542	1.51141	0.0728083	1	1	346	tags=14%, list=3%, signal=15%
HP_PROMINENT_METOPIC_RIDGE	HP_PROMINENT_METOPIC_RIDGE		46	-0.658473	-1.37373	0.110482	1	1	1140	tags=11%, list=9%, signal=12%					GOBP_REGULATION_OF_NUCLEAR_DIVISION	GOBP_REGULATION_OF_NUCLEAR_DIVISION		120	0.824294	1.50998	0.0761155	1	1	200	tags=3%, list=2%, signal=3%
GOBP_NEGATIVE_REGULATION_OF_CYTOKINE_PRODUCTION_INVOLVED_IN_INFLAMMATORY_RESPONSE	GOBP_NEGATIVE_REGULATION_OF_CYTOKINE_PRODUCTION_INVOLVED_IN_INFLAMMATORY_RESPONSE		19	-0.736864	-1.37227	0.118687	1	1	4	tags=5%, list=0%, signal=5%					HP_LIPID_ACCUMULATION_IN_HEPATOCYTES	HP_LIPID_ACCUMULATION_IN_HEPATOCYTES		135	0.810514	1.50795	0.0711409	1	1	11	tags=1%, list=0%, signal=1%
GOBP_MRNA_EXPORT_FROM_NUCLEUS	GOBP_MRNA_EXPORT_FROM_NUCLEUS		63	-0.626245	-1.3709	0.0755287	1	1	2259	tags=30%, list=18%, signal=37%					GOBP_VASCULAR_ASSOCIATED_SMOOTH_MUSCLE_CELL_PROLIFERATION	GOBP_VASCULAR_ASSOCIATED_SMOOTH_MUSCLE_CELL_PROLIFERATION		52	0.817854	1.50747	0.0834621	1	1	111	tags=6%, list=1%, signal=6%
HP_EYELID_COLOBOMA	HP_EYELID_COLOBOMA		27	-0.700751	-1.37079	0.113889	1	1	1199	tags=33%, list=9%, signal=37%					GOMF_MHC_PROTEIN_COMPLEX_BINDING	GOMF_MHC_PROTEIN_COMPLEX_BINDING		26	0.864379	1.50717	0.0631741	1	1	1089	tags=42%, list=9%, signal=46%
GOBP_CELL_CYCLE_G2_M_PHASE_TRANSITION	GOBP_CELL_CYCLE_G2_M_PHASE_TRANSITION		138	-0.602953	-1.37036	0.0979592	1	1	2511	tags=28%, list=20%, signal=35%					GOMF_CHEMOKINE_RECEPTOR_BINDING	GOMF_CHEMOKINE_RECEPTOR_BINDING		29	0.861875	1.50678	0.0626959	1	1	467	tags=31%, list=4%, signal=32%
HP_FOOT_DORSIFLEXOR_WEAKNESS	HP_FOOT_DORSIFLEXOR_WEAKNESS		75	-0.616774	-1.36973	0.0890411	1	1	569	tags=8%, list=4%, signal=8%					GOBP_DENDRITIC_CELL_MIGRATION	GOBP_DENDRITIC_CELL_MIGRATION		29	0.875601	1.50618	0.0705128	1	1	893	tags=38%, list=7%, signal=41%
HP_SPINAL_RIGIDITY	HP_SPINAL_RIGIDITY		36	-0.677629	-1.3697	0.12069	1	1	333	tags=11%, list=3%, signal=11%					HP_SEVERE_INFECTION	HP_SEVERE_INFECTION		57	0.843455	1.50604	0.0887919	1	1	477	tags=16%, list=4%, signal=16%
GOBP_CELL_COMMUNICATION_INVOLVED_IN_CARDIAC_CONDUCTION	GOBP_CELL_COMMUNICATION_INVOLVED_IN_CARDIAC_CONDUCTION		34	-0.691491	-1.3688	0.104683	1	1	794	tags=24%, list=6%, signal=25%					HP_HYPERLIPIDEMIA	HP_HYPERLIPIDEMIA		96	0.795228	1.50585	0.103591	1	1	505	tags=5%, list=4%, signal=5%
GOCC_SPLICEOSOMAL_TRI_SNRNP_COMPLEX	GOCC_SPLICEOSOMAL_TRI_SNRNP_COMPLEX		35	-0.68371	-1.36722	0.0921053	1	1	2357	tags=37%, list=19%, signal=46%					GOBP_LEUKOCYTE_HOMEOSTASIS	GOBP_LEUKOCYTE_HOMEOSTASIS		96	0.809469	1.50456	0.0958904	1	1	719	tags=18%, list=6%, signal=19%
GOBP_REGULATION_OF_EMBRYONIC_DEVELOPMENT	GOBP_REGULATION_OF_EMBRYONIC_DEVELOPMENT		75	-0.638876	-1.3671	0.107639	1	1	2028	tags=24%, list=16%, signal=28%					GOBP_REGULATION_OF_KERATINOCYTE_DIFFERENTIATION	GOBP_REGULATION_OF_KERATINOCYTE_DIFFERENTIATION		22	0.865623	1.50335	0.044586	1	1	18	tags=5%, list=0%, signal=5%
HP_THICK_NASAL_ALAE	HP_THICK_NASAL_ALAE		31	-0.686768	-1.3671	0.110193	1	1	2165	tags=45%, list=17%, signal=54%					GOBP_RESPONSE_TO_STEROID_HORMONE	GOBP_RESPONSE_TO_STEROID_HORMONE		228	0.79731	1.50267	0.0632603	1	1	653	tags=10%, list=5%, signal=10%
HP_MENINGOCELE	HP_MENINGOCELE		40	-0.670957	-1.36689	0.0945559	1	1	1369	tags=25%, list=11%, signal=28%					HP_GASTRITIS	HP_GASTRITIS		20	0.891164	1.50196	0.04811	1	1	90	tags=10%, list=1%, signal=10%
GOBP_REPLACEMENT_OSSIFICATION	GOBP_REPLACEMENT_OSSIFICATION		20	-0.734047	-1.36625	0.12532	1	1	2046	tags=40%, list=16%, signal=48%					GOBP_POSITIVE_REGULATION_OF_VASCULAR_ASSOCIATED_SMOOTH_MUSCLE_CELL_PROLIFERATION	GOBP_POSITIVE_REGULATION_OF_VASCULAR_ASSOCIATED_SMOOTH_MUSCLE_CELL_PROLIFERATION		32	0.867441	1.50183	0.066358	1	1	111	tags=9%, list=1%, signal=9%
GOMF_SUMO_TRANSFERASE_ACTIVITY	GOMF_SUMO_TRANSFERASE_ACTIVITY		22	-0.715036	-1.36594	0.114486	1	1	1642	tags=27%, list=13%, signal=31%					GOMF_LIPOPOLYSACCHARIDE_BINDING	GOMF_LIPOPOLYSACCHARIDE_BINDING		25	0.873515	1.50097	0.0614618	1	1	1030	tags=40%, list=8%, signal=43%
GOBP_DEMETHYLATION	GOBP_DEMETHYLATION		51	-0.633483	-1.36539	0.081761	1	1	1351	tags=24%, list=11%, signal=26%					HP_GENITAL_NEOPLASM	HP_GENITAL_NEOPLASM		121	0.797794	1.50015	0.0822454	1	1	90	tags=2%, list=1%, signal=2%
HP_BROAD_PHALANX_OF_THE_TOES	HP_BROAD_PHALANX_OF_THE_TOES		29	-0.699298	-1.36531	0.101408	1	1	1022	tags=17%, list=8%, signal=19%					GOBP_REGULATION_OF_FIBROBLAST_PROLIFERATION	GOBP_REGULATION_OF_FIBROBLAST_PROLIFERATION		69	0.822284	1.49953	0.0810056	1	1	661	tags=13%, list=5%, signal=14%
GOBP_MRNA_SPLICE_SITE_SELECTION	GOBP_MRNA_SPLICE_SITE_SELECTION		29	-0.692239	-1.36525	0.110482	1	1	2517	tags=45%, list=20%, signal=56%					HP_ATOPIC_DERMATITIS	HP_ATOPIC_DERMATITIS		20	0.893767	1.49939	0.0536913	1	1	20	tags=5%, list=0%, signal=5%
GOMF_CELL_CELL_ADHESION_MEDIATOR_ACTIVITY	GOMF_CELL_CELL_ADHESION_MEDIATOR_ACTIVITY		35	-0.694732	-1.36415	0.115854	1	1	644	tags=14%, list=5%, signal=15%					GOBP_MORPHOGENESIS_OF_AN_ENDOTHELIUM	GOBP_MORPHOGENESIS_OF_AN_ENDOTHELIUM		15	0.93198	1.49727	0.036859	1	1	5	tags=7%, list=0%, signal=7%
GOMF_OXIDOREDUCTION_DRIVEN_ACTIVE_TRANSMEMBRANE_TRANSPORTER_ACTIVITY	GOMF_OXIDOREDUCTION_DRIVEN_ACTIVE_TRANSMEMBRANE_TRANSPORTER_ACTIVITY		63	-0.622545	-1.36358	0.100334	1	1	1966	tags=22%, list=16%, signal=26%					GOBP_MACROPHAGE_CYTOKINE_PRODUCTION	GOBP_MACROPHAGE_CYTOKINE_PRODUCTION		33	0.842383	1.49725	0.0704225	1	1	1234	tags=39%, list=10%, signal=44%
GOMF_GALACTOSYLTRANSFERASE_ACTIVITY	GOMF_GALACTOSYLTRANSFERASE_ACTIVITY		23	-0.708097	-1.36355	0.116625	1	1	1053	tags=26%, list=8%, signal=28%					HP_FOCAL_AWARE_SEIZURE	HP_FOCAL_AWARE_SEIZURE		15	0.915991	1.49723	0.0389171	1	1	69	tags=13%, list=1%, signal=13%
HP_ABNORMALITY_OF_DENTAL_ERUPTION	HP_ABNORMALITY_OF_DENTAL_ERUPTION		187	-0.57335	-1.36308	0.0891089	1	1	1271	tags=19%, list=10%, signal=21%					GOBP_REGULATION_OF_DNA_BINDING	GOBP_REGULATION_OF_DNA_BINDING		98	0.813334	1.49701	0.0887324	1	1	667	tags=9%, list=5%, signal=10%
GOBP_ADHERENS_JUNCTION_ORGANIZATION	GOBP_ADHERENS_JUNCTION_ORGANIZATION		38	-0.655511	-1.36293	0.106383	1	1	1027	tags=26%, list=8%, signal=29%					GOBP_NEGATIVE_REGULATION_OF_BINDING	GOBP_NEGATIVE_REGULATION_OF_BINDING		129	0.790772	1.49701	0.104849	1	1	343	tags=7%, list=3%, signal=7%
GOBP_HETEROPHILIC_CELL_CELL_ADHESION_VIA_PLASMA_MEMBRANE_CELL_ADHESION_MOLECULES	GOBP_HETEROPHILIC_CELL_CELL_ADHESION_VIA_PLASMA_MEMBRANE_CELL_ADHESION_MOLECULES		26	-0.691582	-1.36276	0.121951	1	1	111	tags=15%, list=1%, signal=15%					HP_ABNORMAL_OVARIAN_MORPHOLOGY	HP_ABNORMAL_OVARIAN_MORPHOLOGY		116	0.795176	1.49665	0.0852503	1	1	240	tags=3%, list=2%, signal=3%
HP_RENAL_TUBULAR_ATROPHY	HP_RENAL_TUBULAR_ATROPHY		16	-0.76163	-1.36248	0.11215	1	1	1703	tags=31%, list=13%, signal=36%					GOBP_REGULATION_OF_LEUKOCYTE_APOPTOTIC_PROCESS	GOBP_REGULATION_OF_LEUKOCYTE_APOPTOTIC_PROCESS		74	0.820201	1.49656	0.103933	1	1	661	tags=18%, list=5%, signal=18%
GOMF_CYTOSKELETAL_ANCHOR_ACTIVITY	GOMF_CYTOSKELETAL_ANCHOR_ACTIVITY		19	-0.748946	-1.36243	0.144044	1	1	1020	tags=26%, list=8%, signal=29%					GOBP_MULTI_MULTICELLULAR_ORGANISM_PROCESS	GOBP_MULTI_MULTICELLULAR_ORGANISM_PROCESS		124	0.79691	1.49623	0.1	1	1	517	tags=12%, list=4%, signal=12%
HP_ECTOPIC_KIDNEY	HP_ECTOPIC_KIDNEY		62	-0.620461	-1.36225	0.0833333	1	1	2421	tags=42%, list=19%, signal=52%					GOBP_REGULATION_OF_NUCLEAR_TRANSCRIBED_MRNA_POLY_A_TAIL_SHORTENING	GOBP_REGULATION_OF_NUCLEAR_TRANSCRIBED_MRNA_POLY_A_TAIL_SHORTENING		15	0.891	1.49509	0.0490368	1	1	264	tags=20%, list=2%, signal=20%
HP_METOPIC_SYNOSTOSIS	HP_METOPIC_SYNOSTOSIS		19	-0.742139	-1.3615	0.111663	1	1	1187	tags=32%, list=9%, signal=35%					GOBP_HORMONE_BIOSYNTHETIC_PROCESS	GOBP_HORMONE_BIOSYNTHETIC_PROCESS		37	0.839749	1.49426	0.0678233	1	1	265	tags=11%, list=2%, signal=11%
GOMF_POTASSIUM_ION_TRANSMEMBRANE_TRANSPORTER_ACTIVITY	GOMF_POTASSIUM_ION_TRANSMEMBRANE_TRANSPORTER_ACTIVITY		69	-0.627266	-1.36059	0.0942761	1	1	254	tags=7%, list=2%, signal=7%					GOBP_SUPEROXIDE_ANION_GENERATION	GOBP_SUPEROXIDE_ANION_GENERATION		29	0.850324	1.49397	0.0653595	1	1	1244	tags=52%, list=10%, signal=57%
HP_ABNORMALITY_OF_SKELETAL_MUSCLE_FIBER_SIZE	HP_ABNORMALITY_OF_SKELETAL_MUSCLE_FIBER_SIZE		68	-0.63174	-1.3605	0.100917	1	1	2043	tags=28%, list=16%, signal=33%					GOBP_PHAGOSOME_MATURATION	GOBP_PHAGOSOME_MATURATION		27	0.847174	1.49213	0.0563607	1	1	331	tags=11%, list=3%, signal=11%
HP_FIBULAR_HYPOPLASIA	HP_FIBULAR_HYPOPLASIA		15	-0.771868	-1.35974	0.117096	1	1	1764	tags=33%, list=14%, signal=39%					GOBP_RNA_MEDIATED_GENE_SILENCING	GOBP_RNA_MEDIATED_GENE_SILENCING		114	0.807858	1.49202	0.0841969	1	1	552	tags=8%, list=4%, signal=8%
GOBP_PROTEIN_NEDDYLATION	GOBP_PROTEIN_NEDDYLATION		27	-0.699403	-1.35885	0.11811	1	1	1992	tags=30%, list=16%, signal=35%					GOBP_POSITIVE_REGULATION_OF_BLOOD_VESSEL_ENDOTHELIAL_CELL_MIGRATION	GOBP_POSITIVE_REGULATION_OF_BLOOD_VESSEL_ENDOTHELIAL_CELL_MIGRATION		47	0.841317	1.49122	0.0840979	1	1	667	tags=17%, list=5%, signal=18%
GOBP_MAMMARY_GLAND_ALVEOLUS_DEVELOPMENT	GOBP_MAMMARY_GLAND_ALVEOLUS_DEVELOPMENT		16	-0.73944	-1.3579	0.113801	1	1	715	tags=25%, list=6%, signal=26%					HP_ABNORMAL_PLATELET_VOLUME	HP_ABNORMAL_PLATELET_VOLUME		23	0.874154	1.49117	0.0613497	1	1	438	tags=22%, list=3%, signal=22%
HP_CHOANAL_STENOSIS	HP_CHOANAL_STENOSIS		17	-0.758833	-1.35789	0.105911	1	1	1022	tags=24%, list=8%, signal=26%					GOBP_NUCLEAR_TRANSCRIBED_MRNA_POLY_A_TAIL_SHORTENING	GOBP_NUCLEAR_TRANSCRIBED_MRNA_POLY_A_TAIL_SHORTENING		34	0.848927	1.4908	0.0730949	1	1	636	tags=15%, list=5%, signal=15%
GOBP_HEART_VALVE_MORPHOGENESIS	GOBP_HEART_VALVE_MORPHOGENESIS		39	-0.661173	-1.35736	0.0997151	1	1	1342	tags=26%, list=11%, signal=29%					GOBP_MYELOID_LEUKOCYTE_ACTIVATION	GOBP_MYELOID_LEUKOCYTE_ACTIVATION		194	0.78593	1.49006	0.0700876	1	1	1030	tags=31%, list=8%, signal=34%
GOBP_SOMITE_DEVELOPMENT	GOBP_SOMITE_DEVELOPMENT		46	-0.658786	-1.35656	0.0967742	1	1	2230	tags=39%, list=18%, signal=47%					GOBP_HEPATICOBILIARY_SYSTEM_DEVELOPMENT	GOBP_HEPATICOBILIARY_SYSTEM_DEVELOPMENT		102	0.798323	1.48997	0.0958165	1	1	667	tags=9%, list=5%, signal=9%
HP_CHORIORETINAL_COLOBOMA	HP_CHORIORETINAL_COLOBOMA		30	-0.689566	-1.35517	0.0914286	1	1	2922	tags=43%, list=23%, signal=56%					GOCC_FICOLIN_1_RICH_GRANULE_MEMBRANE	GOCC_FICOLIN_1_RICH_GRANULE_MEMBRANE		45	0.846869	1.48884	0.0835913	1	1	749	tags=33%, list=6%, signal=35%
HP_DECREASED_CIRCULATING_ACTH_LEVEL	HP_DECREASED_CIRCULATING_ACTH_LEVEL		20	-0.718172	-1.35488	0.120301	1	1	2034	tags=45%, list=16%, signal=54%					GOBP_REGULATION_OF_CHROMOSOME_ORGANIZATION	GOBP_REGULATION_OF_CHROMOSOME_ORGANIZATION		240	0.776102	1.48816	0.0736715	1	1	93	tags=1%, list=1%, signal=1%
HP_STRIDOR	HP_STRIDOR		37	-0.65749	-1.35483	0.118457	1	1	694	tags=19%, list=5%, signal=20%					HP_CHRONIC_SINUSITIS	HP_CHRONIC_SINUSITIS		37	0.837407	1.48795	0.0636646	1	1	278	tags=14%, list=2%, signal=14%
GOBP_CARDIAC_MUSCLE_CELL_PROLIFERATION	GOBP_CARDIAC_MUSCLE_CELL_PROLIFERATION		31	-0.687269	-1.3542	0.0997305	1	1	69	tags=6%, list=1%, signal=6%					HP_LIPODYSTROPHY	HP_LIPODYSTROPHY		89	0.807163	1.48767	0.112033	1	1	223	tags=2%, list=2%, signal=2%
HP_MUSCLE_FIBER_ATROPHY	HP_MUSCLE_FIBER_ATROPHY		50	-0.633944	-1.35415	0.0959302	1	1	457	tags=8%, list=4%, signal=8%					HP_MENORRHAGIA	HP_MENORRHAGIA		22	0.881424	1.48718	0.0572831	1	1	695	tags=45%, list=5%, signal=48%
GOBP_TYPE_B_PANCREATIC_CELL_PROLIFERATION	GOBP_TYPE_B_PANCREATIC_CELL_PROLIFERATION		21	-0.715626	-1.35414	0.131313	1	1	988	tags=24%, list=8%, signal=26%					GOBP_SISTER_CHROMATID_SEGREGATION	GOBP_SISTER_CHROMATID_SEGREGATION		239	0.787581	1.48663	0.0555556	1	1	93	tags=1%, list=1%, signal=1%
GOBP_REGULATION_OF_LAMELLIPODIUM_ORGANIZATION	GOBP_REGULATION_OF_LAMELLIPODIUM_ORGANIZATION		42	-0.665573	-1.35302	0.0979229	1	1	1259	tags=21%, list=10%, signal=24%					HP_AMENORRHEA	HP_AMENORRHEA		120	0.799165	1.48593	0.0963855	1	1	339	tags=5%, list=3%, signal=5%
GOBP_HEART_TRABECULA_MORPHOGENESIS	GOBP_HEART_TRABECULA_MORPHOGENESIS		22	-0.722278	-1.35104	0.0973236	1	1	942	tags=27%, list=7%, signal=29%					GOBP_REGULATION_OF_SYNAPSE_MATURATION	GOBP_REGULATION_OF_SYNAPSE_MATURATION		15	0.908879	1.48513	0.0497512	1	1	40	tags=7%, list=0%, signal=7%
GOBP_RESPIRATORY_GASEOUS_EXCHANGE_BY_RESPIRATORY_SYSTEM	GOBP_RESPIRATORY_GASEOUS_EXCHANGE_BY_RESPIRATORY_SYSTEM		46	-0.647845	-1.35016	0.109195	1	1	873	tags=24%, list=7%, signal=26%					GOBP_RNA_DESTABILIZATION	GOBP_RNA_DESTABILIZATION		99	0.796676	1.48408	0.101351	1	1	636	tags=9%, list=5%, signal=9%
HP_PREMATURE_LOSS_OF_TEETH	HP_PREMATURE_LOSS_OF_TEETH		45	-0.643961	-1.35014	0.103659	1	1	715	tags=13%, list=6%, signal=14%					GOBP_REGULATION_OF_LYMPHOCYTE_APOPTOTIC_PROCESS	GOBP_REGULATION_OF_LYMPHOCYTE_APOPTOTIC_PROCESS		49	0.825185	1.48363	0.0712166	1	1	661	tags=14%, list=5%, signal=15%
GOCC_POSTSYNAPTIC_DENSITY_MEMBRANE	GOCC_POSTSYNAPTIC_DENSITY_MEMBRANE		52	-0.638947	-1.35008	0.116564	1	1	851	tags=27%, list=7%, signal=29%					GOBP_NEGATIVE_REGULATION_OF_MITOTIC_CELL_CYCLE	GOBP_NEGATIVE_REGULATION_OF_MITOTIC_CELL_CYCLE		200	0.794292	1.4836	0.076537	1	1	308	tags=4%, list=2%, signal=4%
HP_SPINAL_CANAL_STENOSIS	HP_SPINAL_CANAL_STENOSIS		30	-0.679158	-1.34985	0.104326	1	1	2624	tags=47%, list=21%, signal=59%					GOBP_REGULATION_OF_MEMBRANE_INVAGINATION	GOBP_REGULATION_OF_MEMBRANE_INVAGINATION		15	0.900964	1.48299	0.0521886	1	1	920	tags=40%, list=7%, signal=43%
GOCC_INTERCALATED_DISC	GOCC_INTERCALATED_DISC		33	-0.674803	-1.34974	0.125	1	1	853	tags=15%, list=7%, signal=16%					HP_PROLONGED_BLEEDING_FOLLOWING_PROCEDURE	HP_PROLONGED_BLEEDING_FOLLOWING_PROCEDURE		19	0.897179	1.48282	0.0532446	1	1	695	tags=53%, list=5%, signal=56%
HP_APLASIA_HYPOPLASIA_OF_THE_EYELID	HP_APLASIA_HYPOPLASIA_OF_THE_EYELID		31	-0.684736	-1.34941	0.125	1	1	1199	tags=32%, list=9%, signal=36%					GOBP_HYDROGEN_PEROXIDE_CATABOLIC_PROCESS	GOBP_HYDROGEN_PEROXIDE_CATABOLIC_PROCESS		15	0.898826	1.48161	0.0488656	1	1	672	tags=40%, list=5%, signal=42%
HP_APLASIA_HYPOPLASIA_OF_THE_ULNA	HP_APLASIA_HYPOPLASIA_OF_THE_ULNA		44	-0.656942	-1.34904	0.105572	1	1	1232	tags=18%, list=10%, signal=20%					GOBP_POSITIVE_REGULATION_OF_SMOOTH_MUSCLE_CELL_PROLIFERATION	GOBP_POSITIVE_REGULATION_OF_SMOOTH_MUSCLE_CELL_PROLIFERATION		70	0.803015	1.48118	0.0964912	1	1	667	tags=19%, list=5%, signal=19%
HP_CAPILLARY_HEMANGIOMA	HP_CAPILLARY_HEMANGIOMA		36	-0.697626	-1.34874	0.135593	1	1	1232	tags=25%, list=10%, signal=28%					GOBP_CELLULAR_RESPONSE_TO_OXYGEN_LEVELS	GOBP_CELLULAR_RESPONSE_TO_OXYGEN_LEVELS		129	0.780547	1.4798	0.0993289	1	1	783	tags=13%, list=6%, signal=14%
GOMF_TAU_PROTEIN_BINDING	GOMF_TAU_PROTEIN_BINDING		40	-0.658939	-1.34865	0.107246	1	1	1329	tags=18%, list=11%, signal=19%					GOMF_MHC_CLASS_II_PROTEIN_COMPLEX_BINDING	GOMF_MHC_CLASS_II_PROTEIN_COMPLEX_BINDING		19	0.893218	1.47958	0.0566667	1	1	1089	tags=53%, list=9%, signal=58%
HP_ABNORMAL_ENDOCRINE_PHYSIOLOGY	HP_ABNORMAL_ENDOCRINE_PHYSIOLOGY		102	-0.596033	-1.34711	0.0955631	1	1	2121	tags=26%, list=17%, signal=32%					HP_LIMB_MYOCLONUS	HP_LIMB_MYOCLONUS		18	0.887572	1.47942	0.0590164	1	1	21	tags=6%, list=0%, signal=6%
GOBP_POSITIVE_REGULATION_OF_BONE_RESORPTION	GOBP_POSITIVE_REGULATION_OF_BONE_RESORPTION		16	-0.748184	-1.34653	0.134474	1	1	787	tags=31%, list=6%, signal=33%					GOCC_EXTERNAL_SIDE_OF_PLASMA_MEMBRANE	GOCC_EXTERNAL_SIDE_OF_PLASMA_MEMBRANE		249	0.77834	1.47856	0.0619977	1	1	699	tags=24%, list=6%, signal=25%
HP_OBSESSIVE_COMPULSIVE_BEHAVIOR	HP_OBSESSIVE_COMPULSIVE_BEHAVIOR		105	-0.587881	-1.34571	0.0905172	1	1	1854	tags=25%, list=15%, signal=29%					GOBP_NUCLEOSOME_ORGANIZATION	GOBP_NUCLEOSOME_ORGANIZATION		89	0.781051	1.47832	0.116573	1	1	799	tags=19%, list=6%, signal=20%
HP_SPEECH_APRAXIA	HP_SPEECH_APRAXIA		25	-0.714628	-1.34557	0.119171	1	1	1099	tags=20%, list=9%, signal=22%					GOBP_RESPONSE_TO_INTERLEUKIN_1	GOBP_RESPONSE_TO_INTERLEUKIN_1		92	0.7979	1.47733	0.101389	1	1	346	tags=12%, list=3%, signal=12%
GOBP_RESPIRATORY_SYSTEM_PROCESS	GOBP_RESPIRATORY_SYSTEM_PROCESS		25	-0.702821	-1.34451	0.131579	1	1	649	tags=24%, list=5%, signal=25%					GOBP_RESPONSE_TO_ENDOPLASMIC_RETICULUM_STRESS	GOBP_RESPONSE_TO_ENDOPLASMIC_RETICULUM_STRESS		229	0.773427	1.47644	0.0744417	1	1	729	tags=7%, list=6%, signal=8%
GOCC_POSTSYNAPTIC_MEMBRANE	GOCC_POSTSYNAPTIC_MEMBRANE		130	-0.577055	-1.34447	0.0916335	1	1	898	tags=19%, list=7%, signal=20%					GOBP_LEUKOCYTE_APOPTOTIC_PROCESS	GOBP_LEUKOCYTE_APOPTOTIC_PROCESS		97	0.792979	1.47633	0.112011	1	1	661	tags=14%, list=5%, signal=15%
HP_ABNORMAL_HAIRSHAFT_MORPHOLOGY	HP_ABNORMAL_HAIRSHAFT_MORPHOLOGY		25	-0.690205	-1.34376	0.101036	1	1	696	tags=12%, list=6%, signal=13%					GOBP_REGULATION_OF_SYSTEMIC_ARTERIAL_BLOOD_PRESSURE	GOBP_REGULATION_OF_SYSTEMIC_ARTERIAL_BLOOD_PRESSURE		43	0.835927	1.47622	0.0840065	1	1	176	tags=9%, list=1%, signal=9%
HP_RESPIRATORY_ARREST	HP_RESPIRATORY_ARREST		20	-0.725216	-1.34323	0.120104	1	1	60	tags=5%, list=0%, signal=5%					GOBP_DENDRITIC_CELL_CHEMOTAXIS	GOBP_DENDRITIC_CELL_CHEMOTAXIS		22	0.861921	1.47458	0.0779661	1	1	893	tags=36%, list=7%, signal=39%
GOCC_NEURON_TO_NEURON_SYNAPSE	GOCC_NEURON_TO_NEURON_SYNAPSE		263	-0.566377	-1.34235	0.111842	1	1	1042	tags=18%, list=8%, signal=19%					GOBP_BLOOD_VESSEL_ENDOTHELIAL_CELL_PROLIFERATION_INVOLVED_IN_SPROUTING_ANGIOGENESIS	GOBP_BLOOD_VESSEL_ENDOTHELIAL_CELL_PROLIFERATION_INVOLVED_IN_SPROUTING_ANGIOGENESIS		17	0.884737	1.47395	0.0646766	1	1	667	tags=41%, list=5%, signal=43%
HP_ABNORMALITY_OF_VISUAL_EVOKED_POTENTIALS	HP_ABNORMALITY_OF_VISUAL_EVOKED_POTENTIALS		52	-0.634905	-1.34105	0.108434	1	1	8	tags=2%, list=0%, signal=2%					GOBP_PHAGOCYTOSIS_ENGULFMENT	GOBP_PHAGOCYTOSIS_ENGULFMENT		39	0.82878	1.47151	0.0824261	1	1	920	tags=28%, list=7%, signal=30%
GOBP_PROTEIN_IMPORT_INTO_MITOCHONDRIAL_MATRIX	GOBP_PROTEIN_IMPORT_INTO_MITOCHONDRIAL_MATRIX		18	-0.719428	-1.33999	0.146341	1	1	2374	tags=44%, list=19%, signal=55%					GOBP_INFLAMMATORY_RESPONSE_TO_ANTIGENIC_STIMULUS	GOBP_INFLAMMATORY_RESPONSE_TO_ANTIGENIC_STIMULUS		56	0.814472	1.47114	0.0892351	1	1	1262	tags=39%, list=10%, signal=43%
GOBP_NEGATIVE_REGULATION_OF_NUCLEOCYTOPLASMIC_TRANSPORT	GOBP_NEGATIVE_REGULATION_OF_NUCLEOCYTOPLASMIC_TRANSPORT		21	-0.7328	-1.33932	0.128463	1	1	2072	tags=33%, list=16%, signal=40%					GOBP_MITOCHONDRIAL_CALCIUM_ION_TRANSMEMBRANE_TRANSPORT	GOBP_MITOCHONDRIAL_CALCIUM_ION_TRANSMEMBRANE_TRANSPORT		16	0.89241	1.47083	0.0531915	1	1	285	tags=13%, list=2%, signal=13%
HP_ABNORMALITY_OF_CORNEAL_SIZE	HP_ABNORMALITY_OF_CORNEAL_SIZE		131	-0.572096	-1.33892	0.0809717	1	1	2215	tags=24%, list=18%, signal=28%					GOBP_POSITIVE_REGULATION_OF_NEURON_DEATH	GOBP_POSITIVE_REGULATION_OF_NEURON_DEATH		73	0.805068	1.46985	0.107193	1	1	729	tags=18%, list=6%, signal=19%
HP_ALBINISM	HP_ALBINISM		16	-0.75547	-1.33873	0.141089	1	1	114	tags=6%, list=1%, signal=6%					GOBP_ANTIGEN_PROCESSING_AND_PRESENTATION_OF_PEPTIDE_ANTIGEN	GOBP_ANTIGEN_PROCESSING_AND_PRESENTATION_OF_PEPTIDE_ANTIGEN		49	0.807826	1.46984	0.0865672	1	1	1316	tags=55%, list=10%, signal=61%
HP_ABNORMAL_UMBILICUS_MORPHOLOGY	HP_ABNORMAL_UMBILICUS_MORPHOLOGY		217	-0.577004	-1.33766	0.13	1	1	710	tags=10%, list=6%, signal=11%					GOBP_ANTIGEN_PROCESSING_AND_PRESENTATION_OF_EXOGENOUS_PEPTIDE_ANTIGEN_VIA_MHC_CLASS_II	GOBP_ANTIGEN_PROCESSING_AND_PRESENTATION_OF_EXOGENOUS_PEPTIDE_ANTIGEN_VIA_MHC_CLASS_II		22	0.842285	1.4696	0.0844156	1	1	1309	tags=68%, list=10%, signal=76%
GOBP_REGULATION_OF_CELL_FATE_SPECIFICATION	GOBP_REGULATION_OF_CELL_FATE_SPECIFICATION		18	-0.737403	-1.3375	0.151741	1	1	838	tags=22%, list=7%, signal=24%					GOBP_B_CELL_DIFFERENTIATION	GOBP_B_CELL_DIFFERENTIATION		121	0.788759	1.4691	0.115385	1	1	136	tags=4%, list=1%, signal=4%
HP_HEPATOBLASTOMA	HP_HEPATOBLASTOMA		21	-0.726216	-1.3374	0.122137	1	1	2087	tags=52%, list=16%, signal=63%					GOCC_TERTIARY_GRANULE	GOCC_TERTIARY_GRANULE		130	0.785597	1.46876	0.097561	1	1	1414	tags=44%, list=11%, signal=49%
GOBP_DNA_REPLICATION_INITIATION	GOBP_DNA_REPLICATION_INITIATION		35	-0.661526	-1.33708	0.111437	1	1	2684	tags=43%, list=21%, signal=54%					GOBP_CIRCULATORY_SYSTEM_PROCESS	GOBP_CIRCULATORY_SYSTEM_PROCESS		357	0.767464	1.4686	0.0457143	1	1	667	tags=11%, list=5%, signal=11%
HP_MICROCORNEA	HP_MICROCORNEA		100	-0.590818	-1.3369	0.0823529	1	1	1107	tags=13%, list=9%, signal=14%					GOBP_NEGATIVE_REGULATION_OF_STRESS_ACTIVATED_PROTEIN_KINASE_SIGNALING_CASCADE	GOBP_NEGATIVE_REGULATION_OF_STRESS_ACTIVATED_PROTEIN_KINASE_SIGNALING_CASCADE		41	0.827702	1.46832	0.0763359	1	1	6	tags=2%, list=0%, signal=2%
HP_SECONDARY_GROWTH_HORMONE_DEFICIENCY	HP_SECONDARY_GROWTH_HORMONE_DEFICIENCY		15	-0.756786	-1.33688	0.140741	1	1	1073	tags=33%, list=8%, signal=36%					GOBP_LYMPHOCYTE_APOPTOTIC_PROCESS	GOBP_LYMPHOCYTE_APOPTOTIC_PROCESS		68	0.796247	1.46725	0.0970464	1	1	661	tags=12%, list=5%, signal=12%
HP_SKIN_EROSION	HP_SKIN_EROSION		20	-0.717651	-1.33622	0.131783	1	1	104	tags=5%, list=1%, signal=5%					GOCC_TRANSCRIPTION_REPRESSOR_COMPLEX	GOCC_TRANSCRIPTION_REPRESSOR_COMPLEX		66	0.790703	1.46563	0.0879888	1	1	303	tags=6%, list=2%, signal=6%
GOMF_NUCLEAR_IMPORT_SIGNAL_RECEPTOR_ACTIVITY	GOMF_NUCLEAR_IMPORT_SIGNAL_RECEPTOR_ACTIVITY		17	-0.732083	-1.3353	0.157005	1	1	82	tags=6%, list=1%, signal=6%					GOBP_REGULATION_OF_LEUKOCYTE_MIGRATION	GOBP_REGULATION_OF_LEUKOCYTE_MIGRATION		168	0.78451	1.4647	0.095057	1	1	1201	tags=30%, list=9%, signal=33%
HP_EEG_WITH_POLYSPIKE_WAVE_COMPLEXES	HP_EEG_WITH_POLYSPIKE_WAVE_COMPLEXES		34	-0.68282	-1.33474	0.124294	1	1	2177	tags=32%, list=17%, signal=39%					GOBP_CELLULAR_RESPONSE_TO_GLUCOCORTICOID_STIMULUS	GOBP_CELLULAR_RESPONSE_TO_GLUCOCORTICOID_STIMULUS		38	0.834369	1.46457	0.0792393	1	1	635	tags=16%, list=5%, signal=17%
HP_ABNORMAL_HALLUX_PHALANX_MORPHOLOGY	HP_ABNORMAL_HALLUX_PHALANX_MORPHOLOGY		27	-0.689996	-1.33451	0.137767	1	1	1942	tags=33%, list=15%, signal=39%					GOBP_NEGATIVE_REGULATION_OF_LIPID_TRANSPORT	GOBP_NEGATIVE_REGULATION_OF_LIPID_TRANSPORT		19	0.862762	1.46416	0.0756303	1	1	173	tags=11%, list=1%, signal=11%
GOBP_TRANSMISSION_OF_NERVE_IMPULSE	GOBP_TRANSMISSION_OF_NERVE_IMPULSE		25	-0.703505	-1.33252	0.122449	1	1	442	tags=16%, list=3%, signal=17%					HP_EARLY_ONSET_OF_SEXUAL_MATURATION	HP_EARLY_ONSET_OF_SEXUAL_MATURATION		113	0.775229	1.46213	0.108725	1	1	11	tags=1%, list=0%, signal=1%
GOMF_CALMODULIN_BINDING	GOMF_CALMODULIN_BINDING		139	-0.577673	-1.33146	0.11588	1	1	1225	tags=16%, list=10%, signal=17%					GOBP_PURINERGIC_NUCLEOTIDE_RECEPTOR_SIGNALING_PATHWAY	GOBP_PURINERGIC_NUCLEOTIDE_RECEPTOR_SIGNALING_PATHWAY		24	0.857826	1.46157	0.0723906	1	1	658	tags=42%, list=5%, signal=44%
GOBP_NEGATIVE_REGULATION_OF_PLASMA_MEMBRANE_BOUNDED_CELL_PROJECTION_ASSEMBLY	GOBP_NEGATIVE_REGULATION_OF_PLASMA_MEMBRANE_BOUNDED_CELL_PROJECTION_ASSEMBLY		28	-0.697001	-1.33141	0.131234	1	1	58	tags=4%, list=0%, signal=4%					HP_ABNORMAL_GASTRIC_MUCOSA_MORPHOLOGY	HP_ABNORMAL_GASTRIC_MUCOSA_MORPHOLOGY		41	0.814113	1.45916	0.0846154	1	1	90	tags=5%, list=1%, signal=5%
GOBP_POSITIVE_REGULATION_OF_CELL_CYCLE_G2_M_PHASE_TRANSITION	GOBP_POSITIVE_REGULATION_OF_CELL_CYCLE_G2_M_PHASE_TRANSITION		29	-0.695817	-1.33109	0.134986	1	1	462	tags=10%, list=4%, signal=11%					GOBP_NEGATIVE_REGULATION_OF_CELL_CYCLE_PROCESS	GOBP_NEGATIVE_REGULATION_OF_CELL_CYCLE_PROCESS		265	0.754362	1.45896	0.0693431	1	1	467	tags=3%, list=4%, signal=3%
GOCC_CILIARY_TRANSITION_ZONE	GOCC_CILIARY_TRANSITION_ZONE		61	-0.622247	-1.33099	0.111455	1	1	1107	tags=20%, list=9%, signal=21%					GOCC_IMMUNOGLOBULIN_COMPLEX	GOCC_IMMUNOGLOBULIN_COMPLEX		23	0.848866	1.45886	0.0737018	1	1	82	tags=61%, list=1%, signal=61%
HP_LONG_NOSE	HP_LONG_NOSE		29	-0.695202	-1.33081	0.127226	1	1	1375	tags=21%, list=11%, signal=23%					GOMF_NUCLEOSOMAL_DNA_BINDING	GOMF_NUCLEOSOMAL_DNA_BINDING		33	0.828874	1.45812	0.0633117	1	1	244	tags=15%, list=2%, signal=15%
HP_ANTERIORLY_PLACED_ANUS	HP_ANTERIORLY_PLACED_ANUS		45	-0.641821	-1.33069	0.136223	1	1	1087	tags=16%, list=9%, signal=17%					GOBP_REGULATION_OF_HEMATOPOIETIC_STEM_CELL_DIFFERENTIATION	GOBP_REGULATION_OF_HEMATOPOIETIC_STEM_CELL_DIFFERENTIATION		16	0.892392	1.45781	0.0534483	1	1	224	tags=13%, list=2%, signal=13%
HP_OROMOTOR_APRAXIA	HP_OROMOTOR_APRAXIA		18	-0.717699	-1.33014	0.152913	1	1	2039	tags=50%, list=16%, signal=60%					GOBP_AGING	GOBP_AGING		112	0.768035	1.45723	0.120108	1	1	677	tags=6%, list=5%, signal=7%
HP_POOR_FINE_MOTOR_COORDINATION	HP_POOR_FINE_MOTOR_COORDINATION		39	-0.64926	-1.32962	0.105714	1	1	717	tags=13%, list=6%, signal=14%					GOBP_TRANSMEMBRANE_RECEPTOR_PROTEIN_SERINE_THREONINE_KINASE_SIGNALING_PATHWAY	GOBP_TRANSMEMBRANE_RECEPTOR_PROTEIN_SERINE_THREONINE_KINASE_SIGNALING_PATHWAY		249	0.762322	1.45722	0.0613497	1	1	366	tags=5%, list=3%, signal=5%
GOBP_TRANSCRIPTION_INITIATION_COUPLED_CHROMATIN_REMODELING	GOBP_TRANSCRIPTION_INITIATION_COUPLED_CHROMATIN_REMODELING		25	-0.682008	-1.32958	0.127321	1	1	1956	tags=40%, list=15%, signal=47%					GOCC_SCHAFFER_COLLATERAL_CA1_SYNAPSE	GOCC_SCHAFFER_COLLATERAL_CA1_SYNAPSE		63	0.798905	1.45683	0.106707	1	1	5	tags=2%, list=0%, signal=2%
GOBP_TIGHT_JUNCTION_ORGANIZATION	GOBP_TIGHT_JUNCTION_ORGANIZATION		54	-0.621443	-1.32933	0.117647	1	1	1150	tags=22%, list=9%, signal=24%					GOBP_ETHER_METABOLIC_PROCESS	GOBP_ETHER_METABOLIC_PROCESS		23	0.849311	1.45638	0.0723906	1	1	291	tags=17%, list=2%, signal=18%
GOCC_NADH_DEHYDROGENASE_COMPLEX	GOCC_NADH_DEHYDROGENASE_COMPLEX		45	-0.645653	-1.32925	0.126761	1	1	1044	tags=18%, list=8%, signal=19%					GOMF_ABC_TYPE_TRANSPORTER_ACTIVITY	GOMF_ABC_TYPE_TRANSPORTER_ACTIVITY		36	0.805709	1.45574	0.0803709	1	1	1393	tags=31%, list=11%, signal=34%
HP_LIMITATION_OF_KNEE_MOBILITY	HP_LIMITATION_OF_KNEE_MOBILITY		17	-0.737282	-1.32923	0.152913	1	1	134	tags=12%, list=1%, signal=12%					GOBP_REGULATION_OF_NATURAL_KILLER_CELL_ACTIVATION	GOBP_REGULATION_OF_NATURAL_KILLER_CELL_ACTIVATION		36	0.802075	1.4557	0.0781499	1	1	1316	tags=33%, list=10%, signal=37%
HP_ABNORMAL_3RD_FINGER_MORPHOLOGY	HP_ABNORMAL_3RD_FINGER_MORPHOLOGY		15	-0.740426	-1.32893	0.125874	1	1	795	tags=27%, list=6%, signal=28%					GOBP_POSITIVE_REGULATION_OF_MACROPHAGE_CYTOKINE_PRODUCTION	GOBP_POSITIVE_REGULATION_OF_MACROPHAGE_CYTOKINE_PRODUCTION		22	0.845001	1.45494	0.0678808	1	1	1234	tags=41%, list=10%, signal=45%
HP_APLASIA_HYPOPLASIA_OF_THE_PATELLA	HP_APLASIA_HYPOPLASIA_OF_THE_PATELLA		20	-0.703378	-1.3282	0.1375	1	1	1232	tags=25%, list=10%, signal=28%					GOBP_NEGATIVE_REGULATION_OF_MYELOID_CELL_DIFFERENTIATION	GOBP_NEGATIVE_REGULATION_OF_MYELOID_CELL_DIFFERENTIATION		71	0.786011	1.45027	0.111732	1	1	872	tags=24%, list=7%, signal=26%
GOBP_TRANSPORT_ALONG_MICROTUBULE	GOBP_TRANSPORT_ALONG_MICROTUBULE		153	-0.5735	-1.32811	0.114035	1	1	1624	tags=13%, list=13%, signal=15%					GOCC_SIDE_OF_MEMBRANE	GOCC_SIDE_OF_MEMBRANE		420	0.760819	1.45016	0.0286041	1	1	749	tags=20%, list=6%, signal=20%
HP_THIN_RIBS	HP_THIN_RIBS		36	-0.647169	-1.32804	0.125714	1	1	373	tags=11%, list=3%, signal=11%					GOBP_HUMORAL_IMMUNE_RESPONSE	GOBP_HUMORAL_IMMUNE_RESPONSE		113	0.778389	1.44993	0.130263	1	1	903	tags=28%, list=7%, signal=30%
HP_TOE_DEFORMITY	HP_TOE_DEFORMITY		100	-0.603073	-1.32795	0.134199	1	1	1224	tags=15%, list=10%, signal=16%					GOBP_RESPONSE_TO_BACTERIUM	GOBP_RESPONSE_TO_BACTERIUM		434	0.770497	1.44964	0.0382514	1	1	920	tags=24%, list=7%, signal=24%
HP_IMPAIRED_MASTICATION	HP_IMPAIRED_MASTICATION		36	-0.654105	-1.32781	0.121387	1	1	1708	tags=36%, list=13%, signal=42%					GOBP_IMMUNE_RESPONSE_REGULATING_CELL_SURFACE_RECEPTOR_SIGNALING_PATHWAY	GOBP_IMMUNE_RESPONSE_REGULATING_CELL_SURFACE_RECEPTOR_SIGNALING_PATHWAY		257	0.757407	1.4485	0.0649189	1	1	920	tags=20%, list=7%, signal=21%
GOBP_N_TERMINAL_PROTEIN_AMINO_ACID_MODIFICATION	GOBP_N_TERMINAL_PROTEIN_AMINO_ACID_MODIFICATION		26	-0.682848	-1.32773	0.139949	1	1	1830	tags=23%, list=14%, signal=27%					GOBP_TRANSFORMING_GROWTH_FACTOR_BETA_RECEPTOR_SIGNALING_PATHWAY	GOBP_TRANSFORMING_GROWTH_FACTOR_BETA_RECEPTOR_SIGNALING_PATHWAY		159	0.780355	1.4482	0.0933165	1	1	366	tags=4%, list=3%, signal=4%
GOMF_NAD_P_H_DEHYDROGENASE_QUINONE_ACTIVITY	GOMF_NAD_P_H_DEHYDROGENASE_QUINONE_ACTIVITY		43	-0.635315	-1.32768	0.104816	1	1	589	tags=14%, list=5%, signal=15%					GOBP_TISSUE_MIGRATION	GOBP_TISSUE_MIGRATION		233	0.76022	1.44818	0.0878294	1	1	730	tags=12%, list=6%, signal=13%
HP_HYPOPLASIA_OF_THE_ZYGOMATIC_BONE	HP_HYPOPLASIA_OF_THE_ZYGOMATIC_BONE		33	-0.667519	-1.32689	0.153034	1	1	2321	tags=36%, list=18%, signal=44%					GOBP_FEEDING_BEHAVIOR	GOBP_FEEDING_BEHAVIOR		37	0.824574	1.44778	0.0838509	1	1	11	tags=3%, list=0%, signal=3%
GOCC_POTASSIUM_CHANNEL_COMPLEX	GOCC_POTASSIUM_CHANNEL_COMPLEX		36	-0.654625	-1.32629	0.12973	1	1	794	tags=17%, list=6%, signal=18%					HP_SOMATIC_MUTATION	HP_SOMATIC_MUTATION		144	0.765581	1.44767	0.0941176	1	1	303	tags=3%, list=2%, signal=4%
GOBP_APOPTOTIC_PROCESS_INVOLVED_IN_MORPHOGENESIS	GOBP_APOPTOTIC_PROCESS_INVOLVED_IN_MORPHOGENESIS		17	-0.745728	-1.32615	0.12973	1	1	1306	tags=29%, list=10%, signal=33%					GOBP_HYDROGEN_PEROXIDE_METABOLIC_PROCESS	GOBP_HYDROGEN_PEROXIDE_METABOLIC_PROCESS		31	0.821758	1.44758	0.0810398	1	1	1217	tags=32%, list=10%, signal=36%
HP_ABNORMAL_NASOLACRIMAL_SYSTEM_MORPHOLOGY	HP_ABNORMAL_NASOLACRIMAL_SYSTEM_MORPHOLOGY		48	-0.619856	-1.32454	0.12963	1	1	1216	tags=25%, list=10%, signal=28%					GOMF_VOLTAGE_GATED_CALCIUM_CHANNEL_ACTIVITY	GOMF_VOLTAGE_GATED_CALCIUM_CHANNEL_ACTIVITY		23	0.835231	1.44713	0.0868852	1	1	801	tags=26%, list=6%, signal=28%
HP_BROAD_DISTAL_PHALANX_OF_FINGER	HP_BROAD_DISTAL_PHALANX_OF_FINGER		20	-0.716686	-1.32451	0.129114	1	1	1997	tags=35%, list=16%, signal=41%					HP_ABNORMAL_CIRCULATING_INSULIN_CONCENTRATION	HP_ABNORMAL_CIRCULATING_INSULIN_CONCENTRATION		94	0.782895	1.44591	0.125676	1	1	11	tags=1%, list=0%, signal=1%
GOBP_RIG_I_SIGNALING_PATHWAY	GOBP_RIG_I_SIGNALING_PATHWAY		26	-0.682001	-1.32447	0.126984	1	1	1828	tags=35%, list=14%, signal=40%					GOBP_IMMUNOGLOBULIN_PRODUCTION	GOBP_IMMUNOGLOBULIN_PRODUCTION		110	0.78449	1.44584	0.1278	1	1	195	tags=12%, list=2%, signal=12%
HP_ASPIRATION	HP_ASPIRATION		20	-0.702507	-1.3242	0.154229	1	1	710	tags=15%, list=6%, signal=16%					HP_ALLERGY	HP_ALLERGY		29	0.834827	1.4458	0.0857143	1	1	168	tags=10%, list=1%, signal=10%
GOCC_CYTOPLASMIC_REGION	GOCC_CYTOPLASMIC_REGION		195	-0.55869	-1.3241	0.113861	1	1	1083	tags=13%, list=9%, signal=14%					GOBP_POSITIVE_REGULATION_OF_INTERLEUKIN_8_PRODUCTION	GOBP_POSITIVE_REGULATION_OF_INTERLEUKIN_8_PRODUCTION		49	0.801615	1.4455	0.0965309	1	1	1329	tags=35%, list=11%, signal=39%
GOCC_PROTEASOME_REGULATORY_PARTICLE	GOCC_PROTEASOME_REGULATORY_PARTICLE		19	-0.710117	-1.32381	0.133152	1	1	1634	tags=26%, list=13%, signal=30%					GOBP_CELLULAR_RESPONSE_TO_NITROGEN_COMPOUND	GOBP_CELLULAR_RESPONSE_TO_NITROGEN_COMPOUND		499	0.761374	1.44534	0.0290179	1	1	677	tags=8%, list=5%, signal=8%
GOBP_REGULATION_OF_ACTION_POTENTIAL	GOBP_REGULATION_OF_ACTION_POTENTIAL		37	-0.657818	-1.32359	0.152542	1	1	794	tags=16%, list=6%, signal=17%					GOBP_ICOSANOID_BIOSYNTHETIC_PROCESS	GOBP_ICOSANOID_BIOSYNTHETIC_PROCESS		36	0.830755	1.44519	0.0829563	1	1	763	tags=28%, list=6%, signal=29%
GOBP_EXPLORATION_BEHAVIOR	GOBP_EXPLORATION_BEHAVIOR		18	-0.723452	-1.32265	0.131841	1	1	61	tags=11%, list=0%, signal=11%					GOCC_BRUSH_BORDER_MEMBRANE	GOCC_BRUSH_BORDER_MEMBRANE		24	0.858629	1.44479	0.0885093	1	1	246	tags=13%, list=2%, signal=13%
HP_PERIAURICULAR_SKIN_PITS	HP_PERIAURICULAR_SKIN_PITS		39	-0.642405	-1.32239	0.119883	1	1	1014	tags=18%, list=8%, signal=19%					GOBP_MONONUCLEAR_CELL_MIGRATION	GOBP_MONONUCLEAR_CELL_MIGRATION		141	0.773365	1.44465	0.113514	1	1	658	tags=27%, list=5%, signal=28%
HP_AUTISM	HP_AUTISM		149	-0.560002	-1.3223	0.0969163	1	1	2221	tags=31%, list=18%, signal=37%					GOBP_OLEFINIC_COMPOUND_METABOLIC_PROCESS	GOBP_OLEFINIC_COMPOUND_METABOLIC_PROCESS		79	0.780461	1.44251	0.114943	1	1	310	tags=13%, list=2%, signal=13%
HP_APLASIA_HYPOPLASIA_OF_THE_5TH_FINGER	HP_APLASIA_HYPOPLASIA_OF_THE_5TH_FINGER		44	-0.619678	-1.32191	0.136872	1	1	1254	tags=32%, list=10%, signal=35%					GOBP_SUPEROXIDE_METABOLIC_PROCESS	GOBP_SUPEROXIDE_METABOLIC_PROCESS		46	0.820664	1.44197	0.0914543	1	1	1244	tags=33%, list=10%, signal=36%
GOBP_LABYRINTHINE_LAYER_BLOOD_VESSEL_DEVELOPMENT	GOBP_LABYRINTHINE_LAYER_BLOOD_VESSEL_DEVELOPMENT		16	-0.728428	-1.32189	0.17757	1	1	1073	tags=38%, list=8%, signal=41%					GOBP_MITOTIC_NUCLEAR_DIVISION	GOBP_MITOTIC_NUCLEAR_DIVISION		266	0.761448	1.44076	0.0870083	1	1	200	tags=1%, list=2%, signal=1%
HP_ABNORMALITY_OF_THE_THYMUS	HP_ABNORMALITY_OF_THE_THYMUS		46	-0.645458	-1.32155	0.125382	1	1	1211	tags=15%, list=10%, signal=17%					GOMF_QUATERNARY_AMMONIUM_GROUP_BINDING	GOMF_QUATERNARY_AMMONIUM_GROUP_BINDING		31	0.833418	1.44042	0.0941915	1	1	274	tags=10%, list=2%, signal=10%
HP_INTESTINAL_FISTULA	HP_INTESTINAL_FISTULA		28	-0.672077	-1.32137	0.128342	1	1	1548	tags=21%, list=12%, signal=24%					HP_ABNORMALITY_OF_THE_FRONTAL_HAIRLINE	HP_ABNORMALITY_OF_THE_FRONTAL_HAIRLINE		169	0.760886	1.4404	0.116967	1	1	244	tags=3%, list=2%, signal=3%
HP_INTELLECTUAL_DISABILITY_PROGRESSIVE	HP_INTELLECTUAL_DISABILITY_PROGRESSIVE		38	-0.663439	-1.32121	0.131805	1	1	19	tags=3%, list=0%, signal=3%					GOBP_ENDOTHELIAL_CELL_PROLIFERATION	GOBP_ENDOTHELIAL_CELL_PROLIFERATION		109	0.775267	1.44008	0.124339	1	1	667	tags=14%, list=5%, signal=14%
GOBP_NEURON_FATE_COMMITMENT	GOBP_NEURON_FATE_COMMITMENT		22	-0.715014	-1.32091	0.130982	1	1	818	tags=27%, list=6%, signal=29%					GOBP_INTERLEUKIN_6_MEDIATED_SIGNALING_PATHWAY	GOBP_INTERLEUKIN_6_MEDIATED_SIGNALING_PATHWAY		16	0.877295	1.43961	0.08	1	1	592	tags=25%, list=5%, signal=26%
HP_ABNORMALITY_OF_HAIR_TEXTURE	HP_ABNORMALITY_OF_HAIR_TEXTURE		152	-0.55206	-1.32051	0.11215	1	1	1011	tags=9%, list=8%, signal=9%					HP_HEMATOCHEZIA	HP_HEMATOCHEZIA		19	0.858508	1.43958	0.0709571	1	1	366	tags=16%, list=3%, signal=16%
HP_MITOCHONDRIAL_RESPIRATORY_CHAIN_DEFECTS	HP_MITOCHONDRIAL_RESPIRATORY_CHAIN_DEFECTS		16	-0.732262	-1.3204	0.145363	1	1	479	tags=31%, list=4%, signal=32%					GOBP_ANTIGEN_PROCESSING_AND_PRESENTATION_OF_PEPTIDE_OR_POLYSACCHARIDE_ANTIGEN_VIA_MHC_CLASS_II	GOBP_ANTIGEN_PROCESSING_AND_PRESENTATION_OF_PEPTIDE_OR_POLYSACCHARIDE_ANTIGEN_VIA_MHC_CLASS_II		28	0.831606	1.43952	0.0798046	1	1	1309	tags=64%, list=10%, signal=72%
GOCC_RNA_POLYMERASE_III_COMPLEX	GOCC_RNA_POLYMERASE_III_COMPLEX		18	-0.721736	-1.32032	0.125604	1	1	1775	tags=17%, list=14%, signal=19%					HP_MACROGLOSSIA	HP_MACROGLOSSIA		112	0.767085	1.43948	0.102394	1	1	11	tags=1%, list=0%, signal=1%
HP_ELEVATED_CALCITONIN	HP_ELEVATED_CALCITONIN		21	-0.718804	-1.31972	0.114796	1	1	1088	tags=24%, list=9%, signal=26%					GOCC_NUCLEAR_CHROMOSOME	GOCC_NUCLEAR_CHROMOSOME		201	0.76122	1.43945	0.105534	1	1	9	tags=0%, list=0%, signal=0%
HP_SMALL_SCROTUM	HP_SMALL_SCROTUM		40	-0.650566	-1.31909	0.120112	1	1	643	tags=13%, list=5%, signal=13%					GOMF_RNA_POLYMERASE_II_SPECIFIC_DNA_BINDING_TRANSCRIPTION_FACTOR_BINDING	GOMF_RNA_POLYMERASE_II_SPECIFIC_DNA_BINDING_TRANSCRIPTION_FACTOR_BINDING		289	0.761452	1.43937	0.0550239	1	1	382	tags=4%, list=3%, signal=4%
HP_RENAL_DYSPLASIA	HP_RENAL_DYSPLASIA		57	-0.618862	-1.31833	0.112805	1	1	1009	tags=12%, list=8%, signal=13%					GOBP_RESPONSE_TO_PEPTIDE	GOBP_RESPONSE_TO_PEPTIDE		369	0.767326	1.4393	0.0434286	1	1	785	tags=9%, list=6%, signal=10%
HP_BROAD_METACARPALS	HP_BROAD_METACARPALS		15	-0.72068	-1.31828	0.15051	1	1	1022	tags=20%, list=8%, signal=22%					GOBP_REGULATION_OF_MACROPHAGE_DERIVED_FOAM_CELL_DIFFERENTIATION	GOBP_REGULATION_OF_MACROPHAGE_DERIVED_FOAM_CELL_DIFFERENTIATION		19	0.858431	1.43859	0.076661	1	1	448	tags=16%, list=4%, signal=16%
GOCC_PROTEIN_PHOSPHATASE_TYPE_2A_COMPLEX	GOCC_PROTEIN_PHOSPHATASE_TYPE_2A_COMPLEX		16	-0.735918	-1.31708	0.154229	1	1	2230	tags=50%, list=18%, signal=61%					GOBP_REGULATION_OF_CHEMOTAXIS	GOBP_REGULATION_OF_CHEMOTAXIS		151	0.7647	1.43751	0.125323	1	1	713	tags=21%, list=6%, signal=21%
HP_PARALYSIS	HP_PARALYSIS		127	-0.581893	-1.3168	0.128405	1	1	1217	tags=9%, list=10%, signal=9%					GOBP_EOSINOPHIL_MIGRATION	GOBP_EOSINOPHIL_MIGRATION		15	0.8848	1.437	0.0606061	1	1	619	tags=53%, list=5%, signal=56%
GOBP_POSITIVE_REGULATION_OF_LIPID_TRANSPORT	GOBP_POSITIVE_REGULATION_OF_LIPID_TRANSPORT		52	-0.645223	-1.31631	0.137725	1	1	40	tags=4%, list=0%, signal=4%					GOBP_REGULATION_OF_RESPIRATORY_BURST	GOBP_REGULATION_OF_RESPIRATORY_BURST		16	0.884667	1.4369	0.0720412	1	1	1030	tags=44%, list=8%, signal=48%
GOBP_RESPONSE_TO_VITAMIN	GOBP_RESPONSE_TO_VITAMIN		56	-0.604777	-1.31624	0.128931	1	1	464	tags=13%, list=4%, signal=13%					GOBP_NEGATIVE_REGULATION_OF_INTERLEUKIN_2_PRODUCTION	GOBP_NEGATIVE_REGULATION_OF_INTERLEUKIN_2_PRODUCTION		21	0.867139	1.43664	0.0764228	1	1	18	tags=5%, list=0%, signal=5%
HP_ABNORMAL_CLAVICLE_MORPHOLOGY	HP_ABNORMAL_CLAVICLE_MORPHOLOGY		86	-0.575283	-1.31578	0.0952381	1	1	1753	tags=19%, list=14%, signal=21%					GOBP_HEMOGLOBIN_METABOLIC_PROCESS	GOBP_HEMOGLOBIN_METABOLIC_PROCESS		15	0.889684	1.43593	0.0588235	1	1	1170	tags=40%, list=9%, signal=44%
HP_PROGRESSIVE_EXTERNAL_OPHTHALMOPLEGIA	HP_PROGRESSIVE_EXTERNAL_OPHTHALMOPLEGIA		25	-0.689328	-1.31525	0.166259	1	1	1276	tags=20%, list=10%, signal=22%					GOBP_REGULATION_OF_REPRODUCTIVE_PROCESS	GOBP_REGULATION_OF_REPRODUCTIVE_PROCESS		119	0.779325	1.43589	0.124487	1	1	173	tags=4%, list=1%, signal=4%
GOCC_PRESYNAPTIC_ACTIVE_ZONE_MEMBRANE	GOCC_PRESYNAPTIC_ACTIVE_ZONE_MEMBRANE		22	-0.684903	-1.31484	0.150895	1	1	330	tags=18%, list=3%, signal=19%					GOBP_INTERLEUKIN_8_PRODUCTION	GOBP_INTERLEUKIN_8_PRODUCTION		65	0.784032	1.43421	0.103597	1	1	1133	tags=31%, list=9%, signal=34%
GOBP_KIDNEY_EPITHELIUM_DEVELOPMENT	GOBP_KIDNEY_EPITHELIUM_DEVELOPMENT		88	-0.579202	-1.31421	0.116438	1	1	1200	tags=28%, list=9%, signal=31%					GOBP_ANTIGEN_PROCESSING_AND_PRESENTATION_OF_EXOGENOUS_ANTIGEN	GOBP_ANTIGEN_PROCESSING_AND_PRESENTATION_OF_EXOGENOUS_ANTIGEN		34	0.808059	1.43383	0.0921875	1	1	1309	tags=56%, list=10%, signal=62%
HP_CLITORAL_HYPOPLASIA	HP_CLITORAL_HYPOPLASIA		20	-0.696629	-1.31419	0.152455	1	1	332	tags=10%, list=3%, signal=10%					GOBP_PRODUCTION_OF_MOLECULAR_MEDIATOR_OF_IMMUNE_RESPONSE	GOBP_PRODUCTION_OF_MOLECULAR_MEDIATOR_OF_IMMUNE_RESPONSE		205	0.756207	1.43359	0.0931677	1	1	332	tags=11%, list=3%, signal=11%
HP_ATONIC_SEIZURE	HP_ATONIC_SEIZURE		57	-0.632487	-1.31396	0.128527	1	1	591	tags=7%, list=5%, signal=7%					GOBP_MYELOID_LEUKOCYTE_DIFFERENTIATION	GOBP_MYELOID_LEUKOCYTE_DIFFERENTIATION		182	0.758464	1.43328	0.0973684	1	1	697	tags=15%, list=6%, signal=15%
HP_APLASIA_HYPOPLASIA_INVOLVING_FOREARM_BONES	HP_APLASIA_HYPOPLASIA_INVOLVING_FOREARM_BONES		74	-0.58697	-1.3134	0.129032	1	1	1985	tags=30%, list=16%, signal=35%					GOMF_OXIDOREDUCTASE_ACTIVITY_ACTING_ON_PEROXIDE_AS_ACCEPTOR	GOMF_OXIDOREDUCTASE_ACTIVITY_ACTING_ON_PEROXIDE_AS_ACCEPTOR		37	0.817348	1.43312	0.102484	1	1	763	tags=19%, list=6%, signal=20%
GOBP_PROTON_MOTIVE_FORCE_DRIVEN_ATP_SYNTHESIS	GOBP_PROTON_MOTIVE_FORCE_DRIVEN_ATP_SYNTHESIS		70	-0.595796	-1.31238	0.115385	1	1	1044	tags=13%, list=8%, signal=14%					GOBP_NEUTROPHIL_ACTIVATION_INVOLVED_IN_IMMUNE_RESPONSE	GOBP_NEUTROPHIL_ACTIVATION_INVOLVED_IN_IMMUNE_RESPONSE		17	0.852163	1.43247	0.0666667	1	1	825	tags=47%, list=7%, signal=50%
GOBP_PROTEIN_KINASE_C_ACTIVATING_G_PROTEIN_COUPLED_RECEPTOR_SIGNALING_PATHWAY	GOBP_PROTEIN_KINASE_C_ACTIVATING_G_PROTEIN_COUPLED_RECEPTOR_SIGNALING_PATHWAY		16	-0.714574	-1.3122	0.167464	1	1	467	tags=19%, list=4%, signal=19%					HP_ABNORMALITY_OF_FEMALE_EXTERNAL_GENITALIA	HP_ABNORMALITY_OF_FEMALE_EXTERNAL_GENITALIA		111	0.769553	1.43152	0.131191	1	1	11	tags=1%, list=0%, signal=1%
GOMF_TELOMERASE_RNA_BINDING	GOMF_TELOMERASE_RNA_BINDING		22	-0.702376	-1.31218	0.160428	1	1	2031	tags=32%, list=16%, signal=38%					HP_RECURRENT_BACTERIAL_INFECTIONS	HP_RECURRENT_BACTERIAL_INFECTIONS		148	0.748573	1.42999	0.111253	1	1	1220	tags=22%, list=10%, signal=24%
GOCC_NEURON_PROJECTION_MEMBRANE	GOCC_NEURON_PROJECTION_MEMBRANE		29	-0.682056	-1.31201	0.14653	1	1	1129	tags=24%, list=9%, signal=26%					GOMF_MRNA_3_UTR_BINDING	GOMF_MRNA_3_UTR_BINDING		87	0.758607	1.42999	0.124108	1	1	39	tags=3%, list=0%, signal=3%
GOMF_RNA_POLYMERASE_ACTIVITY	GOMF_RNA_POLYMERASE_ACTIVITY		36	-0.630634	-1.31151	0.124277	1	1	2055	tags=22%, list=16%, signal=26%					GOBP_NEGATIVE_REGULATION_OF_MAP_KINASE_ACTIVITY	GOBP_NEGATIVE_REGULATION_OF_MAP_KINASE_ACTIVITY		46	0.786686	1.42994	0.100299	1	1	690	tags=15%, list=5%, signal=16%
HP_HERNIA	HP_HERNIA		422	-0.540934	-1.31099	0.0707965	1	1	1254	tags=13%, list=10%, signal=14%					HP_BILATERAL_TONIC_CLONIC_SEIZURE_WITH_FOCAL_ONSET	HP_BILATERAL_TONIC_CLONIC_SEIZURE_WITH_FOCAL_ONSET		20	0.835418	1.42989	0.077686	1	1	228	tags=10%, list=2%, signal=10%
HP_RAGGED_RED_MUSCLE_FIBERS	HP_RAGGED_RED_MUSCLE_FIBERS		43	-0.630119	-1.31052	0.129518	1	1	637	tags=19%, list=5%, signal=20%					GOBP_ICOSANOID_METABOLIC_PROCESS	GOBP_ICOSANOID_METABOLIC_PROCESS		68	0.780624	1.42984	0.117052	1	1	767	tags=21%, list=6%, signal=22%
GOBP_VIRAL_RELEASE_FROM_HOST_CELL	GOBP_VIRAL_RELEASE_FROM_HOST_CELL		25	-0.676677	-1.31016	0.14787	1	1	1278	tags=16%, list=10%, signal=18%					GOBP_RESPONSE_TO_TEMPERATURE_STIMULUS	GOBP_RESPONSE_TO_TEMPERATURE_STIMULUS		126	0.770664	1.42915	0.118734	1	1	714	tags=10%, list=6%, signal=11%
HP_ANKYLOGLOSSIA	HP_ANKYLOGLOSSIA		18	-0.712475	-1.30965	0.14604	1	1	56	tags=6%, list=0%, signal=6%					GOBP_INTRACELLULAR_PH_REDUCTION	GOBP_INTRACELLULAR_PH_REDUCTION		47	0.796625	1.42911	0.0993789	1	1	827	tags=15%, list=7%, signal=16%
GOBP_POTASSIUM_ION_TRANSPORT	GOBP_POTASSIUM_ION_TRANSPORT		116	-0.577327	-1.3091	0.133065	1	1	853	tags=11%, list=7%, signal=12%					HP_VERRUCAE	HP_VERRUCAE		25	0.83374	1.42863	0.0771704	1	1	1141	tags=28%, list=9%, signal=31%
HP_AUTISTIC_BEHAVIOR	HP_AUTISTIC_BEHAVIOR		433	-0.541608	-1.30862	0.127273	1	1	2221	tags=29%, list=18%, signal=34%					GOBP_SKELETAL_MUSCLE_ORGAN_DEVELOPMENT	GOBP_SKELETAL_MUSCLE_ORGAN_DEVELOPMENT		117	0.771539	1.42805	0.141129	1	1	223	tags=5%, list=2%, signal=5%
GOBP_CELL_CELL_JUNCTION_ORGANIZATION	GOBP_CELL_CELL_JUNCTION_ORGANIZATION		140	-0.554701	-1.30825	0.0974576	1	1	1200	tags=24%, list=9%, signal=27%					GOBP_PHOSPHATIDYLETHANOLAMINE_METABOLIC_PROCESS	GOBP_PHOSPHATIDYLETHANOLAMINE_METABOLIC_PROCESS		16	0.853536	1.42744	0.0725389	1	1	424	tags=19%, list=3%, signal=19%
GOBP_CARDIAC_ATRIUM_DEVELOPMENT	GOBP_CARDIAC_ATRIUM_DEVELOPMENT		20	-0.712115	-1.30808	0.153439	1	1	935	tags=25%, list=7%, signal=27%					HP_FOCAL_CLONIC_SEIZURE	HP_FOCAL_CLONIC_SEIZURE		17	0.852045	1.42732	0.0693241	0.999487	1	653	tags=18%, list=5%, signal=19%
GOBP_EMBRYONIC_CRANIAL_SKELETON_MORPHOGENESIS	GOBP_EMBRYONIC_CRANIAL_SKELETON_MORPHOGENESIS		26	-0.671566	-1.30763	0.154472	1	1	1819	tags=23%, list=14%, signal=27%					GOBP_REGULATION_OF_AUTOPHAGOSOME_MATURATION	GOBP_REGULATION_OF_AUTOPHAGOSOME_MATURATION		16	0.853386	1.42716	0.085034	0.997809	1	570	tags=13%, list=5%, signal=13%
GOCC_PERICENTRIC_HETEROCHROMATIN	GOCC_PERICENTRIC_HETEROCHROMATIN		28	-0.677289	-1.30756	0.160207	1	1	1736	tags=25%, list=14%, signal=29%					GOCC_PERINUCLEAR_ENDOPLASMIC_RETICULUM	GOCC_PERINUCLEAR_ENDOPLASMIC_RETICULUM		16	0.84955	1.42711	0.0913621	0.995665	1	1260	tags=38%, list=10%, signal=42%
GOBP_POSITIVE_REGULATION_OF_POTASSIUM_ION_TRANSPORT	GOBP_POSITIVE_REGULATION_OF_POTASSIUM_ION_TRANSPORT		25	-0.684176	-1.30607	0.149606	1	1	283	tags=12%, list=2%, signal=12%					GOMF_PROMOTER_SPECIFIC_CHROMATIN_BINDING	GOMF_PROMOTER_SPECIFIC_CHROMATIN_BINDING		52	0.776912	1.42703	0.102603	0.993579	1	297	tags=12%, list=2%, signal=12%
HP_WEAK_CRY	HP_WEAK_CRY		39	-0.641616	-1.30554	0.16	1	1	1708	tags=23%, list=13%, signal=27%					GOBP_REGULATION_OF_ANATOMICAL_STRUCTURE_SIZE	GOBP_REGULATION_OF_ANATOMICAL_STRUCTURE_SIZE		339	0.756272	1.42695	0.0725995	0.991561	1	728	tags=9%, list=6%, signal=9%
GOBP_REGULATION_OF_JUN_KINASE_ACTIVITY	GOBP_REGULATION_OF_JUN_KINASE_ACTIVITY		46	-0.621831	-1.30545	0.118541	1	1	1509	tags=26%, list=12%, signal=30%					HP_ABNORMALITY_OF_THE_GALLBLADDER	HP_ABNORMALITY_OF_THE_GALLBLADDER		88	0.767479	1.42601	0.104225	0.993524	1	660	tags=11%, list=5%, signal=12%
GOBP_SYNAPTIC_VESICLE_LOCALIZATION	GOBP_SYNAPTIC_VESICLE_LOCALIZATION		44	-0.640667	-1.30532	0.145401	1	1	167	tags=7%, list=1%, signal=7%					GOBP_RESPONSE_TO_INTERLEUKIN_6	GOBP_RESPONSE_TO_INTERLEUKIN_6		25	0.821792	1.42528	0.102564	0.9945	1	1134	tags=28%, list=9%, signal=31%
GOCC_POSTSYNAPTIC_SPECIALIZATION_MEMBRANE	GOCC_POSTSYNAPTIC_SPECIALIZATION_MEMBRANE		62	-0.628948	-1.30498	0.127389	1	1	851	tags=23%, list=7%, signal=24%					GOCC_MHC_PROTEIN_COMPLEX	GOCC_MHC_PROTEIN_COMPLEX		15	0.857884	1.42508	0.0936968	0.993041	1	1799	tags=87%, list=14%, signal=101%
HP_APLASIA_HYPOPLASIA_OF_THE_FIBULA	HP_APLASIA_HYPOPLASIA_OF_THE_FIBULA		19	-0.704185	-1.30439	0.171355	1	1	1764	tags=32%, list=14%, signal=37%					GOBP_INTERLEUKIN_10_PRODUCTION	GOBP_INTERLEUKIN_10_PRODUCTION		49	0.787898	1.42504	0.104948	0.990814	1	1251	tags=29%, list=10%, signal=32%
HP_DECREASED_CIRCULATING_CORTISOL_LEVEL	HP_DECREASED_CIRCULATING_CORTISOL_LEVEL		23	-0.674511	-1.30405	0.146597	1	1	1073	tags=26%, list=8%, signal=28%					GOBP_REGULATION_OF_MEGAKARYOCYTE_DIFFERENTIATION	GOBP_REGULATION_OF_MEGAKARYOCYTE_DIFFERENTIATION		22	0.84485	1.42439	0.0982456	0.991394	1	1083	tags=32%, list=9%, signal=35%
HP_HYPOPLASTIC_TOENAILS	HP_HYPOPLASTIC_TOENAILS		62	-0.610481	-1.30352	0.14511	1	1	2215	tags=37%, list=18%, signal=45%					GOCC_FICOLIN_1_RICH_GRANULE	GOCC_FICOLIN_1_RICH_GRANULE		161	0.76916	1.42426	0.107932	0.989596	1	1362	tags=25%, list=11%, signal=27%
GOBP_REGULATION_OF_PROTEIN_NEDDYLATION	GOBP_REGULATION_OF_PROTEIN_NEDDYLATION		19	-0.693734	-1.30326	0.16129	1	1	1992	tags=32%, list=16%, signal=37%					HP_ABNORMAL_BRONCHUS_PHYSIOLOGY	HP_ABNORMAL_BRONCHUS_PHYSIOLOGY		22	0.850019	1.4237	0.0836066	0.989798	1	1116	tags=27%, list=9%, signal=30%
HP_MUSCLE_HYPERTROPHY_OF_THE_LOWER_EXTREMITIES	HP_MUSCLE_HYPERTROPHY_OF_THE_LOWER_EXTREMITIES		32	-0.657038	-1.30305	0.142105	1	1	339	tags=9%, list=3%, signal=10%					GOMF_TRANSLATION_REPRESSOR_ACTIVITY	GOMF_TRANSLATION_REPRESSOR_ACTIVITY		32	0.795904	1.42351	0.103503	0.988351	1	111	tags=9%, list=1%, signal=9%
GOMF_TUBULIN_BINDING	GOMF_TUBULIN_BINDING		316	-0.540317	-1.30245	0.126761	1	1	1329	tags=16%, list=11%, signal=17%					GOBP_POSITIVE_REGULATION_OF_POST_TRANSCRIPTIONAL_GENE_SILENCING	GOBP_POSITIVE_REGULATION_OF_POST_TRANSCRIPTIONAL_GENE_SILENCING		15	0.868611	1.42312	0.0868794	0.98777	1	430	tags=13%, list=3%, signal=14%
GOBP_LYMPH_VESSEL_DEVELOPMENT	GOBP_LYMPH_VESSEL_DEVELOPMENT		23	-0.686186	-1.30225	0.155779	1	1	1200	tags=26%, list=9%, signal=29%					GOBP_T_CELL_MIGRATION	GOBP_T_CELL_MIGRATION		55	0.788799	1.42309	0.114943	0.985616	1	1354	tags=35%, list=11%, signal=39%
GOCC_POSTSYNAPSE	GOCC_POSTSYNAPSE		433	-0.520159	-1.30211	0.0816327	1	1	1129	tags=17%, list=9%, signal=18%					HP_HEPATITIS	HP_HEPATITIS		77	0.771285	1.42301	0.120344	0.983683	1	928	tags=21%, list=7%, signal=22%
GOMF_NOTCH_BINDING	GOMF_NOTCH_BINDING		19	-0.708708	-1.30191	0.138686	1	1	366	tags=21%, list=3%, signal=22%					GOBP_LYMPHOCYTE_MIGRATION	GOBP_LYMPHOCYTE_MIGRATION		80	0.763604	1.42254	0.111425	0.983624	1	1354	tags=33%, list=11%, signal=36%
GOCC_H4_H2A_HISTONE_ACETYLTRANSFERASE_COMPLEX	GOCC_H4_H2A_HISTONE_ACETYLTRANSFERASE_COMPLEX		22	-0.695616	-1.30178	0.156098	1	1	2768	tags=36%, list=22%, signal=46%					GOCC_FIBRILLAR_CENTER	GOCC_FIBRILLAR_CENTER		132	0.756005	1.42237	0.131016	0.982174	1	7	tags=1%, list=0%, signal=1%
GOBP_POSITIVE_REGULATION_OF_MORPHOGENESIS_OF_AN_EPITHELIUM	GOBP_POSITIVE_REGULATION_OF_MORPHOGENESIS_OF_AN_EPITHELIUM		19	-0.704975	-1.30172	0.178862	1	1	1200	tags=42%, list=9%, signal=46%					HP_ABNORMALITY_OF_THE_OVARY	HP_ABNORMALITY_OF_THE_OVARY		163	0.760656	1.42207	0.122449	0.981261	1	303	tags=4%, list=2%, signal=4%
GOBP_TISSUE_REGENERATION	GOBP_TISSUE_REGENERATION		45	-0.622208	-1.30042	0.151515	1	1	755	tags=13%, list=6%, signal=14%					GOCC_LATE_ENDOSOME	GOCC_LATE_ENDOSOME		245	0.745342	1.42152	0.0946108	0.981466	1	1009	tags=8%, list=8%, signal=9%
GOMF_HORMONE_ACTIVITY	GOMF_HORMONE_ACTIVITY		25	-0.67272	-1.30033	0.176471	1	1	372	tags=24%, list=3%, signal=25%					GOBP_POSITIVE_REGULATION_OF_PATTERN_RECOGNITION_RECEPTOR_SIGNALING_PATHWAY	GOBP_POSITIVE_REGULATION_OF_PATTERN_RECOGNITION_RECEPTOR_SIGNALING_PATHWAY		41	0.779993	1.42072	0.0847953	0.982868	1	1329	tags=29%, list=11%, signal=33%
GOCC_PRECATALYTIC_SPLICEOSOME	GOCC_PRECATALYTIC_SPLICEOSOME		52	-0.619615	-1.30026	0.149068	1	1	2357	tags=35%, list=19%, signal=42%					HP_ABNORMAL_MEAN_CORPUSCULAR_HEMOGLOBIN_CONCENTRATION	HP_ABNORMAL_MEAN_CORPUSCULAR_HEMOGLOBIN_CONCENTRATION		19	0.860438	1.4204	0.0874587	0.982053	1	1251	tags=47%, list=10%, signal=52%
GOMF_PEPTIDE_N_ACETYLTRANSFERASE_ACTIVITY	GOMF_PEPTIDE_N_ACETYLTRANSFERASE_ACTIVITY		48	-0.619137	-1.29825	0.112392	1	1	3042	tags=44%, list=24%, signal=57%					GOMF_PHOSPHOPROTEIN_PHOSPHATASE_ACTIVITY	GOMF_PHOSPHOPROTEIN_PHOSPHATASE_ACTIVITY		141	0.777118	1.42009	0.127968	0.981171	1	236	tags=4%, list=2%, signal=4%
HP_ABNORMAL_PERIAURICULAR_REGION_MORPHOLOGY	HP_ABNORMAL_PERIAURICULAR_REGION_MORPHOLOGY		77	-0.580995	-1.2982	0.100649	1	1	1022	tags=21%, list=8%, signal=22%					HP_PANHYPOGAMMAGLOBULINEMIA	HP_PANHYPOGAMMAGLOBULINEMIA		23	0.837629	1.41996	0.089404	0.979523	1	326	tags=9%, list=3%, signal=9%
HP_DEMYELINATING_PERIPHERAL_NEUROPATHY	HP_DEMYELINATING_PERIPHERAL_NEUROPATHY		48	-0.626767	-1.29814	0.142857	1	1	479	tags=10%, list=4%, signal=11%					GOBP_INTRACELLULAR_GLUCOSE_HOMEOSTASIS	GOBP_INTRACELLULAR_GLUCOSE_HOMEOSTASIS		100	0.759368	1.41916	0.131102	0.980974	1	403	tags=6%, list=3%, signal=6%
HP_SHORT_PHALANX_OF_THE_THUMB	HP_SHORT_PHALANX_OF_THE_THUMB		24	-0.690456	-1.29774	0.171216	1	1	2818	tags=46%, list=22%, signal=59%					HP_NEOPLASM_OF_THE_GENITOURINARY_TRACT	HP_NEOPLASM_OF_THE_GENITOURINARY_TRACT		183	0.741864	1.41894	0.110256	0.979683	1	585	tags=4%, list=5%, signal=4%
HP_EMBRYONAL_RENAL_NEOPLASM	HP_EMBRYONAL_RENAL_NEOPLASM		32	-0.667827	-1.29744	0.15847	1	1	2187	tags=34%, list=17%, signal=41%					GOBP_ADAPTIVE_IMMUNE_RESPONSE	GOBP_ADAPTIVE_IMMUNE_RESPONSE		367	0.748024	1.41857	0.0725327	0.979169	1	514	tags=13%, list=4%, signal=13%
HP_ABSENT_FOREARM_BONE	HP_ABSENT_FOREARM_BONE		17	-0.701836	-1.29722	0.171053	1	1	1232	tags=29%, list=10%, signal=33%					GOBP_FATTY_ACID_DERIVATIVE_BIOSYNTHETIC_PROCESS	GOBP_FATTY_ACID_DERIVATIVE_BIOSYNTHETIC_PROCESS		37	0.810271	1.4185	0.0994065	0.97725	1	563	tags=16%, list=4%, signal=17%
HP_COXA_VALGA	HP_COXA_VALGA		71	-0.590693	-1.29636	0.115385	1	1	692	tags=10%, list=5%, signal=10%					GOBP_MICROTUBULE_ANCHORING	GOBP_MICROTUBULE_ANCHORING		25	0.830897	1.41829	0.102178	0.975976	1	34	tags=4%, list=0%, signal=4%
GOBP_DNA_DEALKYLATION	GOBP_DNA_DEALKYLATION		25	-0.670586	-1.29631	0.164345	1	1	2455	tags=48%, list=19%, signal=59%					HP_HYPERCHOLESTEROLEMIA	HP_HYPERCHOLESTEROLEMIA		52	0.78377	1.41814	0.0963855	0.974436	1	11	tags=2%, list=0%, signal=2%
GOBP_FOCAL_ADHESION_ASSEMBLY	GOBP_FOCAL_ADHESION_ASSEMBLY		76	-0.578311	-1.29498	0.11985	1	1	1285	tags=17%, list=10%, signal=19%					GOBP_POSITIVE_REGULATION_OF_MRNA_METABOLIC_PROCESS	GOBP_POSITIVE_REGULATION_OF_MRNA_METABOLIC_PROCESS		129	0.753989	1.41805	0.131752	0.972663	1	636	tags=8%, list=5%, signal=8%
HP_SHORT_1ST_METACARPAL	HP_SHORT_1ST_METACARPAL		16	-0.719484	-1.2948	0.171498	1	1	2345	tags=44%, list=19%, signal=54%					HP_ABNORMAL_VENOUS_MORPHOLOGY	HP_ABNORMAL_VENOUS_MORPHOLOGY		112	0.776284	1.41764	0.130728	0.972285	1	356	tags=5%, list=3%, signal=5%
HP_POSTURAL_TREMOR	HP_POSTURAL_TREMOR		51	-0.60796	-1.29437	0.147692	1	1	1450	tags=25%, list=11%, signal=29%					GOBP_REGULATION_OF_MYOTUBE_DIFFERENTIATION	GOBP_REGULATION_OF_MYOTUBE_DIFFERENTIATION		26	0.819314	1.41759	0.0903226	0.970326	1	270	tags=12%, list=2%, signal=12%
HP_APLASIA_HYPOPLASIA_OF_TOE	HP_APLASIA_HYPOPLASIA_OF_TOE		90	-0.577111	-1.29437	0.135714	1	1	696	tags=14%, list=6%, signal=15%					HP_ABNORMALITY_OF_THE_MENSTRUAL_CYCLE	HP_ABNORMALITY_OF_THE_MENSTRUAL_CYCLE		186	0.737637	1.41744	0.109726	0.968874	1	505	tags=7%, list=4%, signal=7%
HP_ABNORMALITY_OF_THE_URETER	HP_ABNORMALITY_OF_THE_URETER		268	-0.549138	-1.29368	0.116279	1	1	2221	tags=22%, list=18%, signal=26%					HP_MICROCYTIC_ANEMIA	HP_MICROCYTIC_ANEMIA		43	0.795184	1.41688	0.0984127	0.969159	1	1733	tags=28%, list=14%, signal=32%
GOCC_INO80_TYPE_COMPLEX	GOCC_INO80_TYPE_COMPLEX		26	-0.676885	-1.29317	0.149215	1	1	3001	tags=46%, list=24%, signal=60%					HP_CIRRHOSIS	HP_CIRRHOSIS		136	0.749764	1.41682	0.142091	0.967265	1	705	tags=9%, list=6%, signal=9%
HP_CAPILLARY_MALFORMATION	HP_CAPILLARY_MALFORMATION		48	-0.624425	-1.29202	0.130682	1	1	2379	tags=29%, list=19%, signal=36%					GOBP_NEGATIVE_REGULATION_OF_MAPK_CASCADE	GOBP_NEGATIVE_REGULATION_OF_MAPK_CASCADE		134	0.749511	1.41645	0.131126	0.966784	1	690	tags=13%, list=5%, signal=14%
GOCC_AXONAL_GROWTH_CONE	GOCC_AXONAL_GROWTH_CONE		21	-0.684491	-1.29119	0.169811	1	1	243	tags=10%, list=2%, signal=10%					GOBP_PHAGOLYSOSOME_ASSEMBLY	GOBP_PHAGOLYSOSOME_ASSEMBLY		16	0.859427	1.41601	0.0827703	0.966654	1	1190	tags=25%, list=9%, signal=28%
GOBP_PROTEIN_LOCALIZATION_TO_CELL_SURFACE	GOBP_PROTEIN_LOCALIZATION_TO_CELL_SURFACE		57	-0.612909	-1.29114	0.124611	1	1	1073	tags=18%, list=8%, signal=19%					GOBP_POSITIVE_REGULATION_OF_PHOSPHOPROTEIN_PHOSPHATASE_ACTIVITY	GOBP_POSITIVE_REGULATION_OF_PHOSPHOPROTEIN_PHOSPHATASE_ACTIVITY		19	0.83421	1.41597	0.0971524	0.964725	1	565	tags=21%, list=4%, signal=22%
GOMF_PEPTIDE_LYSINE_N_ACETYLTRANSFERASE_ACTIVITY	GOMF_PEPTIDE_LYSINE_N_ACETYLTRANSFERASE_ACTIVITY		43	-0.62633	-1.28964	0.156863	1	1	2426	tags=35%, list=19%, signal=43%					GOBP_C21_STEROID_HORMONE_METABOLIC_PROCESS	GOBP_C21_STEROID_HORMONE_METABOLIC_PROCESS		20	0.838931	1.41486	0.0825243	0.96754	1	276	tags=15%, list=2%, signal=15%
GOMF_NUCLEOCYTOPLASMIC_CARRIER_ACTIVITY	GOMF_NUCLEOCYTOPLASMIC_CARRIER_ACTIVITY		28	-0.648473	-1.28945	0.150943	1	1	725	tags=7%, list=6%, signal=8%					GOBP_POSITIVE_REGULATION_OF_TELOMERASE_ACTIVITY	GOBP_POSITIVE_REGULATION_OF_TELOMERASE_ACTIVITY		31	0.81951	1.41486	0.0969793	0.96542	1	569	tags=10%, list=4%, signal=10%
GOBP_SOMITOGENESIS	GOBP_SOMITOGENESIS		35	-0.654726	-1.28919	0.182081	1	1	2078	tags=34%, list=16%, signal=41%					GOBP_NEUTROPHIL_MEDIATED_IMMUNITY	GOBP_NEUTROPHIL_MEDIATED_IMMUNITY		28	0.810552	1.41466	0.101974	0.964097	1	1258	tags=43%, list=10%, signal=47%
GOBP_SALIVARY_GLAND_DEVELOPMENT	GOBP_SALIVARY_GLAND_DEVELOPMENT		20	-0.683011	-1.28838	0.161058	1	1	1846	tags=45%, list=15%, signal=53%					GOBP_EPITHELIAL_CELL_DIFFERENTIATION	GOBP_EPITHELIAL_CELL_DIFFERENTIATION		409	0.744777	1.41341	0.0554926	0.967522	1	445	tags=6%, list=4%, signal=6%
HP_DIASTEMA	HP_DIASTEMA		20	-0.686489	-1.28802	0.169951	1	1	2034	tags=30%, list=16%, signal=36%					GOBP_LEUKOCYTE_CHEMOTAXIS	GOBP_LEUKOCYTE_CHEMOTAXIS		163	0.742951	1.41254	0.135443	0.969398	1	661	tags=26%, list=5%, signal=27%
HP_CEREBRAL_HAMARTOMA	HP_CEREBRAL_HAMARTOMA		17	-0.703855	-1.28796	0.167082	1	1	935	tags=18%, list=7%, signal=19%					GOBP_NEGATIVE_REGULATION_OF_AMIDE_METABOLIC_PROCESS	GOBP_NEGATIVE_REGULATION_OF_AMIDE_METABOLIC_PROCESS		195	0.738661	1.41169	0.13076	0.971019	1	636	tags=8%, list=5%, signal=8%
GOMF_UBIQUITIN_LIKE_PROTEIN_CONJUGATING_ENZYME_BINDING	GOMF_UBIQUITIN_LIKE_PROTEIN_CONJUGATING_ENZYME_BINDING		33	-0.648411	-1.28754	0.169916	1	1	1297	tags=24%, list=10%, signal=27%					GOBP_STORE_OPERATED_CALCIUM_ENTRY	GOBP_STORE_OPERATED_CALCIUM_ENTRY		16	0.833072	1.41152	0.103448	0.969674	1	691	tags=25%, list=5%, signal=26%
HP_RETINAL_TELANGIECTASIA	HP_RETINAL_TELANGIECTASIA		20	-0.701352	-1.28729	0.16792	1	1	1494	tags=45%, list=12%, signal=51%					GOBP_ENDOTHELIAL_CELL_MIGRATION	GOBP_ENDOTHELIAL_CELL_MIGRATION		167	0.755665	1.41052	0.122807	0.97201	1	858	tags=17%, list=7%, signal=18%
HP_ABNORMALITY_OF_THE_PYLORUS	HP_ABNORMALITY_OF_THE_PYLORUS		90	-0.565408	-1.28724	0.121324	1	1	637	tags=11%, list=5%, signal=12%					GOCC_SMOOTH_ENDOPLASMIC_RETICULUM	GOCC_SMOOTH_ENDOPLASMIC_RETICULUM		22	0.819727	1.41019	0.0904437	0.971358	1	1350	tags=27%, list=11%, signal=30%
GOMF_RNA_POLYMERASE_III_ACTIVITY	GOMF_RNA_POLYMERASE_III_ACTIVITY		16	-0.724194	-1.28713	0.174118	1	1	1775	tags=19%, list=14%, signal=22%					GOBP_RHO_PROTEIN_SIGNAL_TRANSDUCTION	GOBP_RHO_PROTEIN_SIGNAL_TRANSDUCTION		111	0.769895	1.41015	0.140496	0.969434	1	566	tags=7%, list=4%, signal=7%
GOCC_DENDRITE_MEMBRANE	GOCC_DENDRITE_MEMBRANE		19	-0.686015	-1.28512	0.181572	1	1	1129	tags=32%, list=9%, signal=35%					HP_OPPORTUNISTIC_BACTERIAL_INFECTION	HP_OPPORTUNISTIC_BACTERIAL_INFECTION		19	0.828033	1.40947	0.109029	0.970195	1	667	tags=21%, list=5%, signal=22%
GOBP_VESICLE_DOCKING	GOBP_VESICLE_DOCKING		53	-0.61184	-1.28488	0.128125	1	1	9	tags=2%, list=0%, signal=2%					GOBP_SEQUESTERING_OF_METAL_ION	GOBP_SEQUESTERING_OF_METAL_ION		17	0.850595	1.40884	0.0803419	0.970828	1	881	tags=29%, list=7%, signal=32%
HP_SYNOSTOSIS_INVOLVING_BONES_OF_THE_LOWER_LIMBS	HP_SYNOSTOSIS_INVOLVING_BONES_OF_THE_LOWER_LIMBS		19	-0.701994	-1.28404	0.164491	1	1	1022	tags=21%, list=8%, signal=23%					GOBP_DNA_MODIFICATION	GOBP_DNA_MODIFICATION		85	0.747872	1.40776	0.119777	0.97348	1	11	tags=1%, list=0%, signal=1%
HP_RECURRENT_FRACTURES	HP_RECURRENT_FRACTURES		96	-0.567664	-1.28373	0.107011	1	1	715	tags=13%, list=6%, signal=13%					GOBP_ANTIGEN_PROCESSING_AND_PRESENTATION_OF_EXOGENOUS_PEPTIDE_ANTIGEN	GOBP_ANTIGEN_PROCESSING_AND_PRESENTATION_OF_EXOGENOUS_PEPTIDE_ANTIGEN		29	0.829252	1.40744	0.0992126	0.972829	1	1309	tags=66%, list=10%, signal=73%
HP_ABNORMALITY_OF_MOUTH_SHAPE	HP_ABNORMALITY_OF_MOUTH_SHAPE		216	-0.530103	-1.28371	0.12	1	1	2426	tags=26%, list=19%, signal=32%					GOBP_MEIOTIC_CELL_CYCLE	GOBP_MEIOTIC_CELL_CYCLE		207	0.733777	1.40632	0.120347	0.975526	1	411	tags=3%, list=3%, signal=3%
GOMF_MANNOSYLTRANSFERASE_ACTIVITY	GOMF_MANNOSYLTRANSFERASE_ACTIVITY		20	-0.68301	-1.28287	0.187342	1	1	562	tags=15%, list=4%, signal=16%					GOBP_POSITIVE_REGULATION_OF_MONONUCLEAR_CELL_MIGRATION	GOBP_POSITIVE_REGULATION_OF_MONONUCLEAR_CELL_MIGRATION		57	0.790293	1.40617	0.120715	0.974104	1	1310	tags=33%, list=10%, signal=37%
GOBP_REGULATION_OF_MEIOTIC_NUCLEAR_DIVISION	GOBP_REGULATION_OF_MEIOTIC_NUCLEAR_DIVISION		20	-0.680535	-1.2827	0.171429	1	1	1343	tags=25%, list=11%, signal=28%					GOBP_POSITIVE_REGULATION_OF_CELL_DEATH	GOBP_POSITIVE_REGULATION_OF_CELL_DEATH		448	0.747442	1.40575	0.040884	0.973817	1	729	tags=12%, list=6%, signal=12%
GOCC_TIGHT_JUNCTION	GOCC_TIGHT_JUNCTION		95	-0.554358	-1.28243	0.120155	1	1	1574	tags=25%, list=12%, signal=29%					GOBP_RESPONSE_TO_TRANSFORMING_GROWTH_FACTOR_BETA	GOBP_RESPONSE_TO_TRANSFORMING_GROWTH_FACTOR_BETA		203	0.745913	1.4054	0.117128	0.973259	1	445	tags=5%, list=4%, signal=5%
GOBP_MEMBRANE_DEPOLARIZATION_DURING_ACTION_POTENTIAL	GOBP_MEMBRANE_DEPOLARIZATION_DURING_ACTION_POTENTIAL		16	-0.722711	-1.2818	0.17402	1	1	2534	tags=50%, list=20%, signal=62%					GOBP_REGULATION_OF_ATP_BIOSYNTHETIC_PROCESS	GOBP_REGULATION_OF_ATP_BIOSYNTHETIC_PROCESS		18	0.831362	1.40513	0.106796	0.972441	1	1528	tags=44%, list=12%, signal=50%
HP_EPISODIC_VOMITING	HP_EPISODIC_VOMITING		39	-0.637347	-1.28159	0.154762	1	1	556	tags=18%, list=4%, signal=19%					GOBP_REGULATION_OF_NEURON_PROJECTION_REGENERATION	GOBP_REGULATION_OF_NEURON_PROJECTION_REGENERATION		25	0.814355	1.40505	0.103279	0.970723	1	981	tags=20%, list=8%, signal=22%
GOBP_VESICLE_CYTOSKELETAL_TRAFFICKING	GOBP_VESICLE_CYTOSKELETAL_TRAFFICKING		60	-0.580947	-1.28124	0.147692	1	1	1026	tags=13%, list=8%, signal=14%					GOBP_CELLULAR_OXIDANT_DETOXIFICATION	GOBP_CELLULAR_OXIDANT_DETOXIFICATION		67	0.769391	1.40453	0.120116	0.970853	1	2031	tags=34%, list=16%, signal=41%
HP_EXTRAMEDULLARY_HEMATOPOIESIS	HP_EXTRAMEDULLARY_HEMATOPOIESIS		16	-0.710734	-1.28094	0.17506	1	1	8	tags=6%, list=0%, signal=6%					GOBP_GASTRULATION	GOBP_GASTRULATION		133	0.757416	1.40432	0.144928	0.969667	1	494	tags=10%, list=4%, signal=10%
HP_ABNORMAL_1ST_METACARPAL_MORPHOLOGY	HP_ABNORMAL_1ST_METACARPAL_MORPHOLOGY		25	-0.666961	-1.28052	0.163889	1	1	3266	tags=68%, list=26%, signal=91%					GOBP_CELLULAR_RESPONSE_TO_TOXIC_SUBSTANCE	GOBP_CELLULAR_RESPONSE_TO_TOXIC_SUBSTANCE		86	0.761657	1.40427	0.124654	0.96783	1	2031	tags=35%, list=16%, signal=41%
GOBP_POSITIVE_REGULATION_OF_EPIDERMAL_CELL_DIFFERENTIATION	GOBP_POSITIVE_REGULATION_OF_EPIDERMAL_CELL_DIFFERENTIATION		17	-0.703204	-1.27995	0.211823	1	1	1736	tags=35%, list=14%, signal=41%					GOBP_MONOCYTE_CHEMOTAXIS	GOBP_MONOCYTE_CHEMOTAXIS		35	0.79372	1.40405	0.105178	0.96669	1	352	tags=34%, list=3%, signal=35%
HP_VERTEBRAL_SEGMENTATION_DEFECT	HP_VERTEBRAL_SEGMENTATION_DEFECT		108	-0.555244	-1.27913	0.104247	1	1	1427	tags=20%, list=11%, signal=23%					HP_ABNORMALITY_OF_THE_COMMON_COAGULATION_PATHWAY	HP_ABNORMALITY_OF_THE_COMMON_COAGULATION_PATHWAY		50	0.763786	1.40367	0.105187	0.966304	1	1330	tags=34%, list=11%, signal=38%
GOBP_OOGENESIS	GOBP_OOGENESIS		65	-0.594853	-1.27901	0.14	1	1	1343	tags=29%, list=11%, signal=33%					GOBP_POSITIVE_REGULATION_OF_REGULATED_SECRETORY_PATHWAY	GOBP_POSITIVE_REGULATION_OF_REGULATED_SECRETORY_PATHWAY		31	0.804049	1.40356	0.091354	0.964842	1	1246	tags=29%, list=10%, signal=32%
GOBP_ENDOSOMAL_TRANSPORT	GOBP_ENDOSOMAL_TRANSPORT		218	-0.53993	-1.2785	0.128713	1	1	1371	tags=10%, list=11%, signal=11%					GOMF_CCR_CHEMOKINE_RECEPTOR_BINDING	GOMF_CCR_CHEMOKINE_RECEPTOR_BINDING		16	0.846822	1.40334	0.0895522	0.963805	1	893	tags=38%, list=7%, signal=40%
HP_TRUNCAL_OBESITY	HP_TRUNCAL_OBESITY		50	-0.604801	-1.27814	0.156442	1	1	1997	tags=28%, list=16%, signal=33%					HP_CHRONIC_DIARRHEA	HP_CHRONIC_DIARRHEA		82	0.769572	1.40327	0.119382	0.962081	1	905	tags=11%, list=7%, signal=12%
HP_ABNORMAL_FOREARM_MORPHOLOGY	HP_ABNORMAL_FOREARM_MORPHOLOGY		176	-0.551488	-1.27805	0.131004	1	1	2097	tags=24%, list=17%, signal=29%					GOBP_REGULATION_OF_HETEROTYPIC_CELL_CELL_ADHESION	GOBP_REGULATION_OF_HETEROTYPIC_CELL_CELL_ADHESION		20	0.835218	1.40305	0.106908	0.961057	1	272	tags=20%, list=2%, signal=20%
HP_DELAYED_CRANIAL_SUTURE_CLOSURE	HP_DELAYED_CRANIAL_SUTURE_CLOSURE		67	-0.595267	-1.27803	0.12709	1	1	619	tags=9%, list=5%, signal=9%					GOBP_DNA_METHYLATION	GOBP_DNA_METHYLATION		48	0.787642	1.40271	0.113602	0.96058	1	11	tags=2%, list=0%, signal=2%
HP_SHORT_PHILTRUM	HP_SHORT_PHILTRUM		188	-0.544787	-1.27792	0.0972973	1	1	2087	tags=23%, list=16%, signal=28%					GOMF_ANTIOXIDANT_ACTIVITY	GOMF_ANTIOXIDANT_ACTIVITY		57	0.779024	1.40266	0.107903	0.958799	1	1622	tags=28%, list=13%, signal=32%
GOBP_REGULATION_OF_MUSCLE_TISSUE_DEVELOPMENT	GOBP_REGULATION_OF_MUSCLE_TISSUE_DEVELOPMENT		29	-0.647373	-1.27783	0.163539	1	1	1520	tags=21%, list=12%, signal=23%					HP_SYSTEMIC_LUPUS_ERYTHEMATOSUS	HP_SYSTEMIC_LUPUS_ERYTHEMATOSUS		28	0.814649	1.4025	0.0976744	0.95745	1	981	tags=25%, list=8%, signal=27%
GOBP_POSITIVE_REGULATION_OF_WNT_SIGNALING_PATHWAY	GOBP_POSITIVE_REGULATION_OF_WNT_SIGNALING_PATHWAY		107	-0.567558	-1.27767	0.133333	1	1	1707	tags=20%, list=13%, signal=22%					GOBP_CARBOHYDRATE_HOMEOSTASIS	GOBP_CARBOHYDRATE_HOMEOSTASIS		161	0.750253	1.40245	0.122555	0.955726	1	403	tags=7%, list=3%, signal=8%
GOCC_SPLICEOSOMAL_SNRNP_COMPLEX	GOCC_SPLICEOSOMAL_SNRNP_COMPLEX		63	-0.597661	-1.27755	0.163077	1	1	2134	tags=32%, list=17%, signal=38%					GOBP_MYOBLAST_FUSION	GOBP_MYOBLAST_FUSION		30	0.803132	1.40213	0.116279	0.955118	1	735	tags=10%, list=6%, signal=11%
HP_HYPOPIGMENTED_MACULE	HP_HYPOPIGMENTED_MACULE		19	-0.695041	-1.27698	0.163317	1	1	844	tags=16%, list=7%, signal=17%					GOBP_NUCLEAR_TRANSCRIBED_MRNA_CATABOLIC_PROCESS_DEADENYLATION_DEPENDENT_DECAY	GOBP_NUCLEAR_TRANSCRIBED_MRNA_CATABOLIC_PROCESS_DEADENYLATION_DEPENDENT_DECAY		66	0.761493	1.4018	0.122117	0.954581	1	636	tags=11%, list=5%, signal=11%
HP_POSTERIORLY_ROTATED_EARS	HP_POSTERIORLY_ROTATED_EARS		372	-0.511456	-1.27675	0.127273	1	1	2429	tags=26%, list=19%, signal=31%					GOBP_NEGATIVE_REGULATION_OF_IMMUNE_SYSTEM_PROCESS	GOBP_NEGATIVE_REGULATION_OF_IMMUNE_SYSTEM_PROCESS		357	0.738536	1.40166	0.0821759	0.953273	1	920	tags=18%, list=7%, signal=19%
HP_SLEEP_APNEA	HP_SLEEP_APNEA		92	-0.58558	-1.27666	0.157509	1	1	2157	tags=33%, list=17%, signal=39%					HP_VISUAL_HALLUCINATIONS	HP_VISUAL_HALLUCINATIONS		20	0.825919	1.40037	0.113712	0.956848	1	662	tags=10%, list=5%, signal=11%
GOBP_NUCLEAR_EXPORT	GOBP_NUCLEAR_EXPORT		156	-0.562169	-1.27635	0.133047	1	1	2259	tags=29%, list=18%, signal=35%					GOBP_MHC_CLASS_II_BIOSYNTHETIC_PROCESS	GOBP_MHC_CLASS_II_BIOSYNTHETIC_PROCESS		17	0.849941	1.40009	0.0826307	0.956112	1	573	tags=29%, list=5%, signal=31%
HP_ANAL_STENOSIS	HP_ANAL_STENOSIS		18	-0.677394	-1.27601	0.188442	1	1	1375	tags=22%, list=11%, signal=25%					GOBP_CELLULAR_RESPONSE_TO_CARBOHYDRATE_STIMULUS	GOBP_CELLULAR_RESPONSE_TO_CARBOHYDRATE_STIMULUS		99	0.756306	1.40005	0.141304	0.954337	1	403	tags=6%, list=3%, signal=6%
HP_INCREASED_CIRCULATING_PROLACTIN_CONCENTRATION	HP_INCREASED_CIRCULATING_PROLACTIN_CONCENTRATION		23	-0.662932	-1.27562	0.1575	1	1	1073	tags=26%, list=8%, signal=28%					HP_PATCHY_ALOPECIA	HP_PATCHY_ALOPECIA		16	0.865508	1.39967	0.0860215	0.953974	1	188	tags=13%, list=1%, signal=13%
GOBP_REGULATION_OF_PROTEIN_POLYUBIQUITINATION	GOBP_REGULATION_OF_PROTEIN_POLYUBIQUITINATION		27	-0.662857	-1.27557	0.188571	1	1	1297	tags=15%, list=10%, signal=16%					GOBP_NEGATIVE_REGULATION_OF_PRODUCTION_OF_MOLECULAR_MEDIATOR_OF_IMMUNE_RESPONSE	GOBP_NEGATIVE_REGULATION_OF_PRODUCTION_OF_MOLECULAR_MEDIATOR_OF_IMMUNE_RESPONSE		34	0.796437	1.39955	0.106918	0.952504	1	1022	tags=32%, list=8%, signal=35%
GOCC_AXON	GOCC_AXON		417	-0.519828	-1.27495	0.12605	1	1	1014	tags=14%, list=8%, signal=14%					HP_NEUTROPHILIA	HP_NEUTROPHILIA		19	0.842812	1.39926	0.115873	0.951836	1	1167	tags=26%, list=9%, signal=29%
HP_HIRSUTISM	HP_HIRSUTISM		179	-0.524301	-1.27494	0.121495	1	1	2197	tags=25%, list=17%, signal=30%					GOBP_REGULATION_OF_LEUKOCYTE_DEGRANULATION	GOBP_REGULATION_OF_LEUKOCYTE_DEGRANULATION		40	0.795208	1.39924	0.111601	0.949962	1	1002	tags=40%, list=8%, signal=43%
HP_ABNORMAL_CRY	HP_ABNORMAL_CRY		47	-0.592144	-1.27471	0.13125	1	1	1708	tags=21%, list=13%, signal=25%					HP_ABNORMALITY_OF_THE_TONSILS	HP_ABNORMALITY_OF_THE_TONSILS		28	0.802296	1.3987	0.119548	0.950169	1	188	tags=7%, list=1%, signal=7%
GOBP_POSITIVE_REGULATION_OF_LIPID_LOCALIZATION	GOBP_POSITIVE_REGULATION_OF_LIPID_LOCALIZATION		68	-0.591005	-1.27451	0.136986	1	1	842	tags=9%, list=7%, signal=9%					GOBP_REGULATION_OF_SUPEROXIDE_ANION_GENERATION	GOBP_REGULATION_OF_SUPEROXIDE_ANION_GENERATION		18	0.828845	1.39847	0.110927	0.949307	1	1794	tags=67%, list=14%, signal=78%
HP_PROLONGED_NEONATAL_JAUNDICE	HP_PROLONGED_NEONATAL_JAUNDICE		52	-0.598429	-1.27434	0.127796	1	1	43	tags=4%, list=0%, signal=4%					HP_CHILLS	HP_CHILLS		17	0.840963	1.39845	0.100486	0.947488	1	1168	tags=35%, list=9%, signal=39%
HP_APLASIA_HYPOPLASIA_OF_THE_TONGUE	HP_APLASIA_HYPOPLASIA_OF_THE_TONGUE		29	-0.652558	-1.27427	0.168044	1	1	1107	tags=21%, list=9%, signal=23%					GOBP_NEGATIVE_REGULATION_OF_RESPONSE_TO_ENDOPLASMIC_RETICULUM_STRESS	GOBP_NEGATIVE_REGULATION_OF_RESPONSE_TO_ENDOPLASMIC_RETICULUM_STRESS		42	0.800752	1.39764	0.114329	0.9491	1	1350	tags=31%, list=11%, signal=35%
HP_POOR_MOTOR_COORDINATION	HP_POOR_MOTOR_COORDINATION		52	-0.604676	-1.27409	0.125731	1	1	331	tags=8%, list=3%, signal=8%					GOBP_MEGAKARYOCYTE_DIFFERENTIATION	GOBP_MEGAKARYOCYTE_DIFFERENTIATION		47	0.77235	1.39763	0.105344	0.947252	1	1083	tags=23%, list=9%, signal=26%
GOBP_NEGATIVE_REGULATION_OF_JNK_CASCADE	GOBP_NEGATIVE_REGULATION_OF_JNK_CASCADE		30	-0.646979	-1.27361	0.166667	1	1	703	tags=13%, list=6%, signal=14%					GOMF_SERINE_TYPE_ENDOPEPTIDASE_INHIBITOR_ACTIVITY	GOMF_SERINE_TYPE_ENDOPEPTIDASE_INHIBITOR_ACTIVITY		27	0.81619	1.39763	0.11784	0.945353	1	388	tags=11%, list=3%, signal=11%
HP_NON_SMALL_CELL_LUNG_CARCINOMA	HP_NON_SMALL_CELL_LUNG_CARCINOMA		19	-0.690974	-1.27326	0.195599	1	1	2172	tags=32%, list=17%, signal=38%					GOCC_AZUROPHIL_GRANULE	GOCC_AZUROPHIL_GRANULE		133	0.746806	1.3975	0.139657	0.943977	1	1179	tags=16%, list=9%, signal=17%
HP_CENTRALLY_NUCLEATED_SKELETAL_MUSCLE_FIBERS	HP_CENTRALLY_NUCLEATED_SKELETAL_MUSCLE_FIBERS		35	-0.639937	-1.27266	0.163588	1	1	304	tags=6%, list=2%, signal=6%					HP_ABNORMALITY_OF_NEUTROPHIL_PHYSIOLOGY	HP_ABNORMALITY_OF_NEUTROPHIL_PHYSIOLOGY		17	0.834264	1.39724	0.100826	0.943225	1	1572	tags=47%, list=12%, signal=54%
HP_BLUE_IRIDES	HP_BLUE_IRIDES		25	-0.653813	-1.27202	0.175711	1	1	488	tags=12%, list=4%, signal=12%					GOBP_POSITIVE_REGULATION_OF_LYMPHOCYTE_MIGRATION	GOBP_POSITIVE_REGULATION_OF_LYMPHOCYTE_MIGRATION		33	0.79369	1.39719	0.109718	0.941541	1	1310	tags=36%, list=10%, signal=40%
GOBP_SMOOTHENED_SIGNALING_PATHWAY	GOBP_SMOOTHENED_SIGNALING_PATHWAY		111	-0.554919	-1.2712	0.1341	1	1	1260	tags=18%, list=10%, signal=20%					GOBP_RESPONSE_TO_MANGANESE_ION	GOBP_RESPONSE_TO_MANGANESE_ION		17	0.833304	1.39718	0.098546	0.939702	1	81	tags=6%, list=1%, signal=6%
GOBP_REGULATION_OF_PROTEIN_DEPOLYMERIZATION	GOBP_REGULATION_OF_PROTEIN_DEPOLYMERIZATION		71	-0.576219	-1.27093	0.113074	1	1	282	tags=10%, list=2%, signal=10%					GOBP_HEMATOPOIETIC_STEM_CELL_DIFFERENTIATION	GOBP_HEMATOPOIETIC_STEM_CELL_DIFFERENTIATION		32	0.795227	1.39707	0.111288	0.938334	1	224	tags=6%, list=2%, signal=6%
GOBP_MYOTUBE_CELL_DEVELOPMENT	GOBP_MYOTUBE_CELL_DEVELOPMENT		27	-0.653009	-1.27047	0.168421	1	1	1052	tags=22%, list=8%, signal=24%					GOBP_POSITIVE_REGULATION_OF_LOCOMOTION	GOBP_POSITIVE_REGULATION_OF_LOCOMOTION		413	0.736165	1.39696	0.0726644	0.936926	1	676	tags=14%, list=5%, signal=14%
HP_ABNORMALITY_OF_THE_HALLUX	HP_ABNORMALITY_OF_THE_HALLUX		142	-0.543121	-1.27027	0.13242	1	1	2426	tags=30%, list=19%, signal=37%					GOBP_ENDOTHELIUM_DEVELOPMENT	GOBP_ENDOTHELIUM_DEVELOPMENT		104	0.748694	1.39692	0.122973	0.935227	1	418	tags=8%, list=3%, signal=8%
GOBP_HISTONE_H2A_ACETYLATION	GOBP_HISTONE_H2A_ACETYLATION		23	-0.675156	-1.26977	0.182065	1	1	2768	tags=35%, list=22%, signal=44%					HP_PROLONGED_PARTIAL_THROMBOPLASTIN_TIME	HP_PROLONGED_PARTIAL_THROMBOPLASTIN_TIME		23	0.821463	1.3969	0.1	0.933516	1	1139	tags=39%, list=9%, signal=43%
HP_LARGE_FOR_GESTATIONAL_AGE	HP_LARGE_FOR_GESTATIONAL_AGE		37	-0.607309	-1.26977	0.148148	1	1	824	tags=14%, list=7%, signal=14%					GOBP_IMMUNE_RESPONSE_REGULATING_SIGNALING_PATHWAY	GOBP_IMMUNE_RESPONSE_REGULATING_SIGNALING_PATHWAY		367	0.727816	1.39622	0.0765607	0.93458	1	1217	tags=23%, list=10%, signal=24%
HP_CUTANEOUS_SYNDACTYLY_OF_TOES	HP_CUTANEOUS_SYNDACTYLY_OF_TOES		19	-0.686951	-1.26969	0.195929	1	1	696	tags=21%, list=6%, signal=22%					GOMF_ENDOPEPTIDASE_ACTIVITY	GOMF_ENDOPEPTIDASE_ACTIVITY		233	0.730807	1.39559	0.120098	0.935328	1	1055	tags=15%, list=8%, signal=16%
GOBP_REGULATION_OF_POTASSIUM_ION_TRANSMEMBRANE_TRANSPORTER_ACTIVITY	GOBP_REGULATION_OF_POTASSIUM_ION_TRANSMEMBRANE_TRANSPORTER_ACTIVITY		35	-0.614678	-1.26947	0.159884	1	1	444	tags=11%, list=4%, signal=12%					GOBP_POSITIVE_REGULATION_OF_PHOSPHATIDYLINOSITOL_3_KINASE_SIGNALING	GOBP_POSITIVE_REGULATION_OF_PHOSPHATIDYLINOSITOL_3_KINASE_SIGNALING		56	0.767939	1.3952	0.107813	0.935213	1	1253	tags=29%, list=10%, signal=32%
GOBP_REGULATION_OF_TRANSCRIPTION_BY_RNA_POLYMERASE_I	GOBP_REGULATION_OF_TRANSCRIPTION_BY_RNA_POLYMERASE_I		42	-0.612324	-1.26927	0.142857	1	1	2334	tags=33%, list=18%, signal=41%					GOBP_NEGATIVE_REGULATION_OF_LIPID_LOCALIZATION	GOBP_NEGATIVE_REGULATION_OF_LIPID_LOCALIZATION		30	0.791982	1.39515	0.109299	0.933587	1	403	tags=10%, list=3%, signal=10%
GOBP_REGULATION_OF_ORGANIC_ACID_TRANSPORT	GOBP_REGULATION_OF_ORGANIC_ACID_TRANSPORT		47	-0.624109	-1.26889	0.123123	1	1	829	tags=15%, list=7%, signal=16%					GOBP_NUCLEAR_CHROMOSOME_SEGREGATION	GOBP_NUCLEAR_CHROMOSOME_SEGREGATION		305	0.735658	1.39496	0.084223	0.932458	1	93	tags=1%, list=1%, signal=1%
GOBP_HISTONE_DEMETHYLATION	GOBP_HISTONE_DEMETHYLATION		22	-0.666242	-1.26867	0.184343	1	1	1282	tags=18%, list=10%, signal=20%					GOBP_CELL_CHEMOTAXIS	GOBP_CELL_CHEMOTAXIS		203	0.732617	1.39262	0.130215	0.940556	1	731	tags=24%, list=6%, signal=25%
HP_PROMINENT_NASAL_TIP	HP_PROMINENT_NASAL_TIP		16	-0.703818	-1.26836	0.195755	1	1	1428	tags=25%, list=11%, signal=28%					GOBP_PEROXISOME_PROLIFERATOR_ACTIVATED_RECEPTOR_SIGNALING_PATHWAY	GOBP_PEROXISOME_PROLIFERATOR_ACTIVATED_RECEPTOR_SIGNALING_PATHWAY		16	0.828646	1.39253	0.0986159	0.939103	1	148	tags=13%, list=1%, signal=13%
HP_ABNORMAL_MUSCLE_FIBER_MORPHOLOGY	HP_ABNORMAL_MUSCLE_FIBER_MORPHOLOGY		185	-0.550766	-1.26798	0.125	1	1	637	tags=10%, list=5%, signal=10%					HP_TALL_STATURE	HP_TALL_STATURE		131	0.752792	1.39233	0.138961	0.938154	1	186	tags=2%, list=1%, signal=2%
HP_ROUND_FACE	HP_ROUND_FACE		83	-0.57847	-1.26743	0.167236	1	1	1507	tags=19%, list=12%, signal=22%					GOBP_LYMPHOCYTE_CHEMOTAXIS	GOBP_LYMPHOCYTE_CHEMOTAXIS		33	0.800345	1.39228	0.0990566	0.936522	1	619	tags=30%, list=5%, signal=32%
GOMF_OXIDOREDUCTASE_ACTIVITY_ACTING_ON_NAD_P_H_QUINONE_OR_SIMILAR_COMPOUND_AS_ACCEPTOR	GOMF_OXIDOREDUCTASE_ACTIVITY_ACTING_ON_NAD_P_H_QUINONE_OR_SIMILAR_COMPOUND_AS_ACCEPTOR		50	-0.60617	-1.26735	0.173252	1	1	589	tags=12%, list=5%, signal=13%					GOBP_CELLULAR_RESPONSE_TO_ORGANIC_CYCLIC_COMPOUND	GOBP_CELLULAR_RESPONSE_TO_ORGANIC_CYCLIC_COMPOUND		396	0.731563	1.39175	0.0643678	0.936962	1	677	tags=9%, list=5%, signal=9%
HP_DOWNTURNED_CORNERS_OF_MOUTH	HP_DOWNTURNED_CORNERS_OF_MOUTH		126	-0.541842	-1.26731	0.117886	1	1	536	tags=11%, list=4%, signal=11%					GOBP_ASSOCIATIVE_LEARNING	GOBP_ASSOCIATIVE_LEARNING		51	0.767938	1.39168	0.104566	0.935472	1	273	tags=8%, list=2%, signal=8%
HP_FACIAL_HYPERTRICHOSIS	HP_FACIAL_HYPERTRICHOSIS		162	-0.53727	-1.26656	0.110599	1	1	2021	tags=17%, list=16%, signal=20%					GOBP_POSITIVE_REGULATION_OF_CHEMOKINE_PRODUCTION	GOBP_POSITIVE_REGULATION_OF_CHEMOKINE_PRODUCTION		55	0.774523	1.39138	0.116071	0.93485	1	1315	tags=38%, list=10%, signal=42%
GOBP_HISTONE_H4_ACETYLATION	GOBP_HISTONE_H4_ACETYLATION		62	-0.573811	-1.26648	0.127389	1	1	2178	tags=26%, list=17%, signal=31%					HP_INAPPROPRIATE_CRYING	HP_INAPPROPRIATE_CRYING		15	0.850012	1.3913	0.104502	0.933395	1	251	tags=20%, list=2%, signal=20%
GOBP_SKELETAL_MUSCLE_TISSUE_REGENERATION	GOBP_SKELETAL_MUSCLE_TISSUE_REGENERATION		27	-0.671289	-1.26604	0.170868	1	1	82	tags=7%, list=1%, signal=7%					GOBP_PROTEIN_DEPHOSPHORYLATION	GOBP_PROTEIN_DEPHOSPHORYLATION		210	0.742817	1.39103	0.114355	0.932678	1	565	tags=6%, list=4%, signal=6%
GOBP_CELLULAR_RESPONSE_TO_VITAMIN	GOBP_CELLULAR_RESPONSE_TO_VITAMIN		21	-0.681259	-1.26571	0.192593	1	1	464	tags=14%, list=4%, signal=15%					GOBP_MONONUCLEAR_CELL_DIFFERENTIATION	GOBP_MONONUCLEAR_CELL_DIFFERENTIATION		392	0.738321	1.39052	0.0692042	0.93315	1	725	tags=11%, list=6%, signal=12%
GOBP_MESONEPHRIC_TUBULE_MORPHOGENESIS	GOBP_MESONEPHRIC_TUBULE_MORPHOGENESIS		33	-0.635194	-1.26561	0.146739	1	1	1707	tags=39%, list=13%, signal=45%					GOBP_RESPONSE_TO_RADIATION	GOBP_RESPONSE_TO_RADIATION		347	0.732255	1.39032	0.0840046	0.932191	1	489	tags=6%, list=4%, signal=6%
HP_DISTURBANCE_OF_FACIAL_EXPRESSION	HP_DISTURBANCE_OF_FACIAL_EXPRESSION		22	-0.675972	-1.26444	0.196891	1	1	619	tags=14%, list=5%, signal=14%					HP_SPARSE_BODY_HAIR	HP_SPARSE_BODY_HAIR		36	0.784688	1.38951	0.128326	0.933743	1	399	tags=17%, list=3%, signal=17%
HP_KNEE_FLEXION_CONTRACTURE	HP_KNEE_FLEXION_CONTRACTURE		74	-0.573793	-1.26373	0.128472	1	1	562	tags=9%, list=4%, signal=10%					GOBP_CELLULAR_RESPONSE_TO_EXTRACELLULAR_STIMULUS	GOBP_CELLULAR_RESPONSE_TO_EXTRACELLULAR_STIMULUS		203	0.736329	1.38877	0.140199	0.934986	1	352	tags=4%, list=3%, signal=4%
HP_NARROW_MOUTH	HP_NARROW_MOUTH		178	-0.524423	-1.26359	0.0990566	1	1	2232	tags=26%, list=18%, signal=32%					HP_IMPAIRED_ANTIGEN_SPECIFIC_RESPONSE	HP_IMPAIRED_ANTIGEN_SPECIFIC_RESPONSE		46	0.772143	1.38867	0.122324	0.933643	1	188	tags=4%, list=1%, signal=4%
GOBP_CYTOKINETIC_PROCESS	GOBP_CYTOKINETIC_PROCESS		38	-0.613016	-1.26349	0.166213	1	1	1921	tags=18%, list=15%, signal=22%					GOBP_CELLULAR_RESPONSE_TO_DEXAMETHASONE_STIMULUS	GOBP_CELLULAR_RESPONSE_TO_DEXAMETHASONE_STIMULUS		23	0.80694	1.38815	0.0995261	0.934107	1	140	tags=9%, list=1%, signal=9%
GOBP_REGULATION_OF_MICROTUBULE_POLYMERIZATION	GOBP_REGULATION_OF_MICROTUBULE_POLYMERIZATION		46	-0.604798	-1.26318	0.167102	1	1	1195	tags=20%, list=9%, signal=22%					GOBP_PROTEIN_AUTOPHOSPHORYLATION	GOBP_PROTEIN_AUTOPHOSPHORYLATION		191	0.738061	1.3879	0.139851	0.933457	1	1135	tags=12%, list=9%, signal=13%
HP_HIP_SUBLUXATION	HP_HIP_SUBLUXATION		20	-0.68293	-1.26277	0.208763	1	1	2313	tags=35%, list=18%, signal=43%					GOBP_CHEMOKINE_PRODUCTION	GOBP_CHEMOKINE_PRODUCTION		73	0.755479	1.38654	0.121429	0.937472	1	1315	tags=38%, list=10%, signal=43%
GOCC_PROTEASOME_ACCESSORY_COMPLEX	GOCC_PROTEASOME_ACCESSORY_COMPLEX		23	-0.673454	-1.26267	0.201635	1	1	1634	tags=26%, list=13%, signal=30%					GOMF_LIPASE_ACTIVATOR_ACTIVITY	GOMF_LIPASE_ACTIVATOR_ACTIVITY		18	0.81049	1.38618	0.113043	0.937222	1	566	tags=22%, list=4%, signal=23%
HP_APLASIA_HYPOPLASIA_OF_THE_PHALANGES_OF_THE_THUMB	HP_APLASIA_HYPOPLASIA_OF_THE_PHALANGES_OF_THE_THUMB		31	-0.635787	-1.26242	0.167901	1	1	3266	tags=55%, list=26%, signal=74%					GOBP_REGULATION_OF_TELOMERASE_ACTIVITY	GOBP_REGULATION_OF_TELOMERASE_ACTIVITY		46	0.774165	1.38551	0.119449	0.938364	1	569	tags=7%, list=4%, signal=7%
GOBP_MITOTIC_SISTER_CHROMATID_COHESION	GOBP_MITOTIC_SISTER_CHROMATID_COHESION		30	-0.649633	-1.26232	0.169096	1	1	3266	tags=47%, list=26%, signal=63%					GOBP_RESPONSE_TO_STEROL_DEPLETION	GOBP_RESPONSE_TO_STEROL_DEPLETION		17	0.83383	1.38511	0.109121	0.938338	1	1165	tags=24%, list=9%, signal=26%
HP_ABNORMALITY_OF_CRANIAL_SUTURES	HP_ABNORMALITY_OF_CRANIAL_SUTURES		287	-0.530082	-1.26174	0.166667	1	1	1215	tags=14%, list=10%, signal=15%					GOCC_AZUROPHIL_GRANULE_LUMEN	GOCC_AZUROPHIL_GRANULE_LUMEN		75	0.760905	1.38503	0.12574	0.936925	1	907	tags=12%, list=7%, signal=13%
GOCC_SWI_SNF_SUPERFAMILY_TYPE_COMPLEX	GOCC_SWI_SNF_SUPERFAMILY_TYPE_COMPLEX		92	-0.550289	-1.26167	0.141304	1	1	2154	tags=28%, list=17%, signal=34%					GOBP_REGULATION_OF_T_CELL_MIGRATION	GOBP_REGULATION_OF_T_CELL_MIGRATION		40	0.776841	1.38391	0.118721	0.939804	1	1315	tags=33%, list=10%, signal=36%
GOBP_CARDIAC_MUSCLE_TISSUE_MORPHOGENESIS	GOBP_CARDIAC_MUSCLE_TISSUE_MORPHOGENESIS		28	-0.668992	-1.26159	0.153439	1	1	1936	tags=29%, list=15%, signal=34%					GOMF_EPIDERMAL_GROWTH_FACTOR_RECEPTOR_BINDING	GOMF_EPIDERMAL_GROWTH_FACTOR_RECEPTOR_BINDING		23	0.817721	1.38376	0.107843	0.938658	1	232	tags=9%, list=2%, signal=9%
GOBP_NEGATIVE_REGULATION_OF_MYOBLAST_DIFFERENTIATION	GOBP_NEGATIVE_REGULATION_OF_MYOBLAST_DIFFERENTIATION		15	-0.70461	-1.26146	0.186517	1	1	1953	tags=47%, list=15%, signal=55%					HP_ADRENAL_OVERACTIVITY	HP_ADRENAL_OVERACTIVITY		33	0.800994	1.38294	0.109836	0.94021	1	155	tags=6%, list=1%, signal=6%
GOBP_SPLICEOSOMAL_SNRNP_ASSEMBLY	GOBP_SPLICEOSOMAL_SNRNP_ASSEMBLY		37	-0.615802	-1.26114	0.161954	1	1	1422	tags=24%, list=11%, signal=27%					GOBP_POSITIVE_REGULATION_OF_T_CELL_MIGRATION	GOBP_POSITIVE_REGULATION_OF_T_CELL_MIGRATION		28	0.792118	1.3827	0.112308	0.939444	1	1310	tags=36%, list=10%, signal=40%
GOBP_REGULATION_OF_ANDROGEN_RECEPTOR_SIGNALING_PATHWAY	GOBP_REGULATION_OF_ANDROGEN_RECEPTOR_SIGNALING_PATHWAY		24	-0.662726	-1.26104	0.205729	1	1	2072	tags=38%, list=16%, signal=45%					GOBP_REGULATION_OF_ERYTHROCYTE_DIFFERENTIATION	GOBP_REGULATION_OF_ERYTHROCYTE_DIFFERENTIATION		44	0.763746	1.38242	0.12708	0.93891	1	995	tags=18%, list=8%, signal=20%
GOBP_PROSTAGLANDIN_TRANSPORT	GOBP_PROSTAGLANDIN_TRANSPORT		15	-0.707648	-1.26051	0.238554	1	1	390	tags=13%, list=3%, signal=14%					GOCC_SPECIFIC_GRANULE_MEMBRANE	GOCC_SPECIFIC_GRANULE_MEMBRANE		80	0.760769	1.38201	0.149233	0.938872	1	1548	tags=40%, list=12%, signal=45%
GOBP_NEGATIVE_REGULATION_OF_NOTCH_SIGNALING_PATHWAY	GOBP_NEGATIVE_REGULATION_OF_NOTCH_SIGNALING_PATHWAY		29	-0.650601	-1.26027	0.184211	1	1	1705	tags=38%, list=13%, signal=44%					GOBP_NEGATIVE_REGULATION_OF_LOCOMOTION	GOBP_NEGATIVE_REGULATION_OF_LOCOMOTION		245	0.728065	1.38194	0.111809	0.937411	1	523	tags=9%, list=4%, signal=9%
GOBP_REGULATION_OF_NCRNA_TRANSCRIPTION	GOBP_REGULATION_OF_NCRNA_TRANSCRIPTION		23	-0.661891	-1.26027	0.195312	1	1	2334	tags=39%, list=18%, signal=48%					GOBP_MYELOID_LEUKOCYTE_MIGRATION	GOBP_MYELOID_LEUKOCYTE_MIGRATION		163	0.740224	1.38186	0.142313	0.935999	1	661	tags=23%, list=5%, signal=24%
GOMF_CALCIUM_DEPENDENT_PHOSPHOLIPID_BINDING	GOMF_CALCIUM_DEPENDENT_PHOSPHOLIPID_BINDING		29	-0.613914	-1.25996	0.165789	1	1	60	tags=7%, list=0%, signal=7%					GOBP_REGULATION_OF_REACTIVE_OXYGEN_SPECIES_BIOSYNTHETIC_PROCESS	GOBP_REGULATION_OF_REACTIVE_OXYGEN_SPECIES_BIOSYNTHETIC_PROCESS		30	0.776509	1.38106	0.120968	0.93759	1	1477	tags=33%, list=12%, signal=38%
HP_HAND_TREMOR	HP_HAND_TREMOR		30	-0.63444	-1.2596	0.171598	1	1	415	tags=7%, list=3%, signal=7%					GOBP_REGULATION_OF_NUCLEOTIDE_BIOSYNTHETIC_PROCESS	GOBP_REGULATION_OF_NUCLEOTIDE_BIOSYNTHETIC_PROCESS		27	0.794672	1.38061	0.107143	0.937668	1	1134	tags=33%, list=9%, signal=37%
HP_GLOMERULAR_SCLEROSIS	HP_GLOMERULAR_SCLEROSIS		76	-0.581088	-1.25892	0.160535	1	1	1088	tags=16%, list=9%, signal=17%					GOMF_NADP_BINDING	GOMF_NADP_BINDING		36	0.780798	1.38024	0.111111	0.9374	1	1710	tags=22%, list=14%, signal=26%
GOBP_ESTABLISHMENT_OF_PROTEIN_LOCALIZATION_TO_PLASMA_MEMBRANE	GOBP_ESTABLISHMENT_OF_PROTEIN_LOCALIZATION_TO_PLASMA_MEMBRANE		54	-0.579659	-1.25857	0.161184	1	1	1312	tags=20%, list=10%, signal=23%					HP_ABNORMAL_INTERNAL_GENITALIA	HP_ABNORMAL_INTERNAL_GENITALIA		375	0.722949	1.37984	0.108295	0.937319	1	303	tags=2%, list=2%, signal=2%
HP_BROAD_FINGER	HP_BROAD_FINGER		97	-0.549749	-1.2585	0.11828	1	1	2379	tags=31%, list=19%, signal=38%					GOCC_LUMENAL_SIDE_OF_ENDOPLASMIC_RETICULUM_MEMBRANE	GOCC_LUMENAL_SIDE_OF_ENDOPLASMIC_RETICULUM_MEMBRANE		17	0.837382	1.37924	0.106969	0.938173	1	1287	tags=41%, list=10%, signal=46%
GOBP_REGULATION_OF_WNT_SIGNALING_PATHWAY	GOBP_REGULATION_OF_WNT_SIGNALING_PATHWAY		239	-0.513315	-1.25838	0.10628	1	1	1513	tags=18%, list=12%, signal=21%					HP_CORNEAL_DYSTROPHY	HP_CORNEAL_DYSTROPHY		18	0.840644	1.37905	0.103853	0.937236	1	379	tags=17%, list=3%, signal=17%
HP_HIGH_NARROW_PALATE	HP_HIGH_NARROW_PALATE		115	-0.555737	-1.25837	0.146953	1	1	2385	tags=25%, list=19%, signal=31%					GOCC_AZUROPHIL_GRANULE_MEMBRANE	GOCC_AZUROPHIL_GRANULE_MEMBRANE		51	0.770142	1.3775	0.14376	0.941901	1	1581	tags=25%, list=12%, signal=29%
HP_DECREASED_SERUM_INSULIN_LIKE_GROWTH_FACTOR_1	HP_DECREASED_SERUM_INSULIN_LIKE_GROWTH_FACTOR_1		15	-0.708584	-1.25828	0.227041	1	1	118	tags=7%, list=1%, signal=7%					GOBP_PYROPTOSIS	GOBP_PYROPTOSIS		23	0.823615	1.37735	0.120385	0.940748	1	1133	tags=39%, list=9%, signal=43%
HP_SANDAL_GAP	HP_SANDAL_GAP		84	-0.583467	-1.25825	0.162455	1	1	806	tags=14%, list=6%, signal=15%					GOMF_ATPASE_COUPLED_TRANSMEMBRANE_TRANSPORTER_ACTIVITY	GOMF_ATPASE_COUPLED_TRANSMEMBRANE_TRANSPORTER_ACTIVITY		68	0.74575	1.37692	0.112857	0.940802	1	1393	tags=25%, list=11%, signal=28%
GOBP_HOMOPHILIC_CELL_ADHESION_VIA_PLASMA_MEMBRANE_ADHESION_MOLECULES	GOBP_HOMOPHILIC_CELL_ADHESION_VIA_PLASMA_MEMBRANE_ADHESION_MOLECULES		79	-0.563642	-1.25802	0.140244	1	1	644	tags=22%, list=5%, signal=23%					GOBP_CELLULAR_DEFENSE_RESPONSE	GOBP_CELLULAR_DEFENSE_RESPONSE		38	0.767968	1.37691	0.116427	0.939123	1	1220	tags=32%, list=10%, signal=35%
GOBP_STRIATUM_DEVELOPMENT	GOBP_STRIATUM_DEVELOPMENT		15	-0.709809	-1.25787	0.189189	1	1	320	tags=20%, list=3%, signal=20%					HP_HYPOCHROMIC_MICROCYTIC_ANEMIA	HP_HYPOCHROMIC_MICROCYTIC_ANEMIA		18	0.822733	1.37685	0.110738	0.937666	1	1552	tags=39%, list=12%, signal=44%
HP_SLOW_DECREASE_IN_VISUAL_ACUITY	HP_SLOW_DECREASE_IN_VISUAL_ACUITY		26	-0.637356	-1.25645	0.198939	1	1	1073	tags=38%, list=8%, signal=42%					GOBP_AMEBOIDAL_TYPE_CELL_MIGRATION	GOBP_AMEBOIDAL_TYPE_CELL_MIGRATION		319	0.721788	1.37673	0.10545	0.936499	1	730	tags=11%, list=6%, signal=11%
HP_CRANIOFACIAL_HYPEROSTOSIS	HP_CRANIOFACIAL_HYPEROSTOSIS		26	-0.649272	-1.25622	0.19171	1	1	1073	tags=23%, list=8%, signal=25%					GOBP_DETOXIFICATION	GOBP_DETOXIFICATION		90	0.746621	1.37646	0.142069	0.935947	1	2031	tags=30%, list=16%, signal=35%
GOBP_MAMMARY_GLAND_EPITHELIUM_DEVELOPMENT	GOBP_MAMMARY_GLAND_EPITHELIUM_DEVELOPMENT		50	-0.598857	-1.25596	0.17847	1	1	649	tags=10%, list=5%, signal=10%					GOBP_LEUKOCYTE_ADHESION_TO_VASCULAR_ENDOTHELIAL_CELL	GOBP_LEUKOCYTE_ADHESION_TO_VASCULAR_ENDOTHELIAL_CELL		42	0.748069	1.37555	0.125193	0.938073	1	599	tags=26%, list=5%, signal=27%
HP_ABNORMAL_RENAL_VASCULAR_MORPHOLOGY	HP_ABNORMAL_RENAL_VASCULAR_MORPHOLOGY		20	-0.666608	-1.25581	0.184987	1	1	1767	tags=30%, list=14%, signal=35%					GOBP_RESPONSE_TO_DEXAMETHASONE	GOBP_RESPONSE_TO_DEXAMETHASONE		30	0.793063	1.37545	0.123746	0.936801	1	517	tags=13%, list=4%, signal=14%
HP_ABNORMAL_FINGERTIP_MORPHOLOGY	HP_ABNORMAL_FINGERTIP_MORPHOLOGY		66	-0.583163	-1.2552	0.13522	1	1	1271	tags=18%, list=10%, signal=20%					GOBP_CELL_PROLIFERATION_INVOLVED_IN_KIDNEY_DEVELOPMENT	GOBP_CELL_PROLIFERATION_INVOLVED_IN_KIDNEY_DEVELOPMENT		17	0.831659	1.37516	0.124789	0.936249	1	1135	tags=53%, list=9%, signal=58%
HP_FOCAL_SEGMENTAL_GLOMERULOSCLEROSIS	HP_FOCAL_SEGMENTAL_GLOMERULOSCLEROSIS		49	-0.610977	-1.25517	0.153623	1	1	1044	tags=20%, list=8%, signal=22%					HP_CSF_PLEOCYTOSIS	HP_CSF_PLEOCYTOSIS		18	0.841193	1.3749	0.105785	0.935568	1	217	tags=11%, list=2%, signal=11%
GOBP_POSITIVE_REGULATION_OF_POTASSIUM_ION_TRANSMEMBRANE_TRANSPORTER_ACTIVITY	GOBP_POSITIVE_REGULATION_OF_POTASSIUM_ION_TRANSMEMBRANE_TRANSPORTER_ACTIVITY		15	-0.713359	-1.25463	0.206549	1	1	283	tags=20%, list=2%, signal=20%					GOBP_CELLULAR_RESPONSE_TO_UNFOLDED_PROTEIN	GOBP_CELLULAR_RESPONSE_TO_UNFOLDED_PROTEIN		89	0.719461	1.37472	0.110345	0.934596	1	1397	tags=20%, list=11%, signal=23%
GOCC_SM_LIKE_PROTEIN_FAMILY_COMPLEX	GOCC_SM_LIKE_PROTEIN_FAMILY_COMPLEX		81	-0.566878	-1.25454	0.160959	1	1	2134	tags=28%, list=17%, signal=34%					GOBP_POSITIVE_REGULATION_OF_LEUKOCYTE_CHEMOTAXIS	GOBP_POSITIVE_REGULATION_OF_LEUKOCYTE_CHEMOTAXIS		68	0.749454	1.37406	0.129213	0.935524	1	1030	tags=29%, list=8%, signal=32%
HP_ABNORMAL_SIZE_OF_THE_PALPEBRAL_FISSURES	HP_ABNORMAL_SIZE_OF_THE_PALPEBRAL_FISSURES		224	-0.516003	-1.25387	0.129032	1	1	2385	tags=27%, list=19%, signal=33%					GOBP_POSITIVE_REGULATION_OF_LEUKOCYTE_DEGRANULATION	GOBP_POSITIVE_REGULATION_OF_LEUKOCYTE_DEGRANULATION		21	0.83072	1.37401	0.105512	0.934054	1	920	tags=33%, list=7%, signal=36%
HP_LONG_PHILTRUM	HP_LONG_PHILTRUM		317	-0.534938	-1.25357	0.143678	1	1	1111	tags=13%, list=9%, signal=14%					GOBP_NEURON_DEATH	GOBP_NEURON_DEATH		275	0.720606	1.37378	0.130742	0.933402	1	194	tags=4%, list=2%, signal=4%
HP_STEREOTYPICAL_HAND_WRINGING	HP_STEREOTYPICAL_HAND_WRINGING		16	-0.697036	-1.25298	0.196931	1	1	2082	tags=44%, list=16%, signal=52%					GOBP_RESPONSE_TO_INSULIN	GOBP_RESPONSE_TO_INSULIN		209	0.71831	1.37362	0.141089	0.932411	1	1017	tags=11%, list=8%, signal=11%
GOBP_MUSCLE_ORGAN_MORPHOGENESIS	GOBP_MUSCLE_ORGAN_MORPHOGENESIS		37	-0.616736	-1.25288	0.184211	1	1	1936	tags=30%, list=15%, signal=35%					GOBP_REGULATION_OF_CALCIUM_ION_IMPORT	GOBP_REGULATION_OF_CALCIUM_ION_IMPORT		16	0.831362	1.37361	0.114238	0.930811	1	565	tags=25%, list=4%, signal=26%
HP_DEPRESSED_NASAL_RIDGE	HP_DEPRESSED_NASAL_RIDGE		79	-0.563927	-1.25238	0.130872	1	1	1520	tags=29%, list=12%, signal=33%					GOBP_NEGATIVE_REGULATION_OF_CYTOKINE_PRODUCTION	GOBP_NEGATIVE_REGULATION_OF_CYTOKINE_PRODUCTION		216	0.731777	1.37346	0.129032	0.929809	1	697	tags=15%, list=6%, signal=16%
HP_FINGER_SYNDACTYLY	HP_FINGER_SYNDACTYLY		157	-0.537999	-1.25204	0.142857	1	1	1248	tags=18%, list=10%, signal=20%					HP_BRONCHITIS	HP_BRONCHITIS		49	0.75222	1.37128	0.112782	0.936866	1	252	tags=8%, list=2%, signal=8%
HP_PREAXIAL_HAND_POLYDACTYLY	HP_PREAXIAL_HAND_POLYDACTYLY		45	-0.5975	-1.25195	0.146893	1	1	1107	tags=18%, list=9%, signal=19%					GOBP_RESPONSE_TO_MOLECULE_OF_BACTERIAL_ORIGIN	GOBP_RESPONSE_TO_MOLECULE_OF_BACTERIAL_ORIGIN		257	0.712172	1.37095	0.135922	0.936507	1	1133	tags=23%, list=9%, signal=25%
HP_ELEVATED_PULMONARY_ARTERY_PRESSURE	HP_ELEVATED_PULMONARY_ARTERY_PRESSURE		111	-0.547268	-1.25188	0.137681	1	1	696	tags=12%, list=6%, signal=12%					GOMF_PEPTIDASE_REGULATOR_ACTIVITY	GOMF_PEPTIDASE_REGULATOR_ACTIVITY		108	0.740404	1.37088	0.156727	0.935092	1	1639	tags=29%, list=13%, signal=33%
HP_ASYMMETRIC_GROWTH	HP_ASYMMETRIC_GROWTH		51	-0.586613	-1.25183	0.168975	1	1	2155	tags=33%, list=17%, signal=40%					GOBP_REGULATION_OF_PLATELET_ACTIVATION	GOBP_REGULATION_OF_PLATELET_ACTIVATION		40	0.777859	1.37031	0.123308	0.935732	1	1573	tags=40%, list=12%, signal=46%
GOCC_PORE_COMPLEX	GOCC_PORE_COMPLEX		20	-0.670264	-1.25162	0.195187	1	1	1150	tags=10%, list=9%, signal=11%					HP_DIFFICULTY_STANDING	HP_DIFFICULTY_STANDING		15	0.838685	1.36999	0.111481	0.935395	1	436	tags=13%, list=3%, signal=14%
GOBP_RESPONSE_TO_INTERLEUKIN_7	GOBP_RESPONSE_TO_INTERLEUKIN_7		15	-0.694499	-1.2514	0.213568	1	1	2174	tags=47%, list=17%, signal=56%					GOBP_POSITIVE_REGULATION_OF_LEUKOCYTE_MIGRATION	GOBP_POSITIVE_REGULATION_OF_LEUKOCYTE_MIGRATION		108	0.725423	1.36988	0.154494	0.93423	1	1133	tags=30%, list=9%, signal=32%
HP_AMBIGUOUS_GENITALIA	HP_AMBIGUOUS_GENITALIA		70	-0.578895	-1.25135	0.15534	1	1	2765	tags=33%, list=22%, signal=42%					GOMF_CARBOHYDRATE_TRANSMEMBRANE_TRANSPORTER_ACTIVITY	GOMF_CARBOHYDRATE_TRANSMEMBRANE_TRANSPORTER_ACTIVITY		23	0.807668	1.36962	0.128028	0.933675	1	625	tags=17%, list=5%, signal=18%
GOBP_SYNAPSE_ASSEMBLY	GOBP_SYNAPSE_ASSEMBLY		106	-0.542152	-1.25103	0.133603	1	1	726	tags=12%, list=6%, signal=13%					GOBP_MEMBRANE_LIPID_CATABOLIC_PROCESS	GOBP_MEMBRANE_LIPID_CATABOLIC_PROCESS		29	0.785926	1.36913	0.121643	0.933992	1	1472	tags=31%, list=12%, signal=35%
GOBP_CYCLIC_NUCLEOTIDE_MEDIATED_SIGNALING	GOBP_CYCLIC_NUCLEOTIDE_MEDIATED_SIGNALING		48	-0.595804	-1.25071	0.187311	1	1	710	tags=19%, list=6%, signal=20%					GOBP_POSITIVE_REGULATION_OF_INTERLEUKIN_6_PRODUCTION	GOBP_POSITIVE_REGULATION_OF_INTERLEUKIN_6_PRODUCTION		77	0.748518	1.36907	0.146589	0.932632	1	1310	tags=35%, list=10%, signal=39%
HP_ABNORMAL_HELIX_MORPHOLOGY	HP_ABNORMAL_HELIX_MORPHOLOGY		137	-0.525141	-1.25058	0.115385	0.999895	1	1507	tags=17%, list=12%, signal=19%					GOBP_POLYSACCHARIDE_CATABOLIC_PROCESS	GOBP_POLYSACCHARIDE_CATABOLIC_PROCESS		17	0.830402	1.36842	0.120629	0.933702	1	886	tags=24%, list=7%, signal=25%
GOBP_REGULATION_OF_ACTIVIN_RECEPTOR_SIGNALING_PATHWAY	GOBP_REGULATION_OF_ACTIVIN_RECEPTOR_SIGNALING_PATHWAY		17	-0.699138	-1.24986	0.207595	1	1	1792	tags=29%, list=14%, signal=34%					HP_APLASIA_HYPOPLASIA_OF_THE_SPLEEN	HP_APLASIA_HYPOPLASIA_OF_THE_SPLEEN		62	0.752033	1.36831	0.141618	0.932466	1	667	tags=13%, list=5%, signal=14%
GOMF_PROTEIN_TYROSINE_KINASE_ACTIVATOR_ACTIVITY	GOMF_PROTEIN_TYROSINE_KINASE_ACTIVATOR_ACTIVITY		19	-0.669747	-1.24972	0.231343	0.999857	1	40	tags=5%, list=0%, signal=5%					GOBP_MUSCLE_CELL_PROLIFERATION	GOBP_MUSCLE_CELL_PROLIFERATION		148	0.738836	1.36799	0.157199	0.932141	1	603	tags=10%, list=5%, signal=11%
GOBP_PROTEIN_DEMETHYLATION	GOBP_PROTEIN_DEMETHYLATION		28	-0.637865	-1.24936	0.184282	0.999725	1	1282	tags=18%, list=10%, signal=20%					GOBP_LONG_CHAIN_FATTY_ACID_BIOSYNTHETIC_PROCESS	GOBP_LONG_CHAIN_FATTY_ACID_BIOSYNTHETIC_PROCESS		17	0.822645	1.36751	0.12275	0.932394	1	192	tags=18%, list=2%, signal=18%
GOBP_POSTSYNAPSE_ASSEMBLY	GOBP_POSTSYNAPSE_ASSEMBLY		24	-0.655853	-1.24924	0.198925	0.998475	1	973	tags=17%, list=8%, signal=18%					GOMF_HEAT_SHOCK_PROTEIN_BINDING	GOMF_HEAT_SHOCK_PROTEIN_BINDING		109	0.724264	1.36739	0.141509	0.931242	1	995	tags=10%, list=8%, signal=11%
GOBP_NEGATIVE_REGULATION_OF_CELLULAR_SENESCENCE	GOBP_NEGATIVE_REGULATION_OF_CELLULAR_SENESCENCE		18	-0.681791	-1.2491	0.194805	0.997382	1	2934	tags=44%, list=23%, signal=58%					GOBP_CELLULAR_RESPONSE_TO_EXTERNAL_STIMULUS	GOBP_CELLULAR_RESPONSE_TO_EXTERNAL_STIMULUS		254	0.712676	1.36737	0.110048	0.929742	1	769	tags=8%, list=6%, signal=9%
HP_HYPOPLASTIC_FINGERNAIL	HP_HYPOPLASTIC_FINGERNAIL		35	-0.613556	-1.24897	0.193548	0.996163	1	2087	tags=43%, list=16%, signal=51%					GOBP_POSITIVE_REGULATION_OF_EPITHELIAL_CELL_PROLIFERATION	GOBP_POSITIVE_REGULATION_OF_EPITHELIAL_CELL_PROLIFERATION		138	0.727936	1.36613	0.146341	0.933131	1	572	tags=13%, list=5%, signal=14%
GOBP_REGULATION_OF_DNA_TEMPLATED_DNA_REPLICATION	GOBP_REGULATION_OF_DNA_TEMPLATED_DNA_REPLICATION		53	-0.584082	-1.24837	0.171141	0.996915	1	2938	tags=38%, list=23%, signal=49%					GOBP_CHAPERONE_COFACTOR_DEPENDENT_PROTEIN_REFOLDING	GOBP_CHAPERONE_COFACTOR_DEPENDENT_PROTEIN_REFOLDING		30	0.776178	1.36603	0.123794	0.931939	1	995	tags=23%, list=8%, signal=25%
HP_MANIA	HP_MANIA		34	-0.619379	-1.24812	0.171504	0.996232	1	2034	tags=29%, list=16%, signal=35%					GOMF_GLYCOSAMINOGLYCAN_BINDING	GOMF_GLYCOSAMINOGLYCAN_BINDING		116	0.726778	1.36597	0.152174	0.930569	1	850	tags=21%, list=7%, signal=22%
HP_ABNORMALITY_OF_THE_CALCANEUS	HP_ABNORMALITY_OF_THE_CALCANEUS		24	-0.656705	-1.24763	0.186529	0.996429	1	391	tags=21%, list=3%, signal=21%					GOBP_REGULATION_OF_SYNAPSE_STRUCTURE_OR_ACTIVITY	GOBP_REGULATION_OF_SYNAPSE_STRUCTURE_OR_ACTIVITY		157	0.734387	1.36581	0.190413	0.929684	1	662	tags=8%, list=5%, signal=8%
GOBP_PLACENTA_BLOOD_VESSEL_DEVELOPMENT	GOBP_PLACENTA_BLOOD_VESSEL_DEVELOPMENT		24	-0.65828	-1.247	0.214286	0.997234	1	1176	tags=29%, list=9%, signal=32%					GOBP_POSITIVE_REGULATION_OF_TRANSCRIPTION_REGULATORY_REGION_DNA_BINDING	GOBP_POSITIVE_REGULATION_OF_TRANSCRIPTION_REGULATORY_REGION_DNA_BINDING		17	0.809329	1.3658	0.112795	0.928108	1	42	tags=6%, list=0%, signal=6%
HP_MODERATE_GLOBAL_DEVELOPMENTAL_DELAY	HP_MODERATE_GLOBAL_DEVELOPMENTAL_DELAY		22	-0.669965	-1.24689	0.220551	0.995972	1	1997	tags=27%, list=16%, signal=32%					GOCC_PLATELET_ALPHA_GRANULE	GOCC_PLATELET_ALPHA_GRANULE		66	0.75614	1.36553	0.125	0.927654	1	735	tags=26%, list=6%, signal=27%
GOCC_CHLORIDE_CHANNEL_COMPLEX	GOCC_CHLORIDE_CHANNEL_COMPLEX		22	-0.660355	-1.24684	0.175	0.994506	1	441	tags=18%, list=3%, signal=19%					GOBP_DETECTION_OF_EXTERNAL_BIOTIC_STIMULUS	GOBP_DETECTION_OF_EXTERNAL_BIOTIC_STIMULUS		19	0.802192	1.36482	0.101806	0.928935	1	1871	tags=74%, list=15%, signal=86%
GOBP_RESPONSE_TO_ESTRADIOL	GOBP_RESPONSE_TO_ESTRADIOL		76	-0.55803	-1.24673	0.140845	0.99326	1	530	tags=12%, list=4%, signal=12%					GOBP_RENAL_SYSTEM_VASCULATURE_DEVELOPMENT	GOBP_RENAL_SYSTEM_VASCULATURE_DEVELOPMENT		23	0.806357	1.36472	0.128981	0.927754	1	592	tags=22%, list=5%, signal=23%
GOBP_MICROTUBULE_POLYMERIZATION_OR_DEPOLYMERIZATION	GOBP_MICROTUBULE_POLYMERIZATION_OR_DEPOLYMERIZATION		111	-0.54559	-1.24672	0.161417	0.99159	1	1012	tags=14%, list=8%, signal=16%					GOBP_ENDOPLASMIC_RETICULUM_UNFOLDED_PROTEIN_RESPONSE	GOBP_ENDOPLASMIC_RETICULUM_UNFOLDED_PROTEIN_RESPONSE		70	0.760048	1.36398	0.147472	0.929249	1	1017	tags=16%, list=8%, signal=17%
GOBP_REGULATION_OF_BONE_REMODELING	GOBP_REGULATION_OF_BONE_REMODELING		35	-0.621618	-1.24664	0.172619	0.99024	1	844	tags=26%, list=7%, signal=27%					GOBP_RESPONSE_TO_ANTIBIOTIC	GOBP_RESPONSE_TO_ANTIBIOTIC		39	0.757804	1.36392	0.107413	0.92789	1	783	tags=10%, list=6%, signal=11%
HP_SHORT_FOOT	HP_SHORT_FOOT		114	-0.54476	-1.24658	0.15444	0.988803	1	1707	tags=20%, list=13%, signal=23%					GOMF_SUGAR_TRANSMEMBRANE_TRANSPORTER_ACTIVITY	GOMF_SUGAR_TRANSMEMBRANE_TRANSPORTER_ACTIVITY		16	0.833377	1.3627	0.101375	0.931219	1	1325	tags=31%, list=10%, signal=35%
GOBP_CYCLIC_NUCLEOTIDE_METABOLIC_PROCESS	GOBP_CYCLIC_NUCLEOTIDE_METABOLIC_PROCESS		26	-0.634004	-1.24651	0.180879	0.987403	1	1324	tags=31%, list=10%, signal=34%					GOCC_LUMENAL_SIDE_OF_MEMBRANE	GOCC_LUMENAL_SIDE_OF_MEMBRANE		23	0.794647	1.36268	0.134185	0.929743	1	1287	tags=30%, list=10%, signal=34%
GOMF_DNA_REPLICATION_ORIGIN_BINDING	GOMF_DNA_REPLICATION_ORIGIN_BINDING		16	-0.68694	-1.24633	0.176056	0.986448	1	2174	tags=38%, list=17%, signal=45%					GOBP_STEROID_BIOSYNTHETIC_PROCESS	GOBP_STEROID_BIOSYNTHETIC_PROCESS		115	0.726478	1.36255	0.138399	0.928632	1	1022	tags=10%, list=8%, signal=11%
HP_ABNORMALITY_OF_THE_ANTERIOR_FONTANELLE	HP_ABNORMALITY_OF_THE_ANTERIOR_FONTANELLE		94	-0.558225	-1.24607	0.159011	0.985831	1	619	tags=9%, list=5%, signal=9%					GOMF_NUCLEOSOME_BINDING	GOMF_NUCLEOSOME_BINDING		62	0.752681	1.36226	0.141159	0.928199	1	244	tags=8%, list=2%, signal=8%
HP_SPINAL_DYSRAPHISM	HP_SPINAL_DYSRAPHISM		113	-0.547238	-1.24593	0.163265	0.984732	1	2215	tags=28%, list=18%, signal=34%					GOBP_NEGATIVE_REGULATION_OF_CELL_DIVISION	GOBP_NEGATIVE_REGULATION_OF_CELL_DIVISION		16	0.82048	1.36162	0.112701	0.929107	1	467	tags=19%, list=4%, signal=19%
GOCC_NEURON_PROJECTION_CYTOPLASM	GOCC_NEURON_PROJECTION_CYTOPLASM		75	-0.57131	-1.24541	0.178322	0.985099	1	859	tags=8%, list=7%, signal=9%					HP_SPARSE_AXILLARY_HAIR	HP_SPARSE_AXILLARY_HAIR		20	0.797377	1.36125	0.119935	0.929013	1	164	tags=15%, list=1%, signal=15%
HP_OPTIC_NEUROPATHY	HP_OPTIC_NEUROPATHY		49	-0.594388	-1.24469	0.170088	0.986346	1	1146	tags=20%, list=9%, signal=22%					GOMF_SINGLE_STRANDED_DNA_BINDING	GOMF_SINGLE_STRANDED_DNA_BINDING		114	0.731441	1.3612	0.159059	0.927626	1	636	tags=4%, list=5%, signal=5%
HP_RELATIVE_MACROCEPHALY	HP_RELATIVE_MACROCEPHALY		48	-0.598088	-1.24458	0.149682	0.985131	1	2121	tags=25%, list=17%, signal=30%					GOBP_REGULATION_OF_BLOOD_PRESSURE	GOBP_REGULATION_OF_BLOOD_PRESSURE		97	0.738282	1.36113	0.146648	0.926352	1	920	tags=15%, list=7%, signal=17%
HP_ABNORMAL_SERUM_INSULIN_LIKE_GROWTH_FACTOR_1_LEVEL	HP_ABNORMAL_SERUM_INSULIN_LIKE_GROWTH_FACTOR_1_LEVEL		19	-0.667299	-1.24451	0.223377	0.983795	1	118	tags=5%, list=1%, signal=5%					GOMF_PHOSPHATASE_ACTIVITY	GOMF_PHOSPHATASE_ACTIVITY		214	0.719591	1.36107	0.140175	0.925029	1	503	tags=5%, list=4%, signal=5%
HP_PREAXIAL_POLYDACTYLY	HP_PREAXIAL_POLYDACTYLY		64	-0.572589	-1.24385	0.153355	0.98478	1	2977	tags=36%, list=24%, signal=47%					GOBP_REGULATION_OF_LYMPHOCYTE_MIGRATION	GOBP_REGULATION_OF_LYMPHOCYTE_MIGRATION		54	0.75944	1.36031	0.131222	0.926466	1	1315	tags=33%, list=10%, signal=37%
GOBP_MAMMARY_GLAND_DEVELOPMENT	GOBP_MAMMARY_GLAND_DEVELOPMENT		95	-0.54302	-1.24261	0.125	0.988282	1	1306	tags=20%, list=10%, signal=22%					GOBP_CELLULAR_RESPONSE_TO_XENOBIOTIC_STIMULUS	GOBP_CELLULAR_RESPONSE_TO_XENOBIOTIC_STIMULUS		106	0.73436	1.36015	0.158389	0.925555	1	739	tags=15%, list=6%, signal=16%
HP_MILD_SHORT_STATURE	HP_MILD_SHORT_STATURE		16	-0.694933	-1.2426	0.221445	0.986713	1	993	tags=31%, list=8%, signal=34%					GOBP_REGULATION_OF_CHOLESTEROL_EFFLUX	GOBP_REGULATION_OF_CHOLESTEROL_EFFLUX		27	0.797083	1.35997	0.126623	0.924804	1	403	tags=7%, list=3%, signal=8%
GOBP_MITOCHONDRIAL_RNA_PROCESSING	GOBP_MITOCHONDRIAL_RNA_PROCESSING		18	-0.683071	-1.24244	0.200993	0.985696	1	97	tags=6%, list=1%, signal=6%					HP_OPPORTUNISTIC_INFECTION	HP_OPPORTUNISTIC_INFECTION		36	0.764399	1.35968	0.115899	0.924365	1	1141	tags=25%, list=9%, signal=27%
HP_HIGH_PITCHED_VOICE	HP_HIGH_PITCHED_VOICE		42	-0.60223	-1.2418	0.182561	0.986671	1	891	tags=14%, list=7%, signal=15%					GOBP_RESPONSE_TO_WOUNDING	GOBP_RESPONSE_TO_WOUNDING		392	0.721532	1.35898	0.11188	0.925588	1	695	tags=16%, list=5%, signal=16%
HP_APLASIA_OF_THE_UTERUS	HP_APLASIA_OF_THE_UTERUS		15	-0.699637	-1.24171	0.246154	0.985373	1	2415	tags=33%, list=19%, signal=41%					GOCC_SECRETORY_GRANULE_MEMBRANE	GOCC_SECRETORY_GRANULE_MEMBRANE		245	0.703686	1.35868	0.145122	0.925244	1	1282	tags=29%, list=10%, signal=32%
HP_EEG_WITH_MULTIFOCAL_SLOW_ACTIVITY	HP_EEG_WITH_MULTIFOCAL_SLOW_ACTIVITY		31	-0.634401	-1.24133	0.200581	0.985268	1	706	tags=16%, list=6%, signal=17%					GOBP_NEGATIVE_REGULATION_OF_PROTEIN_SERINE_THREONINE_KINASE_ACTIVITY	GOBP_NEGATIVE_REGULATION_OF_PROTEIN_SERINE_THREONINE_KINASE_ACTIVITY		92	0.736405	1.35849	0.145049	0.92455	1	515	tags=9%, list=4%, signal=9%
HP_ABNORMALITY_OF_MOLAR	HP_ABNORMALITY_OF_MOLAR		42	-0.601692	-1.24131	0.17341	0.983714	1	1122	tags=17%, list=9%, signal=18%					HP_ABNORMAL_PLATELET_AGGREGATION	HP_ABNORMAL_PLATELET_AGGREGATION		31	0.780325	1.35812	0.130298	0.924575	1	695	tags=23%, list=5%, signal=24%
HP_ABNORMALITY_OF_CIRCULATING_GLUCOCORTICOID_LEVEL	HP_ABNORMALITY_OF_CIRCULATING_GLUCOCORTICOID_LEVEL		43	-0.597851	-1.24105	0.184282	0.983142	1	1073	tags=19%, list=8%, signal=20%					GOBP_RESPONSE_TO_MONOSACCHARIDE	GOBP_RESPONSE_TO_MONOSACCHARIDE		132	0.736522	1.35771	0.164238	0.924644	1	1022	tags=12%, list=8%, signal=13%
HP_LONG_TOE	HP_LONG_TOE		29	-0.626403	-1.24094	0.169916	0.982017	1	2194	tags=31%, list=17%, signal=37%					GOBP_AMMONIUM_ION_METABOLIC_PROCESS	GOBP_AMMONIUM_ION_METABOLIC_PROCESS		16	0.833911	1.35766	0.107616	0.923312	1	351	tags=13%, list=3%, signal=13%
GOBP_POSITIVE_REGULATION_OF_NOTCH_SIGNALING_PATHWAY	GOBP_POSITIVE_REGULATION_OF_NOTCH_SIGNALING_PATHWAY		30	-0.606478	-1.24051	0.163743	0.982122	1	1248	tags=23%, list=10%, signal=26%					GOBP_RESPONSE_TO_NERVE_GROWTH_FACTOR	GOBP_RESPONSE_TO_NERVE_GROWTH_FACTOR		32	0.773143	1.35753	0.120635	0.92228	1	739	tags=13%, list=6%, signal=13%
HP_BROAD_LONG_BONES	HP_BROAD_LONG_BONES		107	-0.540528	-1.24027	0.14539	0.981448	1	1232	tags=17%, list=10%, signal=18%					GOMF_ENDOPEPTIDASE_REGULATOR_ACTIVITY	GOMF_ENDOPEPTIDASE_REGULATOR_ACTIVITY		76	0.740792	1.3567	0.146589	0.924015	1	1078	tags=17%, list=9%, signal=19%
HP_ABNORMAL_MENINGEAL_MORPHOLOGY	HP_ABNORMAL_MENINGEAL_MORPHOLOGY		139	-0.549679	-1.23996	0.143498	0.981129	1	1520	tags=21%, list=12%, signal=23%					GOBP_MUSCLE_ORGAN_DEVELOPMENT	GOBP_MUSCLE_ORGAN_DEVELOPMENT		219	0.721955	1.35661	0.15	0.922863	1	223	tags=4%, list=2%, signal=4%
HP_URETERAL_DUPLICATION	HP_URETERAL_DUPLICATION		41	-0.613684	-1.23934	0.201117	0.981872	1	1889	tags=20%, list=15%, signal=23%					GOBP_NEGATIVE_REGULATION_OF_CELL_ADHESION	GOBP_NEGATIVE_REGULATION_OF_CELL_ADHESION		216	0.718582	1.35649	0.154313	0.92181	1	735	tags=12%, list=6%, signal=13%
GOBP_REGULATION_OF_TISSUE_REMODELING	GOBP_REGULATION_OF_TISSUE_REMODELING		50	-0.587078	-1.23927	0.186747	0.980564	1	844	tags=20%, list=7%, signal=21%					GOBP_RESPONSE_TO_TYPE_II_INTERFERON	GOBP_RESPONSE_TO_TYPE_II_INTERFERON		99	0.735363	1.35643	0.156809	0.920543	1	858	tags=23%, list=7%, signal=25%
HP_PROGEROID_FACIAL_APPEARANCE	HP_PROGEROID_FACIAL_APPEARANCE		21	-0.669624	-1.23856	0.197943	0.981867	1	100	tags=5%, list=1%, signal=5%					GOBP_POSITIVE_REGULATION_OF_INTERLEUKIN_4_PRODUCTION	GOBP_POSITIVE_REGULATION_OF_INTERLEUKIN_4_PRODUCTION		22	0.792564	1.35626	0.131012	0.91972	1	616	tags=23%, list=5%, signal=24%
GOMF_GROWTH_FACTOR_BINDING	GOMF_GROWTH_FACTOR_BINDING		89	-0.57755	-1.23818	0.173285	0.981739	1	463	tags=11%, list=4%, signal=12%					GOBP_REGULATION_OF_LEUKOCYTE_ADHESION_TO_VASCULAR_ENDOTHELIAL_CELL	GOBP_REGULATION_OF_LEUKOCYTE_ADHESION_TO_VASCULAR_ENDOTHELIAL_CELL		27	0.784995	1.35612	0.111842	0.918761	1	1125	tags=44%, list=9%, signal=49%
HP_LOWER_EXTREMITY_JOINT_DISLOCATION	HP_LOWER_EXTREMITY_JOINT_DISLOCATION		236	-0.504244	-1.23775	0.130208	0.981858	1	2215	tags=26%, list=18%, signal=31%					HP_HYPERKINETIC_MOVEMENTS	HP_HYPERKINETIC_MOVEMENTS		26	0.785742	1.3558	0.145286	0.91849	1	228	tags=8%, list=2%, signal=8%
HP_TELECANTHUS	HP_TELECANTHUS		123	-0.545096	-1.23766	0.161702	0.980614	1	1099	tags=12%, list=9%, signal=13%					GOBP_B_CELL_ACTIVATION	GOBP_B_CELL_ACTIVATION		231	0.719969	1.35569	0.144945	0.917386	1	1001	tags=13%, list=8%, signal=14%
GOBP_PYRIMIDINE_NUCLEOSIDE_TRIPHOSPHATE_BIOSYNTHETIC_PROCESS	GOBP_PYRIMIDINE_NUCLEOSIDE_TRIPHOSPHATE_BIOSYNTHETIC_PROCESS		15	-0.689275	-1.23721	0.203747	0.980903	1	1122	tags=27%, list=9%, signal=29%					HP_MENINGITIS	HP_MENINGITIS		65	0.745091	1.35565	0.133333	0.916059	1	1291	tags=29%, list=10%, signal=32%
GOBP_PROTEIN_DEPOLYMERIZATION	GOBP_PROTEIN_DEPOLYMERIZATION		94	-0.541448	-1.23709	0.145038	0.979804	1	1429	tags=16%, list=11%, signal=18%					GOCC_PLATELET_ALPHA_GRANULE_LUMEN	GOCC_PLATELET_ALPHA_GRANULE_LUMEN		46	0.755781	1.35558	0.114155	0.914819	1	729	tags=22%, list=6%, signal=23%
HP_NARROW_PALATE	HP_NARROW_PALATE		148	-0.527845	-1.23652	0.121951	0.980522	1	1894	tags=17%, list=15%, signal=20%					GOBP_GLYCEROPHOSPHOLIPID_CATABOLIC_PROCESS	GOBP_GLYCEROPHOSPHOLIPID_CATABOLIC_PROCESS		23	0.801054	1.35555	0.128411	0.913468	1	1225	tags=22%, list=10%, signal=24%
HP_ABNORMAL_URETER_PHYSIOLOGY	HP_ABNORMAL_URETER_PHYSIOLOGY		159	-0.530928	-1.23642	0.140777	0.979351	1	2221	tags=24%, list=18%, signal=29%					GOBP_NEGATIVE_REGULATION_OF_CELL_MIGRATION_INVOLVED_IN_SPROUTING_ANGIOGENESIS	GOBP_NEGATIVE_REGULATION_OF_CELL_MIGRATION_INVOLVED_IN_SPROUTING_ANGIOGENESIS		15	0.832816	1.3554	0.124334	0.912561	1	111	tags=13%, list=1%, signal=13%
HP_BIPOLAR_AFFECTIVE_DISORDER	HP_BIPOLAR_AFFECTIVE_DISORDER		27	-0.633358	-1.23554	0.21134	0.981255	1	1436	tags=22%, list=11%, signal=25%					GOBP_REGULATION_OF_COLLAGEN_METABOLIC_PROCESS	GOBP_REGULATION_OF_COLLAGEN_METABOLIC_PROCESS		24	0.787414	1.35533	0.136364	0.911374	1	1132	tags=33%, list=9%, signal=37%
HP_APLASIA_HYPOPLASIA_OF_THE_1ST_METACARPAL	HP_APLASIA_HYPOPLASIA_OF_THE_1ST_METACARPAL		22	-0.651735	-1.23549	0.210127	0.979865	1	3266	tags=64%, list=26%, signal=86%					GOCC_FICOLIN_1_RICH_GRANULE_LUMEN	GOCC_FICOLIN_1_RICH_GRANULE_LUMEN		116	0.712257	1.35519	0.155102	0.910398	1	1360	tags=19%, list=11%, signal=21%
GOBP_ANDROGEN_RECEPTOR_SIGNALING_PATHWAY	GOBP_ANDROGEN_RECEPTOR_SIGNALING_PATHWAY		38	-0.59834	-1.2346	0.173469	0.981773	1	1495	tags=32%, list=12%, signal=36%					GOBP_CELLULAR_RESPONSE_TO_TYPE_II_INTERFERON	GOBP_CELLULAR_RESPONSE_TO_TYPE_II_INTERFERON		82	0.729133	1.35514	0.141655	0.909237	1	858	tags=21%, list=7%, signal=22%
GOBP_NEGATIVE_REGULATION_OF_ACTIN_FILAMENT_BUNDLE_ASSEMBLY	GOBP_NEGATIVE_REGULATION_OF_ACTIN_FILAMENT_BUNDLE_ASSEMBLY		27	-0.631497	-1.23446	0.218274	0.980812	1	1512	tags=19%, list=12%, signal=21%					GOBP_LEUKOCYTE_MIGRATION	GOBP_LEUKOCYTE_MIGRATION		284	0.705944	1.35513	0.128993	0.907837	1	667	tags=21%, list=5%, signal=22%
GOBP_NEGATIVE_REGULATION_OF_TRANSLATIONAL_INITIATION	GOBP_NEGATIVE_REGULATION_OF_TRANSLATIONAL_INITIATION		19	-0.667203	-1.23424	0.231169	0.980113	1	3068	tags=58%, list=24%, signal=76%					GOBP_NEGATIVE_REGULATION_OF_ENDOPLASMIC_RETICULUM_UNFOLDED_PROTEIN_RESPONSE	GOBP_NEGATIVE_REGULATION_OF_ENDOPLASMIC_RETICULUM_UNFOLDED_PROTEIN_RESPONSE		15	0.84398	1.35462	0.10339	0.908295	1	725	tags=27%, list=6%, signal=28%
GOBP_HISTONE_MONOUBIQUITINATION	GOBP_HISTONE_MONOUBIQUITINATION		31	-0.625835	-1.23349	0.207447	0.981469	1	1348	tags=19%, list=11%, signal=22%					HP_GINGIVAL_BLEEDING	HP_GINGIVAL_BLEEDING		45	0.767704	1.35432	0.150602	0.908014	1	631	tags=16%, list=5%, signal=16%
GOBP_CAMERA_TYPE_EYE_PHOTORECEPTOR_CELL_DIFFERENTIATION	GOBP_CAMERA_TYPE_EYE_PHOTORECEPTOR_CELL_DIFFERENTIATION		17	-0.675598	-1.23293	0.224719	0.982208	1	736	tags=18%, list=6%, signal=19%					GOBP_NEGATIVE_REGULATION_OF_NEURON_APOPTOTIC_PROCESS	GOBP_NEGATIVE_REGULATION_OF_NEURON_APOPTOTIC_PROCESS		105	0.732414	1.35429	0.144	0.9067	1	194	tags=3%, list=2%, signal=3%
HP_MULTIPLE_LIPOMAS	HP_MULTIPLE_LIPOMAS		26	-0.652435	-1.23201	0.184896	0.98424	1	1260	tags=35%, list=10%, signal=38%					GOBP_REGULATION_OF_HEMATOPOIETIC_PROGENITOR_CELL_DIFFERENTIATION	GOBP_REGULATION_OF_HEMATOPOIETIC_PROGENITOR_CELL_DIFFERENTIATION		36	0.780832	1.35384	0.133956	0.906898	1	572	tags=8%, list=5%, signal=9%
HP_ABNORMAL_LUNG_LOBATION	HP_ABNORMAL_LUNG_LOBATION		28	-0.629968	-1.23148	0.212766	0.984801	1	2194	tags=29%, list=17%, signal=34%					GOBP_POSITIVE_REGULATION_OF_ERK1_AND_ERK2_CASCADE	GOBP_POSITIVE_REGULATION_OF_ERK1_AND_ERK2_CASCADE		125	0.717788	1.35364	0.151715	0.906209	1	677	tags=20%, list=5%, signal=21%
HP_HYPOPLASIA_OF_THE_BRAINSTEM	HP_HYPOPLASIA_OF_THE_BRAINSTEM		70	-0.564078	-1.23059	0.184564	0.986788	1	1369	tags=13%, list=11%, signal=14%					HP_MILIA	HP_MILIA		15	0.818869	1.35288	0.132997	0.907696	1	851	tags=13%, list=7%, signal=14%
GOBP_POSITIVE_REGULATION_OF_ACUTE_INFLAMMATORY_RESPONSE	GOBP_POSITIVE_REGULATION_OF_ACUTE_INFLAMMATORY_RESPONSE		19	-0.656591	-1.23046	0.235897	0.985719	1	8	tags=5%, list=0%, signal=5%					GOBP_POSITIVE_REGULATION_OF_SIGNALING_RECEPTOR_ACTIVITY	GOBP_POSITIVE_REGULATION_OF_SIGNALING_RECEPTOR_ACTIVITY		32	0.769052	1.3526	0.123245	0.90734	1	363	tags=13%, list=3%, signal=13%
GOBP_NEGATIVE_REGULATION_OF_SUPRAMOLECULAR_FIBER_ORGANIZATION	GOBP_NEGATIVE_REGULATION_OF_SUPRAMOLECULAR_FIBER_ORGANIZATION		130	-0.529339	-1.23045	0.159696	0.984239	1	1329	tags=17%, list=11%, signal=19%					HP_PUSTULE	HP_PUSTULE		21	0.796409	1.35256	0.114007	0.906093	1	686	tags=19%, list=5%, signal=20%
GOMF_4_IRON_4_SULFUR_CLUSTER_BINDING	GOMF_4_IRON_4_SULFUR_CLUSTER_BINDING		39	-0.598058	-1.23028	0.185841	0.983459	1	1985	tags=13%, list=16%, signal=15%					GOBP_NEGATIVE_REGULATION_OF_NECROTIC_CELL_DEATH	GOBP_NEGATIVE_REGULATION_OF_NECROTIC_CELL_DEATH		18	0.805028	1.35231	0.126645	0.905649	1	111	tags=6%, list=1%, signal=6%
HP_SYNOSTOSIS_OF_CARPALS_TARSALS	HP_SYNOSTOSIS_OF_CARPALS_TARSALS		30	-0.630354	-1.23023	0.203562	0.982102	1	1232	tags=23%, list=10%, signal=26%					HP_EXANTHEM	HP_EXANTHEM		21	0.801694	1.35213	0.113269	0.904916	1	2070	tags=48%, list=16%, signal=57%
HP_CALVARIAL_SKULL_DEFECT	HP_CALVARIAL_SKULL_DEFECT		20	-0.664847	-1.22992	0.21729	0.981759	1	2697	tags=40%, list=21%, signal=51%					GOBP_REGULATION_OF_SUPEROXIDE_METABOLIC_PROCESS	GOBP_REGULATION_OF_SUPEROXIDE_METABOLIC_PROCESS		24	0.796888	1.35207	0.136437	0.903741	1	1932	tags=54%, list=15%, signal=64%
HP_ABNORMAL_RENAL_MEDULLA_MORPHOLOGY	HP_ABNORMAL_RENAL_MEDULLA_MORPHOLOGY		50	-0.588762	-1.22971	0.177215	0.981038	1	1144	tags=14%, list=9%, signal=15%					GOBP_PHAGOCYTOSIS	GOBP_PHAGOCYTOSIS		184	0.709407	1.35148	0.152478	0.90451	1	1368	tags=28%, list=11%, signal=31%
GOBP_NEGATIVE_REGULATION_OF_CYTOSKELETON_ORGANIZATION	GOBP_NEGATIVE_REGULATION_OF_CYTOSKELETON_ORGANIZATION		128	-0.535759	-1.22942	0.153543	0.980701	1	1329	tags=17%, list=11%, signal=19%					GOBP_CELLULAR_RESPONSE_TO_ABIOTIC_STIMULUS	GOBP_CELLULAR_RESPONSE_TO_ABIOTIC_STIMULUS		265	0.725411	1.3499	0.13494	0.909137	1	578	tags=8%, list=5%, signal=8%
GOBP_CYTOSKELETON_DEPENDENT_INTRACELLULAR_TRANSPORT	GOBP_CYTOSKELETON_DEPENDENT_INTRACELLULAR_TRANSPORT		185	-0.532498	-1.2292	0.169014	0.98007	1	1624	tags=15%, list=13%, signal=16%					HP_BRONCHIECTASIS	HP_BRONCHIECTASIS		122	0.726917	1.34931	0.163043	0.909938	1	890	tags=13%, list=7%, signal=14%
HP_APLASTIC_HYPOPLASTIC_TOENAIL	HP_APLASTIC_HYPOPLASTIC_TOENAIL		90	-0.552629	-1.22884	0.139535	0.979955	1	2507	tags=33%, list=20%, signal=41%					GOBP_PEPTIDYL_ARGININE_MODIFICATION	GOBP_PEPTIDYL_ARGININE_MODIFICATION		18	0.807433	1.34863	0.123519	0.911083	1	85	tags=6%, list=1%, signal=6%
HP_BIFID_UVULA	HP_BIFID_UVULA		124	-0.532288	-1.22857	0.155462	0.979471	1	2057	tags=23%, list=16%, signal=27%					GOMF_DNA_BINDING_TRANSCRIPTION_FACTOR_BINDING	GOMF_DNA_BINDING_TRANSCRIPTION_FACTOR_BINDING		404	0.711116	1.34763	0.109541	0.913515	1	424	tags=3%, list=3%, signal=3%
HP_ABNORMAL_CHEEK_MORPHOLOGY	HP_ABNORMAL_CHEEK_MORPHOLOGY		203	-0.524882	-1.22773	0.145078	0.981391	1	1199	tags=18%, list=9%, signal=19%					GOMF_GLYCOLIPID_BINDING	GOMF_GLYCOLIPID_BINDING		22	0.796015	1.34758	0.141903	0.912307	1	1249	tags=32%, list=10%, signal=35%
HP_ABNORMAL_RIB_MORPHOLOGY	HP_ABNORMAL_RIB_MORPHOLOGY		242	-0.515006	-1.22743	0.138728	0.981033	1	1260	tags=13%, list=10%, signal=14%					GOBP_INTERLEUKIN_4_PRODUCTION	GOBP_INTERLEUKIN_4_PRODUCTION		27	0.775642	1.3466	0.1232	0.914583	1	616	tags=19%, list=5%, signal=19%
HP_SPINA_BIFIDA_OCCULTA	HP_SPINA_BIFIDA_OCCULTA		56	-0.575212	-1.2273	0.183333	0.98004	1	2215	tags=36%, list=18%, signal=43%					HP_SKIN_RASH	HP_SKIN_RASH		120	0.747023	1.34638	0.182415	0.914002	1	1220	tags=22%, list=10%, signal=24%
HP_HIP_DISLOCATION	HP_HIP_DISLOCATION		194	-0.509229	-1.22716	0.156863	0.979095	1	2194	tags=26%, list=17%, signal=31%					GOBP_PEPTIDYL_LYSINE_TRIMETHYLATION	GOBP_PEPTIDYL_LYSINE_TRIMETHYLATION		36	0.745301	1.34621	0.142638	0.913232	1	208	tags=8%, list=2%, signal=8%
GOBP_NEGATIVE_REGULATION_OF_ENDOTHELIAL_CELL_APOPTOTIC_PROCESS	GOBP_NEGATIVE_REGULATION_OF_ENDOTHELIAL_CELL_APOPTOTIC_PROCESS		22	-0.640372	-1.22681	0.203518	0.97897	1	359	tags=9%, list=3%, signal=9%					GOBP_REGULATION_OF_INFLAMMATORY_RESPONSE	GOBP_REGULATION_OF_INFLAMMATORY_RESPONSE		280	0.700094	1.34589	0.134293	0.912979	1	692	tags=18%, list=5%, signal=18%
HP_MACRODONTIA	HP_MACRODONTIA		21	-0.672312	-1.2266	0.223587	0.97831	1	696	tags=14%, list=6%, signal=15%					GOCC_RIBONUCLEOPROTEIN_GRANULE	GOCC_RIBONUCLEOPROTEIN_GRANULE		230	0.703992	1.34563	0.153656	0.912559	1	701	tags=6%, list=6%, signal=6%
HP_SHORT_NOSE	HP_SHORT_NOSE		246	-0.511712	-1.22643	0.137725	0.977483	1	2215	tags=25%, list=18%, signal=29%					GOBP_STRIATED_MUSCLE_CELL_PROLIFERATION	GOBP_STRIATED_MUSCLE_CELL_PROLIFERATION		45	0.756009	1.34537	0.15	0.912129	1	148	tags=4%, list=1%, signal=4%
GOCC_CELL_CELL_JUNCTION	GOCC_CELL_CELL_JUNCTION		359	-0.500624	-1.22563	0.144928	0.979041	1	761	tags=12%, list=6%, signal=13%					GOBP_3_UTR_MEDIATED_MRNA_STABILIZATION	GOBP_3_UTR_MEDIATED_MRNA_STABILIZATION		20	0.806439	1.345	0.126023	0.912114	1	18	tags=5%, list=0%, signal=5%
GOBP_CYTOKINE_PRODUCTION_INVOLVED_IN_INFLAMMATORY_RESPONSE	GOBP_CYTOKINE_PRODUCTION_INVOLVED_IN_INFLAMMATORY_RESPONSE		43	-0.605011	-1.22554	0.189759	0.977936	1	4	tags=2%, list=0%, signal=2%					GOBP_GRANULOCYTE_MIGRATION	GOBP_GRANULOCYTE_MIGRATION		100	0.722716	1.34424	0.161549	0.9135	1	661	tags=24%, list=5%, signal=25%
HP_ABNORMAL_BLOOD_PHOSPHATE_CONCENTRATION	HP_ABNORMAL_BLOOD_PHOSPHATE_CONCENTRATION		43	-0.590129	-1.22553	0.192308	0.976471	1	614	tags=9%, list=5%, signal=10%					GOBP_REGULATION_OF_TOLERANCE_INDUCTION	GOBP_REGULATION_OF_TOLERANCE_INDUCTION		16	0.785406	1.34422	0.123778	0.912156	1	1762	tags=44%, list=14%, signal=51%
HP_ABNORMAL_LABIA_MORPHOLOGY	HP_ABNORMAL_LABIA_MORPHOLOGY		53	-0.581349	-1.22438	0.163205	0.979594	1	462	tags=9%, list=4%, signal=10%					GOCC_PHAGOCYTIC_CUP	GOCC_PHAGOCYTIC_CUP		27	0.779783	1.34389	0.145631	0.912	1	1303	tags=26%, list=10%, signal=29%
GOBP_POSITIVE_REGULATION_OF_EPITHELIAL_CELL_DIFFERENTIATION	GOBP_POSITIVE_REGULATION_OF_EPITHELIAL_CELL_DIFFERENTIATION		31	-0.614538	-1.22298	0.221591	0.983679	1	762	tags=23%, list=6%, signal=24%					HP_UNUSUAL_INFECTION_BY_ANATOMICAL_SITE	HP_UNUSUAL_INFECTION_BY_ANATOMICAL_SITE		92	0.724702	1.34365	0.151967	0.911512	1	1350	tags=28%, list=11%, signal=31%
HP_RENAL_TUBULAR_ACIDOSIS	HP_RENAL_TUBULAR_ACIDOSIS		41	-0.600663	-1.22248	0.187861	0.9841	1	986	tags=10%, list=8%, signal=11%					GOBP_NEGATIVE_REGULATION_OF_PROGRAMMED_NECROTIC_CELL_DEATH	GOBP_NEGATIVE_REGULATION_OF_PROGRAMMED_NECROTIC_CELL_DEATH		17	0.808374	1.34332	0.119403	0.911326	1	111	tags=6%, list=1%, signal=6%
HP_SUPERNUMERARY_TOOTH	HP_SUPERNUMERARY_TOOTH		36	-0.611714	-1.22227	0.186047	0.983461	1	2496	tags=47%, list=20%, signal=59%					GOBP_REGULATION_OF_PHOSPHATIDYLINOSITOL_3_KINASE_SIGNALING	GOBP_REGULATION_OF_PHOSPHATIDYLINOSITOL_3_KINASE_SIGNALING		77	0.728017	1.34245	0.138418	0.913169	1	1314	tags=26%, list=10%, signal=29%
GOBP_NEURON_MATURATION	GOBP_NEURON_MATURATION		33	-0.613602	-1.2219	0.180328	0.983359	1	1140	tags=21%, list=9%, signal=23%					HP_TYPICAL_ABSENCE_SEIZURE	HP_TYPICAL_ABSENCE_SEIZURE		16	0.818286	1.34224	0.133779	0.912581	1	21	tags=6%, list=0%, signal=6%
HP_NEUROPATHIC_SPINAL_ARTHROPATHY	HP_NEUROPATHIC_SPINAL_ARTHROPATHY		18	-0.6662	-1.22178	0.243315	0.9823	1	60	tags=6%, list=0%, signal=6%					GOBP_3_UTR_MEDIATED_MRNA_DESTABILIZATION	GOBP_3_UTR_MEDIATED_MRNA_DESTABILIZATION		16	0.817795	1.34189	0.149502	0.912457	1	18	tags=6%, list=0%, signal=6%
HP_ABNORMALITY_OF_THE_ABDOMINAL_WALL	HP_ABNORMALITY_OF_THE_ABDOMINAL_WALL		393	-0.488451	-1.2217	0.138889	0.981082	1	1248	tags=12%, list=10%, signal=13%					GOBP_CHOLESTEROL_EFFLUX	GOBP_CHOLESTEROL_EFFLUX		36	0.763312	1.34123	0.143731	0.913624	1	456	tags=8%, list=4%, signal=9%
GOBP_REGULATION_OF_TELOMERE_MAINTENANCE_IN_RESPONSE_TO_DNA_DAMAGE	GOBP_REGULATION_OF_TELOMERE_MAINTENANCE_IN_RESPONSE_TO_DNA_DAMAGE		19	-0.644484	-1.22083	0.236585	0.983004	1	3669	tags=42%, list=29%, signal=59%					GOBP_PLATELET_AGGREGATION	GOBP_PLATELET_AGGREGATION		59	0.740113	1.34095	0.138374	0.913348	1	785	tags=22%, list=6%, signal=23%
HP_GENERALIZED_HYPOPIGMENTATION	HP_GENERALIZED_HYPOPIGMENTATION		25	-0.646606	-1.2206	0.235294	0.982415	1	281	tags=8%, list=2%, signal=8%					GOBP_UNSATURATED_FATTY_ACID_BIOSYNTHETIC_PROCESS	GOBP_UNSATURATED_FATTY_ACID_BIOSYNTHETIC_PROCESS		35	0.769788	1.34057	0.148693	0.913442	1	812	tags=23%, list=6%, signal=24%
GOMF_ATPASE_COUPLED_INTRAMEMBRANE_LIPID_TRANSPORTER_ACTIVITY	GOMF_ATPASE_COUPLED_INTRAMEMBRANE_LIPID_TRANSPORTER_ACTIVITY		22	-0.661605	-1.22051	0.225974	0.981295	1	32	tags=5%, list=0%, signal=5%					HP_LIMITATION_OF_NECK_MOTION	HP_LIMITATION_OF_NECK_MOTION		19	0.799538	1.34015	0.111643	0.91365	1	69	tags=5%, list=1%, signal=5%
HP_ABNORMAL_ORAL_FRENULUM_MORPHOLOGY	HP_ABNORMAL_ORAL_FRENULUM_MORPHOLOGY		49	-0.595052	-1.22051	0.181556	0.979827	1	975	tags=10%, list=8%, signal=11%					HP_ECCHYMOSIS	HP_ECCHYMOSIS		47	0.732556	1.34006	0.143491	0.912605	1	398	tags=11%, list=3%, signal=11%
HP_AORTIC_VALVE_STENOSIS	HP_AORTIC_VALVE_STENOSIS		46	-0.582937	-1.22031	0.186186	0.979161	1	1022	tags=13%, list=8%, signal=14%					GOMF_CYSTEINE_TYPE_ENDOPEPTIDASE_REGULATOR_ACTIVITY_INVOLVED_IN_APOPTOTIC_PROCESS	GOMF_CYSTEINE_TYPE_ENDOPEPTIDASE_REGULATOR_ACTIVITY_INVOLVED_IN_APOPTOTIC_PROCESS		30	0.76965	1.33996	0.144462	0.911634	1	1720	tags=47%, list=14%, signal=54%
HP_LARGE_EARLOBE	HP_LARGE_EARLOBE		28	-0.633223	-1.21991	0.193634	0.979211	1	2753	tags=39%, list=22%, signal=50%					HP_BLOODY_DIARRHEA	HP_BLOODY_DIARRHEA		39	0.759854	1.33977	0.144377	0.910956	1	783	tags=18%, list=6%, signal=19%
HP_APLASIA_CUTIS_CONGENITA_OF_SCALP	HP_APLASIA_CUTIS_CONGENITA_OF_SCALP		16	-0.674496	-1.21974	0.245431	0.978365	1	2697	tags=31%, list=21%, signal=40%					HP_INCREASED_CIRCULATING_LACTATE_DEHYDROGENASE_CONCENTRATION	HP_INCREASED_CIRCULATING_LACTATE_DEHYDROGENASE_CONCENTRATION		52	0.741211	1.33916	0.139605	0.911898	1	2090	tags=35%, list=17%, signal=41%
HP_MORPHOLOGICAL_ABNORMALITY_OF_THE_SEMICIRCULAR_CANAL	HP_MORPHOLOGICAL_ABNORMALITY_OF_THE_SEMICIRCULAR_CANAL		16	-0.682149	-1.21961	0.230769	0.977426	1	1394	tags=25%, list=11%, signal=28%					GOBP_ACUTE_INFLAMMATORY_RESPONSE_TO_ANTIGENIC_STIMULUS	GOBP_ACUTE_INFLAMMATORY_RESPONSE_TO_ANTIGENIC_STIMULUS		19	0.796469	1.33884	0.148867	0.911688	1	1239	tags=53%, list=10%, signal=58%
GOBP_POSITIVE_REGULATION_OF_PROTEIN_POLYUBIQUITINATION	GOBP_POSITIVE_REGULATION_OF_PROTEIN_POLYUBIQUITINATION		17	-0.676252	-1.21922	0.221675	0.977449	1	1297	tags=12%, list=10%, signal=13%					GOCC_COLLAGEN_CONTAINING_EXTRACELLULAR_MATRIX	GOCC_COLLAGEN_CONTAINING_EXTRACELLULAR_MATRIX		203	0.714676	1.33875	0.168342	0.910671	1	879	tags=18%, list=7%, signal=19%
HP_ABNORMAL_EYELID_PHYSIOLOGY	HP_ABNORMAL_EYELID_PHYSIOLOGY		29	-0.639299	-1.21887	0.226064	0.977321	1	1087	tags=21%, list=9%, signal=23%					GOBP_FATTY_ACID_DERIVATIVE_METABOLIC_PROCESS	GOBP_FATTY_ACID_DERIVATIVE_METABOLIC_PROCESS		52	0.752287	1.33865	0.154887	0.909688	1	883	tags=17%, list=7%, signal=19%
GOBP_MICROTUBULE_BASED_TRANSPORT	GOBP_MICROTUBULE_BASED_TRANSPORT		175	-0.541875	-1.21869	0.191919	0.97658	1	1624	tags=13%, list=13%, signal=15%					GOBP_ERK1_AND_ERK2_CASCADE	GOBP_ERK1_AND_ERK2_CASCADE		208	0.701218	1.33861	0.1774	0.908458	1	690	tags=16%, list=5%, signal=17%
HP_NEOPLASM_OF_THE_TRACHEOBRONCHIAL_SYSTEM	HP_NEOPLASM_OF_THE_TRACHEOBRONCHIAL_SYSTEM		16	-0.681966	-1.21852	0.230216	0.975757	1	1291	tags=19%, list=10%, signal=21%					GOMF_MISFOLDED_PROTEIN_BINDING	GOMF_MISFOLDED_PROTEIN_BINDING		25	0.779865	1.33845	0.134615	0.907726	1	1407	tags=32%, list=11%, signal=36%
GOCC_U2_TYPE_SPLICEOSOMAL_COMPLEX	GOCC_U2_TYPE_SPLICEOSOMAL_COMPLEX		89	-0.551508	-1.21849	0.167236	0.974382	1	2428	tags=33%, list=19%, signal=40%					GOBP_POSITIVE_REGULATION_OF_RESPONSE_TO_CYTOKINE_STIMULUS	GOBP_POSITIVE_REGULATION_OF_RESPONSE_TO_CYTOKINE_STIMULUS		58	0.746487	1.33835	0.152695	0.906751	1	1351	tags=26%, list=11%, signal=29%
GOBP_O_GLYCAN_PROCESSING	GOBP_O_GLYCAN_PROCESSING		31	-0.61514	-1.21748	0.233333	0.976873	1	1118	tags=19%, list=9%, signal=21%					GOMF_TETRAPYRROLE_BINDING	GOMF_TETRAPYRROLE_BINDING		70	0.721245	1.33749	0.145923	0.908651	1	763	tags=14%, list=6%, signal=15%
GOMF_POLY_PYRIMIDINE_TRACT_BINDING	GOMF_POLY_PYRIMIDINE_TRACT_BINDING		22	-0.627356	-1.21729	0.229551	0.976159	1	2337	tags=45%, list=18%, signal=56%					HP_PERIVENTRICULAR_WHITE_MATTER_HYPERINTENSITIES	HP_PERIVENTRICULAR_WHITE_MATTER_HYPERINTENSITIES		17	0.796697	1.33732	0.158147	0.907944	1	1579	tags=24%, list=12%, signal=27%
HP_ABNORMAL_BLISTERING_OF_THE_SKIN	HP_ABNORMAL_BLISTERING_OF_THE_SKIN		81	-0.561036	-1.21705	0.190311	0.975742	1	458	tags=6%, list=4%, signal=6%					HP_ANTINUCLEAR_ANTIBODY_POSITIVITY	HP_ANTINUCLEAR_ANTIBODY_POSITIVITY		39	0.749869	1.33686	0.145313	0.908346	1	1775	tags=44%, list=14%, signal=51%
HP_BROAD_PHALANGES_OF_THE_HAND	HP_BROAD_PHALANGES_OF_THE_HAND		80	-0.536865	-1.2169	0.146429	0.974903	1	2379	tags=34%, list=19%, signal=41%					GOBP_NEGATIVE_REGULATION_OF_DNA_METABOLIC_PROCESS	GOBP_NEGATIVE_REGULATION_OF_DNA_METABOLIC_PROCESS		122	0.717229	1.33675	0.16485	0.907436	1	970	tags=9%, list=8%, signal=10%
GOBP_PROTEIN_O_LINKED_MANNOSYLATION	GOBP_PROTEIN_O_LINKED_MANNOSYLATION		17	-0.686756	-1.21681	0.261574	0.97374	1	562	tags=18%, list=4%, signal=18%					GOBP_FATTY_ACID_BIOSYNTHETIC_PROCESS	GOBP_FATTY_ACID_BIOSYNTHETIC_PROCESS		103	0.708272	1.3367	0.147541	0.906278	1	1922	tags=28%, list=15%, signal=33%
HP_GENERALIZED_HIRSUTISM	HP_GENERALIZED_HIRSUTISM		77	-0.557651	-1.21679	0.176656	0.972387	1	2818	tags=36%, list=22%, signal=46%					GOBP_REGULATION_OF_NUCLEAR_TRANSCRIBED_MRNA_CATABOLIC_PROCESS_DEADENYLATION_DEPENDENT_DECAY	GOBP_REGULATION_OF_NUCLEAR_TRANSCRIBED_MRNA_CATABOLIC_PROCESS_DEADENYLATION_DEPENDENT_DECAY		24	0.794397	1.33618	0.146457	0.906877	1	578	tags=13%, list=5%, signal=13%
HP_BUPHTHALMOS	HP_BUPHTHALMOS		17	-0.665274	-1.21676	0.233173	0.97105	1	1846	tags=35%, list=15%, signal=41%					GOBP_NEGATIVE_REGULATION_OF_BLOOD_VESSEL_ENDOTHELIAL_CELL_MIGRATION	GOBP_NEGATIVE_REGULATION_OF_BLOOD_VESSEL_ENDOTHELIAL_CELL_MIGRATION		31	0.758191	1.3361	0.137318	0.905839	1	366	tags=16%, list=3%, signal=17%
GOBP_AXIS_ELONGATION	GOBP_AXIS_ELONGATION		15	-0.681014	-1.21638	0.225182	0.971177	1	847	tags=27%, list=7%, signal=29%					HP_RHEUMATOID_ARTHRITIS	HP_RHEUMATOID_ARTHRITIS		19	0.801485	1.33579	0.144279	0.905676	1	326	tags=16%, list=3%, signal=16%
GOBP_POSITIVE_REGULATION_OF_MITOCHONDRIAL_TRANSLATION	GOBP_POSITIVE_REGULATION_OF_MITOCHONDRIAL_TRANSLATION		16	-0.664762	-1.21612	0.231707	0.970728	1	97	tags=6%, list=1%, signal=6%					GOMF_CARBOHYDRATE_BINDING	GOMF_CARBOHYDRATE_BINDING		162	0.702197	1.33521	0.187173	0.906577	1	887	tags=23%, list=7%, signal=25%
HP_INCREASED_NUCHAL_TRANSLUCENCY	HP_INCREASED_NUCHAL_TRANSLUCENCY		43	-0.591343	-1.2156	0.189759	0.971249	1	2232	tags=33%, list=18%, signal=39%					GOBP_DENDRITIC_CELL_CYTOKINE_PRODUCTION	GOBP_DENDRITIC_CELL_CYTOKINE_PRODUCTION		19	0.79633	1.33473	0.12437	0.907041	1	814	tags=21%, list=6%, signal=22%
GOCC_MICROTUBULE_PLUS_END	GOCC_MICROTUBULE_PLUS_END		22	-0.641041	-1.21523	0.21608	0.97127	1	2714	tags=41%, list=21%, signal=52%					GOBP_LEUKOCYTE_DEGRANULATION	GOBP_LEUKOCYTE_DEGRANULATION		71	0.727966	1.33463	0.157819	0.906089	1	1002	tags=37%, list=8%, signal=40%
GOMF_VOLTAGE_GATED_POTASSIUM_CHANNEL_ACTIVITY	GOMF_VOLTAGE_GATED_POTASSIUM_CHANNEL_ACTIVITY		32	-0.614198	-1.21514	0.22372	0.970204	1	794	tags=22%, list=6%, signal=23%					GOBP_REGULATION_OF_EPIDERMIS_DEVELOPMENT	GOBP_REGULATION_OF_EPIDERMIS_DEVELOPMENT		44	0.74427	1.33447	0.141085	0.905398	1	639	tags=11%, list=5%, signal=12%
HP_SHORT_FACE	HP_SHORT_FACE		15	-0.668668	-1.21502	0.271635	0.969271	1	1082	tags=33%, list=9%, signal=36%					GOBP_LEUKOCYTE_DIFFERENTIATION	GOBP_LEUKOCYTE_DIFFERENTIATION		494	0.709229	1.33398	0.0909091	0.905861	1	920	tags=15%, list=7%, signal=15%
HP_APLASIA_HYPOPLASIA_INVOLVING_BONES_OF_THE_FEET	HP_APLASIA_HYPOPLASIA_INVOLVING_BONES_OF_THE_FEET		216	-0.532753	-1.21481	0.202312	0.968687	1	2449	tags=30%, list=19%, signal=37%					GOBP_EMBRYO_DEVELOPMENT_ENDING_IN_BIRTH_OR_EGG_HATCHING	GOBP_EMBRYO_DEVELOPMENT_ENDING_IN_BIRTH_OR_EGG_HATCHING		489	0.701832	1.33376	0.109131	0.905372	1	211	tags=1%, list=2%, signal=1%
GOBP_MRNA_CIS_SPLICING_VIA_SPLICEOSOME	GOBP_MRNA_CIS_SPLICING_VIA_SPLICEOSOME		23	-0.635123	-1.2147	0.238095	0.967706	1	2234	tags=43%, list=18%, signal=53%					GOBP_POSITIVE_REGULATION_OF_TOR_SIGNALING	GOBP_POSITIVE_REGULATION_OF_TOR_SIGNALING		46	0.754125	1.33373	0.1375	0.904137	1	1009	tags=11%, list=8%, signal=12%
HP_PATELLAR_APLASIA	HP_PATELLAR_APLASIA		15	-0.680731	-1.21429	0.254854	0.967863	1	1232	tags=20%, list=10%, signal=22%					GOBP_REGENERATION	GOBP_REGENERATION		127	0.711762	1.33349	0.170323	0.903673	1	827	tags=10%, list=7%, signal=11%
GOBP_POSITIVE_REGULATION_OF_ORGANELLE_ASSEMBLY	GOBP_POSITIVE_REGULATION_OF_ORGANELLE_ASSEMBLY		75	-0.547886	-1.21386	0.170068	0.96818	1	2131	tags=27%, list=17%, signal=32%					GOBP_SYNCYTIUM_FORMATION	GOBP_SYNCYTIUM_FORMATION		42	0.750403	1.333	0.152074	0.904166	1	735	tags=14%, list=6%, signal=15%
GOBP_RNA_POLYMERASE_II_PREINITIATION_COMPLEX_ASSEMBLY	GOBP_RNA_POLYMERASE_II_PREINITIATION_COMPLEX_ASSEMBLY		53	-0.570353	-1.21361	0.192878	0.967677	1	1955	tags=19%, list=15%, signal=22%					HP_CELIAC_DISEASE	HP_CELIAC_DISEASE		25	0.77314	1.33285	0.152709	0.903406	1	1087	tags=32%, list=9%, signal=35%
GOBP_PROTEIN_MANNOSYLATION	GOBP_PROTEIN_MANNOSYLATION		21	-0.657743	-1.21357	0.235751	0.966444	1	562	tags=14%, list=4%, signal=15%					HP_LYMPHADENITIS	HP_LYMPHADENITIS		16	0.80045	1.33282	0.141414	0.902222	1	1291	tags=38%, list=10%, signal=42%
HP_UPPER_EXTREMITY_JOINT_DISLOCATION	HP_UPPER_EXTREMITY_JOINT_DISLOCATION		67	-0.540138	-1.21348	0.175	0.965391	1	1006	tags=13%, list=8%, signal=15%					GOBP_VASCULAR_WOUND_HEALING	GOBP_VASCULAR_WOUND_HEALING		15	0.807213	1.33278	0.15122	0.901076	1	1022	tags=40%, list=8%, signal=43%
HP_BIFID_RIBS	HP_BIFID_RIBS		15	-0.679358	-1.21327	0.215311	0.964756	1	2729	tags=53%, list=22%, signal=68%					GOCC_PHAGOCYTIC_VESICLE_MEMBRANE	GOCC_PHAGOCYTIC_VESICLE_MEMBRANE		68	0.725651	1.33141	0.136765	0.904861	1	1287	tags=25%, list=10%, signal=28%
GOBP_IMPORT_INTO_NUCLEUS	GOBP_IMPORT_INTO_NUCLEUS		134	-0.52474	-1.21279	0.189655	0.965304	1	1969	tags=26%, list=16%, signal=31%					GOBP_POSITIVE_REGULATION_OF_DNA_BIOSYNTHETIC_PROCESS	GOBP_POSITIVE_REGULATION_OF_DNA_BIOSYNTHETIC_PROCESS		65	0.712239	1.33095	0.150972	0.905272	1	1135	tags=11%, list=9%, signal=12%
GOCC_STEREOCILIUM_TIP	GOCC_STEREOCILIUM_TIP		15	-0.666722	-1.2121	0.266169	0.966592	1	849	tags=20%, list=7%, signal=21%					GOBP_NEGATIVE_REGULATION_OF_ENDOPLASMIC_RETICULUM_STRESS_INDUCED_INTRINSIC_APOPTOTIC_SIGNALING_PATHWAY	GOBP_NEGATIVE_REGULATION_OF_ENDOPLASMIC_RETICULUM_STRESS_INDUCED_INTRINSIC_APOPTOTIC_SIGNALING_PATHWAY		18	0.78635	1.33026	0.149502	0.906476	1	1905	tags=39%, list=15%, signal=46%
GOMF_ALPHA_ACTININ_BINDING	GOMF_ALPHA_ACTININ_BINDING		16	-0.682444	-1.21203	0.262255	0.965417	1	1846	tags=31%, list=15%, signal=37%					GOCC_TERTIARY_GRANULE_LUMEN	GOCC_TERTIARY_GRANULE_LUMEN		44	0.744962	1.33003	0.140127	0.906117	1	1368	tags=48%, list=11%, signal=53%
HP_POOR_COORDINATION	HP_POOR_COORDINATION		31	-0.616362	-1.21201	0.213542	0.964118	1	2429	tags=35%, list=19%, signal=44%					GOBP_PRIMARY_ALCOHOL_METABOLIC_PROCESS	GOBP_PRIMARY_ALCOHOL_METABOLIC_PROCESS		56	0.729834	1.32992	0.147493	0.905217	1	641	tags=14%, list=5%, signal=15%
GOCC_CYTOPLASMIC_MICROTUBULE	GOCC_CYTOPLASMIC_MICROTUBULE		75	-0.548076	-1.2118	0.171329	0.963566	1	1230	tags=15%, list=10%, signal=16%					GOBP_PHOSPHOLIPID_CATABOLIC_PROCESS	GOBP_PHOSPHOLIPID_CATABOLIC_PROCESS		39	0.743538	1.3296	0.154198	0.905145	1	1472	tags=23%, list=12%, signal=26%
HP_APLASIA_HYPOPLASIA_AFFECTING_THE_ANTERIOR_SEGMENT_OF_THE_EYE	HP_APLASIA_HYPOPLASIA_AFFECTING_THE_ANTERIOR_SEGMENT_OF_THE_EYE		107	-0.538444	-1.21177	0.167857	0.962303	1	2219	tags=22%, list=18%, signal=27%					GOBP_DEPHOSPHORYLATION	GOBP_DEPHOSPHORYLATION		282	0.702242	1.32887	0.146459	0.906544	1	565	tags=5%, list=4%, signal=5%
HP_INTELLECTUAL_DISABILITY_MODERATE	HP_INTELLECTUAL_DISABILITY_MODERATE		130	-0.519615	-1.21152	0.178082	0.96186	1	1815	tags=20%, list=14%, signal=23%					GOBP_ACTIVATION_OF_IMMUNE_RESPONSE	GOBP_ACTIVATION_OF_IMMUNE_RESPONSE		393	0.701768	1.32875	0.129885	0.905671	1	1217	tags=21%, list=10%, signal=23%
HP_ABNORMALITY_OF_THE_FONTANELLES_OR_CRANIAL_SUTURES	HP_ABNORMALITY_OF_THE_FONTANELLES_OR_CRANIAL_SUTURES		340	-0.500085	-1.21121	0.191489	0.96172	1	1215	tags=12%, list=10%, signal=13%					HP_PSORIASIFORM_DERMATITIS	HP_PSORIASIFORM_DERMATITIS		20	0.809334	1.32826	0.140203	0.906086	1	363	tags=15%, list=3%, signal=15%
HP_NEOPLASM_OF_STRIATED_MUSCLE	HP_NEOPLASM_OF_STRIATED_MUSCLE		23	-0.640458	-1.21082	0.211796	0.961878	1	1394	tags=26%, list=11%, signal=29%					GOMF_TRANSITION_METAL_ION_TRANSMEMBRANE_TRANSPORTER_ACTIVITY	GOMF_TRANSITION_METAL_ION_TRANSMEMBRANE_TRANSPORTER_ACTIVITY		33	0.765921	1.32786	0.177019	0.906384	1	530	tags=12%, list=4%, signal=13%
GOBP_POSITIVE_REGULATION_OF_CANONICAL_WNT_SIGNALING_PATHWAY	GOBP_POSITIVE_REGULATION_OF_CANONICAL_WNT_SIGNALING_PATHWAY		82	-0.546356	-1.21079	0.161616	0.960651	1	2054	tags=22%, list=16%, signal=26%					GOBP_HISTONE_H3_K4_TRIMETHYLATION	GOBP_HISTONE_H3_K4_TRIMETHYLATION		18	0.791857	1.32711	0.139116	0.907788	1	208	tags=17%, list=2%, signal=17%
GOBP_POLY_A_PLUS_MRNA_EXPORT_FROM_NUCLEUS	GOBP_POLY_A_PLUS_MRNA_EXPORT_FROM_NUCLEUS		18	-0.671583	-1.21	0.243523	0.962191	1	1803	tags=22%, list=14%, signal=26%					HP_ABNORMALITY_OF_PROTHROMBIN	HP_ABNORMALITY_OF_PROTHROMBIN		41	0.738281	1.32705	0.14511	0.90675	1	1251	tags=29%, list=10%, signal=32%
HP_SYRINGOMYELIA	HP_SYRINGOMYELIA		25	-0.632954	-1.20993	0.230971	0.961109	1	2221	tags=48%, list=18%, signal=58%					HP_CONGENITAL_MALFORMATION_OF_THE_RIGHT_HEART	HP_CONGENITAL_MALFORMATION_OF_THE_RIGHT_HEART		58	0.713645	1.32697	0.153731	0.905779	1	356	tags=9%, list=3%, signal=9%
GOMF_BHLH_TRANSCRIPTION_FACTOR_BINDING	GOMF_BHLH_TRANSCRIPTION_FACTOR_BINDING		22	-0.625062	-1.2093	0.233668	0.962076	1	1421	tags=36%, list=11%, signal=41%					HP_INFECTIOUS_ENCEPHALITIS	HP_INFECTIOUS_ENCEPHALITIS		39	0.75633	1.32684	0.158209	0.904971	1	1350	tags=33%, list=11%, signal=37%
GOBP_REGULATION_OF_NOTCH_SIGNALING_PATHWAY	GOBP_REGULATION_OF_NOTCH_SIGNALING_PATHWAY		71	-0.55764	-1.20928	0.190476	0.96078	1	1720	tags=25%, list=14%, signal=29%					GOBP_NEGATIVE_REGULATION_OF_RESPONSE_TO_EXTERNAL_STIMULUS	GOBP_NEGATIVE_REGULATION_OF_RESPONSE_TO_EXTERNAL_STIMULUS		282	0.700687	1.32647	0.148325	0.905055	1	1022	tags=18%, list=8%, signal=19%
GOCC_MYOFILAMENT	GOCC_MYOFILAMENT		16	-0.67424	-1.20899	0.24359	0.960575	1	1708	tags=19%, list=13%, signal=22%					GOBP_NEGATIVE_REGULATION_OF_OXIDOREDUCTASE_ACTIVITY	GOBP_NEGATIVE_REGULATION_OF_OXIDOREDUCTASE_ACTIVITY		17	0.803687	1.32636	0.142367	0.904151	1	1168	tags=35%, list=9%, signal=39%
HP_ABNORMAL_MORPHOLOGY_OF_ULNA	HP_ABNORMAL_MORPHOLOGY_OF_ULNA		122	-0.533322	-1.20864	0.157676	0.960574	1	2097	tags=25%, list=17%, signal=30%					GOBP_RESPONSE_TO_OXYGEN_LEVELS	GOBP_RESPONSE_TO_OXYGEN_LEVELS		242	0.697424	1.32462	0.163507	0.909192	1	801	tags=11%, list=6%, signal=12%
HP_UPPER_LIMB_UNDERGROWTH	HP_UPPER_LIMB_UNDERGROWTH		69	-0.558328	-1.20821	0.173077	0.96091	1	2058	tags=29%, list=16%, signal=34%					HP_ABNORMAL_LOWER_MOTOR_NEURON_MORPHOLOGY	HP_ABNORMAL_LOWER_MOTOR_NEURON_MORPHOLOGY		25	0.777216	1.32459	0.147208	0.908026	1	827	tags=12%, list=7%, signal=13%
HP_ABNORMALITY_OF_THE_GLABELLA	HP_ABNORMALITY_OF_THE_GLABELLA		21	-0.641797	-1.20812	0.217391	0.959909	1	2624	tags=43%, list=21%, signal=54%					GOMF_GLUTATHIONE_TRANSFERASE_ACTIVITY	GOMF_GLUTATHIONE_TRANSFERASE_ACTIVITY		20	0.792118	1.32456	0.151466	0.906852	1	2017	tags=35%, list=16%, signal=42%
HP_EPISPADIAS	HP_EPISPADIAS		22	-0.635459	-1.20802	0.244094	0.958909	1	975	tags=14%, list=8%, signal=15%					GOBP_FC_GAMMA_RECEPTOR_SIGNALING_PATHWAY	GOBP_FC_GAMMA_RECEPTOR_SIGNALING_PATHWAY		31	0.778085	1.32336	0.156398	0.90994	1	577	tags=26%, list=5%, signal=27%
HP_PROPORTIONATE_SHORT_STATURE	HP_PROPORTIONATE_SHORT_STATURE		115	-0.537545	-1.20799	0.149466	0.957672	1	1225	tags=11%, list=10%, signal=12%					GOBP_PLATELET_MORPHOGENESIS	GOBP_PLATELET_MORPHOGENESIS		24	0.769539	1.32178	0.146219	0.914429	1	392	tags=13%, list=3%, signal=13%
GOBP_REGULATION_OF_CELL_FATE_COMMITMENT	GOBP_REGULATION_OF_CELL_FATE_COMMITMENT		23	-0.646478	-1.2074	0.240106	0.958514	1	838	tags=17%, list=7%, signal=19%					GOBP_REGULATION_OF_STEROL_TRANSPORT	GOBP_REGULATION_OF_STEROL_TRANSPORT		41	0.734742	1.32144	0.149123	0.91434	1	474	tags=7%, list=4%, signal=8%
GOBP_POSITIVE_REGULATION_OF_INSULIN_SECRETION_INVOLVED_IN_CELLULAR_RESPONSE_TO_GLUCOSE_STIMULUS	GOBP_POSITIVE_REGULATION_OF_INSULIN_SECRETION_INVOLVED_IN_CELLULAR_RESPONSE_TO_GLUCOSE_STIMULUS		18	-0.651994	-1.20725	0.236641	0.95773	1	40	tags=6%, list=0%, signal=6%					GOMF_SCAVENGER_RECEPTOR_ACTIVITY	GOMF_SCAVENGER_RECEPTOR_ACTIVITY		25	0.746264	1.32081	0.151613	0.915331	1	1275	tags=32%, list=10%, signal=36%
GOCC_CUL2_RING_UBIQUITIN_LIGASE_COMPLEX	GOCC_CUL2_RING_UBIQUITIN_LIGASE_COMPLEX		20	-0.645215	-1.20627	0.232984	0.960133	1	2505	tags=30%, list=20%, signal=37%					GOBP_PERK_MEDIATED_UNFOLDED_PROTEIN_RESPONSE	GOBP_PERK_MEDIATED_UNFOLDED_PROTEIN_RESPONSE		17	0.800481	1.32069	0.159864	0.914557	1	935	tags=18%, list=7%, signal=19%
GOBP_CARTILAGE_DEVELOPMENT	GOBP_CARTILAGE_DEVELOPMENT		114	-0.533792	-1.20608	0.159851	0.959535	1	1511	tags=24%, list=12%, signal=27%					HP_CONGENITAL_ICHTHYOSIFORM_ERYTHRODERMA	HP_CONGENITAL_ICHTHYOSIFORM_ERYTHRODERMA		15	0.806253	1.32058	0.131012	0.913682	1	606	tags=13%, list=5%, signal=14%
HP_ABNORMAL_MORPHOLOGY_OF_THE_NASAL_ALAE	HP_ABNORMAL_MORPHOLOGY_OF_THE_NASAL_ALAE		491	-0.485773	-1.20607	0.116279	0.958203	1	2134	tags=22%, list=17%, signal=25%					GOBP_NEGATIVE_REGULATION_OF_CYTOKINE_PRODUCTION_INVOLVED_IN_IMMUNE_RESPONSE	GOBP_NEGATIVE_REGULATION_OF_CYTOKINE_PRODUCTION_INVOLVED_IN_IMMUNE_RESPONSE		27	0.772142	1.32054	0.155803	0.912581	1	1022	tags=30%, list=8%, signal=32%
HP_ESOPHAGITIS	HP_ESOPHAGITIS		25	-0.621245	-1.20603	0.196643	0.957043	1	1271	tags=16%, list=10%, signal=18%					GOBP_REGULATION_OF_OSTEOCLAST_DIFFERENTIATION	GOBP_REGULATION_OF_OSTEOCLAST_DIFFERENTIATION		49	0.73657	1.32046	0.153846	0.911593	1	697	tags=20%, list=6%, signal=22%
GOBP_REGULATION_OF_BMP_SIGNALING_PATHWAY	GOBP_REGULATION_OF_BMP_SIGNALING_PATHWAY		56	-0.560868	-1.20601	0.180124	0.955798	1	1818	tags=38%, list=14%, signal=44%					GOBP_REGULATION_OF_MITOTIC_CELL_CYCLE_PHASE_TRANSITION	GOBP_REGULATION_OF_MITOTIC_CELL_CYCLE_PHASE_TRANSITION		298	0.704739	1.3203	0.146399	0.910946	1	209	tags=2%, list=2%, signal=2%
HP_CENTRAL_SCOTOMA	HP_CENTRAL_SCOTOMA		32	-0.61211	-1.20577	0.214689	0.955396	1	479	tags=16%, list=4%, signal=16%					HP_ABNORMAL_FEMALE_REPRODUCTIVE_SYSTEM_PHYSIOLOGY	HP_ABNORMAL_FEMALE_REPRODUCTIVE_SYSTEM_PHYSIOLOGY		241	0.701567	1.32022	0.158151	0.910018	1	695	tags=7%, list=5%, signal=8%
GOBP_FACULTATIVE_HETEROCHROMATIN_FORMATION	GOBP_FACULTATIVE_HETEROCHROMATIN_FORMATION		37	-0.586786	-1.20552	0.183432	0.955017	1	1747	tags=19%, list=14%, signal=22%					GOBP_LOW_DENSITY_LIPOPROTEIN_PARTICLE_CLEARANCE	GOBP_LOW_DENSITY_LIPOPROTEIN_PARTICLE_CLEARANCE		22	0.782674	1.32012	0.152941	0.909075	1	1517	tags=36%, list=12%, signal=41%
HP_ABNORMAL_THYROID_STIMULATING_HORMONE_LEVEL	HP_ABNORMAL_THYROID_STIMULATING_HORMONE_LEVEL		17	-0.676547	-1.20541	0.252427	0.954122	1	789	tags=18%, list=6%, signal=19%					GOBP_PORPHYRIN_CONTAINING_COMPOUND_METABOLIC_PROCESS	GOBP_PORPHYRIN_CONTAINING_COMPOUND_METABOLIC_PROCESS		42	0.737725	1.31872	0.149852	0.913036	1	667	tags=14%, list=5%, signal=15%
HP_ABNORMAL_CIRCULATING_ADRENOCORTICOTROPIN_CONCENTRATION	HP_ABNORMAL_CIRCULATING_ADRENOCORTICOTROPIN_CONCENTRATION		32	-0.611474	-1.20524	0.209239	0.953416	1	1073	tags=19%, list=8%, signal=20%					GOBP_ARACHIDONIC_ACID_METABOLIC_PROCESS	GOBP_ARACHIDONIC_ACID_METABOLIC_PROCESS		25	0.763075	1.31861	0.144499	0.912168	1	767	tags=20%, list=6%, signal=21%
HP_DEEPLY_SET_EYE	HP_DEEPLY_SET_EYE		203	-0.500497	-1.2051	0.137755	0.952658	1	2668	tags=30%, list=21%, signal=37%					HP_AGAMMAGLOBULINEMIA	HP_AGAMMAGLOBULINEMIA		24	0.768358	1.3178	0.161765	0.913872	1	939	tags=17%, list=7%, signal=18%
GOCC_PRERIBOSOME_SMALL_SUBUNIT_PRECURSOR	GOCC_PRERIBOSOME_SMALL_SUBUNIT_PRECURSOR		15	-0.670093	-1.20488	0.244186	0.952118	1	2976	tags=40%, list=24%, signal=52%					GOMF_MIRNA_BINDING	GOMF_MIRNA_BINDING		33	0.749154	1.31765	0.150555	0.913076	1	567	tags=12%, list=4%, signal=13%
HP_THIN_UPPER_LIP_VERMILION	HP_THIN_UPPER_LIP_VERMILION		250	-0.529729	-1.20467	0.185393	0.9516	1	2385	tags=25%, list=19%, signal=30%					GOBP_ALCOHOL_BIOSYNTHETIC_PROCESS	GOBP_ALCOHOL_BIOSYNTHETIC_PROCESS		105	0.718053	1.31697	0.186275	0.914323	1	1159	tags=12%, list=9%, signal=14%
HP_PROGRESSIVE_CEREBELLAR_ATAXIA	HP_PROGRESSIVE_CEREBELLAR_ATAXIA		82	-0.544781	-1.20384	0.169611	0.953273	1	1087	tags=7%, list=9%, signal=8%					GOBP_CELLULAR_RESPONSE_TO_GLUCOSE_STARVATION	GOBP_CELLULAR_RESPONSE_TO_GLUCOSE_STARVATION		45	0.731572	1.31687	0.131148	0.913458	1	934	tags=13%, list=7%, signal=14%
GOCC_SYNAPTIC_MEMBRANE	GOCC_SYNAPTIC_MEMBRANE		204	-0.508101	-1.20371	0.155779	0.952381	1	898	tags=14%, list=7%, signal=15%					HP_ABNORMAL_STOMACH_MORPHOLOGY	HP_ABNORMAL_STOMACH_MORPHOLOGY		219	0.698473	1.31637	0.169788	0.914031	1	135	tags=2%, list=1%, signal=2%
GOBP_EPHRIN_RECEPTOR_SIGNALING_PATHWAY	GOBP_EPHRIN_RECEPTOR_SIGNALING_PATHWAY		35	-0.570371	-1.2037	0.203753	0.951121	1	1191	tags=29%, list=9%, signal=31%					HP_ABNORMAL_CIRCULATING_CHOLESTEROL_CONCENTRATION	HP_ABNORMAL_CIRCULATING_CHOLESTEROL_CONCENTRATION		91	0.712477	1.31604	0.172911	0.91397	1	291	tags=3%, list=2%, signal=3%
HP_ABNORMALITY_OF_THE_AUDITORY_CANAL	HP_ABNORMALITY_OF_THE_AUDITORY_CANAL		58	-0.563566	-1.20356	0.179941	0.950358	1	1507	tags=21%, list=12%, signal=23%					HP_CORPUS_CALLOSUM_ATROPHY	HP_CORPUS_CALLOSUM_ATROPHY		26	0.760401	1.31594	0.151369	0.913061	1	906	tags=12%, list=7%, signal=12%
GOBP_EMBRYONIC_HEART_TUBE_DEVELOPMENT	GOBP_EMBRYONIC_HEART_TUBE_DEVELOPMENT		55	-0.562439	-1.20316	0.196774	0.950521	1	1342	tags=16%, list=11%, signal=18%					GOBP_REGULATION_OF_MYELOID_LEUKOCYTE_MEDIATED_IMMUNITY	GOBP_REGULATION_OF_MYELOID_LEUKOCYTE_MEDIATED_IMMUNITY		52	0.725504	1.31581	0.147661	0.912287	1	1002	tags=37%, list=8%, signal=40%
GOBP_GLUTAMATE_RECEPTOR_SIGNALING_PATHWAY	GOBP_GLUTAMATE_RECEPTOR_SIGNALING_PATHWAY		26	-0.634156	-1.2031	0.239193	0.949447	1	684	tags=23%, list=5%, signal=24%					GOBP_CELLULAR_POLYSACCHARIDE_CATABOLIC_PROCESS	GOBP_CELLULAR_POLYSACCHARIDE_CATABOLIC_PROCESS		16	0.808039	1.31573	0.152318	0.911363	1	886	tags=19%, list=7%, signal=20%
GOBP_REGULATION_OF_MORPHOGENESIS_OF_AN_EPITHELIUM	GOBP_REGULATION_OF_MORPHOGENESIS_OF_AN_EPITHELIUM		36	-0.589998	-1.20296	0.193989	0.948673	1	1200	tags=33%, list=9%, signal=37%					GOBP_NEUTROPHIL_MIGRATION	GOBP_NEUTROPHIL_MIGRATION		83	0.71023	1.31562	0.160274	0.910563	1	661	tags=23%, list=5%, signal=24%
GOBP_NADH_DEHYDROGENASE_COMPLEX_ASSEMBLY	GOBP_NADH_DEHYDROGENASE_COMPLEX_ASSEMBLY		58	-0.559589	-1.20265	0.199405	0.948636	1	2016	tags=26%, list=16%, signal=31%					GOBP_HYPEROSMOTIC_RESPONSE	GOBP_HYPEROSMOTIC_RESPONSE		21	0.770041	1.31552	0.169967	0.90964	1	714	tags=19%, list=6%, signal=20%
HP_ABNORMAL_NUMBER_OF_INCISORS	HP_ABNORMAL_NUMBER_OF_INCISORS		39	-0.579352	-1.20262	0.206395	0.947476	1	1079	tags=28%, list=9%, signal=31%					GOBP_RESPONSE_TO_LITHIUM_ION	GOBP_RESPONSE_TO_LITHIUM_ION		17	0.789881	1.3152	0.154229	0.9096	1	1181	tags=29%, list=9%, signal=32%
GOBP_POSITIVE_REGULATION_OF_TRANSFORMING_GROWTH_FACTOR_BETA_PRODUCTION	GOBP_POSITIVE_REGULATION_OF_TRANSFORMING_GROWTH_FACTOR_BETA_PRODUCTION		15	-0.707759	-1.20248	0.254854	0.946635	1	1285	tags=27%, list=10%, signal=30%					GOBP_REGULATION_OF_MRNA_CATABOLIC_PROCESS	GOBP_REGULATION_OF_MRNA_CATABOLIC_PROCESS		167	0.688027	1.31474	0.185	0.909983	1	636	tags=6%, list=5%, signal=6%
HP_AORTIC_ARCH_ANEURYSM	HP_AORTIC_ARCH_ANEURYSM		29	-0.624555	-1.20202	0.217848	0.947138	1	2614	tags=45%, list=21%, signal=56%					GOCC_TRANSCRIPTION_REGULATOR_COMPLEX	GOCC_TRANSCRIPTION_REGULATOR_COMPLEX		395	0.698926	1.31464	0.135198	0.909128	1	382	tags=3%, list=3%, signal=3%
HP_HAMMERTOE	HP_HAMMERTOE		45	-0.584264	-1.20181	0.168142	0.946611	1	1217	tags=11%, list=10%, signal=12%					GOBP_RNA_CATABOLIC_PROCESS	GOBP_RNA_CATABOLIC_PROCESS		266	0.685031	1.31437	0.168646	0.908921	1	636	tags=5%, list=5%, signal=5%
GOCC_INNER_MITOCHONDRIAL_MEMBRANE_PROTEIN_COMPLEX	GOCC_INNER_MITOCHONDRIAL_MEMBRANE_PROTEIN_COMPLEX		140	-0.527283	-1.20164	0.185185	0.94593	1	2659	tags=27%, list=21%, signal=34%					GOBP_REGULATION_OF_MYELOID_CELL_DIFFERENTIATION	GOBP_REGULATION_OF_MYELOID_CELL_DIFFERENTIATION		164	0.692186	1.31411	0.191546	0.908651	1	1023	tags=20%, list=8%, signal=21%
HP_ABNORMAL_UVULA_MORPHOLOGY	HP_ABNORMAL_UVULA_MORPHOLOGY		152	-0.520248	-1.20118	0.142857	0.946328	1	2057	tags=22%, list=16%, signal=26%					HP_ABNORMALITY_OF_THE_PERIORBITAL_REGION	HP_ABNORMALITY_OF_THE_PERIORBITAL_REGION		203	0.686478	1.31407	0.175031	0.907585	1	674	tags=6%, list=5%, signal=6%
GOBP_POSITIVE_REGULATION_OF_EPIDERMIS_DEVELOPMENT	GOBP_POSITIVE_REGULATION_OF_EPIDERMIS_DEVELOPMENT		21	-0.633393	-1.20101	0.246193	0.945609	1	749	tags=24%, list=6%, signal=25%					GOBP_POSITIVE_CHEMOTAXIS	GOBP_POSITIVE_CHEMOTAXIS		35	0.748391	1.3136	0.158805	0.907988	1	463	tags=17%, list=4%, signal=18%
HP_BILATERAL_TALIPES_EQUINOVARUS	HP_BILATERAL_TALIPES_EQUINOVARUS		25	-0.629849	-1.20099	0.230352	0.944428	1	1224	tags=24%, list=10%, signal=27%					GOBP_POSITIVE_REGULATION_OF_EXCITATORY_POSTSYNAPTIC_POTENTIAL	GOBP_POSITIVE_REGULATION_OF_EXCITATORY_POSTSYNAPTIC_POTENTIAL		16	0.793471	1.3133	0.151618	0.90784	1	86	tags=13%, list=1%, signal=13%
HP_POOR_HEAD_CONTROL	HP_POOR_HEAD_CONTROL		171	-0.508908	-1.20056	0.167401	0.944814	1	928	tags=9%, list=7%, signal=9%					GOBP_CELLULAR_ALDEHYDE_METABOLIC_PROCESS	GOBP_CELLULAR_ALDEHYDE_METABOLIC_PROCESS		43	0.733473	1.31271	0.147493	0.908715	1	641	tags=7%, list=5%, signal=7%
HP_PERIVENTRICULAR_NODULAR_HETEROTOPIA	HP_PERIVENTRICULAR_NODULAR_HETEROTOPIA		16	-0.664476	-1.20013	0.237852	0.945211	1	497	tags=13%, list=4%, signal=13%					GOMF_PEPTIDASE_ACTIVITY	GOMF_PEPTIDASE_ACTIVITY		372	0.68337	1.31265	0.143982	0.90772	1	1055	tags=11%, list=8%, signal=12%
HP_WRIST_FLEXION_CONTRACTURE	HP_WRIST_FLEXION_CONTRACTURE		22	-0.629274	-1.20007	0.216418	0.944177	1	331	tags=9%, list=3%, signal=9%					GOBP_ORGANISM_EMERGENCE_FROM_PROTECTIVE_STRUCTURE	GOBP_ORGANISM_EMERGENCE_FROM_PROTECTIVE_STRUCTURE		19	0.795103	1.31211	0.171381	0.908434	1	180	tags=11%, list=1%, signal=11%
HP_ABNORMAL_NOSTRIL_MORPHOLOGY	HP_ABNORMAL_NOSTRIL_MORPHOLOGY		430	-0.490854	-1.20004	0.140625	0.942996	1	2134	tags=22%, list=17%, signal=26%					GOMF_PEPTIDE_ANTIGEN_BINDING	GOMF_PEPTIDE_ANTIGEN_BINDING		17	0.793705	1.31169	0.150912	0.908766	1	1799	tags=76%, list=14%, signal=89%
HP_ABNORMALITY_OF_MOUTH_SIZE	HP_ABNORMALITY_OF_MOUTH_SIZE		330	-0.486971	-1.19993	0.141892	0.942107	1	2232	tags=25%, list=18%, signal=30%					GOBP_REGULATION_OF_RESPONSE_TO_ENDOPLASMIC_RETICULUM_STRESS	GOBP_REGULATION_OF_RESPONSE_TO_ENDOPLASMIC_RETICULUM_STRESS		75	0.709536	1.3115	0.17	0.908191	1	1350	tags=23%, list=11%, signal=25%
HP_POLYHYDRAMNIOS	HP_POLYHYDRAMNIOS		202	-0.511554	-1.19993	0.183168	0.940859	1	1750	tags=15%, list=14%, signal=18%					GOBP_REGULATION_OF_FATTY_ACID_BIOSYNTHETIC_PROCESS	GOBP_REGULATION_OF_FATTY_ACID_BIOSYNTHETIC_PROCESS		30	0.75916	1.311	0.167173	0.908732	1	1668	tags=30%, list=13%, signal=34%
GOCC_PRESYNAPTIC_MEMBRANE	GOCC_PRESYNAPTIC_MEMBRANE		89	-0.526967	-1.19989	0.165468	0.939771	1	1192	tags=17%, list=9%, signal=18%					GOMF_STEROID_DEHYDROGENASE_ACTIVITY	GOMF_STEROID_DEHYDROGENASE_ACTIVITY		19	0.784918	1.31071	0.134907	0.908614	1	286	tags=16%, list=2%, signal=16%
GOBP_POSITIVE_REGULATION_OF_MEIOTIC_CELL_CYCLE	GOBP_POSITIVE_REGULATION_OF_MEIOTIC_CELL_CYCLE		15	-0.658799	-1.19973	0.264339	0.939082	1	1248	tags=27%, list=10%, signal=30%					GOBP_POSITIVE_REGULATION_OF_CELL_ADHESION_MEDIATED_BY_INTEGRIN	GOBP_POSITIVE_REGULATION_OF_CELL_ADHESION_MEDIATED_BY_INTEGRIN		15	0.801452	1.31032	0.15534	0.908822	1	644	tags=27%, list=5%, signal=28%
GOBP_UBIQUITIN_DEPENDENT_PROTEIN_CATABOLIC_PROCESS_VIA_THE_MULTIVESICULAR_BODY_SORTING_PATHWAY	GOBP_UBIQUITIN_DEPENDENT_PROTEIN_CATABOLIC_PROCESS_VIA_THE_MULTIVESICULAR_BODY_SORTING_PATHWAY		31	-0.620935	-1.19952	0.22029	0.938637	1	1329	tags=16%, list=11%, signal=18%					HP_INCREASED_CIRCULATING_INTERFERON_GAMMA_CONCENTRATION	HP_INCREASED_CIRCULATING_INTERFERON_GAMMA_CONCENTRATION		18	0.773993	1.30965	0.154514	0.91002	1	1733	tags=28%, list=14%, signal=32%
GOBP_REGULATION_OF_SYNAPSE_ASSEMBLY	GOBP_REGULATION_OF_SYNAPSE_ASSEMBLY		61	-0.557747	-1.19948	0.195513	0.937521	1	1560	tags=26%, list=12%, signal=30%					GOBP_LEARNING	GOBP_LEARNING		92	0.709761	1.30848	0.178718	0.913143	1	336	tags=5%, list=3%, signal=6%
HP_HYPERCONVEX_NAIL	HP_HYPERCONVEX_NAIL		16	-0.660337	-1.19938	0.268354	0.936597	1	2415	tags=31%, list=19%, signal=39%					GOMF_GTPASE_ACTIVITY	GOMF_GTPASE_ACTIVITY		260	0.697028	1.30816	0.158901	0.913049	1	1018	tags=11%, list=8%, signal=11%
GOBP_ALTERNATIVE_MRNA_SPLICING_VIA_SPLICEOSOME	GOBP_ALTERNATIVE_MRNA_SPLICING_VIA_SPLICEOSOME		61	-0.55713	-1.19924	0.16568	0.935791	1	2194	tags=41%, list=17%, signal=49%					HP_GOUT	HP_GOUT		15	0.794112	1.30715	0.166384	0.915348	1	1573	tags=47%, list=12%, signal=53%
GOMF_HISTONE_H3K4_METHYLTRANSFERASE_ACTIVITY	GOMF_HISTONE_H3K4_METHYLTRANSFERASE_ACTIVITY		17	-0.65109	-1.19895	0.248804	0.935638	1	1311	tags=18%, list=10%, signal=20%					HP_TRANSIENT_ISCHEMIC_ATTACK	HP_TRANSIENT_ISCHEMIC_ATTACK		34	0.752546	1.30715	0.155624	0.914147	1	366	tags=9%, list=3%, signal=9%
HP_WEAK_VOICE	HP_WEAK_VOICE		21	-0.647238	-1.19873	0.246787	0.93527	1	1062	tags=29%, list=8%, signal=31%					GOBP_NEGATIVE_REGULATION_OF_INFLAMMATORY_RESPONSE	GOBP_NEGATIVE_REGULATION_OF_INFLAMMATORY_RESPONSE		115	0.684477	1.30709	0.169377	0.913164	1	827	tags=19%, list=7%, signal=20%
GOBP_EMBRYONIC_PATTERN_SPECIFICATION	GOBP_EMBRYONIC_PATTERN_SPECIFICATION		37	-0.592718	-1.19823	0.232295	0.935757	1	1793	tags=32%, list=14%, signal=38%					GOMF_RIBONUCLEASE_ACTIVITY	GOMF_RIBONUCLEASE_ACTIVITY		110	0.702081	1.30707	0.172554	0.912016	1	950	tags=8%, list=8%, signal=9%
GOBP_REGULATION_OF_RIG_I_SIGNALING_PATHWAY	GOBP_REGULATION_OF_RIG_I_SIGNALING_PATHWAY		18	-0.647017	-1.19802	0.259953	0.93519	1	1828	tags=28%, list=14%, signal=32%					GOBP_DEFENSE_RESPONSE_TO_FUNGUS	GOBP_DEFENSE_RESPONSE_TO_FUNGUS		29	0.741821	1.30674	0.173701	0.912034	1	1125	tags=38%, list=9%, signal=42%
GOCC_MITOTIC_SPINDLE_POLE	GOCC_MITOTIC_SPINDLE_POLE		36	-0.596891	-1.19739	0.217391	0.936292	1	3082	tags=36%, list=24%, signal=48%					GOBP_REACTIVE_OXYGEN_SPECIES_BIOSYNTHETIC_PROCESS	GOBP_REACTIVE_OXYGEN_SPECIES_BIOSYNTHETIC_PROCESS		37	0.741899	1.30601	0.164634	0.913491	1	1477	tags=32%, list=12%, signal=37%
HP_THIN_EYEBROW	HP_THIN_EYEBROW		17	-0.643515	-1.19714	0.267139	0.935924	1	397	tags=18%, list=3%, signal=18%					GOBP_INFLAMMATORY_CELL_APOPTOTIC_PROCESS	GOBP_INFLAMMATORY_CELL_APOPTOTIC_PROCESS		19	0.771599	1.30578	0.160535	0.913188	1	1281	tags=32%, list=10%, signal=35%
HP_PORENCEPHALIC_CYST	HP_PORENCEPHALIC_CYST		27	-0.607031	-1.19674	0.244949	0.93614	1	2104	tags=30%, list=17%, signal=35%					GOMF_LYSOPHOSPHOLIPASE_ACTIVITY	GOMF_LYSOPHOSPHOLIPASE_ACTIVITY		19	0.79067	1.30549	0.143573	0.913015	1	1225	tags=21%, list=10%, signal=23%
HP_VISUAL_ACUITY_TEST_ABNORMALITY	HP_VISUAL_ACUITY_TEST_ABNORMALITY		15	-0.669416	-1.19671	0.252427	0.935047	1	1073	tags=33%, list=8%, signal=36%					HP_LOSS_OF_SPEECH	HP_LOSS_OF_SPEECH		40	0.737156	1.30508	0.163359	0.913307	1	1601	tags=23%, list=13%, signal=26%
GOBP_ENDOCHONDRAL_BONE_MORPHOGENESIS	GOBP_ENDOCHONDRAL_BONE_MORPHOGENESIS		37	-0.584074	-1.19663	0.196375	0.934093	1	2046	tags=27%, list=16%, signal=32%					HP_ABNORMALITY_OF_SECONDARY_SEXUAL_HAIR	HP_ABNORMALITY_OF_SECONDARY_SEXUAL_HAIR		33	0.732722	1.30503	0.155556	0.91229	1	164	tags=9%, list=1%, signal=9%
HP_MACULAR_EDEMA	HP_MACULAR_EDEMA		21	-0.637926	-1.19622	0.227723	0.934329	1	1965	tags=38%, list=16%, signal=45%					GOMF_GTPASE_ACTIVATOR_ACTIVITY	GOMF_GTPASE_ACTIVATOR_ACTIVITY		231	0.680511	1.30481	0.192077	0.911997	1	690	tags=6%, list=5%, signal=6%
HP_HYPOPHOSPHATEMIA	HP_HYPOPHOSPHATEMIA		32	-0.588514	-1.19318	0.231362	0.944077	1	614	tags=9%, list=5%, signal=10%					GOBP_MYELOID_CELL_ACTIVATION_INVOLVED_IN_IMMUNE_RESPONSE	GOBP_MYELOID_CELL_ACTIVATION_INVOLVED_IN_IMMUNE_RESPONSE		82	0.711332	1.30477	0.178371	0.910939	1	1133	tags=37%, list=9%, signal=40%
GOBP_TRANSCRIPTION_PREINITIATION_COMPLEX_ASSEMBLY	GOBP_TRANSCRIPTION_PREINITIATION_COMPLEX_ASSEMBLY		66	-0.537378	-1.19291	0.190789	0.943886	1	1955	tags=18%, list=15%, signal=21%					HP_SEPSIS	HP_SEPSIS		87	0.70187	1.30471	0.16092	0.909979	1	1514	tags=24%, list=12%, signal=27%
HP_RENAL_CELL_CARCINOMA	HP_RENAL_CELL_CARCINOMA		61	-0.55414	-1.19234	0.190625	0.944706	1	2501	tags=30%, list=20%, signal=37%					GOBP_TETRAPYRROLE_METABOLIC_PROCESS	GOBP_TETRAPYRROLE_METABOLIC_PROCESS		49	0.716025	1.30467	0.148529	0.908904	1	667	tags=12%, list=5%, signal=13%
HP_APNEA	HP_APNEA		275	-0.493775	-1.19219	0.165468	0.944051	1	1863	tags=19%, list=15%, signal=22%					GOBP_NEGATIVE_REGULATION_OF_STRIATED_MUSCLE_CELL_DIFFERENTIATION	GOBP_NEGATIVE_REGULATION_OF_STRIATED_MUSCLE_CELL_DIFFERENTIATION		27	0.761572	1.30441	0.171429	0.908699	1	415	tags=19%, list=3%, signal=19%
GOMF_MICROTUBULE_PLUS_END_BINDING	GOMF_MICROTUBULE_PLUS_END_BINDING		21	-0.644526	-1.19209	0.264706	0.943188	1	2906	tags=43%, list=23%, signal=56%					GOBP_DETECTION_OF_BIOTIC_STIMULUS	GOBP_DETECTION_OF_BIOTIC_STIMULUS		28	0.747707	1.30409	0.163492	0.908645	1	1871	tags=54%, list=15%, signal=63%
HP_ABNORMALITY_OF_THE_DISTAL_PHALANX_OF_THE_THUMB	HP_ABNORMALITY_OF_THE_DISTAL_PHALANX_OF_THE_THUMB		22	-0.635311	-1.19206	0.242424	0.942102	1	619	tags=14%, list=5%, signal=14%					HP_PAPILLOMA	HP_PAPILLOMA		47	0.732583	1.30383	0.157252	0.908403	1	890	tags=13%, list=7%, signal=14%
HP_BROAD_EYEBROW	HP_BROAD_EYEBROW		23	-0.638424	-1.19172	0.254854	0.942186	1	2617	tags=35%, list=21%, signal=44%					GOCC_PHAGOCYTIC_VESICLE	GOCC_PHAGOCYTIC_VESICLE		127	0.695662	1.30382	0.177083	0.907245	1	1309	tags=24%, list=10%, signal=26%
HP_IRIS_COLOBOMA	HP_IRIS_COLOBOMA		126	-0.520302	-1.19134	0.208494	0.942323	1	2977	tags=34%, list=24%, signal=44%					HP_WHEEZING	HP_WHEEZING		32	0.746116	1.3034	0.177215	0.907624	1	1536	tags=31%, list=12%, signal=35%
GOBP_NEGATIVE_REGULATION_OF_CELL_CYCLE_G2_M_PHASE_TRANSITION	GOBP_NEGATIVE_REGULATION_OF_CELL_CYCLE_G2_M_PHASE_TRANSITION		64	-0.549965	-1.19122	0.200637	0.941564	1	2058	tags=17%, list=16%, signal=20%					GOBP_RESPONSE_TO_CARBOHYDRATE	GOBP_RESPONSE_TO_CARBOHYDRATE		155	0.702036	1.30246	0.197403	0.909844	1	1022	tags=13%, list=8%, signal=14%
HP_APLASIA_HYPOPLASIA_INVOLVING_THE_METACARPAL_BONES	HP_APLASIA_HYPOPLASIA_INVOLVING_THE_METACARPAL_BONES		104	-0.536	-1.19023	0.191235	0.943902	1	2110	tags=28%, list=17%, signal=33%					GOBP_PLASMA_LIPOPROTEIN_PARTICLE_CLEARANCE	GOBP_PLASMA_LIPOPROTEIN_PARTICLE_CLEARANCE		27	0.75352	1.30228	0.137008	0.909352	1	1573	tags=37%, list=12%, signal=42%
GOBP_CAMP_METABOLIC_PROCESS	GOBP_CAMP_METABOLIC_PROCESS		16	-0.665079	-1.1902	0.246914	0.942782	1	1324	tags=44%, list=10%, signal=49%					GOMF_SOLUTE_PROTON_SYMPORTER_ACTIVITY	GOMF_SOLUTE_PROTON_SYMPORTER_ACTIVITY		18	0.766567	1.30207	0.157627	0.908947	1	348	tags=11%, list=3%, signal=11%
HP_RENAL_CYST	HP_RENAL_CYST		223	-0.496394	-1.19015	0.174603	0.941792	1	2221	tags=22%, list=18%, signal=26%					HP_ABNORMALITY_OF_THE_COAGULATION_CASCADE	HP_ABNORMALITY_OF_THE_COAGULATION_CASCADE		115	0.695036	1.30203	0.177181	0.907926	1	1330	tags=25%, list=11%, signal=28%
HP_LOWER_LIMB_ASYMMETRY	HP_LOWER_LIMB_ASYMMETRY		36	-0.581993	-1.18993	0.220859	0.9414	1	2426	tags=39%, list=19%, signal=48%					GOBP_NEGATIVE_REGULATION_OF_TRANSFERASE_ACTIVITY	GOBP_NEGATIVE_REGULATION_OF_TRANSFERASE_ACTIVITY		227	0.697539	1.30167	0.178484	0.908035	1	690	tags=8%, list=5%, signal=8%
GOCC_DISTAL_AXON	GOCC_DISTAL_AXON		183	-0.50236	-1.18954	0.172973	0.941612	1	1014	tags=11%, list=8%, signal=12%					GOMF_CHEMOATTRACTANT_ACTIVITY	GOMF_CHEMOATTRACTANT_ACTIVITY		16	0.790461	1.30145	0.167539	0.907663	1	301	tags=19%, list=2%, signal=19%
GOMF_TRANSFORMING_GROWTH_FACTOR_BETA_BINDING	GOMF_TRANSFORMING_GROWTH_FACTOR_BETA_BINDING		20	-0.629908	-1.18728	0.260638	0.948705	1	580	tags=20%, list=5%, signal=21%					GOMF_CHROMATIN_BINDING	GOMF_CHROMATIN_BINDING		469	0.681503	1.30138	0.128702	0.906749	1	297	tags=3%, list=2%, signal=3%
GOBP_CELLULAR_RESPONSE_TO_VITAMIN_D	GOBP_CELLULAR_RESPONSE_TO_VITAMIN_D		15	-0.673075	-1.18723	0.289673	0.947657	1	328	tags=13%, list=3%, signal=14%					GOBP_REGULATION_OF_PHAGOCYTOSIS	GOBP_REGULATION_OF_PHAGOCYTOSIS		74	0.708537	1.30127	0.162554	0.905969	1	1368	tags=31%, list=11%, signal=35%
GOMF_CYCLOSPORIN_A_BINDING	GOMF_CYCLOSPORIN_A_BINDING		17	-0.660826	-1.18721	0.268409	0.946524	1	1741	tags=29%, list=14%, signal=34%					GOMF_GROWTH_FACTOR_RECEPTOR_BINDING	GOMF_GROWTH_FACTOR_RECEPTOR_BINDING		82	0.699257	1.30119	0.172073	0.905132	1	1135	tags=21%, list=9%, signal=23%
HP_NARROW_PALPEBRAL_FISSURE	HP_NARROW_PALPEBRAL_FISSURE		50	-0.565025	-1.18711	0.223926	0.945676	1	2554	tags=44%, list=20%, signal=55%					GOMF_ACID_THIOL_LIGASE_ACTIVITY	GOMF_ACID_THIOL_LIGASE_ACTIVITY		21	0.750214	1.30102	0.173139	0.904542	1	435	tags=10%, list=3%, signal=10%
GOCC_EXORIBONUCLEASE_COMPLEX	GOCC_EXORIBONUCLEASE_COMPLEX		19	-0.652074	-1.18659	0.260204	0.946331	1	1113	tags=11%, list=9%, signal=12%					HP_CEREBRAL_WHITE_MATTER_ATROPHY	HP_CEREBRAL_WHITE_MATTER_ATROPHY		46	0.735798	1.30057	0.163636	0.905014	1	906	tags=11%, list=7%, signal=12%
GOBP_HIPPO_SIGNALING	GOBP_HIPPO_SIGNALING		34	-0.576057	-1.18512	0.239892	0.950532	1	2244	tags=38%, list=18%, signal=46%					HP_RIDGED_NAIL	HP_RIDGED_NAIL		22	0.762429	1.30051	0.173109	0.904078	1	1141	tags=18%, list=9%, signal=20%
GOBP_NUCLEOLAR_LARGE_RRNA_TRANSCRIPTION_BY_RNA_POLYMERASE_I	GOBP_NUCLEOLAR_LARGE_RRNA_TRANSCRIPTION_BY_RNA_POLYMERASE_I		21	-0.633711	-1.18487	0.248731	0.950225	1	2334	tags=24%, list=18%, signal=29%					GOBP_CELLULAR_RESPONSE_TO_HORMONE_STIMULUS	GOBP_CELLULAR_RESPONSE_TO_HORMONE_STIMULUS		430	0.685712	1.30016	0.129143	0.904156	1	759	tags=7%, list=6%, signal=7%
GOBP_MICROTUBULE_BASED_MOVEMENT	GOBP_MICROTUBULE_BASED_MOVEMENT		281	-0.495298	-1.18482	0.149351	0.949217	1	1624	tags=13%, list=13%, signal=15%					GOBP_REGULATION_OF_PLATELET_AGGREGATION	GOBP_REGULATION_OF_PLATELET_AGGREGATION		23	0.760165	1.30015	0.157724	0.903072	1	1384	tags=39%, list=11%, signal=44%
GOBP_CYTOSOLIC_TRANSPORT	GOBP_CYTOSOLIC_TRANSPORT		163	-0.503032	-1.18469	0.176768	0.948465	1	1133	tags=7%, list=9%, signal=7%					HP_CONGENITAL_MALFORMATION_OF_THE_LEFT_HEART	HP_CONGENITAL_MALFORMATION_OF_THE_LEFT_HEART		25	0.756596	1.29993	0.175084	0.902694	1	70	tags=4%, list=1%, signal=4%
GOBP_NUCLEAR_TRANSPORT	GOBP_NUCLEAR_TRANSPORT		285	-0.499988	-1.1844	0.176871	0.948242	1	2203	tags=25%, list=17%, signal=30%					GOBP_SYNAPSE_MATURATION	GOBP_SYNAPSE_MATURATION		23	0.76525	1.29982	0.154762	0.901964	1	40	tags=4%, list=0%, signal=4%
HP_ABNORMAL_BLOOD_INORGANIC_CATION_CONCENTRATION	HP_ABNORMAL_BLOOD_INORGANIC_CATION_CONCENTRATION		120	-0.521709	-1.18432	0.188525	0.947331	1	389	tags=5%, list=3%, signal=5%					GOBP_POSITIVE_REGULATION_OF_OSTEOCLAST_DIFFERENTIATION	GOBP_POSITIVE_REGULATION_OF_OSTEOCLAST_DIFFERENTIATION		17	0.76988	1.29968	0.185065	0.901281	1	11	tags=6%, list=0%, signal=6%
HP_UNILATERAL_RENAL_AGENESIS	HP_UNILATERAL_RENAL_AGENESIS		67	-0.538081	-1.18413	0.211221	0.946826	1	2275	tags=28%, list=18%, signal=34%					GOBP_REGULATION_OF_HORMONE_BIOSYNTHETIC_PROCESS	GOBP_REGULATION_OF_HORMONE_BIOSYNTHETIC_PROCESS		19	0.784877	1.29938	0.165552	0.901239	1	265	tags=11%, list=2%, signal=11%
HP_ABSENT_EARLOBE	HP_ABSENT_EARLOBE		17	-0.63872	-1.18394	0.265823	0.946338	1	3034	tags=59%, list=24%, signal=77%					HP_CUTANEOUS_ABSCESS	HP_CUTANEOUS_ABSCESS		25	0.750405	1.29903	0.174051	0.901302	1	1572	tags=28%, list=12%, signal=32%
HP_ABNORMAL_LABIA_MAJORA_MORPHOLOGY	HP_ABNORMAL_LABIA_MAJORA_MORPHOLOGY		30	-0.599222	-1.18392	0.243315	0.945194	1	2847	tags=37%, list=23%, signal=47%					GOBP_REGULATION_OF_MYELOID_LEUKOCYTE_DIFFERENTIATION	GOBP_REGULATION_OF_MYELOID_LEUKOCYTE_DIFFERENTIATION		92	0.711052	1.29884	0.181564	0.90084	1	697	tags=20%, list=6%, signal=21%
HP_MYOPATHY	HP_MYOPATHY		239	-0.49399	-1.18345	0.150538	0.945774	1	1847	tags=18%, list=15%, signal=21%					HP_ABNORMAL_HAIR_PATTERN	HP_ABNORMAL_HAIR_PATTERN		280	0.681375	1.29878	0.18236	0.899905	1	244	tags=3%, list=2%, signal=2%
HP_TELANGIECTASIA	HP_TELANGIECTASIA		132	-0.5092	-1.18339	0.191304	0.944783	1	1494	tags=17%, list=12%, signal=20%					GOMF_LIPOPROTEIN_PARTICLE_RECEPTOR_BINDING	GOMF_LIPOPROTEIN_PARTICLE_RECEPTOR_BINDING		21	0.768854	1.29872	0.173175	0.898989	1	1573	tags=24%, list=12%, signal=27%
HP_POSTERIOR_EMBRYOTOXON	HP_POSTERIOR_EMBRYOTOXON		46	-0.561592	-1.18328	0.221212	0.943983	1	389	tags=4%, list=3%, signal=4%					GOBP_REGULATION_OF_LYMPHOCYTE_CHEMOTAXIS	GOBP_REGULATION_OF_LYMPHOCYTE_CHEMOTAXIS		18	0.78481	1.29872	0.144279	0.897872	1	1185	tags=39%, list=9%, signal=43%
GOCC_GABA_ERGIC_SYNAPSE	GOCC_GABA_ERGIC_SYNAPSE		33	-0.590911	-1.18285	0.237237	0.944343	1	784	tags=18%, list=6%, signal=19%					GOBP_CELLULAR_RESPONSE_TO_LIPOPROTEIN_PARTICLE_STIMULUS	GOBP_CELLULAR_RESPONSE_TO_LIPOPROTEIN_PARTICLE_STIMULUS		28	0.754692	1.29872	0.18601	0.896755	1	769	tags=29%, list=6%, signal=30%
GOBP_REGULATION_OF_MEMBRANE_DEPOLARIZATION	GOBP_REGULATION_OF_MEMBRANE_DEPOLARIZATION		30	-0.608797	-1.18233	0.230367	0.944988	1	794	tags=10%, list=6%, signal=11%					HP_ABNORMALITY_OF_THE_AXILLARY_HAIR	HP_ABNORMALITY_OF_THE_AXILLARY_HAIR		26	0.760625	1.29856	0.16723	0.896224	1	164	tags=12%, list=1%, signal=12%
GOBP_CELL_JUNCTION_ASSEMBLY	GOBP_CELL_JUNCTION_ASSEMBLY		280	-0.48825	-1.1814	0.187919	0.94712	1	997	tags=15%, list=8%, signal=16%					GOBP_ENDOCRINE_PROCESS	GOBP_ENDOCRINE_PROCESS		48	0.725873	1.29848	0.18209	0.895365	1	146	tags=8%, list=1%, signal=8%
HP_MESOMELIA	HP_MESOMELIA		24	-0.602142	-1.18108	0.26601	0.947095	1	1541	tags=13%, list=12%, signal=14%					GOCC_VESICLE_LUMEN	GOCC_VESICLE_LUMEN		258	0.69996	1.29828	0.173913	0.894964	1	1135	tags=19%, list=9%, signal=21%
GOBP_EMBRYONIC_SKELETAL_SYSTEM_DEVELOPMENT	GOBP_EMBRYONIC_SKELETAL_SYSTEM_DEVELOPMENT		69	-0.536686	-1.18031	0.197492	0.948676	1	1904	tags=25%, list=15%, signal=29%					GOBP_DE_NOVO_PROTEIN_FOLDING	GOBP_DE_NOVO_PROTEIN_FOLDING		39	0.728159	1.29798	0.172043	0.894982	1	1329	tags=26%, list=11%, signal=29%
HP_THIN_VERMILION_BORDER	HP_THIN_VERMILION_BORDER		323	-0.485639	-1.18027	0.171053	0.947627	1	2455	tags=27%, list=19%, signal=33%					GOBP_CHROMOSOME_SEGREGATION	GOBP_CHROMOSOME_SEGREGATION		393	0.686131	1.29779	0.139908	0.894518	1	106	tags=1%, list=1%, signal=1%
HP_SELF_MUTILATION	HP_SELF_MUTILATION		35	-0.582052	-1.17999	0.235821	0.947419	1	2860	tags=49%, list=23%, signal=63%					GOMF_GLUTATHIONE_PEROXIDASE_ACTIVITY	GOMF_GLUTATHIONE_PEROXIDASE_ACTIVITY		16	0.767104	1.2977	0.178512	0.893728	1	638	tags=13%, list=5%, signal=13%
GOBP_POSITIVE_REGULATION_OF_DOUBLE_STRAND_BREAK_REPAIR_VIA_HOMOLOGOUS_RECOMBINATION	GOBP_POSITIVE_REGULATION_OF_DOUBLE_STRAND_BREAK_REPAIR_VIA_HOMOLOGOUS_RECOMBINATION		38	-0.583819	-1.17967	0.251462	0.947322	1	3238	tags=37%, list=26%, signal=49%					GOBP_CELLULAR_RESPONSE_TO_TOPOLOGICALLY_INCORRECT_PROTEIN	GOBP_CELLULAR_RESPONSE_TO_TOPOLOGICALLY_INCORRECT_PROTEIN		109	0.689736	1.29767	0.165761	0.892688	1	1397	tags=17%, list=11%, signal=18%
HP_MICRODONTIA	HP_MICRODONTIA		115	-0.512283	-1.17947	0.178439	0.94683	1	1079	tags=15%, list=9%, signal=16%					GOBP_POSITIVE_REGULATION_OF_MACROPHAGE_ACTIVATION	GOBP_POSITIVE_REGULATION_OF_MACROPHAGE_ACTIVATION		22	0.777654	1.29673	0.162338	0.894944	1	1030	tags=36%, list=8%, signal=40%
HP_COLOBOMA	HP_COLOBOMA		179	-0.499033	-1.17899	0.191304	0.947315	1	3034	tags=34%, list=24%, signal=44%					GOBP_ANTIGEN_PROCESSING_AND_PRESENTATION_OF_ENDOGENOUS_ANTIGEN	GOBP_ANTIGEN_PROCESSING_AND_PRESENTATION_OF_ENDOGENOUS_ANTIGEN		16	0.78732	1.296	0.173913	0.89647	1	1871	tags=63%, list=15%, signal=73%
HP_ABNORMAL_DENTAL_PULP_MORPHOLOGY	HP_ABNORMAL_DENTAL_PULP_MORPHOLOGY		42	-0.562325	-1.17892	0.248521	0.946404	1	1122	tags=17%, list=9%, signal=18%					GOBP_REGULATION_OF_NEURON_APOPTOTIC_PROCESS	GOBP_REGULATION_OF_NEURON_APOPTOTIC_PROCESS		158	0.687777	1.29521	0.187583	0.898086	1	194	tags=3%, list=2%, signal=3%
HP_RENAL_HYPOPLASIA	HP_RENAL_HYPOPLASIA		96	-0.52132	-1.17775	0.192857	0.949515	1	2215	tags=21%, list=18%, signal=25%					GOBP_MYELOID_LEUKOCYTE_MEDIATED_IMMUNITY	GOBP_MYELOID_LEUKOCYTE_MEDIATED_IMMUNITY		95	0.695607	1.29511	0.168493	0.897338	1	1258	tags=37%, list=10%, signal=41%
GOBP_MITOTIC_G2_M_TRANSITION_CHECKPOINT	GOBP_MITOTIC_G2_M_TRANSITION_CHECKPOINT		51	-0.572953	-1.17762	0.222222	0.948828	1	624	tags=8%, list=5%, signal=8%					HP_UNUSUAL_VIRAL_INFECTION	HP_UNUSUAL_VIRAL_INFECTION		22	0.780494	1.29492	0.139496	0.896882	1	477	tags=23%, list=4%, signal=24%
GOBP_ACTION_POTENTIAL	GOBP_ACTION_POTENTIAL		82	-0.524985	-1.17752	0.228464	0.948024	1	794	tags=11%, list=6%, signal=12%					GOBP_REGULATION_OF_HORMONE_METABOLIC_PROCESS	GOBP_REGULATION_OF_HORMONE_METABOLIC_PROCESS		26	0.749432	1.29492	0.184168	0.895781	1	265	tags=8%, list=2%, signal=8%
HP_ENLARGED_POSTERIOR_FOSSA	HP_ENLARGED_POSTERIOR_FOSSA		155	-0.501261	-1.17664	0.171674	0.949893	1	1394	tags=17%, list=11%, signal=19%					GOMF_PHOSPHOLIPASE_C_ACTIVITY	GOMF_PHOSPHOLIPASE_C_ACTIVITY		18	0.783839	1.29488	0.177049	0.894808	1	665	tags=22%, list=5%, signal=23%
GOBP_REGULATION_OF_INTRACELLULAR_TRANSPORT	GOBP_REGULATION_OF_INTRACELLULAR_TRANSPORT		281	-0.48837	-1.17661	0.180645	0.948785	1	1312	tags=15%, list=10%, signal=16%					GOMF_PHOSPHORIC_ESTER_HYDROLASE_ACTIVITY	GOMF_PHOSPHORIC_ESTER_HYDROLASE_ACTIVITY		280	0.675693	1.29463	0.175915	0.894526	1	714	tags=7%, list=6%, signal=7%
HP_11_PAIRS_OF_RIBS	HP_11_PAIRS_OF_RIBS		37	-0.56513	-1.17623	0.231214	0.948947	1	2385	tags=27%, list=19%, signal=33%					GOBP_REGULATION_OF_ENDOPLASMIC_RETICULUM_UNFOLDED_PROTEIN_RESPONSE	GOBP_REGULATION_OF_ENDOPLASMIC_RETICULUM_UNFOLDED_PROTEIN_RESPONSE		29	0.738535	1.29442	0.176647	0.894172	1	941	tags=21%, list=7%, signal=22%
GOBP_APICAL_JUNCTION_ASSEMBLY	GOBP_APICAL_JUNCTION_ASSEMBLY		50	-0.567492	-1.17616	0.231707	0.948072	1	1504	tags=22%, list=12%, signal=25%					GOBP_RESPONSE_TO_GROWTH_FACTOR	GOBP_RESPONSE_TO_GROWTH_FACTOR		477	0.684667	1.2944	0.149502	0.893126	1	677	tags=8%, list=5%, signal=8%
GOBP_MORPHOGENESIS_OF_EMBRYONIC_EPITHELIUM	GOBP_MORPHOGENESIS_OF_EMBRYONIC_EPITHELIUM		97	-0.509215	-1.17589	0.2	0.947899	1	2224	tags=35%, list=18%, signal=42%					GOMF_PHOSPHOLIPASE_ACTIVITY	GOMF_PHOSPHOLIPASE_ACTIVITY		60	0.717974	1.29414	0.156385	0.892945	1	1472	tags=23%, list=12%, signal=26%
GOBP_VENTRICULAR_CARDIAC_MUSCLE_TISSUE_DEVELOPMENT	GOBP_VENTRICULAR_CARDIAC_MUSCLE_TISSUE_DEVELOPMENT		28	-0.602218	-1.17548	0.244624	0.948169	1	1271	tags=18%, list=10%, signal=20%					GOBP_SINGLE_FERTILIZATION	GOBP_SINGLE_FERTILIZATION		75	0.7097	1.29381	0.154795	0.89292	1	1104	tags=16%, list=9%, signal=17%
GOMF_UBIQUITIN_LIKE_PROTEIN_CONJUGATING_ENZYME_ACTIVITY	GOMF_UBIQUITIN_LIKE_PROTEIN_CONJUGATING_ENZYME_ACTIVITY		33	-0.577039	-1.17534	0.216495	0.947463	1	1353	tags=24%, list=11%, signal=27%					HP_ARTHRITIS	HP_ARTHRITIS		164	0.690935	1.2931	0.190289	0.894304	1	1168	tags=20%, list=9%, signal=21%
HP_BROAD_THUMB	HP_BROAD_THUMB		60	-0.544822	-1.17478	0.2	0.948311	1	1428	tags=25%, list=11%, signal=28%					HP_ARTHRALGIA	HP_ARTHRALGIA		153	0.705229	1.29224	0.215865	0.896114	1	674	tags=15%, list=5%, signal=16%
HP_FLUCTUATIONS_IN_CONSCIOUSNESS	HP_FLUCTUATIONS_IN_CONSCIOUSNESS		15	-0.659571	-1.17426	0.287383	0.948978	1	1044	tags=27%, list=8%, signal=29%					GOBP_POSITIVE_REGULATION_OF_FAT_CELL_DIFFERENTIATION	GOBP_POSITIVE_REGULATION_OF_FAT_CELL_DIFFERENTIATION		48	0.717577	1.2917	0.174927	0.896744	1	211	tags=6%, list=2%, signal=6%
GOBP_MITOCHONDRIAL_ELECTRON_TRANSPORT_NADH_TO_UBIQUINONE	GOBP_MITOCHONDRIAL_ELECTRON_TRANSPORT_NADH_TO_UBIQUINONE		47	-0.571668	-1.17416	0.242038	0.948124	1	1044	tags=17%, list=8%, signal=18%					GOCC_SPECIFIC_GRANULE	GOCC_SPECIFIC_GRANULE		136	0.701442	1.2908	0.206718	0.898749	1	1414	tags=35%, list=11%, signal=39%
HP_ABNORMAL_METAPHYSIS_MORPHOLOGY	HP_ABNORMAL_METAPHYSIS_MORPHOLOGY		198	-0.481299	-1.17405	0.172775	0.947355	1	1426	tags=14%, list=11%, signal=16%					GOBP_TYPE_II_INTERFERON_MEDIATED_SIGNALING_PATHWAY	GOBP_TYPE_II_INTERFERON_MEDIATED_SIGNALING_PATHWAY		22	0.753076	1.2903	0.170813	0.899367	1	858	tags=14%, list=7%, signal=15%
HP_ABNORMAL_PERIPHERAL_ACTION_POTENTIAL_AMPLITUDE	HP_ABNORMAL_PERIPHERAL_ACTION_POTENTIAL_AMPLITUDE		33	-0.586108	-1.17386	0.220159	0.946867	1	60	tags=3%, list=0%, signal=3%					GOBP_POSITIVE_REGULATION_OF_INTERFERON_ALPHA_PRODUCTION	GOBP_POSITIVE_REGULATION_OF_INTERFERON_ALPHA_PRODUCTION		21	0.773064	1.28996	0.167488	0.899443	1	1040	tags=24%, list=8%, signal=26%
GOBP_REGULATION_OF_CANONICAL_WNT_SIGNALING_PATHWAY	GOBP_REGULATION_OF_CANONICAL_WNT_SIGNALING_PATHWAY		185	-0.50466	-1.17346	0.211111	0.947092	1	895	tags=14%, list=7%, signal=15%					HP_BROAD_RIBS	HP_BROAD_RIBS		21	0.76696	1.28986	0.174551	0.898718	1	674	tags=10%, list=5%, signal=10%
HP_HYPOREFLEXIA_OF_LOWER_LIMBS	HP_HYPOREFLEXIA_OF_LOWER_LIMBS		25	-0.607617	-1.17346	0.222812	0.945961	1	123	tags=4%, list=1%, signal=4%					GOCC_EXTERNAL_ENCAPSULATING_STRUCTURE	GOCC_EXTERNAL_ENCAPSULATING_STRUCTURE		264	0.680108	1.28985	0.180308	0.897657	1	977	tags=20%, list=8%, signal=21%
GOBP_DENDRITE_EXTENSION	GOBP_DENDRITE_EXTENSION		24	-0.60538	-1.17339	0.272265	0.945027	1	1193	tags=21%, list=9%, signal=23%					GOMF_STEROID_DEHYDROGENASE_ACTIVITY_ACTING_ON_THE_CH_OH_GROUP_OF_DONORS_NAD_OR_NADP_AS_ACCEPTOR	GOMF_STEROID_DEHYDROGENASE_ACTIVITY_ACTING_ON_THE_CH_OH_GROUP_OF_DONORS_NAD_OR_NADP_AS_ACCEPTOR		15	0.798641	1.28945	0.156897	0.897934	1	286	tags=20%, list=2%, signal=20%
HP_REDUCED_FORCED_VITAL_CAPACITY	HP_REDUCED_FORCED_VITAL_CAPACITY		20	-0.63174	-1.17294	0.293507	0.945349	1	333	tags=20%, list=3%, signal=21%					GOBP_NEURON_APOPTOTIC_PROCESS	GOBP_NEURON_APOPTOTIC_PROCESS		191	0.678759	1.28878	0.201722	0.89922	1	194	tags=3%, list=2%, signal=3%
GOBP_REGULATION_OF_CELL_JUNCTION_ASSEMBLY	GOBP_REGULATION_OF_CELL_JUNCTION_ASSEMBLY		137	-0.50318	-1.17247	0.19084	0.945907	1	1560	tags=21%, list=12%, signal=24%					HP_ANISOCYTOSIS	HP_ANISOCYTOSIS		19	0.770257	1.28875	0.17657	0.898252	1	1724	tags=26%, list=14%, signal=30%
HP_ABNORMAL_CIRCULATING_NON_PROTEINOGENIC_AMINO_ACID_CONCENTRATION	HP_ABNORMAL_CIRCULATING_NON_PROTEINOGENIC_AMINO_ACID_CONCENTRATION		16	-0.671029	-1.17233	0.272506	0.945272	1	479	tags=25%, list=4%, signal=26%					HP_AMYLOIDOSIS	HP_AMYLOIDOSIS		23	0.761764	1.28828	0.197731	0.898772	1	2311	tags=52%, list=18%, signal=64%
GOCC_PRERIBOSOME	GOCC_PRERIBOSOME		72	-0.532703	-1.1714	0.221831	0.947563	1	2983	tags=29%, list=24%, signal=38%					HP_CONGESTIVE_HEART_FAILURE	HP_CONGESTIVE_HEART_FAILURE		182	0.688181	1.28812	0.20125	0.898275	1	366	tags=4%, list=3%, signal=4%
GOBP_RIBOSOMAL_SUBUNIT_EXPORT_FROM_NUCLEUS	GOBP_RIBOSOMAL_SUBUNIT_EXPORT_FROM_NUCLEUS		15	-0.650891	-1.17119	0.298507	0.947164	1	3834	tags=53%, list=30%, signal=76%					GOCC_PLATELET_ALPHA_GRANULE_MEMBRANE	GOCC_PLATELET_ALPHA_GRANULE_MEMBRANE		15	0.776872	1.28784	0.178634	0.898148	1	1047	tags=40%, list=8%, signal=44%
GOBP_MEMBRANE_DEPOLARIZATION	GOBP_MEMBRANE_DEPOLARIZATION		47	-0.560752	-1.17116	0.237952	0.946143	1	1435	tags=15%, list=11%, signal=17%					GOMF_DNA_BINDING_TRANSCRIPTION_REPRESSOR_ACTIVITY	GOMF_DNA_BINDING_TRANSCRIPTION_REPRESSOR_ACTIVITY		177	0.673125	1.2877	0.202788	0.897552	1	303	tags=5%, list=2%, signal=5%
HP_TRUNCUS_ARTERIOSUS	HP_TRUNCUS_ARTERIOSUS		16	-0.653439	-1.17089	0.287736	0.946004	1	389	tags=13%, list=3%, signal=13%					GOBP_NEGATIVE_REGULATION_OF_MUSCLE_CELL_DIFFERENTIATION	GOBP_NEGATIVE_REGULATION_OF_MUSCLE_CELL_DIFFERENTIATION		45	0.716079	1.28725	0.156342	0.898007	1	840	tags=18%, list=7%, signal=19%
GOCC_90S_PRERIBOSOME	GOCC_90S_PRERIBOSOME		27	-0.616431	-1.17088	0.265092	0.9449	1	3983	tags=48%, list=31%, signal=70%					GOBP_NEUTROPHIL_CHEMOTAXIS	GOBP_NEUTROPHIL_CHEMOTAXIS		66	0.706086	1.28695	0.166898	0.898007	1	661	tags=24%, list=5%, signal=25%
HP_NEPHRONOPHTHISIS	HP_NEPHRONOPHTHISIS		34	-0.587862	-1.17019	0.266106	0.946223	1	2950	tags=35%, list=23%, signal=46%					HP_WIDE_CRANIAL_SUTURES	HP_WIDE_CRANIAL_SUTURES		21	0.766665	1.28672	0.166951	0.897705	1	448	tags=10%, list=4%, signal=10%
GOCC_GLUTAMATERGIC_SYNAPSE	GOCC_GLUTAMATERGIC_SYNAPSE		276	-0.505546	-1.16954	0.211765	0.947293	1	1073	tags=14%, list=8%, signal=15%					GOBP_GRANULOCYTE_CHEMOTAXIS	GOBP_GRANULOCYTE_CHEMOTAXIS		80	0.699118	1.28641	0.172611	0.897668	1	661	tags=24%, list=5%, signal=25%
HP_LOW_SET_POSTERIORLY_ROTATED_EARS	HP_LOW_SET_POSTERIORLY_ROTATED_EARS		220	-0.480885	-1.16927	0.183575	0.947097	1	2449	tags=27%, list=19%, signal=33%					GOBP_NEGATIVE_REGULATION_OF_VIRAL_PROCESS	GOBP_NEGATIVE_REGULATION_OF_VIRAL_PROCESS		67	0.703734	1.28638	0.158485	0.896687	1	1022	tags=18%, list=8%, signal=19%
HP_HEMIANOPIA	HP_HEMIANOPIA		38	-0.57004	-1.16927	0.244648	0.945967	1	1073	tags=29%, list=8%, signal=32%					GOMF_ENDONUCLEASE_ACTIVITY	GOMF_ENDONUCLEASE_ACTIVITY		104	0.690204	1.28605	0.189152	0.89676	1	1180	tags=11%, list=9%, signal=12%
HP_STENOSIS_OF_THE_EXTERNAL_AUDITORY_CANAL	HP_STENOSIS_OF_THE_EXTERNAL_AUDITORY_CANAL		20	-0.636205	-1.16843	0.280654	0.947729	1	2990	tags=35%, list=24%, signal=46%					HP_CHOLESTATIC_LIVER_DISEASE	HP_CHOLESTATIC_LIVER_DISEASE		15	0.776529	1.28598	0.178333	0.895894	1	871	tags=13%, list=7%, signal=14%
GOBP_MITOTIC_G2_DNA_DAMAGE_CHECKPOINT_SIGNALING	GOBP_MITOTIC_G2_DNA_DAMAGE_CHECKPOINT_SIGNALING		35	-0.564292	-1.16802	0.215054	0.948039	1	624	tags=9%, list=5%, signal=9%					HP_ABNORMALITY_OF_COMPLEMENT_SYSTEM	HP_ABNORMALITY_OF_COMPLEMENT_SYSTEM		20	0.74977	1.28592	0.199659	0.895034	1	1251	tags=40%, list=10%, signal=44%
HP_SHORT_LONG_BONE	HP_SHORT_LONG_BONE		210	-0.499898	-1.16758	0.176796	0.948448	1	1997	tags=20%, list=16%, signal=24%					HP_ABNORMAL_ADIPOSE_TISSUE_MORPHOLOGY	HP_ABNORMAL_ADIPOSE_TISSUE_MORPHOLOGY		184	0.675751	1.28584	0.215	0.894193	1	1148	tags=10%, list=9%, signal=11%
GOCC_NEURON_SPINE	GOCC_NEURON_SPINE		122	-0.502316	-1.1674	0.204167	0.947897	1	973	tags=18%, list=8%, signal=19%					GOBP_POSITIVE_REGULATION_OF_RECEPTOR_SIGNALING_PATHWAY_VIA_STAT	GOBP_POSITIVE_REGULATION_OF_RECEPTOR_SIGNALING_PATHWAY_VIA_STAT		32	0.723579	1.28561	0.169184	0.89388	1	592	tags=16%, list=5%, signal=16%
GOBP_REGULATION_OF_MUSCLE_HYPERTROPHY	GOBP_REGULATION_OF_MUSCLE_HYPERTROPHY		42	-0.552747	-1.16657	0.235457	0.94971	1	997	tags=17%, list=8%, signal=18%					GOBP_MODULATION_OF_EXCITATORY_POSTSYNAPTIC_POTENTIAL	GOBP_MODULATION_OF_EXCITATORY_POSTSYNAPTIC_POTENTIAL		25	0.741656	1.2851	0.176471	0.894641	1	86	tags=8%, list=1%, signal=8%
HP_GASTROESOPHAGEAL_REFLUX	HP_GASTROESOPHAGEAL_REFLUX		362	-0.4675	-1.16636	0.144828	0.949286	1	2222	tags=25%, list=18%, signal=29%					HP_RESPIRATORY_FAILURE_REQUIRING_ASSISTED_VENTILATION	HP_RESPIRATORY_FAILURE_REQUIRING_ASSISTED_VENTILATION		25	0.763333	1.28503	0.161905	0.89383	1	1167	tags=12%, list=9%, signal=13%
GOMF_CYCLIN_DEPENDENT_PROTEIN_KINASE_ACTIVITY	GOMF_CYCLIN_DEPENDENT_PROTEIN_KINASE_ACTIVITY		26	-0.61528	-1.16585	0.298201	0.949955	1	506	tags=12%, list=4%, signal=12%					HP_GINGIVITIS	HP_GINGIVITIS		22	0.767996	1.28417	0.179572	0.895717	1	1291	tags=45%, list=10%, signal=51%
GOBP_STEM_CELL_PROLIFERATION	GOBP_STEM_CELL_PROLIFERATION		71	-0.541132	-1.16471	0.221843	0.952872	1	939	tags=21%, list=7%, signal=23%					GOBP_CELL_DIFFERENTIATION_INVOLVED_IN_EMBRYONIC_PLACENTA_DEVELOPMENT	GOBP_CELL_DIFFERENTIATION_INVOLVED_IN_EMBRYONIC_PLACENTA_DEVELOPMENT		17	0.765851	1.28411	0.173611	0.894876	1	85	tags=6%, list=1%, signal=6%
HP_WEAKNESS_OF_FACIAL_MUSCULATURE	HP_WEAKNESS_OF_FACIAL_MUSCULATURE		175	-0.485352	-1.16435	0.166667	0.952969	1	1131	tags=10%, list=9%, signal=11%					GOBP_BINDING_OF_SPERM_TO_ZONA_PELLUCIDA	GOBP_BINDING_OF_SPERM_TO_ZONA_PELLUCIDA		22	0.747597	1.28407	0.17637	0.893921	1	1851	tags=23%, list=15%, signal=27%
GOBP_RNA_SPLICING_VIA_TRANSESTERIFICATION_REACTIONS	GOBP_RNA_SPLICING_VIA_TRANSESTERIFICATION_REACTIONS		268	-0.494233	-1.16412	0.193548	0.952664	1	2375	tags=32%, list=19%, signal=39%					HP_ACQUIRED_ABNORMAL_HAIR_PATTERN	HP_ACQUIRED_ABNORMAL_HAIR_PATTERN		28	0.755321	1.28386	0.172308	0.893605	1	1393	tags=14%, list=11%, signal=16%
GOBP_ACTIN_MEDIATED_CELL_CONTRACTION	GOBP_ACTIN_MEDIATED_CELL_CONTRACTION		54	-0.545925	-1.16393	0.209622	0.952206	1	960	tags=15%, list=8%, signal=16%					GOBP_INTERLEUKIN_5_PRODUCTION	GOBP_INTERLEUKIN_5_PRODUCTION		15	0.789586	1.28357	0.195876	0.893596	1	692	tags=27%, list=5%, signal=28%
GOMF_LAMININ_BINDING	GOMF_LAMININ_BINDING		21	-0.618552	-1.16357	0.266319	0.952341	1	61	tags=10%, list=0%, signal=10%					GOMF_IRON_ION_BINDING	GOMF_IRON_ION_BINDING		82	0.718086	1.2834	0.168303	0.893141	1	917	tags=17%, list=7%, signal=18%
GOBP_NEPHRON_MORPHOGENESIS	GOBP_NEPHRON_MORPHOGENESIS		42	-0.550864	-1.16295	0.223796	0.953458	1	1200	tags=26%, list=9%, signal=29%					GOBP_REGULATION_OF_MYELOID_CELL_APOPTOTIC_PROCESS	GOBP_REGULATION_OF_MYELOID_CELL_APOPTOTIC_PROCESS		25	0.721543	1.28335	0.185855	0.892233	1	1281	tags=32%, list=10%, signal=36%
HP_ABNORMALITY_OF_BLOOD_VOLUME_HOMEOSTASIS	HP_ABNORMALITY_OF_BLOOD_VOLUME_HOMEOSTASIS		16	-0.648269	-1.16293	0.276284	0.952379	1	1188	tags=13%, list=9%, signal=14%					HP_CONGENITAL_ABNORMAL_HAIR_PATTERN	HP_CONGENITAL_ABNORMAL_HAIR_PATTERN		249	0.678739	1.28331	0.192029	0.891335	1	244	tags=2%, list=2%, signal=2%
HP_TRIGONOCEPHALY	HP_TRIGONOCEPHALY		36	-0.573755	-1.16264	0.249201	0.952318	1	2536	tags=42%, list=20%, signal=52%					HP_IMPAIRED_VISUOSPATIAL_CONSTRUCTIVE_COGNITION	HP_IMPAIRED_VISUOSPATIAL_CONSTRUCTIVE_COGNITION		19	0.764033	1.28312	0.188256	0.890929	1	21	tags=5%, list=0%, signal=5%
GOBP_LABYRINTHINE_LAYER_DEVELOPMENT	GOBP_LABYRINTHINE_LAYER_DEVELOPMENT		32	-0.581938	-1.1624	0.246684	0.952045	1	1131	tags=25%, list=9%, signal=27%					HP_RECURRENT_MYCOBACTERIAL_INFECTIONS	HP_RECURRENT_MYCOBACTERIAL_INFECTIONS		35	0.730305	1.28312	0.167464	0.889908	1	1536	tags=26%, list=12%, signal=29%
HP_APLASIA_HYPOPLASIA_INVOLVING_BONES_OF_THE_UPPER_LIMBS	HP_APLASIA_HYPOPLASIA_INVOLVING_BONES_OF_THE_UPPER_LIMBS		421	-0.490161	-1.16218	0.221239	0.951686	1	2034	tags=22%, list=16%, signal=26%					GOBP_NEGATIVE_REGULATION_OF_PHOSPHORYLATION	GOBP_NEGATIVE_REGULATION_OF_PHOSPHORYLATION		295	0.667535	1.28267	0.189349	0.890342	1	714	tags=7%, list=6%, signal=8%
HP_FOCAL_T2_HYPERINTENSE_BRAINSTEM_LESION	HP_FOCAL_T2_HYPERINTENSE_BRAINSTEM_LESION		31	-0.59744	-1.16159	0.244737	0.952684	1	928	tags=13%, list=7%, signal=14%					GOBP_FAT_SOLUBLE_VITAMIN_METABOLIC_PROCESS	GOBP_FAT_SOLUBLE_VITAMIN_METABOLIC_PROCESS		18	0.784254	1.28263	0.172026	0.88942	1	1022	tags=17%, list=8%, signal=18%
HP_LARGE_FACE	HP_LARGE_FACE		231	-0.489602	-1.16142	0.19403	0.952195	1	2207	tags=20%, list=17%, signal=24%					GOMF_PEPTIDASE_ACTIVATOR_ACTIVITY_INVOLVED_IN_APOPTOTIC_PROCESS	GOMF_PEPTIDASE_ACTIVATOR_ACTIVITY_INVOLVED_IN_APOPTOTIC_PROCESS		18	0.7667	1.28221	0.190878	0.889813	1	1720	tags=50%, list=14%, signal=58%
GOBP_REGULATION_OF_LIPOPOLYSACCHARIDE_MEDIATED_SIGNALING_PATHWAY	GOBP_REGULATION_OF_LIPOPOLYSACCHARIDE_MEDIATED_SIGNALING_PATHWAY		21	-0.614939	-1.16132	0.276382	0.95142	1	1222	tags=38%, list=10%, signal=42%					GOBP_POTASSIUM_ION_HOMEOSTASIS	GOBP_POTASSIUM_ION_HOMEOSTASIS		20	0.758145	1.28122	0.162521	0.892168	1	1089	tags=20%, list=9%, signal=22%
GOCC_APICAL_JUNCTION_COMPLEX	GOCC_APICAL_JUNCTION_COMPLEX		111	-0.511645	-1.16114	0.182156	0.950944	1	761	tags=14%, list=6%, signal=15%					GOBP_SMALL_MOLECULE_BIOSYNTHETIC_PROCESS	GOBP_SMALL_MOLECULE_BIOSYNTHETIC_PROCESS		414	0.674955	1.28081	0.170648	0.892476	1	1206	tags=13%, list=10%, signal=14%
HP_ARRHINENCEPHALY	HP_ARRHINENCEPHALY		29	-0.591747	-1.16054	0.262295	0.951978	1	570	tags=14%, list=5%, signal=14%					GOBP_OSTEOCLAST_DIFFERENTIATION	GOBP_OSTEOCLAST_DIFFERENTIATION		79	0.699408	1.28078	0.179191	0.891524	1	697	tags=14%, list=6%, signal=15%
GOBP_ICOSANOID_TRANSPORT	GOBP_ICOSANOID_TRANSPORT		26	-0.606816	-1.1602	0.302703	0.952012	1	842	tags=15%, list=7%, signal=16%					GOBP_ORGANIC_ACID_BIOSYNTHETIC_PROCESS	GOBP_ORGANIC_ACID_BIOSYNTHETIC_PROCESS		218	0.674595	1.2807	0.201242	0.890798	1	883	tags=12%, list=7%, signal=13%
HP_HYPOPLASIA_OF_THE_RADIUS	HP_HYPOPLASIA_OF_THE_RADIUS		31	-0.578044	-1.15944	0.266667	0.953647	1	2058	tags=32%, list=16%, signal=38%					HP_INCREASED_MEAN_CORPUSCULAR_HEMOGLOBIN_CONCENTRATION	HP_INCREASED_MEAN_CORPUSCULAR_HEMOGLOBIN_CONCENTRATION		15	0.792435	1.28065	0.182283	0.889901	1	1168	tags=33%, list=9%, signal=37%
HP_VERTEBRAL_HYPOPLASIA	HP_VERTEBRAL_HYPOPLASIA		30	-0.581184	-1.15902	0.28125	0.95401	1	1260	tags=20%, list=10%, signal=22%					HP_ORAL_ULCER	HP_ORAL_ULCER		38	0.713002	1.28021	0.193452	0.890365	1	1291	tags=29%, list=10%, signal=32%
GOBP_PROTEIN_LOCALIZATION_TO_GOLGI_APPARATUS	GOBP_PROTEIN_LOCALIZATION_TO_GOLGI_APPARATUS		29	-0.596742	-1.15843	0.257225	0.955097	1	627	tags=14%, list=5%, signal=14%					HP_XEROSTOMIA	HP_XEROSTOMIA		42	0.709243	1.28003	0.171561	0.88996	1	1095	tags=14%, list=9%, signal=16%
GOBP_FATTY_ACID_TRANSPORT	GOBP_FATTY_ACID_TRANSPORT		59	-0.546538	-1.15767	0.232639	0.956683	1	842	tags=8%, list=7%, signal=9%					HP_CEREBRAL_EDEMA	HP_CEREBRAL_EDEMA		22	0.772105	1.27965	0.175719	0.890237	1	69	tags=5%, list=1%, signal=5%
GOBP_POSITIVE_REGULATION_OF_TELOMERASE_RNA_LOCALIZATION_TO_CAJAL_BODY	GOBP_POSITIVE_REGULATION_OF_TELOMERASE_RNA_LOCALIZATION_TO_CAJAL_BODY		15	-0.636842	-1.15735	0.295872	0.956691	1	4161	tags=73%, list=33%, signal=109%					GOBP_NEGATIVE_REGULATION_OF_ENDOCYTOSIS	GOBP_NEGATIVE_REGULATION_OF_ENDOCYTOSIS		43	0.713524	1.27951	0.173217	0.889684	1	993	tags=14%, list=8%, signal=15%
HP_ABNORMAL_RIB_CAGE_MORPHOLOGY	HP_ABNORMAL_RIB_CAGE_MORPHOLOGY		298	-0.484586	-1.15707	0.202797	0.956574	1	1260	tags=12%, list=10%, signal=13%					HP_ABNORMAL_SHARPEY_FIBER_MORPHOLOGY	HP_ABNORMAL_SHARPEY_FIBER_MORPHOLOGY		25	0.748486	1.27927	0.181818	0.889453	1	2360	tags=40%, list=19%, signal=49%
GOBP_VENTRICULAR_CARDIAC_MUSCLE_TISSUE_MORPHOGENESIS	GOBP_VENTRICULAR_CARDIAC_MUSCLE_TISSUE_MORPHOGENESIS		23	-0.623358	-1.15664	0.290076	0.956947	1	1720	tags=22%, list=14%, signal=25%					HP_FRONTAL_LOBE_DEMENTIA	HP_FRONTAL_LOBE_DEMENTIA		18	0.744771	1.27906	0.181967	0.88916	1	1093	tags=33%, list=9%, signal=36%
GOBP_REGULATION_OF_CENTRIOLE_REPLICATION	GOBP_REGULATION_OF_CENTRIOLE_REPLICATION		22	-0.613729	-1.15631	0.260526	0.956976	1	2657	tags=50%, list=21%, signal=63%					HP_TRANSPOSITION_OF_THE_GREAT_ARTERIES	HP_TRANSPOSITION_OF_THE_GREAT_ARTERIES		47	0.725876	1.27877	0.179217	0.889102	1	356	tags=11%, list=3%, signal=11%
GOBP_TRANSCRIPTION_BY_RNA_POLYMERASE_I	GOBP_TRANSCRIPTION_BY_RNA_POLYMERASE_I		59	-0.55139	-1.15615	0.231511	0.956444	1	2334	tags=27%, list=18%, signal=33%					GOBP_IRE1_MEDIATED_UNFOLDED_PROTEIN_RESPONSE	GOBP_IRE1_MEDIATED_UNFOLDED_PROTEIN_RESPONSE		18	0.743394	1.278	0.189329	0.890664	1	941	tags=28%, list=7%, signal=30%
GOBP_APPENDAGE_MORPHOGENESIS	GOBP_APPENDAGE_MORPHOGENESIS		78	-0.518805	-1.15605	0.212418	0.955725	1	2328	tags=31%, list=18%, signal=37%					GOBP_POSITIVE_REGULATION_OF_MYELOID_LEUKOCYTE_DIFFERENTIATION	GOBP_POSITIVE_REGULATION_OF_MYELOID_LEUKOCYTE_DIFFERENTIATION		42	0.735477	1.27782	0.174579	0.890241	1	661	tags=19%, list=5%, signal=20%
HP_ABNORMAL_THYROID_MORPHOLOGY	HP_ABNORMAL_THYROID_MORPHOLOGY		128	-0.501469	-1.15572	0.208	0.95576	1	816	tags=14%, list=6%, signal=15%					HP_ALKALOSIS	HP_ALKALOSIS		16	0.759029	1.27762	0.181347	0.889955	1	2079	tags=25%, list=16%, signal=30%
GOBP_FOREBRAIN_NEURON_DEVELOPMENT	GOBP_FOREBRAIN_NEURON_DEVELOPMENT		17	-0.623283	-1.15549	0.311225	0.955477	1	2650	tags=47%, list=21%, signal=59%					GOBP_ONE_CARBON_COMPOUND_TRANSPORT	GOBP_ONE_CARBON_COMPOUND_TRANSPORT		29	0.733598	1.27732	0.1875	0.889941	1	1638	tags=38%, list=13%, signal=43%
GOCC_FILOPODIUM	GOCC_FILOPODIUM		87	-0.525455	-1.15539	0.224832	0.954704	1	1062	tags=17%, list=8%, signal=19%					GOBP_CELLULAR_RESPONSE_TO_STEROL_DEPLETION	GOBP_CELLULAR_RESPONSE_TO_STEROL_DEPLETION		15	0.782443	1.27715	0.184385	0.889512	1	1165	tags=20%, list=9%, signal=22%
HP_MIDFACE_RETRUSION	HP_MIDFACE_RETRUSION		226	-0.489777	-1.1546	0.222798	0.956379	1	1175	tags=15%, list=9%, signal=16%					HP_CNS_DEMYELINATION	HP_CNS_DEMYELINATION		37	0.715689	1.27707	0.17991	0.888713	1	1393	tags=19%, list=11%, signal=21%
HP_GENU_VALGUM	HP_GENU_VALGUM		122	-0.493678	-1.15428	0.205992	0.956382	1	1750	tags=15%, list=14%, signal=17%					GOBP_REGULATION_OF_MACROPHAGE_DIFFERENTIATION	GOBP_REGULATION_OF_MACROPHAGE_DIFFERENTIATION		19	0.748481	1.27698	0.192953	0.888017	1	677	tags=16%, list=5%, signal=17%
GOBP_REGULATION_OF_ALTERNATIVE_MRNA_SPLICING_VIA_SPLICEOSOME	GOBP_REGULATION_OF_ALTERNATIVE_MRNA_SPLICING_VIA_SPLICEOSOME		46	-0.566764	-1.15397	0.255556	0.956368	1	1948	tags=37%, list=15%, signal=44%					GOBP_ZINC_ION_TRANSPORT	GOBP_ZINC_ION_TRANSPORT		21	0.760098	1.27694	0.17734	0.887137	1	337	tags=10%, list=3%, signal=10%
HP_ABNORMAL_LARYNX_MORPHOLOGY	HP_ABNORMAL_LARYNX_MORPHOLOGY		105	-0.524183	-1.1539	0.203065	0.955523	1	886	tags=15%, list=7%, signal=16%					HP_INTRACRANIAL_HEMORRHAGE	HP_INTRACRANIAL_HEMORRHAGE		112	0.696198	1.27668	0.188525	0.88697	1	1251	tags=16%, list=10%, signal=18%
GOBP_SULFUR_AMINO_ACID_METABOLIC_PROCESS	GOBP_SULFUR_AMINO_ACID_METABOLIC_PROCESS		23	-0.612343	-1.15352	0.282913	0.955692	1	2407	tags=30%, list=19%, signal=38%					HP_ABNORMAL_PERISTALSIS	HP_ABNORMAL_PERISTALSIS		15	0.770202	1.27589	0.179832	0.88857	1	402	tags=13%, list=3%, signal=14%
GOCC_U2_TYPE_CATALYTIC_STEP_2_SPLICEOSOME	GOCC_U2_TYPE_CATALYTIC_STEP_2_SPLICEOSOME		30	-0.581833	-1.1528	0.259053	0.956996	1	3445	tags=43%, list=27%, signal=59%					GOMF_RNA_POLYMERASE_BINDING	GOMF_RNA_POLYMERASE_BINDING		53	0.703993	1.27497	0.172028	0.890571	1	442	tags=4%, list=3%, signal=4%
HP_MICRONODULAR_CIRRHOSIS	HP_MICRONODULAR_CIRRHOSIS		20	-0.625161	-1.15266	0.278351	0.956383	1	203	tags=5%, list=2%, signal=5%					GOBP_NEGATIVE_REGULATION_OF_MYELOID_LEUKOCYTE_DIFFERENTIATION	GOBP_NEGATIVE_REGULATION_OF_MYELOID_LEUKOCYTE_DIFFERENTIATION		40	0.723333	1.27447	0.171779	0.891156	1	872	tags=30%, list=7%, signal=32%
HP_MISSING_RIBS	HP_MISSING_RIBS		46	-0.55507	-1.15256	0.25779	0.955692	1	2624	tags=30%, list=21%, signal=38%					GOCC_EARLY_ENDOSOME	GOCC_EARLY_ENDOSOME		346	0.671577	1.27447	0.175991	0.890163	1	993	tags=8%, list=8%, signal=8%
GOBP_PYRIMIDINE_RIBONUCLEOTIDE_BIOSYNTHETIC_PROCESS	GOBP_PYRIMIDINE_RIBONUCLEOTIDE_BIOSYNTHETIC_PROCESS		16	-0.641407	-1.15244	0.321696	0.955008	1	1549	tags=25%, list=12%, signal=28%					HP_ABNORMAL_HEMOGLOBIN	HP_ABNORMAL_HEMOGLOBIN		49	0.680558	1.27364	0.181951	0.891981	1	2549	tags=31%, list=20%, signal=38%
HP_ABNORMALITY_OF_THE_RADIAL_HEAD	HP_ABNORMALITY_OF_THE_RADIAL_HEAD		35	-0.568629	-1.15229	0.288043	0.954453	1	2345	tags=26%, list=19%, signal=31%					GOBP_POSITIVE_REGULATION_OF_NEUTROPHIL_MIGRATION	GOBP_POSITIVE_REGULATION_OF_NEUTROPHIL_MIGRATION		24	0.746198	1.27349	0.178808	0.891479	1	1548	tags=42%, list=12%, signal=47%
HP_ABNORMAL_CRANIAL_NERVE_MORPHOLOGY	HP_ABNORMAL_CRANIAL_NERVE_MORPHOLOGY		190	-0.473913	-1.1522	0.197802	0.953663	1	1131	tags=10%, list=9%, signal=11%					GOBP_NEGATIVE_REGULATION_OF_STEM_CELL_DIFFERENTIATION	GOBP_NEGATIVE_REGULATION_OF_STEM_CELL_DIFFERENTIATION		24	0.73845	1.27331	0.191358	0.891038	1	18	tags=4%, list=0%, signal=4%
GOMF_MONOATOMIC_ANION_CHANNEL_ACTIVITY	GOMF_MONOATOMIC_ANION_CHANNEL_ACTIVITY		39	-0.57766	-1.1519	0.246499	0.953613	1	1462	tags=26%, list=12%, signal=29%					HP_ABNORMAL_CIRCULATING_INTERFERON_CONCENTRATION	HP_ABNORMAL_CIRCULATING_INTERFERON_CONCENTRATION		22	0.748542	1.27301	0.188006	0.891072	1	1733	tags=27%, list=14%, signal=32%
HP_NARROW_NASAL_BRIDGE	HP_NARROW_NASAL_BRIDGE		24	-0.613734	-1.15156	0.289474	0.953698	1	1894	tags=38%, list=15%, signal=44%					HP_ORAL_CAVITY_BLEEDING	HP_ORAL_CAVITY_BLEEDING		19	0.738548	1.27274	0.205	0.891027	1	631	tags=16%, list=5%, signal=17%
HP_NEOPLASM_OF_FATTY_TISSUE	HP_NEOPLASM_OF_FATTY_TISSUE		34	-0.565212	-1.15112	0.262857	0.954188	1	1260	tags=26%, list=10%, signal=29%					HP_ABNORMALITY_OF_THE_PULMONARY_VEINS	HP_ABNORMALITY_OF_THE_PULMONARY_VEINS		49	0.70802	1.27239	0.186846	0.891259	1	275	tags=10%, list=2%, signal=10%
GOCC_CAJAL_BODY	GOCC_CAJAL_BODY		54	-0.567507	-1.15082	0.242812	0.954154	1	2186	tags=31%, list=17%, signal=38%					HP_ABNORMAL_ATRIAL_ARRANGEMENT	HP_ABNORMAL_ATRIAL_ARRANGEMENT		26	0.741394	1.27204	0.172297	0.891432	1	356	tags=15%, list=3%, signal=16%
HP_VOCAL_CORD_PARALYSIS	HP_VOCAL_CORD_PARALYSIS		43	-0.559011	-1.15076	0.254098	0.953305	1	1835	tags=21%, list=15%, signal=24%					GOBP_POSITIVE_REGULATION_OF_MYELOID_LEUKOCYTE_MEDIATED_IMMUNITY	GOBP_POSITIVE_REGULATION_OF_MYELOID_LEUKOCYTE_MEDIATED_IMMUNITY		21	0.749829	1.27199	0.189916	0.890594	1	1239	tags=43%, list=10%, signal=47%
HP_ABNORMALITY_OF_THE_SKULL_BASE	HP_ABNORMALITY_OF_THE_SKULL_BASE		189	-0.49523	-1.15072	0.208531	0.952395	1	1394	tags=17%, list=11%, signal=19%					HP_ABNORMAL_CIRCULATING_INTERLEUKIN_CONCENTRATION	HP_ABNORMAL_CIRCULATING_INTERLEUKIN_CONCENTRATION		27	0.739757	1.27151	0.201954	0.891132	1	1967	tags=41%, list=16%, signal=48%
GOCC_PHAGOPHORE_ASSEMBLY_SITE_MEMBRANE	GOCC_PHAGOPHORE_ASSEMBLY_SITE_MEMBRANE		19	-0.61938	-1.15056	0.29471	0.951896	1	758	tags=16%, list=6%, signal=17%					GOBP_CELL_VOLUME_HOMEOSTASIS	GOBP_CELL_VOLUME_HOMEOSTASIS		23	0.73892	1.27114	0.199013	0.8914	1	971	tags=17%, list=8%, signal=19%
HP_ABNORMALITY_OF_THE_INCISOR	HP_ABNORMALITY_OF_THE_INCISOR		71	-0.523106	-1.1497	0.216949	0.953745	1	1079	tags=18%, list=9%, signal=20%					GOBP_RESPONSE_TO_AMINE	GOBP_RESPONSE_TO_AMINE		29	0.720851	1.27105	0.201626	0.890668	1	739	tags=17%, list=6%, signal=18%
HP_ADENOMA_SEBACEUM	HP_ADENOMA_SEBACEUM		18	-0.630312	-1.1494	0.288221	0.953736	1	1394	tags=17%, list=11%, signal=19%					GOCC_VACUOLAR_LUMEN	GOCC_VACUOLAR_LUMEN		136	0.683934	1.27084	0.197832	0.89042	1	1203	tags=17%, list=10%, signal=18%
GOBP_RESPONSE_TO_VITAMIN_D	GOBP_RESPONSE_TO_VITAMIN_D		24	-0.594075	-1.14904	0.300248	0.953887	1	1210	tags=21%, list=10%, signal=23%					GOMF_PATTERN_RECOGNITION_RECEPTOR_ACTIVITY	GOMF_PATTERN_RECOGNITION_RECEPTOR_ACTIVITY		20	0.775261	1.27024	0.178744	0.891447	1	1234	tags=45%, list=10%, signal=50%
GOBP_CENTROSOME_DUPLICATION	GOBP_CENTROSOME_DUPLICATION		70	-0.532967	-1.14898	0.250883	0.952998	1	2657	tags=31%, list=21%, signal=40%					HP_RECURRENT_URINARY_TRACT_INFECTIONS	HP_RECURRENT_URINARY_TRACT_INFECTIONS		114	0.67428	1.27018	0.188172	0.890627	1	326	tags=4%, list=3%, signal=4%
GOMF_ATP_DEPENDENT_CHROMATIN_REMODELER_ACTIVITY	GOMF_ATP_DEPENDENT_CHROMATIN_REMODELER_ACTIVITY		36	-0.570692	-1.14896	0.278443	0.952016	1	3499	tags=39%, list=28%, signal=54%					GOMF_ALCOHOL_DEHYDROGENASE_NADPPLUS_ACTIVITY	GOMF_ALCOHOL_DEHYDROGENASE_NADPPLUS_ACTIVITY		15	0.775796	1.27008	0.202401	0.889956	1	122	tags=7%, list=1%, signal=7%
GOBP_ADRENAL_GLAND_DEVELOPMENT	GOBP_ADRENAL_GLAND_DEVELOPMENT		16	-0.628053	-1.14888	0.322892	0.951236	1	844	tags=25%, list=7%, signal=27%					HP_ABNORMALITY_OF_HUMORAL_IMMUNITY	HP_ABNORMALITY_OF_HUMORAL_IMMUNITY		250	0.668483	1.26932	0.214371	0.891525	1	1181	tags=16%, list=9%, signal=17%
HP_APLASIA_INVOLVING_BONES_OF_THE_EXTREMITIES	HP_APLASIA_INVOLVING_BONES_OF_THE_EXTREMITIES		17	-0.645482	-1.14859	0.311594	0.951246	1	696	tags=18%, list=6%, signal=19%					HP_RECURRENT_SKIN_INFECTIONS	HP_RECURRENT_SKIN_INFECTIONS		110	0.681251	1.26914	0.189802	0.891115	1	1350	tags=21%, list=11%, signal=23%
GOBP_POSITIVE_REGULATION_OF_FILOPODIUM_ASSEMBLY	GOBP_POSITIVE_REGULATION_OF_FILOPODIUM_ASSEMBLY		22	-0.610645	-1.14818	0.278515	0.951578	1	1948	tags=23%, list=15%, signal=27%					GOBP_POSITIVE_REGULATION_OF_COLLAGEN_METABOLIC_PROCESS	GOBP_POSITIVE_REGULATION_OF_COLLAGEN_METABOLIC_PROCESS		16	0.76701	1.26881	0.2	0.891178	1	1132	tags=31%, list=9%, signal=34%
HP_APLASIA_HYPOPLASIA_INVOLVING_BONES_OF_THE_LOWER_LIMBS	HP_APLASIA_HYPOPLASIA_INVOLVING_BONES_OF_THE_LOWER_LIMBS		290	-0.484666	-1.14813	0.236025	0.950675	1	2110	tags=23%, list=17%, signal=27%					GOBP_NEGATIVE_REGULATION_OF_LIPID_STORAGE	GOBP_NEGATIVE_REGULATION_OF_LIPID_STORAGE		15	0.771003	1.26845	0.192101	0.891482	1	1022	tags=20%, list=8%, signal=22%
GOBP_MONOCARBOXYLIC_ACID_TRANSPORT	GOBP_MONOCARBOXYLIC_ACID_TRANSPORT		95	-0.527244	-1.14795	0.223443	0.950244	1	903	tags=11%, list=7%, signal=11%					HP_B_LYMPHOCYTOPENIA	HP_B_LYMPHOCYTOPENIA		50	0.701779	1.26732	0.17716	0.894282	1	958	tags=16%, list=8%, signal=17%
HP_ENCEPHALOCELE	HP_ENCEPHALOCELE		86	-0.507836	-1.14788	0.20979	0.949421	1	1720	tags=21%, list=14%, signal=24%					HP_ONYCHOGRYPOSIS	HP_ONYCHOGRYPOSIS		17	0.74754	1.26721	0.195041	0.893665	1	1141	tags=18%, list=9%, signal=19%
GOBP_MORPHOGENESIS_OF_A_POLARIZED_EPITHELIUM	GOBP_MORPHOGENESIS_OF_A_POLARIZED_EPITHELIUM		73	-0.526627	-1.14784	0.260714	0.948521	1	2149	tags=34%, list=17%, signal=41%					GOBP_POSITIVE_REGULATION_OF_MYELOID_CELL_DIFFERENTIATION	GOBP_POSITIVE_REGULATION_OF_MYELOID_CELL_DIFFERENTIATION		81	0.673943	1.26717	0.179632	0.892804	1	728	tags=15%, list=6%, signal=16%
HP_PHENOTYPIC_VARIABILITY	HP_PHENOTYPIC_VARIABILITY		123	-0.500047	-1.14764	0.219512	0.948134	1	1044	tags=13%, list=8%, signal=14%					HP_ABNORMAL_CD4_CD8_RATIO	HP_ABNORMAL_CD4_CD8_RATIO		19	0.766464	1.26713	0.197138	0.891951	1	572	tags=16%, list=5%, signal=17%
HP_TONGUE_FASCICULATIONS	HP_TONGUE_FASCICULATIONS		33	-0.581335	-1.14731	0.269972	0.94822	1	694	tags=9%, list=5%, signal=10%					GOBP_REGULATION_OF_MACROPHAGE_MIGRATION	GOBP_REGULATION_OF_MACROPHAGE_MIGRATION		34	0.71975	1.26708	0.178628	0.891126	1	891	tags=29%, list=7%, signal=32%
GOBP_REGULATION_OF_CATION_CHANNEL_ACTIVITY	GOBP_REGULATION_OF_CATION_CHANNEL_ACTIVITY		87	-0.506772	-1.14715	0.234043	0.94775	1	952	tags=21%, list=8%, signal=22%					GOBP_NEGATIVE_REGULATION_OF_OSTEOCLAST_DIFFERENTIATION	GOBP_NEGATIVE_REGULATION_OF_OSTEOCLAST_DIFFERENTIATION		24	0.740122	1.26673	0.19462	0.891316	1	872	tags=29%, list=7%, signal=31%
GOBP_NEGATIVE_REGULATION_OF_OXIDATIVE_STRESS_INDUCED_NEURON_DEATH	GOBP_NEGATIVE_REGULATION_OF_OXIDATIVE_STRESS_INDUCED_NEURON_DEATH		20	-0.617206	-1.14658	0.274406	0.948591	1	553	tags=15%, list=4%, signal=16%					GOBP_SIALYLATION	GOBP_SIALYLATION		17	0.754649	1.26642	0.199013	0.891442	1	1473	tags=41%, list=12%, signal=47%
HP_DELUSIONS	HP_DELUSIONS		47	-0.553959	-1.14594	0.24159	0.949852	1	33	tags=4%, list=0%, signal=4%					HP_POLYSPLENIA	HP_POLYSPLENIA		38	0.701778	1.26639	0.187595	0.890561	1	430	tags=13%, list=3%, signal=14%
GOCC_DENDRITIC_TREE	GOCC_DENDRITIC_TREE		414	-0.468119	-1.14516	0.220472	0.951608	1	973	tags=15%, list=8%, signal=16%					GOCC_VOLTAGE_GATED_CALCIUM_CHANNEL_COMPLEX	GOCC_VOLTAGE_GATED_CALCIUM_CHANNEL_COMPLEX		26	0.72917	1.26633	0.191489	0.889787	1	104	tags=8%, list=1%, signal=8%
HP_SMALL_FACE	HP_SMALL_FACE		110	-0.49569	-1.14515	0.173077	0.950599	1	1102	tags=15%, list=9%, signal=16%					HP_ABNORMAL_MORPHOLOGY_OF_THE_CHOROIDAL_VASCULATURE	HP_ABNORMAL_MORPHOLOGY_OF_THE_CHOROIDAL_VASCULATURE		15	0.759458	1.26555	0.221498	0.891379	1	1818	tags=40%, list=14%, signal=47%
HP_ABNORMALITY_OF_THE_HUMERORADIAL_JOINT	HP_ABNORMALITY_OF_THE_HUMERORADIAL_JOINT		36	-0.569027	-1.1448	0.290141	0.950865	1	2345	tags=25%, list=19%, signal=31%					GOBP_RETINOL_METABOLIC_PROCESS	GOBP_RETINOL_METABOLIC_PROCESS		21	0.749972	1.26552	0.187931	0.890476	1	310	tags=14%, list=2%, signal=15%
GOBP_EMBRYONIC_SKELETAL_SYSTEM_MORPHOGENESIS	GOBP_EMBRYONIC_SKELETAL_SYSTEM_MORPHOGENESIS		51	-0.54672	-1.14473	0.252252	0.950045	1	1616	tags=22%, list=13%, signal=25%					GOBP_LEUKOCYTE_MIGRATION_INVOLVED_IN_INFLAMMATORY_RESPONSE	GOBP_LEUKOCYTE_MIGRATION_INVOLVED_IN_INFLAMMATORY_RESPONSE		18	0.756024	1.26496	0.188552	0.891305	1	1125	tags=67%, list=9%, signal=73%
GOBP_NEURAL_TUBE_DEVELOPMENT	GOBP_NEURAL_TUBE_DEVELOPMENT		122	-0.49776	-1.14409	0.196653	0.951109	1	1720	tags=28%, list=14%, signal=32%					GOBP_CHONDROITIN_SULFATE_PROTEOGLYCAN_BIOSYNTHETIC_PROCESS	GOBP_CHONDROITIN_SULFATE_PROTEOGLYCAN_BIOSYNTHETIC_PROCESS		20	0.763687	1.26492	0.191419	0.89046	1	1915	tags=30%, list=15%, signal=35%
GOBP_EMBRYONIC_HEART_TUBE_MORPHOGENESIS	GOBP_EMBRYONIC_HEART_TUBE_MORPHOGENESIS		47	-0.562448	-1.14338	0.277439	0.952506	1	1342	tags=17%, list=11%, signal=19%					GOBP_NEGATIVE_REGULATION_OF_NEURON_DEATH	GOBP_NEGATIVE_REGULATION_OF_NEURON_DEATH		152	0.682171	1.26481	0.213158	0.889862	1	194	tags=3%, list=2%, signal=3%
HP_IMPAIRED_PAIN_SENSATION	HP_IMPAIRED_PAIN_SENSATION		52	-0.535405	-1.14296	0.236196	0.952905	1	1719	tags=12%, list=14%, signal=13%					GOBP_REGULATION_OF_TOR_SIGNALING	GOBP_REGULATION_OF_TOR_SIGNALING		102	0.684354	1.26458	0.212737	0.889692	1	535	tags=7%, list=4%, signal=7%
HP_URETERAL_STENOSIS	HP_URETERAL_STENOSIS		24	-0.596047	-1.14294	0.310606	0.951969	1	1199	tags=17%, list=9%, signal=18%					HP_RETICULOCYTOSIS	HP_RETICULOCYTOSIS		38	0.709679	1.26421	0.191718	0.890001	1	2042	tags=37%, list=16%, signal=44%
GOBP_ANTERIOR_POSTERIOR_AXIS_SPECIFICATION	GOBP_ANTERIOR_POSTERIOR_AXIS_SPECIFICATION		25	-0.592171	-1.14281	0.303109	0.951382	1	2078	tags=44%, list=16%, signal=53%					GOBP_POSITIVE_REGULATION_OF_CYTOKINE_PRODUCTION_INVOLVED_IN_INFLAMMATORY_RESPONSE	GOBP_POSITIVE_REGULATION_OF_CYTOKINE_PRODUCTION_INVOLVED_IN_INFLAMMATORY_RESPONSE		18	0.753594	1.26349	0.211221	0.891536	1	1794	tags=39%, list=14%, signal=45%
HP_MACULAR_THICKENING	HP_MACULAR_THICKENING		26	-0.59551	-1.1428	0.27321	0.950356	1	1965	tags=31%, list=16%, signal=36%					GOBP_APOPTOTIC_CELL_CLEARANCE	GOBP_APOPTOTIC_CELL_CLEARANCE		36	0.711177	1.2634	0.189306	0.890895	1	855	tags=28%, list=7%, signal=30%
HP_BULBOUS_NOSE	HP_BULBOUS_NOSE		149	-0.492562	-1.14215	0.223881	0.951558	1	2082	tags=23%, list=16%, signal=27%					HP_ASTHMA	HP_ASTHMA		98	0.665586	1.2632	0.182192	0.890576	1	851	tags=13%, list=7%, signal=14%
HP_HOLOPROSENCEPHALY	HP_HOLOPROSENCEPHALY		57	-0.530085	-1.14184	0.207237	0.951605	1	1520	tags=21%, list=12%, signal=24%					GOBP_EPITHELIAL_CELL_MATURATION	GOBP_EPITHELIAL_CELL_MATURATION		17	0.757465	1.263	0.208981	0.890318	1	572	tags=18%, list=5%, signal=18%
GOBP_SYNAPTIC_VESICLE_TRANSPORT	GOBP_SYNAPTIC_VESICLE_TRANSPORT		36	-0.571446	-1.14044	0.284916	0.955239	1	167	tags=6%, list=1%, signal=6%					GOBP_MONOCARBOXYLIC_ACID_BIOSYNTHETIC_PROCESS	GOBP_MONOCARBOXYLIC_ACID_BIOSYNTHETIC_PROCESS		141	0.671922	1.2628	0.21004	0.88998	1	1922	tags=23%, list=15%, signal=27%
GOBP_RRNA_TRANSCRIPTION	GOBP_RRNA_TRANSCRIPTION		37	-0.554756	-1.13985	0.284091	0.956158	1	2334	tags=19%, list=18%, signal=23%					HP_AUTOIMMUNE_ANTIBODY_POSITIVITY	HP_AUTOIMMUNE_ANTIBODY_POSITIVITY		70	0.673318	1.26277	0.175362	0.88911	1	1775	tags=40%, list=14%, signal=46%
HP_UPPER_LIMB_JOINT_CONTRACTURE	HP_UPPER_LIMB_JOINT_CONTRACTURE		244	-0.475487	-1.13973	0.228571	0.955579	1	1014	tags=9%, list=8%, signal=9%					GOBP_ENDOPLASMIC_RETICULUM_TO_CYTOSOL_TRANSPORT	GOBP_ENDOPLASMIC_RETICULUM_TO_CYTOSOL_TRANSPORT		27	0.7402	1.26135	0.189573	0.892797	1	1554	tags=26%, list=12%, signal=29%
HP_HYDROCELE_TESTIS	HP_HYDROCELE_TESTIS		30	-0.565029	-1.13954	0.28534	0.955216	1	1830	tags=27%, list=14%, signal=31%					GOBP_REGULATION_OF_ANTIGEN_PROCESSING_AND_PRESENTATION	GOBP_REGULATION_OF_ANTIGEN_PROCESSING_AND_PRESENTATION		17	0.758855	1.26081	0.207237	0.893647	1	1799	tags=65%, list=14%, signal=75%
HP_PROGRESSIVE_MICROCEPHALY	HP_PROGRESSIVE_MICROCEPHALY		84	-0.516152	-1.13944	0.206186	0.954509	1	122	tags=2%, list=1%, signal=2%					GOBP_REGULATION_OF_CELL_CYCLE_PHASE_TRANSITION	GOBP_REGULATION_OF_CELL_CYCLE_PHASE_TRANSITION		377	0.661502	1.25893	0.184211	0.899068	1	677	tags=3%, list=5%, signal=4%
HP_DEVIATION_OF_THE_HAND_OR_OF_FINGERS_OF_THE_HAND	HP_DEVIATION_OF_THE_HAND_OR_OF_FINGERS_OF_THE_HAND		398	-0.457117	-1.13892	0.218182	0.955284	1	2232	tags=24%, list=18%, signal=28%					HP_FEMALE_INFERTILITY	HP_FEMALE_INFERTILITY		36	0.709069	1.25837	0.198767	0.900002	1	1071	tags=22%, list=8%, signal=24%
GOBP_REGULATION_OF_CARTILAGE_DEVELOPMENT	GOBP_REGULATION_OF_CARTILAGE_DEVELOPMENT		40	-0.555528	-1.1387	0.277108	0.954997	1	1082	tags=23%, list=9%, signal=25%					HP_HYPERSPLENISM	HP_HYPERSPLENISM		19	0.735645	1.25833	0.217082	0.89917	1	1967	tags=37%, list=16%, signal=44%
GOBP_REGULATION_OF_NUCLEOTIDE_EXCISION_REPAIR	GOBP_REGULATION_OF_NUCLEOTIDE_EXCISION_REPAIR		27	-0.582642	-1.13846	0.277778	0.954813	1	2087	tags=48%, list=16%, signal=58%					GOBP_UNSATURATED_FATTY_ACID_METABOLIC_PROCESS	GOBP_UNSATURATED_FATTY_ACID_METABOLIC_PROCESS		66	0.666944	1.25804	0.190962	0.899199	1	812	tags=17%, list=6%, signal=18%
HP_ABNORMALITY_OF_THE_THYROID_GLAND	HP_ABNORMALITY_OF_THE_THYROID_GLAND		360	-0.46837	-1.13834	0.2	0.954189	1	1428	tags=16%, list=11%, signal=18%					HP_ABNORMAL_LACTATE_DEHYDROGENASE_LEVEL	HP_ABNORMAL_LACTATE_DEHYDROGENASE_LEVEL		72	0.69203	1.25767	0.200843	0.899413	1	2090	tags=29%, list=17%, signal=35%
HP_ABNORMALLY_FOLDED_HELIX	HP_ABNORMALLY_FOLDED_HELIX		61	-0.524945	-1.13834	0.262821	0.953171	1	1507	tags=20%, list=12%, signal=22%					HP_INCREASED_CIRCULATING_IGA_LEVEL	HP_INCREASED_CIRCULATING_IGA_LEVEL		24	0.732432	1.25765	0.204509	0.898484	1	1967	tags=42%, list=16%, signal=49%
HP_BIRTH_LENGTH_LESS_THAN_3RD_PERCENTILE	HP_BIRTH_LENGTH_LESS_THAN_3RD_PERCENTILE		15	-0.63032	-1.13756	0.311751	0.954882	1	239	tags=7%, list=2%, signal=7%					GOMF_REGULATORY_RNA_BINDING	GOMF_REGULATORY_RNA_BINDING		42	0.709358	1.25763	0.195455	0.897595	1	567	tags=10%, list=4%, signal=10%
GOBP_G0_TO_G1_TRANSITION	GOBP_G0_TO_G1_TRANSITION		34	-0.569138	-1.13716	0.276882	0.955228	1	2087	tags=41%, list=16%, signal=49%					HP_ABNORMAL_CIRCULATING_C_REACTIVE_PROTEIN_CONCENTRATION	HP_ABNORMAL_CIRCULATING_C_REACTIVE_PROTEIN_CONCENTRATION		44	0.696406	1.25747	0.205793	0.897175	1	667	tags=20%, list=5%, signal=22%
GOBP_THYMOCYTE_APOPTOTIC_PROCESS	GOBP_THYMOCYTE_APOPTOTIC_PROCESS		16	-0.614949	-1.13698	0.314554	0.954822	1	233	tags=19%, list=2%, signal=19%					GOMF_PEPTIDASE_ACTIVATOR_ACTIVITY	GOMF_PEPTIDASE_ACTIVATOR_ACTIVITY		40	0.698853	1.25721	0.199697	0.897098	1	1720	tags=35%, list=14%, signal=40%
GOBP_OLIGODENDROCYTE_DEVELOPMENT	GOBP_OLIGODENDROCYTE_DEVELOPMENT		27	-0.604292	-1.13695	0.3	0.9539	1	274	tags=7%, list=2%, signal=8%					GOBP_PLATELET_ACTIVATION	GOBP_PLATELET_ACTIVATION		104	0.674603	1.25704	0.192958	0.896716	1	1135	tags=26%, list=9%, signal=28%
GOCC_AXONEME	GOCC_AXONEME		94	-0.515922	-1.13675	0.211679	0.953579	1	1230	tags=19%, list=10%, signal=21%					GOCC_BRUSH_BORDER	GOCC_BRUSH_BORDER		60	0.698336	1.25687	0.192362	0.896321	1	246	tags=7%, list=2%, signal=7%
GOBP_POSITIVE_REGULATION_OF_EMBRYONIC_DEVELOPMENT	GOBP_POSITIVE_REGULATION_OF_EMBRYONIC_DEVELOPMENT		15	-0.638277	-1.13637	0.324121	0.953828	1	274	tags=13%, list=2%, signal=14%					HP_ABNORMAL_BRONCHUS_MORPHOLOGY	HP_ABNORMAL_BRONCHUS_MORPHOLOGY		148	0.671422	1.25671	0.205692	0.895867	1	890	tags=11%, list=7%, signal=11%
GOBP_NEURON_PROJECTION_ARBORIZATION	GOBP_NEURON_PROJECTION_ARBORIZATION		20	-0.616321	-1.13634	0.315403	0.9529	1	2379	tags=40%, list=19%, signal=49%					HP_TOXEMIA_OF_PREGNANCY	HP_TOXEMIA_OF_PREGNANCY		19	0.765528	1.25667	0.2	0.895044	1	660	tags=21%, list=5%, signal=22%
GOCC_ACETYLTRANSFERASE_COMPLEX	GOCC_ACETYLTRANSFERASE_COMPLEX		94	-0.507969	-1.13632	0.237762	0.951967	1	2426	tags=26%, list=19%, signal=31%					GOBP_CELLULAR_RESPONSE_TO_VASCULAR_ENDOTHELIAL_GROWTH_FACTOR_STIMULUS	GOBP_CELLULAR_RESPONSE_TO_VASCULAR_ENDOTHELIAL_GROWTH_FACTOR_STIMULUS		49	0.70393	1.25602	0.171687	0.896238	1	659	tags=14%, list=5%, signal=15%
HP_APLASIA_HYPOPLASIA_INVOLVING_THE_VERTEBRAL_COLUMN	HP_APLASIA_HYPOPLASIA_INVOLVING_THE_VERTEBRAL_COLUMN		57	-0.538968	-1.13623	0.262997	0.951259	1	1961	tags=26%, list=15%, signal=31%					GOCC_P_BODY	GOCC_P_BODY		87	0.663746	1.2558	0.188011	0.896012	1	794	tags=9%, list=6%, signal=10%
GOBP_CENTRAL_NERVOUS_SYSTEM_NEURON_DEVELOPMENT	GOBP_CENTRAL_NERVOUS_SYSTEM_NEURON_DEVELOPMENT		55	-0.529138	-1.13619	0.224299	0.950378	1	497	tags=11%, list=4%, signal=11%					GOMF_MHC_PROTEIN_BINDING	GOMF_MHC_PROTEIN_BINDING		27	0.725939	1.25573	0.189793	0.895315	1	1363	tags=33%, list=11%, signal=37%
GOBP_POSITIVE_REGULATION_OF_SYNAPSE_ASSEMBLY	GOBP_POSITIVE_REGULATION_OF_SYNAPSE_ASSEMBLY		26	-0.59027	-1.13614	0.289062	0.94953	1	1560	tags=35%, list=12%, signal=39%					GOBP_NEGATIVE_REGULATION_OF_CATALYTIC_ACTIVITY	GOBP_NEGATIVE_REGULATION_OF_CATALYTIC_ACTIVITY		440	0.662374	1.25573	0.178129	0.894383	1	697	tags=8%, list=6%, signal=9%
HP_SAGITTAL_CRANIOSYNOSTOSIS	HP_SAGITTAL_CRANIOSYNOSTOSIS		19	-0.605197	-1.13564	0.272953	0.950274	1	1638	tags=21%, list=13%, signal=24%					GOBP_CELLULAR_RESPONSE_TO_ATP	GOBP_CELLULAR_RESPONSE_TO_ATP		15	0.762549	1.25569	0.204429	0.893534	1	768	tags=27%, list=6%, signal=28%
GOBP_REGULATION_OF_NEURAL_PRECURSOR_CELL_PROLIFERATION	GOBP_REGULATION_OF_NEURAL_PRECURSOR_CELL_PROLIFERATION		51	-0.541985	-1.1356	0.282421	0.949395	1	1720	tags=43%, list=14%, signal=50%					GOBP_ESTABLISHMENT_OF_PROTEIN_LOCALIZATION_TO_ENDOPLASMIC_RETICULUM	GOBP_ESTABLISHMENT_OF_PROTEIN_LOCALIZATION_TO_ENDOPLASMIC_RETICULUM		37	0.71261	1.25537	0.204173	0.893684	1	1686	tags=19%, list=13%, signal=22%
GOBP_REGULATION_OF_SPINDLE_ORGANIZATION	GOBP_REGULATION_OF_SPINDLE_ORGANIZATION		43	-0.551221	-1.13549	0.2493	0.948793	1	783	tags=14%, list=6%, signal=15%					HP_GENERALIZED_EDEMA	HP_GENERALIZED_EDEMA		22	0.734967	1.25529	0.205734	0.892986	1	1251	tags=14%, list=10%, signal=15%
GOMF_TRANSMEMBRANE_TRANSPORTER_BINDING	GOMF_TRANSMEMBRANE_TRANSPORTER_BINDING		89	-0.514227	-1.13505	0.244444	0.949205	1	877	tags=11%, list=7%, signal=12%					HP_ABNORMALITY_OF_IMMUNE_SERUM_PROTEIN_PHYSIOLOGY	HP_ABNORMALITY_OF_IMMUNE_SERUM_PROTEIN_PHYSIOLOGY		37	0.720779	1.25495	0.196899	0.893205	1	1775	tags=32%, list=14%, signal=38%
HP_OPEN_MOUTH	HP_OPEN_MOUTH		96	-0.499316	-1.13485	0.235075	0.948901	1	1676	tags=19%, list=13%, signal=21%					HP_SKELETAL_MUSCLE_HYPERTROPHY	HP_SKELETAL_MUSCLE_HYPERTROPHY		150	0.675106	1.25493	0.222805	0.89234	1	11	tags=1%, list=0%, signal=1%
GOBP_RESPONSE_TO_ESTROGEN	GOBP_RESPONSE_TO_ESTROGEN		45	-0.558113	-1.13456	0.269231	0.948863	1	339	tags=13%, list=3%, signal=14%					HP_ABNORMALITY_OF_CIRCULATING_FIBRINOGEN	HP_ABNORMALITY_OF_CIRCULATING_FIBRINOGEN		35	0.718439	1.25484	0.202128	0.891693	1	1330	tags=34%, list=11%, signal=38%
GOBP_REGULATION_OF_TRANSCRIPTION_OF_NUCLEOLAR_LARGE_RRNA_BY_RNA_POLYMERASE_I	GOBP_REGULATION_OF_TRANSCRIPTION_OF_NUCLEOLAR_LARGE_RRNA_BY_RNA_POLYMERASE_I		15	-0.648353	-1.13434	0.320843	0.948586	1	2334	tags=27%, list=18%, signal=33%					GOBP_REGULATION_OF_PROTON_TRANSPORT	GOBP_REGULATION_OF_PROTON_TRANSPORT		18	0.757405	1.25459	0.19933	0.891572	1	1083	tags=22%, list=9%, signal=24%
HP_NEUROENDOCRINE_NEOPLASM	HP_NEUROENDOCRINE_NEOPLASM		32	-0.571048	-1.13418	0.288952	0.948161	1	2028	tags=25%, list=16%, signal=30%					HP_RECURRENT_FEVER	HP_RECURRENT_FEVER		71	0.690738	1.25456	0.197479	0.890773	1	1833	tags=28%, list=14%, signal=33%
HP_CLUMSINESS	HP_CLUMSINESS		56	-0.516957	-1.13332	0.241982	0.950041	1	763	tags=11%, list=6%, signal=11%					HP_NEOPLASM_OF_THE_GASTROINTESTINAL_TRACT	HP_NEOPLASM_OF_THE_GASTROINTESTINAL_TRACT		251	0.662815	1.25352	0.210909	0.893351	1	420	tags=4%, list=3%, signal=4%
HP_THICKENED_HELICES	HP_THICKENED_HELICES		44	-0.553179	-1.13301	0.272981	0.950071	1	2082	tags=20%, list=16%, signal=24%					HP_ABNORMAL_CIRCULATING_FERRITIN_CONCENTRATION	HP_ABNORMAL_CIRCULATING_FERRITIN_CONCENTRATION		37	0.71353	1.25344	0.19542	0.892683	1	2320	tags=46%, list=18%, signal=56%
GOBP_BRANCHING_MORPHOGENESIS_OF_AN_EPITHELIAL_TUBE	GOBP_BRANCHING_MORPHOGENESIS_OF_AN_EPITHELIAL_TUBE		93	-0.503995	-1.13299	0.25	0.949139	1	1256	tags=27%, list=10%, signal=30%					GOBP_MEMBRANE_INVAGINATION	GOBP_MEMBRANE_INVAGINATION		53	0.690393	1.25286	0.183526	0.89366	1	920	tags=21%, list=7%, signal=22%
HP_EXPRESSIVE_LANGUAGE_DELAY	HP_EXPRESSIVE_LANGUAGE_DELAY		38	-0.561325	-1.13299	0.296736	0.948164	1	1165	tags=18%, list=9%, signal=20%					GOBP_INTEGRIN_ACTIVATION	GOBP_INTEGRIN_ACTIVATION		22	0.766571	1.25246	0.194079	0.89403	1	471	tags=23%, list=4%, signal=24%
GOCC_RESPIRASOME	GOCC_RESPIRASOME		88	-0.503476	-1.13289	0.241135	0.947494	1	1966	tags=19%, list=16%, signal=23%					GOBP_INOSITOL_PHOSPHATE_BIOSYNTHETIC_PROCESS	GOBP_INOSITOL_PHOSPHATE_BIOSYNTHETIC_PROCESS		20	0.734098	1.25222	0.194631	0.893883	1	1059	tags=25%, list=8%, signal=27%
HP_BIFID_TONGUE	HP_BIFID_TONGUE		17	-0.615345	-1.13289	0.339152	0.946507	1	2950	tags=47%, list=23%, signal=61%					HP_ERYTHROID_HYPERPLASIA	HP_ERYTHROID_HYPERPLASIA		16	0.743929	1.25198	0.205387	0.893752	1	1552	tags=19%, list=12%, signal=21%
HP_THICK_LOWER_LIP_VERMILION	HP_THICK_LOWER_LIP_VERMILION		111	-0.493405	-1.13201	0.243542	0.948648	1	2097	tags=23%, list=17%, signal=28%					HP_DECREASED_FERTILITY_IN_FEMALES	HP_DECREASED_FERTILITY_IN_FEMALES		47	0.703095	1.25187	0.194404	0.893162	1	1071	tags=17%, list=8%, signal=19%
HP_OPEN_NEURAL_TUBE_DEFECT	HP_OPEN_NEURAL_TUBE_DEFECT		128	-0.498955	-1.13196	0.23431	0.947824	1	1720	tags=20%, list=14%, signal=22%					HP_MYELOPROLIFERATIVE_DISORDER	HP_MYELOPROLIFERATIVE_DISORDER		15	0.751404	1.25181	0.218085	0.892422	1	572	tags=13%, list=5%, signal=14%
HP_BLADDER_NEOPLASM	HP_BLADDER_NEOPLASM		31	-0.565749	-1.13106	0.283286	0.949911	1	2225	tags=26%, list=18%, signal=31%					GOCC_ENDOSOME_LUMEN	GOCC_ENDOSOME_LUMEN		26	0.719493	1.25125	0.210256	0.893344	1	1776	tags=35%, list=14%, signal=40%
HP_ABNORMAL_NUMBER_OF_TEETH	HP_ABNORMAL_NUMBER_OF_TEETH		269	-0.463718	-1.13088	0.195531	0.949528	1	2215	tags=27%, list=18%, signal=32%					GOCC_CELL_BODY_MEMBRANE	GOCC_CELL_BODY_MEMBRANE		19	0.742497	1.2507	0.215986	0.894284	1	1336	tags=42%, list=11%, signal=47%
HP_NEUROFIBROMAS	HP_NEUROFIBROMAS		19	-0.623637	-1.13078	0.327128	0.948891	1	1073	tags=26%, list=8%, signal=29%					GOBP_IMMUNE_RESPONSE_REGULATING_CELL_SURFACE_RECEPTOR_SIGNALING_PATHWAY_INVOLVED_IN_PHAGOCYTOSIS	GOBP_IMMUNE_RESPONSE_REGULATING_CELL_SURFACE_RECEPTOR_SIGNALING_PATHWAY_INVOLVED_IN_PHAGOCYTOSIS		25	0.731555	1.25044	0.19967	0.894214	1	577	tags=16%, list=5%, signal=17%
HP_CEREBRAL_INCLUSION_BODIES	HP_CEREBRAL_INCLUSION_BODIES		40	-0.556014	-1.13041	0.298851	0.949144	1	232	tags=5%, list=2%, signal=5%					HP_ERYTHRODERMA	HP_ERYTHRODERMA		46	0.693216	1.25005	0.198822	0.89453	1	1181	tags=20%, list=9%, signal=22%
GOBP_REGULATION_OF_MYOBLAST_DIFFERENTIATION	GOBP_REGULATION_OF_MYOBLAST_DIFFERENTIATION		55	-0.527928	-1.12948	0.277143	0.95131	1	1953	tags=40%, list=15%, signal=47%					HP_HYPOPHOSPHATEMIC_RICKETS	HP_HYPOPHOSPHATEMIC_RICKETS		15	0.738606	1.24998	0.220036	0.893831	1	63	tags=7%, list=0%, signal=7%
GOBP_REGULATION_OF_FIBROBLAST_APOPTOTIC_PROCESS	GOBP_REGULATION_OF_FIBROBLAST_APOPTOTIC_PROCESS		16	-0.624586	-1.12942	0.310881	0.950505	1	227	tags=13%, list=2%, signal=13%					HP_ABNORMAL_CIRCULATING_LIPID_CONCENTRATION	HP_ABNORMAL_CIRCULATING_LIPID_CONCENTRATION		226	0.650741	1.24936	0.215252	0.894963	1	1075	tags=9%, list=8%, signal=10%
GOBP_REGULATION_OF_MORPHOGENESIS_OF_A_BRANCHING_STRUCTURE	GOBP_REGULATION_OF_MORPHOGENESIS_OF_A_BRANCHING_STRUCTURE		26	-0.584879	-1.12906	0.290323	0.95074	1	1200	tags=35%, list=9%, signal=38%					GOMF_ALDO_KETO_REDUCTASE_NADP_ACTIVITY	GOMF_ALDO_KETO_REDUCTASE_NADP_ACTIVITY		19	0.743756	1.24925	0.202749	0.894401	1	2546	tags=37%, list=20%, signal=46%
HP_ABNORMAL_LEFT_VENTRICLE_MORPHOLOGY	HP_ABNORMAL_LEFT_VENTRICLE_MORPHOLOGY		90	-0.51036	-1.12904	0.248227	0.949834	1	1343	tags=16%, list=11%, signal=17%					GOBP_NEGATIVE_REGULATION_OF_RECEPTOR_MEDIATED_ENDOCYTOSIS	GOBP_NEGATIVE_REGULATION_OF_RECEPTOR_MEDIATED_ENDOCYTOSIS		27	0.726653	1.24909	0.209917	0.893991	1	173	tags=7%, list=1%, signal=7%
HP_APLASIA_HYPOPLASIA_AFFECTING_THE_EYE	HP_APLASIA_HYPOPLASIA_AFFECTING_THE_EYE		337	-0.477874	-1.12823	0.257143	0.951555	1	2248	tags=24%, list=18%, signal=28%					HP_PERSISTENCE_OF_HEMOGLOBIN_F	HP_PERSISTENCE_OF_HEMOGLOBIN_F		30	0.715259	1.24897	0.210784	0.893433	1	1738	tags=20%, list=14%, signal=23%
HP_ARTERIOVENOUS_MALFORMATION	HP_ARTERIOVENOUS_MALFORMATION		47	-0.531314	-1.12797	0.249267	0.951403	1	564	tags=11%, list=4%, signal=11%					GOBP_ANTIGEN_PROCESSING_AND_PRESENTATION_OF_PEPTIDE_ANTIGEN_VIA_MHC_CLASS_I	GOBP_ANTIGEN_PROCESSING_AND_PRESENTATION_OF_PEPTIDE_ANTIGEN_VIA_MHC_CLASS_I		25	0.725872	1.24884	0.217188	0.892978	1	1799	tags=44%, list=14%, signal=51%
GOBP_TUBE_FORMATION	GOBP_TUBE_FORMATION		105	-0.508706	-1.12726	0.238806	0.952836	1	2034	tags=32%, list=16%, signal=38%					GOBP_POSITIVE_REGULATION_OF_INTERFERON_BETA_PRODUCTION	GOBP_POSITIVE_REGULATION_OF_INTERFERON_BETA_PRODUCTION		38	0.698043	1.24871	0.208398	0.892466	1	1040	tags=11%, list=8%, signal=11%
GOBP_POSITIVE_REGULATION_OF_HISTONE_ACETYLATION	GOBP_POSITIVE_REGULATION_OF_HISTONE_ACETYLATION		26	-0.581481	-1.12719	0.313352	0.952104	1	3795	tags=54%, list=30%, signal=77%					GOBP_NEGATIVE_REGULATION_OF_PHOSPHORUS_METABOLIC_PROCESS	GOBP_NEGATIVE_REGULATION_OF_PHOSPHORUS_METABOLIC_PROCESS		340	0.661895	1.24859	0.191813	0.8919	1	714	tags=7%, list=6%, signal=8%
HP_TOE_SYNDACTYLY	HP_TOE_SYNDACTYLY		185	-0.479531	-1.12717	0.218579	0.951155	1	1175	tags=12%, list=9%, signal=14%					HP_CHONDROCALCINOSIS	HP_CHONDROCALCINOSIS		17	0.749823	1.24824	0.220539	0.892131	1	2596	tags=41%, list=21%, signal=52%
HP_ABNORMALITY_OF_THE_KNEE	HP_ABNORMALITY_OF_THE_KNEE		302	-0.462418	-1.12658	0.256757	0.952158	1	844	tags=8%, list=7%, signal=8%					HP_ABNORMAL_NEUTROPHIL_COUNT	HP_ABNORMAL_NEUTROPHIL_COUNT		195	0.658495	1.24804	0.23852	0.891884	1	1775	tags=18%, list=14%, signal=21%
HP_MUSCLE_ABNORMALITY_RELATED_TO_MITOCHONDRIAL_DYSFUNCTION	HP_MUSCLE_ABNORMALITY_RELATED_TO_MITOCHONDRIAL_DYSFUNCTION		75	-0.511037	-1.12658	0.278689	0.951185	1	1044	tags=12%, list=8%, signal=13%					GOBP_SMOOTH_MUSCLE_CELL_PROLIFERATION	GOBP_SMOOTH_MUSCLE_CELL_PROLIFERATION		111	0.682556	1.24773	0.224209	0.891973	1	667	tags=13%, list=5%, signal=13%
HP_OPEN_BITE	HP_OPEN_BITE		42	-0.554065	-1.12633	0.295732	0.950994	1	2379	tags=26%, list=19%, signal=32%					GOBP_CELLULAR_RESPONSE_TO_DSRNA	GOBP_CELLULAR_RESPONSE_TO_DSRNA		18	0.747969	1.24734	0.212947	0.892292	1	331	tags=11%, list=3%, signal=11%
GOBP_REGULATION_OF_HOMOTYPIC_CELL_CELL_ADHESION	GOBP_REGULATION_OF_HOMOTYPIC_CELL_CELL_ADHESION		29	-0.58345	-1.12568	0.328283	0.952166	1	165	tags=7%, list=1%, signal=7%					GOMF_TRANSFERASE_ACTIVITY_TRANSFERRING_ALKYL_OR_ARYL_OTHER_THAN_METHYL_GROUPS	GOMF_TRANSFERASE_ACTIVITY_TRANSFERRING_ALKYL_OR_ARYL_OTHER_THAN_METHYL_GROUPS		52	0.699115	1.24734	0.196721	0.891377	1	2356	tags=35%, list=19%, signal=42%
GOBP_HISTONE_DEUBIQUITINATION	GOBP_HISTONE_DEUBIQUITINATION		47	-0.550317	-1.12552	0.285714	0.951782	1	2511	tags=26%, list=20%, signal=32%					GOBP_POSITIVE_REGULATION_OF_NIK_NF_KAPPAB_SIGNALING	GOBP_POSITIVE_REGULATION_OF_NIK_NF_KAPPAB_SIGNALING		56	0.674886	1.24698	0.195489	0.891652	1	1545	tags=21%, list=12%, signal=24%
HP_ABNORMALITY_OF_THE_VOICE	HP_ABNORMALITY_OF_THE_VOICE		383	-0.460057	-1.12545	0.212121	0.951021	1	1088	tags=11%, list=9%, signal=12%					HP_ABNORMAL_LEUKOCYTE_PHYSIOLOGY	HP_ABNORMAL_LEUKOCYTE_PHYSIOLOGY		257	0.654266	1.24695	0.215252	0.890842	1	1181	tags=14%, list=9%, signal=15%
GOMF_BASAL_TRANSCRIPTION_MACHINERY_BINDING	GOMF_BASAL_TRANSCRIPTION_MACHINERY_BINDING		58	-0.518298	-1.12532	0.276398	0.950503	1	1955	tags=24%, list=15%, signal=28%					GOMF_SIALYLTRANSFERASE_ACTIVITY	GOMF_SIALYLTRANSFERASE_ACTIVITY		17	0.754649	1.24675	0.216405	0.890616	1	1473	tags=41%, list=12%, signal=47%
GOBP_POSITIVE_REGULATION_OF_ALPHA_BETA_T_CELL_DIFFERENTIATION	GOBP_POSITIVE_REGULATION_OF_ALPHA_BETA_T_CELL_DIFFERENTIATION		41	-0.55348	-1.12529	0.294444	0.949623	1	1125	tags=20%, list=9%, signal=21%					GOBP_NUCLEIC_ACID_PHOSPHODIESTER_BOND_HYDROLYSIS	GOBP_NUCLEIC_ACID_PHOSPHODIESTER_BOND_HYDROLYSIS		213	0.668741	1.24674	0.236162	0.889738	1	533	tags=4%, list=4%, signal=4%
HP_PAROXYSMAL_INVOLUNTARY_EYE_MOVEMENTS	HP_PAROXYSMAL_INVOLUNTARY_EYE_MOVEMENTS		33	-0.560753	-1.12521	0.28841	0.948919	1	1064	tags=15%, list=8%, signal=16%					GOBP_MITOTIC_CELL_CYCLE_PHASE_TRANSITION	GOBP_MITOTIC_CELL_CYCLE_PHASE_TRANSITION		393	0.656706	1.24663	0.203016	0.889194	1	363	tags=3%, list=3%, signal=3%
HP_ABNORMALITY_OF_THE_CALF	HP_ABNORMALITY_OF_THE_CALF		227	-0.481944	-1.12509	0.226415	0.948331	1	596	tags=6%, list=5%, signal=6%					GOCC_LIPID_DROPLET	GOCC_LIPID_DROPLET		77	0.677667	1.24642	0.211511	0.888992	1	986	tags=10%, list=8%, signal=11%
GOBP_NEGATIVE_REGULATION_OF_CELL_MATRIX_ADHESION	GOBP_NEGATIVE_REGULATION_OF_CELL_MATRIX_ADHESION		26	-0.579905	-1.12503	0.285294	0.947569	1	272	tags=8%, list=2%, signal=8%					GOBP_ADENYLATE_CYCLASE_INHIBITING_G_PROTEIN_COUPLED_RECEPTOR_SIGNALING_PATHWAY	GOBP_ADENYLATE_CYCLASE_INHIBITING_G_PROTEIN_COUPLED_RECEPTOR_SIGNALING_PATHWAY		32	0.713452	1.2463	0.218409	0.888469	1	648	tags=31%, list=5%, signal=33%
GOBP_ADULT_BEHAVIOR	GOBP_ADULT_BEHAVIOR		78	-0.511815	-1.12483	0.229927	0.947266	1	881	tags=13%, list=7%, signal=14%					HP_ABNORMAL_CORONARY_ARTERY_MORPHOLOGY	HP_ABNORMAL_CORONARY_ARTERY_MORPHOLOGY		43	0.70035	1.24625	0.199081	0.88771	1	527	tags=7%, list=4%, signal=7%
GOBP_DETERMINATION_OF_ADULT_LIFESPAN	GOBP_DETERMINATION_OF_ADULT_LIFESPAN		17	-0.623734	-1.12439	0.333333	0.947813	1	1595	tags=24%, list=13%, signal=27%					HP_RIGHT_AORTIC_ARCH	HP_RIGHT_AORTIC_ARCH		15	0.762345	1.24599	0.237347	0.887635	1	70	tags=7%, list=1%, signal=7%
HP_ZONULAR_CATARACT	HP_ZONULAR_CATARACT		32	-0.56635	-1.12346	0.283333	0.949994	1	1032	tags=19%, list=8%, signal=20%					GOBP_MACROPHAGE_DIFFERENTIATION	GOBP_MACROPHAGE_DIFFERENTIATION		46	0.704813	1.2458	0.211852	0.887373	1	779	tags=20%, list=6%, signal=21%
GOMF_EXOGENOUS_PROTEIN_BINDING	GOMF_EXOGENOUS_PROTEIN_BINDING		66	-0.51965	-1.12275	0.250859	0.951454	1	318	tags=9%, list=3%, signal=9%					HP_ABNORMAL_RESPIRATORY_MOTILE_CILIUM_MORPHOLOGY	HP_ABNORMAL_RESPIRATORY_MOTILE_CILIUM_MORPHOLOGY		15	0.762318	1.24498	0.200348	0.88911	1	1536	tags=40%, list=12%, signal=45%
HP_HORIZONTAL_RIBS	HP_HORIZONTAL_RIBS		16	-0.624594	-1.12263	0.330097	0.950895	1	975	tags=19%, list=8%, signal=20%					GOBP_NEGATIVE_REGULATION_OF_KINASE_ACTIVITY	GOBP_NEGATIVE_REGULATION_OF_KINASE_ACTIVITY		188	0.657215	1.24409	0.224359	0.891057	1	785	tags=9%, list=6%, signal=9%
HP_RIGHT_VENTRICULAR_HYPERTROPHY	HP_RIGHT_VENTRICULAR_HYPERTROPHY		22	-0.598042	-1.12259	0.292553	0.950056	1	1720	tags=18%, list=14%, signal=21%					HP_POIKILOCYTOSIS	HP_POIKILOCYTOSIS		50	0.705443	1.2438	0.21194	0.891126	1	1168	tags=16%, list=9%, signal=18%
HP_SYNOSTOSIS_OF_JOINTS	HP_SYNOSTOSIS_OF_JOINTS		135	-0.494281	-1.12195	0.205479	0.951153	1	2104	tags=29%, list=17%, signal=34%					GOMF_HISTONE_ACETYLTRANSFERASE_BINDING	GOMF_HISTONE_ACETYLTRANSFERASE_BINDING		21	0.729814	1.24318	0.225329	0.892209	1	148	tags=10%, list=1%, signal=10%
HP_DEPRESSED_NASAL_BRIDGE	HP_DEPRESSED_NASAL_BRIDGE		435	-0.464323	-1.12174	0.214286	0.950882	1	1507	tags=16%, list=12%, signal=18%					HP_ABNORMALITY_OF_COAGULATION	HP_ABNORMALITY_OF_COAGULATION		173	0.651654	1.2425	0.221364	0.89355	1	1364	tags=21%, list=11%, signal=23%
HP_DOWNSLANTED_PALPEBRAL_FISSURES	HP_DOWNSLANTED_PALPEBRAL_FISSURES		386	-0.468799	-1.12174	0.253846	0.94992	1	1507	tags=17%, list=12%, signal=18%					HP_DECREASED_CIRCULATING_ANTIBODY_LEVEL	HP_DECREASED_CIRCULATING_ANTIBODY_LEVEL		176	0.670644	1.24238	0.226752	0.893	1	1141	tags=11%, list=9%, signal=12%
GOMF_PROTEIN_PHOSPHATASE_2A_BINDING	GOMF_PROTEIN_PHOSPHATASE_2A_BINDING		25	-0.593878	-1.1215	0.317136	0.949768	1	1368	tags=24%, list=11%, signal=27%					HP_EPISTAXIS	HP_EPISTAXIS		80	0.669262	1.24234	0.202035	0.892223	1	1139	tags=24%, list=9%, signal=26%
GOBP_REGULATION_OF_DENDRITE_EXTENSION	GOBP_REGULATION_OF_DENDRITE_EXTENSION		16	-0.626063	-1.12125	0.329327	0.949663	1	1193	tags=25%, list=9%, signal=28%					GOBP_REGULATION_OF_PLASMA_LIPOPROTEIN_PARTICLE_LEVELS	GOBP_REGULATION_OF_PLASMA_LIPOPROTEIN_PARTICLE_LEVELS		45	0.705252	1.24231	0.197269	0.891434	1	667	tags=16%, list=5%, signal=16%
GOCC_SPINDLE_MICROTUBULE	GOCC_SPINDLE_MICROTUBULE		75	-0.509397	-1.12123	0.258389	0.948749	1	2961	tags=31%, list=23%, signal=40%					GOBP_RENAL_FILTRATION	GOBP_RENAL_FILTRATION		22	0.73933	1.24226	0.20418	0.890692	1	227	tags=18%, list=2%, signal=18%
GOMF_HISTONE_H3_METHYLTRANSFERASE_ACTIVITY	GOMF_HISTONE_H3_METHYLTRANSFERASE_ACTIVITY		38	-0.550111	-1.12093	0.28496	0.94877	1	3118	tags=37%, list=25%, signal=49%					GOBP_FOAM_CELL_DIFFERENTIATION	GOBP_FOAM_CELL_DIFFERENTIATION		26	0.726494	1.24226	0.204687	0.889811	1	1355	tags=23%, list=11%, signal=26%
GOBP_POSITIVE_REGULATION_OF_STEM_CELL_POPULATION_MAINTENANCE	GOBP_POSITIVE_REGULATION_OF_STEM_CELL_POPULATION_MAINTENANCE		42	-0.541877	-1.12017	0.273196	0.9503	1	2111	tags=31%, list=17%, signal=37%					GOBP_RESPONSE_TO_ZINC_ION	GOBP_RESPONSE_TO_ZINC_ION		27	0.723007	1.24196	0.192691	0.889844	1	1632	tags=26%, list=13%, signal=30%
HP_PES_VALGUS	HP_PES_VALGUS		37	-0.555087	-1.11985	0.298551	0.950406	1	1729	tags=27%, list=14%, signal=31%					GOBP_REGULATION_OF_TOLL_LIKE_RECEPTOR_SIGNALING_PATHWAY	GOBP_REGULATION_OF_TOLL_LIKE_RECEPTOR_SIGNALING_PATHWAY		28	0.719415	1.24155	0.2144	0.890332	1	916	tags=21%, list=7%, signal=23%
HP_JOINT_DISLOCATION	HP_JOINT_DISLOCATION		290	-0.46028	-1.11921	0.235294	0.951528	1	2157	tags=24%, list=17%, signal=28%					GOMF_UBIQUITIN_LIKE_PROTEIN_LIGASE_BINDING	GOMF_UBIQUITIN_LIKE_PROTEIN_LIGASE_BINDING		287	0.650019	1.2413	0.229044	0.89026	1	81	tags=1%, list=1%, signal=1%
GOBP_POSITIVE_REGULATION_OF_CELL_JUNCTION_ASSEMBLY	GOBP_POSITIVE_REGULATION_OF_CELL_JUNCTION_ASSEMBLY		55	-0.53575	-1.11846	0.268518	0.95298	1	1560	tags=27%, list=12%, signal=31%					GOBP_POSITIVE_REGULATION_OF_PHAGOCYTOSIS	GOBP_POSITIVE_REGULATION_OF_PHAGOCYTOSIS		49	0.695771	1.24046	0.186846	0.892068	1	1217	tags=33%, list=10%, signal=36%
GOBP_DNA_STRAND_ELONGATION_INVOLVED_IN_DNA_REPLICATION	GOBP_DNA_STRAND_ELONGATION_INVOLVED_IN_DNA_REPLICATION		15	-0.622289	-1.11798	0.325581	0.953603	1	1835	tags=40%, list=15%, signal=47%					GOBP_EXOCYTIC_PROCESS	GOBP_EXOCYTIC_PROCESS		65	0.673779	1.2402	0.197657	0.891977	1	1621	tags=20%, list=13%, signal=23%
HP_ANGIOFIBROMAS	HP_ANGIOFIBROMAS		21	-0.60059	-1.1177	0.325641	0.953561	1	1394	tags=19%, list=11%, signal=21%					HP_ABNORMAL_CIRCULATING_IGG_LEVEL	HP_ABNORMAL_CIRCULATING_IGG_LEVEL		99	0.659542	1.23979	0.20979	0.892396	1	958	tags=10%, list=8%, signal=11%
GOBP_RESPONSE_TO_LEUKEMIA_INHIBITORY_FACTOR	GOBP_RESPONSE_TO_LEUKEMIA_INHIBITORY_FACTOR		83	-0.511407	-1.1177	0.23569	0.952614	1	944	tags=19%, list=7%, signal=21%					HP_ECZEMA	HP_ECZEMA		133	0.670761	1.23928	0.226913	0.893149	1	1298	tags=14%, list=10%, signal=16%
GOCC_KINESIN_COMPLEX	GOCC_KINESIN_COMPLEX		41	-0.543538	-1.11766	0.276536	0.951785	1	1524	tags=7%, list=12%, signal=8%					GOMF_GUANYL_NUCLEOTIDE_BINDING	GOMF_GUANYL_NUCLEOTIDE_BINDING		319	0.664826	1.23923	0.212337	0.892407	1	1018	tags=8%, list=8%, signal=9%
GOBP_CENTRIOLE_ASSEMBLY	GOBP_CENTRIOLE_ASSEMBLY		43	-0.53559	-1.11756	0.279279	0.951183	1	2950	tags=44%, list=23%, signal=57%					GOMF_CALMODULIN_DEPENDENT_PROTEIN_KINASE_ACTIVITY	GOMF_CALMODULIN_DEPENDENT_PROTEIN_KINASE_ACTIVITY		26	0.706672	1.23866	0.21746	0.893424	1	1812	tags=27%, list=14%, signal=31%
GOMF_SYNTAXIN_BINDING	GOMF_SYNTAXIN_BINDING		48	-0.526236	-1.11699	0.268139	0.952115	1	1297	tags=10%, list=10%, signal=12%					GOBP_ACROSOME_ASSEMBLY	GOBP_ACROSOME_ASSEMBLY		18	0.757618	1.23828	0.212224	0.893807	1	605	tags=11%, list=5%, signal=12%
HP_ABNORMAL_CALCIUM_PHOSPHATE_REGULATING_HORMONE_LEVEL	HP_ABNORMAL_CALCIUM_PHOSPHATE_REGULATING_HORMONE_LEVEL		32	-0.558256	-1.11644	0.298851	0.953128	1	209	tags=9%, list=2%, signal=10%					GOBP_RESPONSE_TO_DIETARY_EXCESS	GOBP_RESPONSE_TO_DIETARY_EXCESS		18	0.736115	1.23815	0.227656	0.893358	1	86	tags=6%, list=1%, signal=6%
HP_POLYDACTYLY	HP_POLYDACTYLY		206	-0.473013	-1.11643	0.226131	0.952218	1	2429	tags=24%, list=19%, signal=30%					HP_ABNORMALITY_OF_RENAL_EXCRETION	HP_ABNORMALITY_OF_RENAL_EXCRETION		34	0.703649	1.2376	0.217042	0.894253	1	1251	tags=24%, list=10%, signal=26%
GOBP_PROTEIN_LOCALIZATION_TO_CELL_CELL_JUNCTION	GOBP_PROTEIN_LOCALIZATION_TO_CELL_CELL_JUNCTION		20	-0.59027	-1.11625	0.3257	0.951871	1	1306	tags=15%, list=10%, signal=17%					HP_ABNORMAL_PARANASAL_SINUS_MORPHOLOGY	HP_ABNORMAL_PARANASAL_SINUS_MORPHOLOGY		135	0.655153	1.23758	0.200793	0.893407	1	1291	tags=19%, list=10%, signal=21%
HP_HYPOPITUITARISM	HP_HYPOPITUITARISM		116	-0.488157	-1.1162	0.222222	0.951107	1	1576	tags=21%, list=12%, signal=23%					GOBP_TAXIS	GOBP_TAXIS		386	0.651135	1.23674	0.211187	0.895286	1	731	tags=17%, list=6%, signal=17%
GOBP_REGULATION_OF_SPINDLE_ASSEMBLY	GOBP_REGULATION_OF_SPINDLE_ASSEMBLY		31	-0.556867	-1.11597	0.313019	0.950919	1	704	tags=13%, list=6%, signal=14%					HP_CEREBRAL_DYSMYELINATION	HP_CEREBRAL_DYSMYELINATION		16	0.742492	1.2364	0.238983	0.895482	1	1393	tags=19%, list=11%, signal=21%
GOCC_RECYCLING_ENDOSOME_MEMBRANE	GOCC_RECYCLING_ENDOSOME_MEMBRANE		85	-0.495339	-1.11594	0.237113	0.950058	1	755	tags=8%, list=6%, signal=9%					HP_MYALGIA	HP_MYALGIA		137	0.648199	1.23631	0.207219	0.894864	1	1168	tags=18%, list=9%, signal=19%
GOBP_VESICLE_LOCALIZATION	GOBP_VESICLE_LOCALIZATION		188	-0.476327	-1.11571	0.248826	0.949858	1	1026	tags=7%, list=8%, signal=7%					GOBP_REGULATION_OF_VASCULAR_PERMEABILITY	GOBP_REGULATION_OF_VASCULAR_PERMEABILITY		32	0.713772	1.2355	0.241002	0.896655	1	277	tags=9%, list=2%, signal=10%
HP_ABNORMAL_EPIPHYSIS_MORPHOLOGY	HP_ABNORMAL_EPIPHYSIS_MORPHOLOGY		219	-0.457761	-1.1152	0.196319	0.950598	1	619	tags=5%, list=5%, signal=6%					HP_HYPERTROPHIC_CARDIOMYOPATHY	HP_HYPERTROPHIC_CARDIOMYOPATHY		241	0.652207	1.23528	0.245444	0.896535	1	251	tags=1%, list=2%, signal=1%
GOBP_REGULATION_OF_CELL_SUBSTRATE_JUNCTION_ORGANIZATION	GOBP_REGULATION_OF_CELL_SUBSTRATE_JUNCTION_ORGANIZATION		60	-0.516956	-1.11503	0.276398	0.950208	1	1285	tags=15%, list=10%, signal=17%					GOBP_RESPONSE_TO_SALT_STRESS	GOBP_RESPONSE_TO_SALT_STRESS		19	0.741263	1.23509	0.209898	0.896309	1	1022	tags=37%, list=8%, signal=40%
HP_APLASIA_HYPOPLASIA_OF_THE_RADIUS	HP_APLASIA_HYPOPLASIA_OF_THE_RADIUS		62	-0.516508	-1.11467	0.256329	0.950465	1	2058	tags=29%, list=16%, signal=35%					GOBP_DEVELOPMENTAL_GROWTH	GOBP_DEVELOPMENTAL_GROWTH		426	0.650682	1.23464	0.209567	0.896868	1	240	tags=3%, list=2%, signal=3%
GOBP_INSULIN_SECRETION_INVOLVED_IN_CELLULAR_RESPONSE_TO_GLUCOSE_STIMULUS	GOBP_INSULIN_SECRETION_INVOLVED_IN_CELLULAR_RESPONSE_TO_GLUCOSE_STIMULUS		41	-0.534296	-1.11399	0.286486	0.951727	1	115	tags=5%, list=1%, signal=5%					GOBP_AUTOPHAGOSOME_MATURATION	GOBP_AUTOPHAGOSOME_MATURATION		56	0.671054	1.23443	0.215339	0.896665	1	570	tags=7%, list=5%, signal=7%
GOMF_ACETYLGLUCOSAMINYLTRANSFERASE_ACTIVITY	GOMF_ACETYLGLUCOSAMINYLTRANSFERASE_ACTIVITY		36	-0.546541	-1.1137	0.31856	0.951743	1	423	tags=11%, list=3%, signal=11%					GOBP_NEUROTRANSMITTER_REUPTAKE	GOBP_NEUROTRANSMITTER_REUPTAKE		17	0.737525	1.23433	0.234295	0.896115	1	662	tags=24%, list=5%, signal=25%
GOMF_NEUROTRANSMITTER_RECEPTOR_ACTIVITY	GOMF_NEUROTRANSMITTER_RECEPTOR_ACTIVITY		21	-0.611038	-1.11344	0.34072	0.951677	1	330	tags=24%, list=3%, signal=24%					GOBP_POSITIVE_REGULATION_OF_ACTIVATED_T_CELL_PROLIFERATION	GOBP_POSITIVE_REGULATION_OF_ACTIVATED_T_CELL_PROLIFERATION		17	0.74025	1.23425	0.235489	0.895493	1	1133	tags=18%, list=9%, signal=19%
GOBP_CENTRAL_NERVOUS_SYSTEM_NEURON_DIFFERENTIATION	GOBP_CENTRAL_NERVOUS_SYSTEM_NEURON_DIFFERENTIATION		99	-0.497365	-1.11339	0.269784	0.950918	1	1275	tags=17%, list=10%, signal=19%					GOBP_METHYLATION	GOBP_METHYLATION		301	0.653404	1.23381	0.222482	0.896013	1	303	tags=3%, list=2%, signal=3%
GOBP_EMBRYONIC_ORGAN_MORPHOGENESIS	GOBP_EMBRYONIC_ORGAN_MORPHOGENESIS		159	-0.46463	-1.11324	0.196262	0.950472	1	1342	tags=21%, list=11%, signal=23%					GOBP_CERAMIDE_CATABOLIC_PROCESS	GOBP_CERAMIDE_CATABOLIC_PROCESS		15	0.749341	1.23367	0.230228	0.895615	1	2502	tags=53%, list=20%, signal=66%
HP_CONGENITAL_HEPATIC_FIBROSIS	HP_CONGENITAL_HEPATIC_FIBROSIS		41	-0.539975	-1.11309	0.285714	0.950047	1	1107	tags=20%, list=9%, signal=21%					GOBP_NEGATIVE_REGULATION_OF_INTRACELLULAR_SIGNAL_TRANSDUCTION	GOBP_NEGATIVE_REGULATION_OF_INTRACELLULAR_SIGNAL_TRANSDUCTION		418	0.646644	1.2336	0.214286	0.894937	1	920	tags=11%, list=7%, signal=11%
GOMF_CYCLIC_NUCLEOTIDE_BINDING	GOMF_CYCLIC_NUCLEOTIDE_BINDING		19	-0.605052	-1.11274	0.332454	0.950265	1	794	tags=26%, list=6%, signal=28%					GOBP_RNA_PHOSPHODIESTER_BOND_HYDROLYSIS	GOBP_RNA_PHOSPHODIESTER_BOND_HYDROLYSIS		140	0.648819	1.23355	0.219608	0.894237	1	1166	tags=9%, list=9%, signal=9%
HP_FINGER_CLINODACTYLY	HP_FINGER_CLINODACTYLY		326	-0.46249	-1.11268	0.248322	0.949554	1	2232	tags=25%, list=18%, signal=29%					GOMF_LIPASE_ACTIVITY	GOMF_LIPASE_ACTIVITY		71	0.667969	1.23349	0.219718	0.893554	1	1517	tags=23%, list=12%, signal=25%
GOBP_RESPONSE_TO_HEPATOCYTE_GROWTH_FACTOR	GOBP_RESPONSE_TO_HEPATOCYTE_GROWTH_FACTOR		15	-0.627821	-1.11244	0.341146	0.949401	1	359	tags=7%, list=3%, signal=7%					GOBP_ANGIOGENESIS_INVOLVED_IN_WOUND_HEALING	GOBP_ANGIOGENESIS_INVOLVED_IN_WOUND_HEALING		24	0.71816	1.23251	0.2187	0.895901	1	1022	tags=33%, list=8%, signal=36%
GOMF_SINGLE_STRANDED_DNA_HELICASE_ACTIVITY	GOMF_SINGLE_STRANDED_DNA_HELICASE_ACTIVITY		23	-0.599052	-1.11229	0.357724	0.948945	1	3888	tags=61%, list=31%, signal=88%					GOBP_NEGATIVE_REGULATION_OF_PROTEIN_MODIFICATION_PROCESS	GOBP_NEGATIVE_REGULATION_OF_PROTEIN_MODIFICATION_PROCESS		403	0.65291	1.23181	0.208617	0.897222	1	1066	tags=10%, list=8%, signal=10%
HP_SUBMUCOUS_CLEFT_OF_SOFT_AND_HARD_PALATE	HP_SUBMUCOUS_CLEFT_OF_SOFT_AND_HARD_PALATE		65	-0.514985	-1.11209	0.267559	0.94865	1	1846	tags=18%, list=15%, signal=22%					HP_THICKENED_SKIN	HP_THICKENED_SKIN		322	0.646314	1.23133	0.221321	0.897961	1	633	tags=4%, list=5%, signal=4%
HP_DUPLICATION_INVOLVING_BONES_OF_THE_FEET	HP_DUPLICATION_INVOLVING_BONES_OF_THE_FEET		110	-0.483212	-1.11118	0.249071	0.950616	1	2429	tags=27%, list=19%, signal=33%					HP_NEUROFIBRILLARY_TANGLES	HP_NEUROFIBRILLARY_TANGLES		19	0.728199	1.23101	0.240401	0.898095	1	2709	tags=53%, list=21%, signal=67%
GOCC_GERM_CELL_NUCLEUS	GOCC_GERM_CELL_NUCLEUS		48	-0.526574	-1.1109	0.28344	0.950611	1	1955	tags=25%, list=15%, signal=29%					HP_MULTIFACTORIAL_INHERITANCE	HP_MULTIFACTORIAL_INHERITANCE		47	0.680638	1.23061	0.214286	0.898436	1	1087	tags=23%, list=9%, signal=26%
GOBP_PROTEIN_K11_LINKED_UBIQUITINATION	GOBP_PROTEIN_K11_LINKED_UBIQUITINATION		28	-0.564403	-1.11044	0.316623	0.951319	1	1127	tags=14%, list=9%, signal=16%					GOBP_NEGATIVE_REGULATION_OF_ERK1_AND_ERK2_CASCADE	GOBP_NEGATIVE_REGULATION_OF_ERK1_AND_ERK2_CASCADE		52	0.694195	1.23047	0.208396	0.898042	1	690	tags=15%, list=5%, signal=16%
HP_MALE_PSEUDOHERMAPHRODITISM	HP_MALE_PSEUDOHERMAPHRODITISM		29	-0.558172	-1.11011	0.317585	0.951505	1	1107	tags=14%, list=9%, signal=15%					GOBP_NEGATIVE_REGULATION_OF_PEPTIDASE_ACTIVITY	GOBP_NEGATIVE_REGULATION_OF_PEPTIDASE_ACTIVITY		110	0.655475	1.2301	0.213205	0.898348	1	697	tags=10%, list=6%, signal=10%
HP_ABNORMAL_HEART_VALVE_MORPHOLOGY	HP_ABNORMAL_HEART_VALVE_MORPHOLOGY		271	-0.477409	-1.10997	0.239437	0.951085	1	1022	tags=9%, list=8%, signal=10%					GOBP_PROTEIN_LOCALIZATION_TO_CHROMATIN	GOBP_PROTEIN_LOCALIZATION_TO_CHROMATIN		40	0.710429	1.23006	0.211747	0.897615	1	355	tags=8%, list=3%, signal=8%
HP_INCREASED_SERUM_PYRUVATE	HP_INCREASED_SERUM_PYRUVATE		52	-0.524991	-1.1099	0.291793	0.95035	1	2252	tags=21%, list=18%, signal=26%					GOBP_INTERFERON_ALPHA_PRODUCTION	GOBP_INTERFERON_ALPHA_PRODUCTION		27	0.71986	1.22975	0.225443	0.897774	1	1040	tags=22%, list=8%, signal=24%
GOCC_MICROTUBULE_END	GOCC_MICROTUBULE_END		30	-0.578805	-1.1099	0.323684	0.949431	1	2714	tags=40%, list=21%, signal=51%					HP_ABNORMAL_GLOBUS_PALLIDUS_MORPHOLOGY	HP_ABNORMAL_GLOBUS_PALLIDUS_MORPHOLOGY		21	0.73314	1.22916	0.237705	0.898793	1	1596	tags=24%, list=13%, signal=27%
HP_FRONTAL_UPSWEEP_OF_HAIR	HP_FRONTAL_UPSWEEP_OF_HAIR		20	-0.589768	-1.10922	0.333333	0.95083	1	2028	tags=40%, list=16%, signal=48%					GOBP_POSITIVE_REGULATION_OF_CHEMOTAXIS	GOBP_POSITIVE_REGULATION_OF_CHEMOTAXIS		97	0.65979	1.22905	0.210165	0.898276	1	1135	tags=28%, list=9%, signal=30%
HP_HYPOREFLEXIA	HP_HYPOREFLEXIA		311	-0.462303	-1.1092	0.253165	0.949989	1	1497	tags=11%, list=12%, signal=12%					GOBP_AMP_METABOLIC_PROCESS	GOBP_AMP_METABOLIC_PROCESS		22	0.724911	1.22889	0.240464	0.897894	1	1331	tags=18%, list=11%, signal=20%
GOBP_CYTOPLASMIC_MICROTUBULE_ORGANIZATION	GOBP_CYTOPLASMIC_MICROTUBULE_ORGANIZATION		52	-0.527426	-1.10885	0.282051	0.950218	1	1840	tags=21%, list=15%, signal=25%					GOBP_TUMOR_NECROSIS_FACTOR_SUPERFAMILY_CYTOKINE_PRODUCTION	GOBP_TUMOR_NECROSIS_FACTOR_SUPERFAMILY_CYTOKINE_PRODUCTION		136	0.656472	1.22851	0.215969	0.898235	1	1239	tags=26%, list=10%, signal=29%
HP_APLASIA_OF_THE_FINGERS	HP_APLASIA_OF_THE_FINGERS		58	-0.516834	-1.10874	0.289086	0.949709	1	825	tags=9%, list=7%, signal=9%					HP_DECREASED_CIRCULATING_IGA_LEVEL	HP_DECREASED_CIRCULATING_IGA_LEVEL		65	0.672088	1.22833	0.22061	0.897973	1	477	tags=8%, list=4%, signal=8%
HP_ACCESSORY_ORAL_FRENULUM	HP_ACCESSORY_ORAL_FRENULUM		16	-0.632912	-1.1085	0.347188	0.94958	1	2306	tags=38%, list=18%, signal=46%					GOBP_WOUND_HEALING_SPREADING_OF_EPIDERMAL_CELLS	GOBP_WOUND_HEALING_SPREADING_OF_EPIDERMAL_CELLS		16	0.755115	1.22832	0.234347	0.897144	1	548	tags=25%, list=4%, signal=26%
GOBP_GENITALIA_DEVELOPMENT	GOBP_GENITALIA_DEVELOPMENT		23	-0.589842	-1.10841	0.329356	0.94892	1	339	tags=13%, list=3%, signal=13%					GOBP_POSITIVE_REGULATION_OF_INTERLEUKIN_12_PRODUCTION	GOBP_POSITIVE_REGULATION_OF_INTERLEUKIN_12_PRODUCTION		32	0.708093	1.22819	0.206119	0.896717	1	1167	tags=25%, list=9%, signal=27%
GOBP_POSITIVE_REGULATION_OF_SMAD_PROTEIN_SIGNAL_TRANSDUCTION	GOBP_POSITIVE_REGULATION_OF_SMAD_PROTEIN_SIGNAL_TRANSDUCTION		15	-0.627699	-1.1082	0.351288	0.94872	1	2221	tags=40%, list=18%, signal=48%					GOBP_KILLING_OF_CELLS_OF_ANOTHER_ORGANISM	GOBP_KILLING_OF_CELLS_OF_ANOTHER_ORGANISM		17	0.745008	1.2281	0.238255	0.896139	1	816	tags=29%, list=6%, signal=31%
HP_MEGALOCORNEA	HP_MEGALOCORNEA		40	-0.544085	-1.10723	0.28863	0.95089	1	2415	tags=30%, list=19%, signal=37%					HP_EXCESSIVE_DAYTIME_SOMNOLENCE	HP_EXCESSIVE_DAYTIME_SOMNOLENCE		56	0.678867	1.22791	0.221083	0.895904	1	1360	tags=21%, list=11%, signal=24%
HP_CYSTIC_HYGROMA	HP_CYSTIC_HYGROMA		38	-0.547673	-1.10661	0.311765	0.951972	1	1729	tags=21%, list=14%, signal=24%					GOBP_REGULATION_OF_DENDRITIC_SPINE_MORPHOGENESIS	GOBP_REGULATION_OF_DENDRITIC_SPINE_MORPHOGENESIS		34	0.685455	1.2276	0.237113	0.896024	1	1138	tags=21%, list=9%, signal=23%
HP_FULL_CHEEKS	HP_FULL_CHEEKS		122	-0.478263	-1.10631	0.247059	0.95205	1	1428	tags=17%, list=11%, signal=19%					GOBP_RAS_PROTEIN_SIGNAL_TRANSDUCTION	GOBP_RAS_PROTEIN_SIGNAL_TRANSDUCTION		286	0.647856	1.22751	0.243787	0.895467	1	1068	tags=10%, list=8%, signal=10%
HP_ABNORMAL_RETINAL_ARTERY_MORPHOLOGY	HP_ABNORMAL_RETINAL_ARTERY_MORPHOLOGY		46	-0.531464	-1.10621	0.303763	0.951465	1	1107	tags=20%, list=9%, signal=21%					GOBP_REGULATION_OF_EXTRINSIC_APOPTOTIC_SIGNALING_PATHWAY_VIA_DEATH_DOMAIN_RECEPTORS	GOBP_REGULATION_OF_EXTRINSIC_APOPTOTIC_SIGNALING_PATHWAY_VIA_DEATH_DOMAIN_RECEPTORS		36	0.698285	1.22741	0.224359	0.894922	1	719	tags=14%, list=6%, signal=15%
GOBP_TRANSCRIPTION_INITIATION_AT_RNA_POLYMERASE_II_PROMOTER	GOBP_TRANSCRIPTION_INITIATION_AT_RNA_POLYMERASE_II_PROMOTER		90	-0.488395	-1.10617	0.251773	0.950688	1	1955	tags=17%, list=15%, signal=20%					GOBP_LONG_TERM_MEMORY	GOBP_LONG_TERM_MEMORY		24	0.715721	1.2274	0.220421	0.894128	1	862	tags=17%, list=7%, signal=18%
HP_ARACHNODACTYLY	HP_ARACHNODACTYLY		90	-0.495264	-1.10574	0.299003	0.951139	1	2934	tags=27%, list=23%, signal=34%					GOBP_NEGATIVE_REGULATION_OF_T_CELL_MEDIATED_IMMUNITY	GOBP_NEGATIVE_REGULATION_OF_T_CELL_MEDIATED_IMMUNITY		22	0.717138	1.22721	0.239414	0.893889	1	2237	tags=55%, list=18%, signal=66%
GOCC_ION_CHANNEL_COMPLEX	GOCC_ION_CHANNEL_COMPLEX		133	-0.487016	-1.10568	0.27381	0.950444	1	794	tags=17%, list=6%, signal=18%					HP_RECURRENT_SINUSITIS	HP_RECURRENT_SINUSITIS		46	0.686056	1.22711	0.207207	0.893348	1	1791	tags=28%, list=14%, signal=33%
HP_CLEFT_UPPER_LIP	HP_CLEFT_UPPER_LIP		119	-0.477073	-1.10524	0.255814	0.950967	1	1520	tags=20%, list=12%, signal=23%					GOCC_COPI_COATED_VESICLE_MEMBRANE	GOCC_COPI_COATED_VESICLE_MEMBRANE		17	0.729884	1.2266	0.218543	0.894138	1	1643	tags=24%, list=13%, signal=27%
HP_ABNORMAL_MIDFACE_MORPHOLOGY	HP_ABNORMAL_MIDFACE_MORPHOLOGY		486	-0.431841	-1.10506	0.262295	0.950626	1	1232	tags=14%, list=10%, signal=15%					GOBP_PIGMENT_METABOLIC_PROCESS	GOBP_PIGMENT_METABOLIC_PROCESS		54	0.679477	1.22628	0.213139	0.894278	1	667	tags=11%, list=5%, signal=12%
HP_EMG_MYOPATHIC_ABNORMALITIES	HP_EMG_MYOPATHIC_ABNORMALITIES		79	-0.490508	-1.10505	0.255738	0.949746	1	1844	tags=19%, list=15%, signal=22%					HP_ABNORMAL_RETICULOCYTE_MORPHOLOGY	HP_ABNORMAL_RETICULOCYTE_MORPHOLOGY		69	0.67324	1.22583	0.215859	0.894883	1	2250	tags=29%, list=18%, signal=35%
GOCC_TRANSPORTER_COMPLEX	GOCC_TRANSPORTER_COMPLEX		234	-0.468879	-1.10424	0.27451	0.951515	1	794	tags=13%, list=6%, signal=13%					GOCC_SECONDARY_LYSOSOME	GOCC_SECONDARY_LYSOSOME		16	0.728954	1.22549	0.228522	0.895123	1	2786	tags=50%, list=22%, signal=64%
HP_UNSTEADY_GAIT	HP_UNSTEADY_GAIT		140	-0.492583	-1.10412	0.244726	0.950985	1	2039	tags=21%, list=16%, signal=25%					HP_BILIARY_TRACT_ABNORMALITY	HP_BILIARY_TRACT_ABNORMALITY		82	0.653765	1.22531	0.195683	0.894823	1	1124	tags=17%, list=9%, signal=19%
GOBP_NEGATIVE_REGULATION_OF_MRNA_PROCESSING	GOBP_NEGATIVE_REGULATION_OF_MRNA_PROCESSING		24	-0.576908	-1.10296	0.339943	0.953947	1	2511	tags=42%, list=20%, signal=52%					GOBP_METANEPHRIC_NEPHRON_DEVELOPMENT	GOBP_METANEPHRIC_NEPHRON_DEVELOPMENT		18	0.735676	1.22527	0.237705	0.894108	1	1135	tags=28%, list=9%, signal=30%
GOBP_CANONICAL_WNT_SIGNALING_PATHWAY	GOBP_CANONICAL_WNT_SIGNALING_PATHWAY		219	-0.461761	-1.10267	0.286458	0.954044	1	923	tags=16%, list=7%, signal=17%					GOBP_VIRAL_PROCESS	GOBP_VIRAL_PROCESS		353	0.63428	1.22527	0.217341	0.893258	1	1063	tags=12%, list=8%, signal=13%
HP_MEGALENCEPHALY	HP_MEGALENCEPHALY		29	-0.560744	-1.10256	0.320334	0.953479	1	2004	tags=28%, list=16%, signal=33%					GOBP_RESPONSE_TO_TOPOLOGICALLY_INCORRECT_PROTEIN	GOBP_RESPONSE_TO_TOPOLOGICALLY_INCORRECT_PROTEIN		148	0.646037	1.22523	0.234122	0.892533	1	1407	tags=17%, list=11%, signal=19%
HP_HYPOGONADOTROPIC_HYPOGONADISM	HP_HYPOGONADOTROPIC_HYPOGONADISM		102	-0.483595	-1.10227	0.250936	0.953568	1	1721	tags=21%, list=14%, signal=24%					GOBP_ISOPRENOID_BIOSYNTHETIC_PROCESS	GOBP_ISOPRENOID_BIOSYNTHETIC_PROCESS		21	0.726269	1.2247	0.242623	0.89342	1	1781	tags=29%, list=14%, signal=33%
HP_PRENATAL_MOVEMENT_ABNORMALITY	HP_PRENATAL_MOVEMENT_ABNORMALITY		158	-0.468466	-1.10171	0.251208	0.954529	1	789	tags=8%, list=6%, signal=8%					HP_CHRONIC_ORAL_CANDIDIASIS	HP_CHRONIC_ORAL_CANDIDIASIS		23	0.731025	1.22464	0.215686	0.892765	1	1315	tags=35%, list=10%, signal=39%
HP_FETAL_ONSET	HP_FETAL_ONSET		111	-0.485003	-1.10159	0.23741	0.954015	1	899	tags=6%, list=7%, signal=7%					HP_PARAKERATOSIS	HP_PARAKERATOSIS		19	0.714057	1.22432	0.237705	0.89292	1	1687	tags=26%, list=13%, signal=30%
GOCC_MITOCHONDRIAL_PROTEIN_CONTAINING_COMPLEX	GOCC_MITOCHONDRIAL_PROTEIN_CONTAINING_COMPLEX		277	-0.461031	-1.10154	0.218935	0.953305	1	2310	tags=19%, list=18%, signal=22%					GOBP_REGULATION_OF_INFLAMMATORY_RESPONSE_TO_ANTIGENIC_STIMULUS	GOBP_REGULATION_OF_INFLAMMATORY_RESPONSE_TO_ANTIGENIC_STIMULUS		34	0.695875	1.22357	0.242902	0.894448	1	1239	tags=29%, list=10%, signal=33%
GOBP_NEGATIVE_REGULATION_OF_RESPONSE_TO_OXIDATIVE_STRESS	GOBP_NEGATIVE_REGULATION_OF_RESPONSE_TO_OXIDATIVE_STRESS		16	-0.629309	-1.10124	0.374384	0.953442	1	359	tags=13%, list=3%, signal=13%					GOBP_GLYCEROL_ETHER_METABOLIC_PROCESS	GOBP_GLYCEROL_ETHER_METABOLIC_PROCESS		19	0.730605	1.22334	0.226891	0.89435	1	965	tags=11%, list=8%, signal=11%
HP_ABNORMALITY_OF_FACIAL_SOFT_TISSUE	HP_ABNORMALITY_OF_FACIAL_SOFT_TISSUE		379	-0.457925	-1.10091	0.251908	0.953606	1	1484	tags=14%, list=12%, signal=15%					HP_OROFACIAL_DYSKINESIA	HP_OROFACIAL_DYSKINESIA		22	0.708528	1.22333	0.232673	0.893528	1	1280	tags=27%, list=10%, signal=30%
HP_SEVERE_SHORT_STATURE	HP_SEVERE_SHORT_STATURE		88	-0.499024	-1.10084	0.27027	0.952937	1	2155	tags=17%, list=17%, signal=20%					GOMF_CYSTEINE_TYPE_ENDOPEPTIDASE_INHIBITOR_ACTIVITY	GOMF_CYSTEINE_TYPE_ENDOPEPTIDASE_INHIBITOR_ACTIVITY		23	0.71747	1.22323	0.235585	0.893003	1	1622	tags=35%, list=13%, signal=40%
HP_ABNORMAL_MALE_URETHRAL_MEATUS_MORPHOLOGY	HP_ABNORMAL_MALE_URETHRAL_MEATUS_MORPHOLOGY		304	-0.462485	-1.10046	0.287671	0.953318	1	2392	tags=25%, list=19%, signal=30%					GOCC_CYTOPLASMIC_STRESS_GRANULE	GOCC_CYTOPLASMIC_STRESS_GRANULE		79	0.675564	1.22315	0.209459	0.892396	1	102	tags=3%, list=1%, signal=3%
GOBP_INTERLEUKIN_1_PRODUCTION	GOBP_INTERLEUKIN_1_PRODUCTION		85	-0.49838	-1.10037	0.294915	0.952681	1	359	tags=9%, list=3%, signal=10%					HP_FOCAL_NON_MOTOR_SEIZURE	HP_FOCAL_NON_MOTOR_SEIZURE		17	0.73514	1.22293	0.244482	0.892261	1	40	tags=6%, list=0%, signal=6%
GOBP_U2_TYPE_PRESPLICEOSOME_ASSEMBLY	GOBP_U2_TYPE_PRESPLICEOSOME_ASSEMBLY		24	-0.575244	-1.1	0.352185	0.95299	1	2117	tags=29%, list=17%, signal=35%					GOCC_ENDOPLASMIC_RETICULUM_GOLGI_INTERMEDIATE_COMPARTMENT	GOCC_ENDOPLASMIC_RETICULUM_GOLGI_INTERMEDIATE_COMPARTMENT		117	0.640201	1.22264	0.220317	0.892325	1	1137	tags=16%, list=9%, signal=18%
GOCC_DNA_POLYMERASE_COMPLEX	GOCC_DNA_POLYMERASE_COMPLEX		19	-0.600118	-1.09979	0.363196	0.952772	1	2938	tags=47%, list=23%, signal=62%					GOBP_ER_NUCLEUS_SIGNALING_PATHWAY	GOBP_ER_NUCLEUS_SIGNALING_PATHWAY		46	0.690164	1.22249	0.221875	0.892011	1	1165	tags=15%, list=9%, signal=17%
HP_PANCYTOPENIA	HP_PANCYTOPENIA		113	-0.48474	-1.09949	0.255556	0.952855	1	614	tags=4%, list=5%, signal=4%					HP_RECURRENT_CUTANEOUS_FUNGAL_INFECTIONS	HP_RECURRENT_CUTANEOUS_FUNGAL_INFECTIONS		47	0.670336	1.22247	0.218266	0.891235	1	905	tags=19%, list=7%, signal=21%
GOBP_SPECIFICATION_OF_ANIMAL_ORGAN_IDENTITY	GOBP_SPECIFICATION_OF_ANIMAL_ORGAN_IDENTITY		15	-0.621413	-1.09946	0.359223	0.952096	1	440	tags=33%, list=3%, signal=34%					GOBP_POSITIVE_REGULATION_OF_LEUKOCYTE_PROLIFERATION	GOBP_POSITIVE_REGULATION_OF_LEUKOCYTE_PROLIFERATION		125	0.648558	1.22214	0.220762	0.891419	1	1354	tags=22%, list=11%, signal=24%
HP_OVERLAPPING_FINGERS	HP_OVERLAPPING_FINGERS		27	-0.572592	-1.0994	0.34492	0.951395	1	1224	tags=19%, list=10%, signal=20%					GOBP_EXTERNAL_ENCAPSULATING_STRUCTURE_ORGANIZATION	GOBP_EXTERNAL_ENCAPSULATING_STRUCTURE_ORGANIZATION		179	0.655138	1.22197	0.245501	0.891173	1	674	tags=11%, list=5%, signal=11%
HP_CONGENITAL_HIP_DISLOCATION	HP_CONGENITAL_HIP_DISLOCATION		62	-0.50751	-1.0994	0.294872	0.950504	1	2194	tags=34%, list=17%, signal=41%					GOBP_POSITIVE_REGULATION_OF_DENDRITIC_SPINE_MORPHOGENESIS	GOBP_POSITIVE_REGULATION_OF_DENDRITIC_SPINE_MORPHOGENESIS		15	0.740921	1.22164	0.256711	0.891401	1	40	tags=7%, list=0%, signal=7%
GOBP_ANTERIOR_POSTERIOR_PATTERN_SPECIFICATION	GOBP_ANTERIOR_POSTERIOR_PATTERN_SPECIFICATION		112	-0.48864	-1.0986	0.259542	0.952241	1	1758	tags=35%, list=14%, signal=40%					GOMF_SPHINGOLIPID_BINDING	GOMF_SPHINGOLIPID_BINDING		21	0.708648	1.22131	0.243112	0.891596	1	471	tags=19%, list=4%, signal=20%
HP_NASOLACRIMAL_DUCT_OBSTRUCTION	HP_NASOLACRIMAL_DUCT_OBSTRUCTION		23	-0.574318	-1.0984	0.343324	0.951969	1	2426	tags=48%, list=19%, signal=59%					HP_MYOSITIS	HP_MYOSITIS		32	0.685228	1.22059	0.220421	0.893056	1	1967	tags=38%, list=16%, signal=44%
HP_ADRENAL_HYPOPLASIA	HP_ADRENAL_HYPOPLASIA		21	-0.590625	-1.09764	0.320099	0.953534	1	1520	tags=33%, list=12%, signal=38%					GOBP_REGULATION_OF_VIRAL_PROCESS	GOBP_REGULATION_OF_VIRAL_PROCESS		125	0.64987	1.22049	0.232283	0.892532	1	1344	tags=18%, list=11%, signal=20%
HP_AORTIC_ANEURYSM	HP_AORTIC_ANEURYSM		122	-0.456068	-1.09733	0.247934	0.953641	1	458	tags=5%, list=4%, signal=5%					GOBP_RESPONSE_TO_EXTRACELLULAR_STIMULUS	GOBP_RESPONSE_TO_EXTRACELLULAR_STIMULUS		354	0.643249	1.22028	0.239861	0.892358	1	1022	tags=8%, list=8%, signal=9%
GOBP_KIDNEY_MORPHOGENESIS	GOBP_KIDNEY_MORPHOGENESIS		53	-0.536657	-1.09725	0.301948	0.953022	1	1200	tags=26%, list=9%, signal=29%					HP_ABNORMAL_CIRCULATING_IGE_LEVEL	HP_ABNORMAL_CIRCULATING_IGE_LEVEL		39	0.675411	1.21989	0.212991	0.892729	1	832	tags=15%, list=7%, signal=16%
GOBP_PROTEIN_LOCALIZATION_TO_PHAGOPHORE_ASSEMBLY_SITE	GOBP_PROTEIN_LOCALIZATION_TO_PHAGOPHORE_ASSEMBLY_SITE		16	-0.618224	-1.09704	0.365297	0.952854	1	758	tags=19%, list=6%, signal=20%					GOBP_POSITIVE_REGULATION_OF_MAPK_CASCADE	GOBP_POSITIVE_REGULATION_OF_MAPK_CASCADE		318	0.646591	1.21987	0.241218	0.891983	1	701	tags=14%, list=6%, signal=14%
GOBP_SECONDARY_PALATE_DEVELOPMENT	GOBP_SECONDARY_PALATE_DEVELOPMENT		16	-0.613733	-1.09656	0.383178	0.953496	1	1045	tags=25%, list=8%, signal=27%					GOBP_HEMOSTASIS	GOBP_HEMOSTASIS		166	0.647731	1.21981	0.228162	0.891322	1	1168	tags=25%, list=9%, signal=27%
HP_ABNORMAL_TONGUE_PHYSIOLOGY	HP_ABNORMAL_TONGUE_PHYSIOLOGY		46	-0.545082	-1.0958	0.300283	0.955182	1	1217	tags=11%, list=10%, signal=12%					GOBP_REGULATION_OF_NEURON_MIGRATION	GOBP_REGULATION_OF_NEURON_MIGRATION		27	0.708682	1.21953	0.23229	0.891371	1	40	tags=4%, list=0%, signal=4%
HP_APLASIA_HYPOPLASIA_OF_FINGERS	HP_APLASIA_HYPOPLASIA_OF_FINGERS		263	-0.465969	-1.0958	0.278481	0.954301	1	2110	tags=24%, list=17%, signal=28%					HP_APHTHOUS_ULCER	HP_APHTHOUS_ULCER		38	0.667294	1.21837	0.229231	0.8942	1	1350	tags=39%, list=11%, signal=44%
HP_ABNORMAL_5TH_FINGER_MORPHOLOGY	HP_ABNORMAL_5TH_FINGER_MORPHOLOGY		403	-0.449917	-1.09575	0.264706	0.953615	1	2385	tags=26%, list=19%, signal=31%					GOBP_NUCLEAR_TRANSCRIBED_MRNA_CATABOLIC_PROCESS	GOBP_NUCLEAR_TRANSCRIBED_MRNA_CATABOLIC_PROCESS		124	0.658078	1.218	0.232859	0.894524	1	636	tags=6%, list=5%, signal=6%
HP_MALAR_FLATTENING	HP_MALAR_FLATTENING		154	-0.483479	-1.09551	0.295567	0.953514	1	1232	tags=16%, list=10%, signal=18%					GOBP_PROTEIN_DNA_COMPLEX_SUBUNIT_ORGANIZATION	GOBP_PROTEIN_DNA_COMPLEX_SUBUNIT_ORGANIZATION		195	0.644192	1.21776	0.250936	0.894466	1	799	tags=10%, list=6%, signal=10%
HP_EEG_WITH_FOCAL_SPIKES	HP_EEG_WITH_FOCAL_SPIKES		19	-0.595209	-1.0955	0.359036	0.952689	1	1201	tags=21%, list=9%, signal=23%					HP_RECURRENT_OTITIS_MEDIA	HP_RECURRENT_OTITIS_MEDIA		141	0.66001	1.21745	0.231979	0.894664	1	917	tags=12%, list=7%, signal=13%
HP_OCULAR_ANTERIOR_SEGMENT_DYSGENESIS	HP_OCULAR_ANTERIOR_SEGMENT_DYSGENESIS		252	-0.453513	-1.09549	0.254335	0.951816	1	1169	tags=10%, list=9%, signal=11%					HP_HYPOPLASTIC_HEART	HP_HYPOPLASTIC_HEART		26	0.718686	1.21727	0.221519	0.8944	1	70	tags=4%, list=1%, signal=4%
GOBP_ARTERY_DEVELOPMENT	GOBP_ARTERY_DEVELOPMENT		66	-0.504287	-1.09467	0.284058	0.953565	1	942	tags=21%, list=7%, signal=23%					GOBP_REGULATION_OF_PH	GOBP_REGULATION_OF_PH		77	0.666291	1.21717	0.223816	0.893891	1	1192	tags=14%, list=9%, signal=16%
[truncated: 3,118 more rows]

## Sheet: GSEAHallmark_Gsea_LSKB16 
BM LSK cells -B16F10
GSEA:	Hallmark_Gsea_LSKB16
[truncated: 39 more rows]

## Sheet: GSEA-hematopoiesis_LSK_B16.Gsea
BM LSK cells -B16F10
GSEA:	hematopoiesis_LSK_B16.Gsea
[truncated: 8 more rows]

## Sheet: GSEA-immuno_celltype_tf_LSKB16.
BM LSK cells -B16F10
[truncated: 4,725 more rows]

[truncated: 2 more sheets: GSEA-inflammation_LSK_B16.GseaP, GSEA-myeloid_LSK_B16.GseaPreran]
