# Supplementary material for: PD-L1 blockade immunotherapy rewires cancer-induced emergency myelopoiesis
Source: Front Immunol. 2024 Oct 11;15:1386838. doi: 10.3389/fimmu.2024.1386838 (PMC11502414; doi:10.3389/fimmu.2024.1386838)
Supplement: Supplementary file 8 [file Table2.xlsx]

## Sheet: DEGs
BM LSK cells -MB49
RNA-seq	DEGS
Differentially Expressed Genes (DEGs)
external_gene_name	logFC	logCPM	PValue	FDR
Dsc2	-8.5245	-1.06011	5.42242e-07	0.000454845
Olfm4	-7.6843	-1.87947	7.50562e-06	0.00435058
Zfp334	-7.55318	-2.00003	1.37612e-05	0.00633017
Gm16793	-7.44803	-2.0897	2.31994e-05	0.00894118
Mmp13	-7.22674	-2.27901	8.60367e-05	0.0231487
Amer2	-7.1696	-2.32857	9.5497e-05	0.0238407
Gm5294	-6.11544	-1.44783	8.46259e-07	0.00063514
Il1f9	-5.46235	-0.77198	5.72026e-05	0.0169939
Dazl	-5.14076	-1.07226	7.93233e-06	0.00435058
Slco4c1	-5.10284	-1.59571	0.00018101	0.0374087
Ppp1r42	-4.84428	-2.55355	0.000258919	0.0485813
2810459M11Rik	-4.73163	-1.48498	0.00015269	0.0334978
Fbln5	-4.66866	-1.53322	8.29656e-05	0.0230029
Apol11b	-4.60036	-0.484608	1.98656e-05	0.00833185
Slfn14	-4.56261	-0.959436	4.81488e-05	0.0159675
Slc4a1	-4.16308	3.04434	3.8069e-14	2.71432e-10
Bace2	-3.87528	1.03918	5.53304e-05	0.0167875
Alas2	-3.36114	2.61932	5.43677e-11	2.58428e-07
Thbs1	-3.31694	6.71505	6.69038e-07	0.000530027
S100a8	-2.94691	8.21762	2.02343e-07	0.000221954
Retnlg	-2.89963	4.36056	3.17246e-07	0.000282746
Camp	-2.59702	6.59789	9.86395e-05	0.0238407
Gypa	-2.59457	3.66911	1.46126e-10	5.20938e-07
Clec5a	-2.48305	1.58817	9.96977e-06	0.00511091
Wfdc21	-2.4726	3.10364	6.02908e-05	0.0175458
S100a9	-2.32842	7.91783	3.33695e-08	4.75849e-05
Hist1h1b	-2.3103	3.313	3.82829e-05	0.013315
Lcn2	-2.30729	5.57343	3.93613e-08	5.10266e-05
Prom1	-2.30625	0.482513	0.000235274	0.045338
Trim10	-2.26468	1.64946	0.000148068	0.0329913
Hist1h2ae	-2.2645	5.46837	1.00354e-05	0.00511091
Lrg1	-2.25772	1.76154	2.50093e-05	0.00930437
Hist1h2ab	-2.24389	1.49671	1.24565e-05	0.00612519
Ngp	-2.16103	8.09324	1.81541e-06	0.00129439
Ltf	-1.94067	6.69698	2.40748e-07	0.000245219
Chil3	-1.78885	6.31183	1.61658e-05	0.0072039
Mmp9	-1.73599	3.44345	7.5812e-06	0.00435058
Hist1h1e	-1.71314	4.4311	1.88713e-07	0.000221954
Sgk1	-1.60308	5.04433	5.59367e-06	0.00362571
Nxpe2	-1.57524	2.77556	8.99177e-05	0.0234243
Spp1	-1.56365	3.11059	0.000228393	0.0446149
Cd177	-1.56053	3.82751	0.00010957	0.0260411
Cldn13	-1.51998	3.04943	0.000176721	0.0374087
Rhd	-1.48874	4.10101	2.14934e-05	0.00851378
Mt1	-1.4297	4.20251	3.7348e-05	0.0133145
Vegfa	-1.26987	5.64457	0.000118714	0.0277519
Lmna	-1.22704	3.86847	0.000241307	0.0458805
Git1	1.00265	5.99054	0.000207687	0.0411336
Adamts10	1.04594	6.91609	0.000207306	0.0411336
Ski	1.06551	5.23352	0.000202234	0.0411336
Fbxl14	1.07468	6.30167	0.000145773	0.0329913
Cul3	1.11419	7.23413	0.000131661	0.030282
Dtx3	1.12238	7.4459	9.19105e-05	0.0234243
Qk	1.1316	7.35117	2.54467e-05	0.00930437
Brd1	1.13867	6.70444	2.12632e-05	0.00851378
Irf2bp2	1.13875	8.0407	5.07696e-05	0.0160883
Zfp777	1.25661	5.06808	1.74653e-05	0.00754714
Csnk2a2	1.26031	4.10744	8.16348e-05	0.0230029
Adam11	1.30039	4.32797	8.38816e-05	0.0230029
Mta1	1.30759	5.77273	4.61763e-05	0.0156779
Oas2	1.34898	5.53798	1.32174e-05	0.00628268
Egln1	1.40271	5.42362	2.36706e-06	0.00160735
Pld4	1.40424	4.64579	7.84578e-06	0.00435058
Heca	1.52015	4.72955	5.2729e-05	0.016346
Cnnm3	1.57344	5.4067	1.50773e-08	2.38891e-05
Ranbp9	1.58081	6.14239	4.26254e-09	8.6834e-06
Zfpm1	1.7255	5.70327	5.43727e-09	9.69193e-06
Ifi205	1.81078	2.21928	5.06653e-05	0.0160883
Khdrbs3	1.86672	4.92991	1.76494e-09	4.19468e-06
Znrf2	2.38945	5.64165	5.24144e-17	7.4743e-13
Ffar4	4.45704	-1.01003	9.1989e-05	0.0234243
Col5a2	4.51484	-0.968397	0.000161351	0.0348617
Gm3336	6.84156	-2.1208	0.000179044	0.0374087
Gm1965	6.9543	-2.03419	9.806e-05	0.0238407
Tpsb2	8.6846	-0.586078	2.86484e-07	0.000272351
Cma1	9.30193	-0.0324446	2.94396e-10	8.39617e-07

## Sheet: GO
BM LSK cells -MB49
GO
source	term_name	term_id	highlighted	adjusted_p_value	negative_log10_of_adjusted_p_value	term_size	query_size	intersection_size	effective_domain_size	intersections
GO:MF	fibronectin binding	GO:0001968	TRUE	0.00117043	2.93166	36	66	4	25287	THBS1,MMP9,MMP13,VEGFA
GO:MF	metal ion binding	GO:0046872	TRUE	0.00829097	2.08139	4079	66	25	25287	ZNRF2,ZFPM1,S100A9,LCN2,S100A8,LTF,DSC2,THBS1,EGLN1,MMP9,OAS2,ZFP334,ZFP777,BRD1,MT1,MTA1,IRF2BP2,FBLN5,MMP13,DTX3,TRIM10,COL5A2,SKI,ADAMTS10,GIT1
GO:MF	ion binding	GO:0043167	FALSE	0.0115251	1.93836	5919	66	31	25287	ZNRF2,ALAS2,ZFPM1,S100A9,LCN2,S100A8,LTF,DSC2,THBS1,EGLN1,SGK1,MMP9,OAS2,ZFP334,ZFP777,BRD1,MT1,MTA1,IRF2BP2,CSNK2A2,FBLN5,MMP13,DTX3,FFAR4,AMER2,TRIM10,COL5A2,SKI,ADAMTS10,GIT1,SPP1
GO:MF	cation binding	GO:0043169	FALSE	0.0127389	1.89487	4180	66	25	25287	ZNRF2,ZFPM1,S100A9,LCN2,S100A8,LTF,DSC2,THBS1,EGLN1,MMP9,OAS2,ZFP334,ZFP777,BRD1,MT1,MTA1,IRF2BP2,FBLN5,MMP13,DTX3,TRIM10,COL5A2,SKI,ADAMTS10,GIT1
GO:MF	endopeptidase activity	GO:0004175	TRUE	0.0156828	1.80458	473	66	8	25287	CMA1,LTF,TPSB2,MMP9,BACE2,ADAM11,MMP13,ADAMTS10
GO:MF	binding	GO:0005488	FALSE	0.0223617	1.6505	16182	66	57	25287	ZNRF2,SLC4A1,ALAS2,GYPA,CMA1,KHDRBS3,RANBP9,ZFPM1,S100A9,LCN2,S100A8,LTF,RETNLG,DSC2,THBS1,EGLN1,SGK1,OLFM4,MMP9,PLD4,DAZL,CLEC5A,OAS2,ZFP334,CHIL3,ZFP777,APOL11B,BRD1,LRG1,MT1,MTA1,SLFN14,IFI205,IRF2BP2,CSNK2A2,FBLN5,ADAM11,MMP13,DTX3,FFAR4,AMER2,CAMP,CD177,VEGFA,CUL3,FBXL14,TRIM10,2810459M11RIK,COL5A2,SLCO4C1,SKI,ADAMTS10,GIT1,SPP1,PROM1,LMNA,PPP1R42
GO:MF	protein binding	GO:0005515	FALSE	0.0303588	1.51772	10353	66	43	25287	SLC4A1,GYPA,KHDRBS3,RANBP9,ZFPM1,S100A9,LCN2,S100A8,RETNLG,THBS1,EGLN1,SGK1,OLFM4,MMP9,PLD4,DAZL,CLEC5A,CHIL3,BRD1,LRG1,MTA1,IFI205,CSNK2A2,FBLN5,ADAM11,MMP13,DTX3,FFAR4,AMER2,CD177,VEGFA,CUL3,FBXL14,TRIM10,2810459M11RIK,COL5A2,SLCO4C1,SKI,GIT1,SPP1,PROM1,LMNA,PPP1R42
GO:MF	calcium-dependent protein binding	GO:0048306	FALSE	0.0437324	1.3592	89	66	4	25287	S100A9,S100A8,MMP13,CD177
GO:BP	response to stress	GO:0006950	TRUE	2.27609e-10	9.64281	4131	66	36	27334	SLC4A1,ALAS2,GYPA,CMA1,S100A9,LCN2,S100A8,LTF,DSC2,THBS1,NGP,EGLN1,SGK1,MMP9,PLD4,CLEC5A,OAS2,CHIL3,BRD1,LRG1,MT1,MTA1,IFI205,BACE2,WFDC21,FBLN5,FFAR4,CAMP,CD177,VEGFA,CUL3,TRIM10,CLDN13,GIT1,SPP1,LMNA
GO:BP	regulation of multicellular organismal process	GO:0051239	TRUE	1.10708e-07	6.95582	3230	66	29	27334	SLC4A1,CMA1,ZFPM1,S100A9,LCN2,LTF,DSC2,THBS1,NGP,EGLN1,SGK1,MMP9,PLD4,CLEC5A,OAS2,CHIL3,BRD1,LRG1,IFI205,FBLN5,FFAR4,CAMP,CD177,VEGFA,SKI,GIT1,SPP1,PROM1,LMNA
GO:BP	developmental process	GO:0032502	FALSE	3.04443e-07	6.51649	6802	66	41	27334	SLC4A1,ALAS2,CMA1,ZFPM1,S100A9,LCN2,S100A8,LTF,THBS1,NGP,EGLN1,SGK1,MMP9,PLD4,DAZL,CLEC5A,OAS2,BRD1,LRG1,MTA1,SLFN14,IFI205,IRF2BP2,BACE2,WFDC21,FBLN5,MMP13,FFAR4,AMER2,CAMP,VEGFA,CUL3,TRIM10,COL5A2,CLDN13,SLCO4C1,SKI,GIT1,SPP1,PROM1,LMNA
GO:BP	proteolysis	GO:0006508	TRUE	2.58138e-06	5.58815	1871	66	21	27334	ZNRF2,CMA1,S100A9,S100A8,LTF,TPSB2,THBS1,NGP,MMP9,MTA1,IFI205,BACE2,WFDC21,CSNK2A2,ADAM11,MMP13,VEGFA,CUL3,FBXL14,CLDN13,ADAMTS10
GO:BP	ossification	GO:0001503	FALSE	8.1448e-06	5.08912	415	66	11	27334	LTF,MMP9,CLEC5A,MMP13,FFAR4,VEGFA,COL5A2,SKI,GIT1,SPP1,LMNA
GO:BP	anatomical structure development	GO:0048856	FALSE	8.3018e-06	5.08083	6197	66	37	27334	SLC4A1,ALAS2,CMA1,ZFPM1,S100A9,LCN2,S100A8,LTF,THBS1,NGP,EGLN1,SGK1,MMP9,PLD4,DAZL,CLEC5A,OAS2,BRD1,LRG1,SLFN14,IFI205,IRF2BP2,BACE2,FBLN5,MMP13,AMER2,CAMP,VEGFA,CUL3,TRIM10,COL5A2,CLDN13,SKI,GIT1,SPP1,PROM1,LMNA
GO:BP	defense response	GO:0006952	FALSE	1.35306e-05	4.86868	1850	66	20	27334	CMA1,S100A9,LCN2,S100A8,LTF,THBS1,NGP,PLD4,CLEC5A,OAS2,CHIL3,IFI205,BACE2,WFDC21,FFAR4,CAMP,CD177,CUL3,TRIM10,GIT1
GO:BP	immune system process	GO:0002376	FALSE	1.36983e-05	4.86333	2712	66	24	27334	SLC4A1,ALAS2,ZFPM1,S100A9,LCN2,S100A8,LTF,RETNLG,THBS1,OLFM4,MMP9,PLD4,CLEC5A,OAS2,BRD1,IFI205,IRF2BP2,WFDC21,CAMP,CD177,VEGFA,TRIM10,GIT1,SPP1
GO:BP	regulation of metabolic process	GO:0019222	FALSE	1.54146e-05	4.81207	7329	66	40	27334	SLC4A1,KHDRBS3,RANBP9,ZFPM1,S100A9,LCN2,S100A8,LTF,THBS1,NGP,EGLN1,MMP9,PLD4,DAZL,CLEC5A,OAS2,ZFP334,CHIL3,ZFP777,BRD1,MTA1,SLFN14,IFI205,IRF2BP2,BACE2,WFDC21,CSNK2A2,FBLN5,FFAR4,CAMP,CD177,VEGFA,CUL3,TRIM10,CLDN13,SKI,GIT1,SPP1,LMNA,PPP1R42
GO:BP	regulation of biological process	GO:0050789	FALSE	6.31993e-05	4.19929	13390	66	54	27334	SLC4A1,GYPA,CMA1,KHDRBS3,RANBP9,ZFPM1,S100A9,LCN2,S100A8,LTF,RETNLG,DSC2,THBS1,NGP,EGLN1,SGK1,OLFM4,MMP9,PLD4,DAZL,CLEC5A,OAS2,ZFP334,CHIL3,ZFP777,BRD1,LRG1,MT1,MTA1,SLFN14,IFI205,IRF2BP2,HECA,BACE2,WFDC21,CSNK2A2,FBLN5,MMP13,DTX3,FFAR4,AMER2,CAMP,CD177,VEGFA,CUL3,TRIM10,COL5A2,CLDN13,SKI,GIT1,SPP1,PROM1,LMNA,PPP1R42
GO:BP	negative regulation of biological process	GO:0048519	FALSE	6.75704e-05	4.17024	6022	66	35	27334	SLC4A1,RANBP9,ZFPM1,LCN2,LTF,THBS1,NGP,EGLN1,SGK1,OLFM4,MMP9,DAZL,CLEC5A,OAS2,ZFP777,MT1,MTA1,SLFN14,IFI205,IRF2BP2,HECA,BACE2,WFDC21,CSNK2A2,FBLN5,FFAR4,AMER2,VEGFA,CUL3,TRIM10,COL5A2,SKI,GIT1,SPP1,LMNA
GO:BP	regulation of angiogenesis	GO:0045765	FALSE	9.3566e-05	4.02888	305	66	9	27334	CMA1,THBS1,NGP,EGLN1,MMP9,LRG1,FBLN5,CAMP,VEGFA
GO:BP	regulation of vasculature development	GO:1901342	FALSE	0.000104579	3.98056	309	66	9	27334	CMA1,THBS1,NGP,EGLN1,MMP9,LRG1,FBLN5,CAMP,VEGFA
GO:BP	positive regulation of multicellular organismal process	GO:0051240	FALSE	0.000115718	3.9366	1892	66	19	27334	SLC4A1,CMA1,ZFPM1,S100A9,LCN2,LTF,THBS1,SGK1,MMP9,CLEC5A,OAS2,CHIL3,LRG1,IFI205,FFAR4,CAMP,CD177,VEGFA,SPP1
GO:BP	regulation of macromolecule metabolic process	GO:0060255	FALSE	0.000129623	3.88732	6826	66	37	27334	KHDRBS3,RANBP9,ZFPM1,S100A9,LCN2,S100A8,LTF,THBS1,NGP,EGLN1,MMP9,PLD4,DAZL,CLEC5A,OAS2,ZFP334,CHIL3,ZFP777,BRD1,MTA1,SLFN14,IFI205,IRF2BP2,BACE2,WFDC21,CSNK2A2,FBLN5,FFAR4,CAMP,VEGFA,CUL3,TRIM10,CLDN13,SKI,GIT1,SPP1,LMNA
GO:BP	cell differentiation	GO:0030154	FALSE	0.000140347	3.8528	4666	66	30	27334	SLC4A1,ALAS2,ZFPM1,S100A9,S100A8,LTF,SGK1,MMP9,PLD4,DAZL,CLEC5A,BRD1,LRG1,MTA1,SLFN14,IFI205,IRF2BP2,BACE2,WFDC21,FFAR4,VEGFA,CUL3,TRIM10,COL5A2,SLCO4C1,SKI,GIT1,SPP1,PROM1,LMNA
GO:BP	cellular developmental process	GO:0048869	FALSE	0.00016425	3.7845	4698	66	30	27334	SLC4A1,ALAS2,ZFPM1,S100A9,S100A8,LTF,SGK1,MMP9,PLD4,DAZL,CLEC5A,BRD1,LRG1,MTA1,SLFN14,IFI205,IRF2BP2,BACE2,WFDC21,FFAR4,VEGFA,CUL3,TRIM10,COL5A2,SLCO4C1,SKI,GIT1,SPP1,PROM1,LMNA
GO:BP	organonitrogen compound metabolic process	GO:1901564	FALSE	0.000191003	3.71896	6589	66	36	27334	ZNRF2,SLC4A1,ALAS2,CMA1,RANBP9,S100A9,S100A8,LTF,TPSB2,THBS1,NGP,EGLN1,SGK1,MMP9,DAZL,CHIL3,APOL11B,BRD1,MTA1,IFI205,BACE2,WFDC21,CSNK2A2,ADAM11,MMP13,DTX3,CAMP,VEGFA,CUL3,FBXL14,TRIM10,CLDN13,ADAMTS10,GIT1,SPP1,LMNA
GO:BP	homeostatic process	GO:0042592	TRUE	0.000218656	3.66024	1762	66	18	27334	SLC4A1,ALAS2,CMA1,ZFPM1,CNNM3,LCN2,LTF,EGLN1,SGK1,BRD1,MT1,BACE2,FFAR4,VEGFA,TRIM10,GIT1,SPP1,PROM1
GO:BP	regulation of developmental process	GO:0050793	FALSE	0.000281322	3.5508	2681	66	22	27334	CMA1,ZFPM1,LCN2,LTF,THBS1,NGP,EGLN1,SGK1,MMP9,OAS2,BRD1,LRG1,MTA1,FBLN5,FFAR4,CAMP,VEGFA,COL5A2,CLDN13,SKI,PROM1,LMNA
GO:BP	biological regulation	GO:0065007	FALSE	0.000339974	3.46855	13929	66	54	27334	SLC4A1,GYPA,CMA1,KHDRBS3,RANBP9,ZFPM1,S100A9,LCN2,S100A8,LTF,RETNLG,DSC2,THBS1,NGP,EGLN1,SGK1,OLFM4,MMP9,PLD4,DAZL,CLEC5A,OAS2,ZFP334,CHIL3,ZFP777,BRD1,LRG1,MT1,MTA1,SLFN14,IFI205,IRF2BP2,HECA,BACE2,WFDC21,CSNK2A2,FBLN5,MMP13,DTX3,FFAR4,AMER2,CAMP,CD177,VEGFA,CUL3,TRIM10,COL5A2,CLDN13,SKI,GIT1,SPP1,PROM1,LMNA,PPP1R42
GO:BP	cytokine production	GO:0001816	FALSE	0.000483615	3.3155	765	66	12	27334	CMA1,ZFPM1,LTF,THBS1,PLD4,CLEC5A,OAS2,CHIL3,IFI205,FFAR4,CAMP,GIT1
GO:BP	response to stimulus	GO:0050896	FALSE	0.000583441	3.234	10569	66	46	27334	SLC4A1,ALAS2,GYPA,CMA1,RANBP9,S100A9,LCN2,S100A8,LTF,RETNLG,DSC2,THBS1,NGP,EGLN1,SGK1,OLFM4,MMP9,PLD4,CLEC5A,OAS2,CHIL3,BRD1,LRG1,MT1,MTA1,SLFN14,IFI205,BACE2,WFDC21,CSNK2A2,FBLN5,MMP13,DTX3,FFAR4,AMER2,CAMP,CD177,VEGFA,CUL3,TRIM10,COL5A2,CLDN13,SKI,GIT1,SPP1,LMNA
GO:BP	protein metabolic process	GO:0019538	FALSE	0.000635007	3.19722	5596	66	32	27334	ZNRF2,ALAS2,CMA1,RANBP9,S100A9,S100A8,LTF,TPSB2,THBS1,NGP,EGLN1,SGK1,MMP9,DAZL,APOL11B,BRD1,MTA1,IFI205,BACE2,WFDC21,CSNK2A2,ADAM11,MMP13,DTX3,CAMP,VEGFA,CUL3,FBXL14,TRIM10,CLDN13,ADAMTS10,LMNA
GO:BP	negative regulation of cellular process	GO:0048523	FALSE	0.000643429	3.1915	4989	66	30	27334	SLC4A1,RANBP9,ZFPM1,LCN2,LTF,THBS1,EGLN1,SGK1,OLFM4,MMP9,DAZL,CLEC5A,ZFP777,MT1,MTA1,IFI205,IRF2BP2,HECA,BACE2,CSNK2A2,FBLN5,FFAR4,AMER2,VEGFA,CUL3,COL5A2,SKI,GIT1,SPP1,LMNA
GO:BP	regulation of peptidase activity	GO:0052547	FALSE	0.000644202	3.19098	504	66	10	27334	S100A9,S100A8,LTF,THBS1,NGP,MMP9,IFI205,WFDC21,VEGFA,CLDN13
GO:BP	regulation of multicellular organismal development	GO:2000026	FALSE	0.000940583	3.0266	1529	66	16	27334	CMA1,ZFPM1,LTF,THBS1,NGP,EGLN1,SGK1,MMP9,OAS2,BRD1,LRG1,FBLN5,CAMP,VEGFA,SKI,PROM1
GO:BP	positive regulation of metabolic process	GO:0009893	FALSE	0.00119243	2.92357	3968	66	26	27334	KHDRBS3,RANBP9,ZFPM1,S100A9,LCN2,S100A8,LTF,THBS1,EGLN1,MMP9,DAZL,CLEC5A,OAS2,CHIL3,MTA1,IFI205,FBLN5,FFAR4,CAMP,CD177,VEGFA,CUL3,CLDN13,GIT1,SPP1,LMNA
GO:BP	response to external stimulus	GO:0009605	FALSE	0.00140403	2.85262	3196	66	23	27334	CMA1,S100A9,LCN2,S100A8,LTF,RETNLG,DSC2,THBS1,MMP9,PLD4,CLEC5A,OAS2,LRG1,MTA1,IFI205,WFDC21,FFAR4,CAMP,CD177,VEGFA,TRIM10,GIT1,SPP1
GO:BP	macromolecule catabolic process	GO:0009057	FALSE	0.00165019	2.78247	1396	66	15	27334	ZNRF2,CMA1,EGLN1,MMP9,DAZL,OAS2,CHIL3,MTA1,SLFN14,CSNK2A2,MMP13,VEGFA,CUL3,FBXL14,GIT1
GO:BP	regulation of hydrolase activity	GO:0051336	FALSE	0.00179289	2.74645	1035	66	13	27334	S100A9,S100A8,LTF,THBS1,NGP,EGLN1,MMP9,OAS2,IFI205,WFDC21,VEGFA,CLDN13,PPP1R42
GO:BP	osteoblast differentiation	GO:0001649	FALSE	0.00197576	2.70427	221	66	7	27334	LTF,CLEC5A,FFAR4,VEGFA,SKI,SPP1,LMNA
GO:BP	myeloid cell differentiation	GO:0030099	FALSE	0.0020745	2.68309	441	66	9	27334	SLC4A1,ALAS2,ZFPM1,LTF,CLEC5A,BRD1,IFI205,VEGFA,TRIM10
GO:BP	erythrocyte differentiation	GO:0030218	FALSE	0.00239797	2.62016	143	66	6	27334	SLC4A1,ALAS2,ZFPM1,BRD1,VEGFA,TRIM10
GO:BP	myeloid leukocyte migration	GO:0097529	TRUE	0.00332779	2.47784	239	66	7	27334	S100A9,S100A8,RETNLG,MMP9,CD177,VEGFA,SPP1
GO:BP	inflammatory response	GO:0006954	FALSE	0.00348642	2.45762	759	66	11	27334	CMA1,S100A9,S100A8,THBS1,PLD4,CHIL3,BACE2,FFAR4,CAMP,CUL3,GIT1
GO:BP	regulation of cytokine production	GO:0001817	FALSE	0.00348642	2.45762	759	66	11	27334	ZFPM1,LTF,THBS1,PLD4,CLEC5A,OAS2,CHIL3,IFI205,FFAR4,CAMP,GIT1
GO:BP	positive regulation of macromolecule metabolic process	GO:0010604	FALSE	0.00362777	2.44036	3643	66	24	27334	KHDRBS3,RANBP9,ZFPM1,S100A9,LCN2,S100A8,LTF,THBS1,EGLN1,MMP9,DAZL,CLEC5A,OAS2,CHIL3,MTA1,IFI205,FBLN5,CAMP,VEGFA,CUL3,CLDN13,GIT1,SPP1,LMNA
GO:BP	regulation of anatomical structure morphogenesis	GO:0022603	FALSE	0.00364166	2.4387	927	66	12	27334	CMA1,LCN2,THBS1,NGP,EGLN1,SGK1,MMP9,LRG1,FBLN5,CAMP,VEGFA,CLDN13
GO:BP	erythrocyte homeostasis	GO:0034101	FALSE	0.00369234	2.4327	154	66	6	27334	SLC4A1,ALAS2,ZFPM1,BRD1,VEGFA,TRIM10
GO:BP	regulation of endopeptidase activity	GO:0052548	FALSE	0.00375306	2.42561	474	66	9	27334	S100A9,S100A8,LTF,THBS1,NGP,MMP9,IFI205,WFDC21,VEGFA
GO:BP	positive regulation of biological process	GO:0048518	FALSE	0.00421459	2.37524	6729	66	34	27334	SLC4A1,CMA1,KHDRBS3,RANBP9,ZFPM1,S100A9,LCN2,S100A8,LTF,THBS1,EGLN1,SGK1,OLFM4,MMP9,DAZL,CLEC5A,OAS2,CHIL3,BRD1,LRG1,MTA1,IFI205,FBLN5,MMP13,FFAR4,CAMP,CD177,VEGFA,CUL3,CLDN13,GIT1,SPP1,PROM1,LMNA
GO:BP	cellular response to chemical stimulus	GO:0070887	TRUE	0.00480852	2.31799	3164	66	22	27334	CMA1,S100A9,LCN2,S100A8,LTF,RETNLG,THBS1,EGLN1,SGK1,MMP9,OAS2,MT1,SLFN14,IFI205,FBLN5,CAMP,VEGFA,CUL3,COL5A2,GIT1,SPP1,LMNA
GO:BP	myeloid cell development	GO:0061515	FALSE	0.00515993	2.28736	91	66	5	27334	SLC4A1,ALAS2,ZFPM1,LTF,BRD1
GO:BP	regulation of nitrogen compound metabolic process	GO:0051171	FALSE	0.00555421	2.25538	5820	66	31	27334	SLC4A1,KHDRBS3,RANBP9,ZFPM1,S100A9,S100A8,LTF,THBS1,NGP,EGLN1,MMP9,DAZL,OAS2,ZFP334,ZFP777,BRD1,MTA1,IFI205,IRF2BP2,BACE2,WFDC21,CSNK2A2,FBLN5,CAMP,VEGFA,CUL3,CLDN13,SKI,GIT1,SPP1,LMNA
GO:BP	regulation of cysteine-type endopeptidase activity	GO:2000116	FALSE	0.00610937	2.214	262	66	7	27334	S100A9,S100A8,LTF,THBS1,MMP9,IFI205,VEGFA
GO:BP	regulation of proteolysis	GO:0030162	FALSE	0.00643297	2.19159	809	66	11	27334	S100A9,S100A8,LTF,THBS1,NGP,MMP9,IFI205,WFDC21,CSNK2A2,VEGFA,CLDN13
GO:BP	apoptotic process	GO:0006915	TRUE	0.00655675	2.18331	1995	66	17	27334	S100A9,LCN2,S100A8,LTF,THBS1,EGLN1,SGK1,MMP9,CLEC5A,MT1,IFI205,CSNK2A2,FFAR4,VEGFA,CUL3,SPP1,LMNA
GO:BP	modulation of process of another organism	GO:0035821	TRUE	0.00724573	2.13992	44	66	4	27334	S100A9,LTF,MMP9,CAMP
GO:BP	circulatory system development	GO:0072359	TRUE	0.00857147	2.06694	1193	66	13	27334	CMA1,ZFPM1,THBS1,NGP,EGLN1,MMP9,LRG1,FBLN5,MMP13,CAMP,VEGFA,SKI,LMNA
GO:BP	positive regulation of vasculature development	GO:1904018	FALSE	0.00880875	2.05509	179	66	6	27334	CMA1,THBS1,MMP9,LRG1,CAMP,VEGFA
GO:BP	positive regulation of angiogenesis	GO:0045766	FALSE	0.00880875	2.05509	179	66	6	27334	CMA1,THBS1,MMP9,LRG1,CAMP,VEGFA
GO:BP	multicellular organismal process	GO:0032501	FALSE	0.00905663	2.04303	9100	66	40	27334	SLC4A1,ALAS2,CMA1,ZFPM1,S100A9,LCN2,S100A8,LTF,DSC2,THBS1,NGP,EGLN1,SGK1,MMP9,PLD4,DAZL,CLEC5A,OAS2,CHIL3,BRD1,LRG1,MTA1,IFI205,IRF2BP2,BACE2,FBLN5,MMP13,FFAR4,CAMP,CD177,VEGFA,CUL3,TRIM10,COL5A2,SLCO4C1,SKI,GIT1,SPP1,PROM1,LMNA
GO:BP	innate immune response	GO:0045087	TRUE	0.0091419	2.03896	1014	66	12	27334	S100A9,LCN2,S100A8,LTF,PLD4,CLEC5A,OAS2,IFI205,WFDC21,CAMP,CD177,TRIM10
GO:BP	programmed cell death	GO:0012501	FALSE	0.00969833	2.0133	2054	66	17	27334	S100A9,LCN2,S100A8,LTF,THBS1,EGLN1,SGK1,MMP9,CLEC5A,MT1,IFI205,CSNK2A2,FFAR4,VEGFA,CUL3,SPP1,LMNA
GO:BP	negative regulation of proteolysis	GO:0045861	FALSE	0.009762	2.01046	399	66	8	27334	LTF,THBS1,NGP,MMP9,IFI205,WFDC21,CSNK2A2,VEGFA
GO:BP	catabolic process	GO:0009056	FALSE	0.00986115	2.00607	2533	66	19	27334	ZNRF2,SLC4A1,CMA1,S100A9,S100A8,EGLN1,MMP9,DAZL,OAS2,CHIL3,MTA1,SLFN14,CSNK2A2,MMP13,VEGFA,CUL3,FBXL14,GIT1,SPP1
GO:BP	response to oxygen-containing compound	GO:1901700	TRUE	0.0104159	1.9823	2065	66	17	27334	SLC4A1,CMA1,S100A9,LCN2,S100A8,LTF,THBS1,EGLN1,SGK1,MMP9,MT1,WFDC21,FBLN5,CAMP,COL5A2,GIT1,SPP1
GO:BP	negative regulation of nitrogen compound metabolic process	GO:0051172	FALSE	0.0106254	1.97366	2546	66	19	27334	SLC4A1,ZFPM1,LTF,THBS1,NGP,MMP9,DAZL,ZFP777,MTA1,IFI205,IRF2BP2,BACE2,WFDC21,CSNK2A2,FBLN5,VEGFA,CUL3,SKI,GIT1
GO:BP	negative regulation of hydrolase activity	GO:0051346	FALSE	0.0106924	1.97092	404	66	8	27334	LTF,THBS1,NGP,EGLN1,MMP9,IFI205,WFDC21,VEGFA
GO:BP	regulation of primary metabolic process	GO:0080090	FALSE	0.0109123	1.96208	6002	66	31	27334	SLC4A1,KHDRBS3,RANBP9,ZFPM1,S100A9,S100A8,LTF,THBS1,NGP,EGLN1,MMP9,DAZL,OAS2,ZFP334,ZFP777,BRD1,MTA1,IFI205,IRF2BP2,BACE2,WFDC21,CSNK2A2,FBLN5,CAMP,VEGFA,CUL3,CLDN13,SKI,GIT1,SPP1,LMNA
GO:BP	angiogenesis	GO:0001525	FALSE	0.0118137	1.92761	546	66	9	27334	CMA1,THBS1,NGP,EGLN1,MMP9,LRG1,FBLN5,CAMP,VEGFA
GO:BP	regulation of gene expression	GO:0010468	FALSE	0.0128346	1.89162	5407	66	29	27334	KHDRBS3,ZFPM1,S100A9,LCN2,LTF,THBS1,EGLN1,PLD4,DAZL,CLEC5A,OAS2,ZFP334,CHIL3,ZFP777,BRD1,MTA1,SLFN14,IFI205,IRF2BP2,FBLN5,FFAR4,CAMP,VEGFA,CUL3,TRIM10,SKI,GIT1,SPP1,LMNA
GO:BP	cell development	GO:0048468	FALSE	0.0143858	1.84207	3114	66	21	27334	SLC4A1,ALAS2,ZFPM1,S100A9,S100A8,LTF,SGK1,PLD4,DAZL,CLEC5A,BRD1,SLFN14,IFI205,IRF2BP2,BACE2,VEGFA,CUL3,TRIM10,SKI,GIT1,LMNA
GO:BP	negative regulation of endopeptidase activity	GO:0010951	FALSE	0.0145068	1.83843	299	66	7	27334	LTF,THBS1,NGP,MMP9,IFI205,WFDC21,VEGFA
GO:BP	myeloid cell homeostasis	GO:0002262	FALSE	0.0152505	1.81672	197	66	6	27334	SLC4A1,ALAS2,ZFPM1,BRD1,VEGFA,TRIM10
GO:BP	negative regulation of peptidase activity	GO:0010466	FALSE	0.0168609	1.77312	306	66	7	27334	LTF,THBS1,NGP,MMP9,IFI205,WFDC21,VEGFA
GO:BP	negative regulation of cysteine-type endopeptidase activity	GO:2000117	FALSE	0.0169886	1.76984	116	66	5	27334	LTF,THBS1,MMP9,IFI205,VEGFA
GO:BP	organic substance catabolic process	GO:1901575	FALSE	0.0170412	1.7685	2143	66	17	27334	ZNRF2,SLC4A1,CMA1,EGLN1,MMP9,DAZL,OAS2,CHIL3,MTA1,SLFN14,CSNK2A2,MMP13,VEGFA,CUL3,FBXL14,GIT1,SPP1
GO:BP	chemical homeostasis	GO:0048878	FALSE	0.0176182	1.75404	1082	66	12	27334	SLC4A1,ALAS2,CMA1,CNNM3,LCN2,LTF,EGLN1,SGK1,MT1,BACE2,VEGFA,SPP1
GO:BP	regulation of protein metabolic process	GO:0051246	FALSE	0.019696	1.70562	2657	66	19	27334	RANBP9,S100A9,S100A8,LTF,THBS1,NGP,EGLN1,MMP9,DAZL,MTA1,IFI205,BACE2,WFDC21,CSNK2A2,CAMP,VEGFA,CUL3,CLDN13,LMNA
GO:BP	cell chemotaxis	GO:0060326	FALSE	0.0211963	1.67374	317	66	7	27334	S100A9,S100A8,RETNLG,THBS1,MMP9,VEGFA,SPP1
GO:BP	macromolecule metabolic process	GO:0043170	FALSE	0.0220222	1.65714	12658	66	48	27334	ZNRF2,ALAS2,CMA1,KHDRBS3,RANBP9,ZFPM1,S100A9,LCN2,S100A8,LTF,TPSB2,THBS1,NGP,EGLN1,SGK1,MMP9,PLD4,DAZL,CLEC5A,OAS2,ZFP334,CHIL3,ZFP777,APOL11B,BRD1,MTA1,SLFN14,IFI205,IRF2BP2,BACE2,WFDC21,CSNK2A2,FBLN5,ADAM11,MMP13,DTX3,FFAR4,CAMP,VEGFA,CUL3,FBXL14,TRIM10,CLDN13,SKI,ADAMTS10,GIT1,SPP1,LMNA
GO:BP	positive regulation of protein metabolic process	GO:0051247	FALSE	0.0286949	1.54219	1545	66	14	27334	RANBP9,S100A9,S100A8,LTF,THBS1,MMP9,DAZL,MTA1,IFI205,CAMP,VEGFA,CUL3,CLDN13,LMNA
GO:BP	cell death	GO:0008219	FALSE	0.0288905	1.53925	2231	66	17	27334	S100A9,LCN2,S100A8,LTF,THBS1,EGLN1,SGK1,MMP9,CLEC5A,MT1,IFI205,CSNK2A2,FFAR4,VEGFA,CUL3,SPP1,LMNA
GO:BP	monoatomic cation homeostasis	GO:0055080	FALSE	0.0297097	1.5271	613	66	9	27334	SLC4A1,ALAS2,CNNM3,LCN2,LTF,EGLN1,SGK1,MT1,SPP1
GO:BP	negative regulation of metabolic process	GO:0009892	FALSE	0.0332897	1.47769	3563	66	22	27334	SLC4A1,ZFPM1,LTF,THBS1,NGP,MMP9,DAZL,ZFP777,MTA1,SLFN14,IFI205,IRF2BP2,BACE2,WFDC21,CSNK2A2,FBLN5,FFAR4,VEGFA,CUL3,SKI,GIT1,LMNA
GO:BP	regulation of cellular metabolic process	GO:0031323	FALSE	0.0338538	1.47039	5673	66	29	27334	SLC4A1,KHDRBS3,ZFPM1,S100A9,LCN2,LTF,THBS1,EGLN1,MMP9,DAZL,OAS2,ZFP334,ZFP777,BRD1,MTA1,IFI205,IRF2BP2,BACE2,CSNK2A2,FBLN5,CAMP,CD177,VEGFA,CUL3,SKI,GIT1,SPP1,LMNA,PPP1R42
GO:BP	monoatomic ion homeostasis	GO:0050801	FALSE	0.0346181	1.4607	625	66	9	27334	SLC4A1,ALAS2,CNNM3,LCN2,LTF,EGLN1,SGK1,MT1,SPP1
GO:BP	tube development	GO:0035295	FALSE	0.0367833	1.43435	1165	66	12	27334	CMA1,LCN2,THBS1,NGP,EGLN1,MMP9,LRG1,FBLN5,CAMP,VEGFA,SPP1,PROM1
GO:BP	leukocyte chemotaxis	GO:0030595	FALSE	0.0385402	1.41409	232	66	6	27334	S100A9,S100A8,RETNLG,MMP9,VEGFA,SPP1
GO:BP	transition metal ion homeostasis	GO:0055076	TRUE	0.0422408	1.37427	140	66	5	27334	ALAS2,LCN2,LTF,EGLN1,MT1
GO:BP	negative regulation of macromolecule metabolic process	GO:0010605	FALSE	0.0422461	1.37421	3339	66	21	27334	ZFPM1,LTF,THBS1,NGP,MMP9,DAZL,ZFP777,MTA1,SLFN14,IFI205,IRF2BP2,BACE2,WFDC21,CSNK2A2,FBLN5,FFAR4,VEGFA,CUL3,SKI,GIT1,LMNA
GO:BP	chronic inflammatory response	GO:0002544	FALSE	0.0425974	1.37062	23	66	3	27334	S100A9,THBS1,CAMP
GO:BP	blood vessel morphogenesis	GO:0048514	FALSE	0.0438005	1.35852	644	66	9	27334	CMA1,THBS1,NGP,EGLN1,MMP9,LRG1,FBLN5,CAMP,VEGFA
GO:BP	regulation of apoptotic process	GO:0042981	FALSE	0.0466835	1.33084	1614	66	14	27334	S100A9,LCN2,S100A8,LTF,THBS1,EGLN1,SGK1,MMP9,CLEC5A,MT1,FFAR4,VEGFA,SPP1,LMNA
GO:BP	anatomical structure formation involved in morphogenesis	GO:0048646	FALSE	0.0496287	1.30427	1201	66	12	27334	CMA1,ZFPM1,THBS1,NGP,EGLN1,MMP9,LRG1,FBLN5,CAMP,VEGFA,CUL3,COL5A2
GO:CC	extracellular space	GO:0005615	TRUE	1.12619e-06	5.94839	2004	66	21	27387	CMA1,S100A9,LCN2,S100A8,LTF,RETNLG,THBS1,NGP,OLFM4,MMP9,CHIL3,APOL11B,LRG1,WFDC21,FBLN5,MMP13,CAMP,VEGFA,COL5A2,SPP1,PROM1
GO:CC	extracellular region	GO:0005576	FALSE	3.96978e-05	4.40123	2696	66	22	27387	CMA1,S100A9,LCN2,S100A8,LTF,RETNLG,THBS1,NGP,OLFM4,MMP9,CHIL3,APOL11B,LRG1,WFDC21,FBLN5,MMP13,CAMP,VEGFA,COL5A2,ADAMTS10,SPP1,PROM1
GO:CC	vesicle	GO:0031982	FALSE	0.000155802	3.80743	2201	66	19	27387	ZNRF2,CMA1,LCN2,LTF,DSC2,THBS1,NGP,OLFM4,PLD4,CHIL3,BACE2,CSNK2A2,FFAR4,CAMP,CD177,VEGFA,GIT1,SPP1,PROM1
GO:CC	secretory granule	GO:0030141	FALSE	0.00043288	3.36363	467	66	9	27387	CMA1,LTF,THBS1,OLFM4,BACE2,CSNK2A2,CAMP,CD177,VEGFA
GO:CC	specific granule	GO:0042581	FALSE	0.00117016	2.93175	14	66	3	27387	LTF,OLFM4,CAMP
GO:CC	cytoplasmic vesicle	GO:0031410	FALSE	0.00123465	2.90846	2052	66	17	27387	ZNRF2,CMA1,LCN2,LTF,DSC2,THBS1,NGP,OLFM4,PLD4,CHIL3,BACE2,CSNK2A2,FFAR4,CAMP,CD177,VEGFA,GIT1
GO:CC	intracellular vesicle	GO:0097708	FALSE	0.00125085	2.90279	2054	66	17	27387	ZNRF2,CMA1,LCN2,LTF,DSC2,THBS1,NGP,OLFM4,PLD4,CHIL3,BACE2,CSNK2A2,FFAR4,CAMP,CD177,VEGFA,GIT1
GO:CC	secretory vesicle	GO:0099503	FALSE	0.00787056	2.10399	671	66	9	27387	CMA1,LTF,THBS1,OLFM4,BACE2,CSNK2A2,CAMP,CD177,VEGFA
GO:CC	cellular anatomical entity	GO:0110165	FALSE	0.0204989	1.68827	22824	66	65	27387	ZNRF2,SLC4A1,ALAS2,GYPA,CMA1,KHDRBS3,RANBP9,ZFPM1,CNNM3,S100A9,LCN2,S100A8,LTF,RETNLG,DSC2,THBS1,NGP,EGLN1,SGK1,OLFM4,MMP9,PLD4,DAZL,CLEC5A,OAS2,ZFP334,CHIL3,ZFP777,APOL11B,BRD1,RHD,LRG1,MT1,MTA1,SLFN14,IFI205,IRF2BP2,HECA,BACE2,WFDC21,CSNK2A2,FBLN5,ADAM11,MMP13,NXPE2,DTX3,FFAR4,AMER2,CAMP,CD177,VEGFA,CUL3,FBXL14,TRIM10,COL5A2,CLDN13,GM3336,SLCO4C1,SKI,ADAMTS10,GIT1,SPP1,PROM1,LMNA,PPP1R42
GO:CC	cytoplasm	GO:0005737	FALSE	0.0362674	1.44048	11580	66	43	27387	ZNRF2,SLC4A1,ALAS2,GYPA,CMA1,RANBP9,S100A9,LCN2,S100A8,LTF,DSC2,THBS1,NGP,EGLN1,SGK1,OLFM4,PLD4,DAZL,CLEC5A,OAS2,CHIL3,MT1,MTA1,SLFN14,IFI205,IRF2BP2,HECA,BACE2,CSNK2A2,MMP13,DTX3,FFAR4,CAMP,CD177,VEGFA,CUL3,FBXL14,TRIM10,GIT1,SPP1,PROM1,LMNA,PPP1R42
KEGG	IL-17 signaling pathway	KEGG:04657	FALSE	0.00101483	2.99361	93	31	5	8910	S100A9,LCN2,S100A8,MMP9,MMP13
KEGG	Bladder cancer	KEGG:05219	FALSE	0.02475	1.60642	41	31	3	8910	THBS1,MMP9,VEGFA
REAC	Metal sequestration by antimicrobial proteins	REAC:R-MMU-6799990	FALSE	1.01922e-07	6.99173	4	39	4	8407	S100A9,LCN2,S100A8,LTF
REAC	Neutrophil degranulation	REAC:R-MMU-6798695	FALSE	0.00238107	2.62323	492	39	11	8407	S100A9,LCN2,S100A8,LTF,OLFM4,MMP9,CLEC5A,IFI205,CAMP,CD177,SLCO4C1
REAC	Antimicrobial peptides	REAC:R-MMU-6803157	FALSE	0.00473659	2.32453	72	39	5	8407	S100A9,LCN2,S100A8,LTF,CAMP
REAC	Degradation of the extracellular matrix	REAC:R-MMU-1474228	FALSE	0.0413719	1.38329	113	39	5	8407	CMA1,MMP9,MMP13,COL5A2,SPP1
WP	Endochondral ossification	WP:WP1270	FALSE	0.00783578	2.10592	61	23	4	4529	MMP9,MMP13,VEGFA,SPP1
CORUM	Gata1-Fog1-MeCP1 complex	CORUM:2750	FALSE	0.0148776	1.82747	12	6	2	1082	ZFPM1,MTA1

## Sheet: IPA
BM LSK cells -MB49
IPA analysis-BM specific
© 2000-2023 QIAGEN. All rights reserved.
Ingenuity Canonical Pathways	-log(p-value)	Ratio	z-score	Molecules
Granulocyte Adhesion and Diapedesis	1,01E01	9,52E-02	NaN	C5AR1,Ccl2,CCL28,CLDN1,Cldn13,CLDN15,CLDN22,CXCL12,CXCL3,FPR2,IL1A,IL1B,IL1RN,MMP13,MMP21,MMP9,Ppbp,TNFRSF11B
Hepatic Fibrosis / Hepatic Stellate Cell Activation	9,9E00	9,28E-02	NaN	ACTA2,COL1A2,COL27A1,COL4A5,COL4A6,COL5A2,COL6A1,CXCL3,FGF1,IGFBP5,IL10,IL1A,IL1B,KLF6,MMP13,MMP9,PDGFA,TNFRSF11B
Atherosclerosis Signaling	9,53E00	1,13E-01	NaN	ABHD3,ALOX12,APOF,CMA1,COL1A2,CXCL12,IL1A,IL1B,IL1RN,MMP13,MMP9,PDGFA,PLA2G7,S100A8,TPSAB1/TPSB2
Agranulocyte Adhesion and Diapedesis	9,33E00	8,57E-02	NaN	ACTA2,ACTG2,C5AR1,Ccl2,CCL28,CLDN1,Cldn13,CLDN15,CLDN22,CXCL12,CXCL3,IL1A,IL1B,IL1RN,MMP13,MMP21,MMP9,Ppbp
Pathogen Induced Cytokine Storm Signaling Pathway	7,53E00	5,66E-02	-1964	Ccl2,CCL28,COL1A2,COL27A1,COL4A5,COL4A6,COL5A2,COL6A1,CXCL12,CXCL3,IL10,IL1A,IL1B,IL1RN,LIF,NLRP12,NLRP3,Ppbp,TLR1,TLR5,TNFRSF11B
Tumor Microenvironment Pathway	6,89E00	7,82E-02	-1069	COL1A2,CTLA4,CXCL12,FGF1,FGF19,HLA-A,IL10,IL1B,MMP13,MMP21,MMP9,PDGFA,PTGS2,SPP1
Wound Healing Signaling Pathway	6,54E00	6,35E-02	0,000	ACTA2,CMA1,COL1A2,COL27A1,COL4A5,COL4A6,COL5A2,COL6A1,IL1A,IL1B,IL1RN,LIF,MMP9,PDGFA,TNFRSF11B,TPSAB1/TPSB2
Pulmonary Fibrosis Idiopathic Signaling Pathway	6,38E00	5,52E-02	0,243	ACTA2,ACTG2,CDH2,COL1A2,COL27A1,COL4A5,COL4A6,COL5A2,COL6A1,CXCL12,EPHB3,IL1B,MMP13,MMP21,MMP9,PDGFA,THBS1,YAP1
LXR/RXR Activation	6,11E00	8,94E-02	3000	ABCG4,APOF,IL1A,IL1B,IL1RN,MMP9,PTGS2,RXRA,S100A8,SCD,TNFRSF11B
Neutrophil Extracellular Trap Signaling Pathway	4,94E00	4,36E-02	-2828	ABHD3,CAMP,COL1A2,COL27A1,COL4A5,COL4A6,COL5A2,COL6A1,ELANE,FCGR3A/FCGR3B,FGR,IL10,IL1B,LTF,MMP9,NLRP3,PLA2G7,PLCH1
Role Of Osteoclasts In Rheumatoid Arthritis Signaling Pathway	4,74E00	4,85E-02	0,258	COL1A2,COL27A1,COL4A5,COL4A6,COL5A2,COL6A1,CREB5,FCGR3A/FCGR3B,IL10,IL1B,MMP13,MMP21,MMP9,SPP1,TNFRSF11B
Role Of Chondrocytes In Rheumatoid Arthritis Signaling Pathway	4,71E00	7,09E-02	-2530	CXCL12,IL1A,IL1B,IL1RN,MMP13,MMP21,MMP9,NLRP3,PTGS2,TNFRSF11B
Airway Pathology in Chronic Obstructive Pulmonary Disease	4,55E00	7,63E-02	NaN	CXCL3,ELANE,FGF1,FGF19,IL1A,IL1B,LCN2,LIF,MMP9
Multiple Sclerosis Signaling Pathway	4,35E00	5,41E-02	-1732	CTLA4,HLA-A,IL10,IL1A,IL1B,LIF,MMP9,NLRP12,NLRP3,SLC4A1,TLR1,TLR5
TREM1 Signaling	4,13E00	9,09E-02	-1890	CXCL3,IL10,IL1B,NLRP12,NLRP3,TLR1,TLR5
ID1 Signaling Pathway	4,08E00	5,47E-02	0,302	ATF3,Bhlhe41,BMPR1A,FGR,ID1,LIF,LIFR,mir-17,MMP9,S100A9,TNFRSF11B
Role of Macrophages, Fibroblasts and Endothelial Cells in Rheumatoid Arthritis	3,81E00	4,22E-02	NaN	C5AR1,CREB5,CXCL12,FCGR3A/FCGR3B,IL10,IL1A,IL1B,IL1RN,MMP13,PDGFA,PLCH1,TLR1,TLR5,TNFRSF11B
IL-17 Signaling	3,68E00	5,35E-02	-2530	Chil3/Chil4,CXCL3,IL1A,IL1B,LCN2,LIF,MMP13,MMP9,PTGS2,TNFRSF11B
Differential Regulation of Cytokine Production in Intestinal Epithelial Cells by IL-17A and IL-17F	3,66E00	1,74E-01	-2000	IL10,IL1A,IL1B,LCN2
Pyroptosis Signaling Pathway	3,62E00	7,53E-02	-1890	IL1A,IL1B,NLRP12,NLRP3,TLR1,TLR5,TNFRSF11B
Leukocyte Extravasation Signaling	3,57E00	5,18E-02	-1633	ACTA2,ACTG2,CLDN1,Cldn13,CLDN15,CLDN22,CXCL12,MMP13,MMP21,MMP9
Eicosanoid Signaling	3,48E00	8,57E-02	NaN	ABHD3,ALOX12,DPEP2,FPR2,PLA2G7,PTGS2
Pulmonary Healing Signaling Pathway	3,46E00	5,03E-02	-2530	BMPR1A,CXCL12,ELANE,FGR,MMP13,MMP21,MMP9,THBS1,TNFRSF11B,YAP1
Neuroinflammation Signaling Pathway	3,46E00	4,1E-02	-2309	BACE2,CREB5,CXCL12,GABBR2,H2-Eb2,HLA-A,IL10,IL1B,MMP9,NLRP3,PTGS2,TLR1,TLR5
PPAR Signaling	3,25E00	6,54E-02	1890	IL1A,IL1B,IL1RN,PDGFA,PTGS2,RXRA,TNFRSF11B
VDR/RXR Activation	3,22E00	7,69E-02	NaN	CAMP,IGFBP5,KLF4,PDGFA,RXRA,SPP1
Role of IL-17A in Psoriasis	3,12E00	2,14E-01	NaN	CXCL3,S100A8,S100A9
IL-33 Signaling Pathway	3,06E00	4,84E-02	-1667	CMA1,CREB5,ELANE,IL1A,IL1B,IL1RN,MMP9,PTGS2,TPSAB1/TPSB2
Role of Hypercytokinemia/hyperchemokinemia in the Pathogenesis of Influenza	3	6,98E-02	-2449	CXCL3,IL10,IL1A,IL1B,IL1RN,NLRP3
Hepatic Cholestasis	2,97E00	4,71E-02	NaN	ABCC2,ADCY2,FGF19,IL1A,IL1B,IL1RN,LIF,RXRA,TNFRSF11B
Role of Pattern Recognition Receptors in Recognition of Bacteria and Viruses	2,94E00	5,13E-02	-0,816	C5AR1,IL10,IL1A,IL1B,LIF,NLRP3,TLR1,TLR5
Neuroprotective Role of THOP1 in Alzheimer's Disease	2,93E00	5,79E-02	1633	CMA1,Gzmb,HLA-A,MMP9,PRSS12,Prss34,TPSAB1/TPSB2
FXR/RXR Activation	2,83E00	5,56E-02	NaN	ABCC2,APOF,FGF19,IL1A,IL1B,IL1RN,RXRA
Macrophage Alternative Activation Signaling Pathway	2,8E00	4,46E-02	-1000	Chil3/Chil4,CREB5,IL10,IL1A,IL1B,IL1RN,KLF4,RXRA,THBS1
Role Of Osteoblasts In Rheumatoid Arthritis Signaling Pathway	2,79E00	4,1E-02	-1265	BMPR1A,CXCL12,IL1A,IL1B,LIF,MMP13,MMP21,MMP9,PTGS2,TNFRSF11B
Tight Junction Signaling	2,56E00	4,47E-02	NaN	ACTA2,ACTG2,CLDN1,Cldn13,CLDN15,CLDN22,PPP2R2B,TNFRSF11B
S100 Family Signaling Pathway	2,45E00	2,59E-02	-1789	ACKR1,C5AR1,C5AR2,CACNA1S,CREB5,FCGR3A/FCGR3B,FFAR4,FPR2,GABBR2,GPR21,GPR3,GPR35,GPRC5A,IL1B,MMP13,MMP21,MMP9,PLCH1,S100A8,S100A9
Toll-like Receptor Signaling	2,42E00	6,41E-02	-2000	IL1A,IL1B,IL1RN,TLR1,TLR5
Osteoarthritis Pathway	2,35E00	3,81E-02	-1890	BMPR1A,CREB5,IL1B,MMP13,MMP9,PTGS2,S100A8,S100A9,SPP1
Bladder Cancer Signaling	2,34E00	5,17E-02	NaN	FGF1,FGF19,MMP13,MMP21,MMP9,THBS1
Oxytocin In Brain Signaling Pathway	2,28E00	4,02E-02	0,000	ABHD3,CACNA1S,CREB5,IL1B,NLRP12,NLRP3,PLA2G7,PTGS2
Role of Cytokines in Mediating Communication between Immune Cells	2,24E00	7,41E-02	NaN	IL10,IL1A,IL1B,IL1RN
Clathrin-mediated Endocytosis Signaling	2,17E00	3,85E-02	NaN	ACTA2,ACTG2,APOF,FGF1,FGF19,PDGFA,S100A8,SH3GL3
GP6 Signaling Pathway	2,15E00	4,72E-02	1633	COL1A2,COL27A1,COL4A5,COL4A6,COL5A2,COL6A1
LPS/IL-1 Mediated Inhibition of RXR Function	2,15E00	3,54E-02	-1000	ABCC2,CHST13,FABP4,HS3ST3B1,IL1A,IL1B,IL1RN,RXRA,TNFRSF11B
CREB Signaling in Neurons	2,13E00	2,64E-02	-0,500	ACKR1,ADCY2,BMPR1A,C5AR1,C5AR2,CACNA1S,CREB5,FFAR4,FPR2,GABBR2,GPR21,GPR3,GPR35,GPRC5A,GRIA2,PLCH1
Airway Inflammation in Asthma	2,03E00	9,09E-02	NaN	ELANE,IL10,MMP9
White Adipose Tissue Browning Pathway	1,98E00	4,35E-02	0,816	ADCY2,CACNA1S,CAMP,CREB5,FNDC5,RXRA
PXR/RXR Activation	1,96E00	6,15E-02	-1000	ABCC2,Aldh1a7,RXRA,SCD
Hepatic Fibrosis Signaling Pathway	1,95E00	2,84E-02	-0,577	ACTA2,CACNA1S,COL1A2,CREB5,IL1A,IL1B,IL1RN,MMP13,PDGFA,SPP1,TNFRSF11B,YAP1
Role of Osteoblasts, Osteoclasts and Chondrocytes in Rheumatoid Arthritis	1,94E00	3,51E-02	NaN	BMPR1A,IL10,IL1A,IL1B,IL1RN,MMP13,SPP1,TNFRSF11B
Phagosome Formation	1,92E00	2,45E-02	-2183	ABHD3,ACKR1,C5AR1,C5AR2,FCGR3A/FCGR3B,FFAR4,FGR,FPR2,GABBR2,GPR21,GPR3,GPR35,GPRC5A,MRC2,PLA2G7,TLR1,TLR5
Oleate Biosynthesis II (Animals)	1,91E00	1,54E-01	NaN	SCD,Scd4
NOD1/2 Signaling Pathway	1,88E00	3,7E-02	-1134	IL1A,IL1B,LIF,NLRP12,NLRP3,TLR1,TLR5
Phospholipases	1,87E00	5,8E-02	-1000	ABHD3,PLA1A,PLA2G7,PLCH1
IL-12 Signaling and Production in Macrophages	1,86E00	3,39E-02	0,707	ALOX12,APOF,COL1A2,FCGR3A/FCGR3B,IL10,RXRA,S100A8,THBS1
Regulation Of The Epithelial Mesenchymal Transition By Growth Factors Pathway	1,84E00	3,65E-02	-0,447	CDH2,FGF1,FGF19,MMP9,PDGFA,TNFRSF11B,YAP1
Inhibition of Matrix Metalloproteases	1,83E00	7,69E-02	NaN	MMP13,MMP21,MMP9
Dilated Cardiomyopathy Signaling Pathway	1,82E00	0.04	NaN	ACTA2,ACTG2,ADCY2,CACNA1S,CNN1,DSC2
IL-10 Signaling	1,77E00	3,9E-02	0,000	CREB5,HLA-A,IL10,IL1A,IL1B,IL1RN
Mechanisms of Viral Exit from Host Cells	1,77E00	7,32E-02	NaN	ACTA2,ACTG2,SH3GL3
Sertoli Cell-Sertoli Cell Junction Signaling	1,69E00	3,4E-02	NaN	ACTA2,ACTG2,CLDN1,Cldn13,CLDN15,CLDN22,TUBB1
Role of MAPK Signaling in Inhibiting the Pathogenesis of Influenza	1,68E00	5,06E-02	-2000	ABHD3,IL1B,PLA2G7,PTGS2
p38 MAPK Signaling	1,66E00	4,17E-02	-2236	CREB5,HSPB1,IL1A,IL1B,IL1RN
Differential Regulation of Cytokine Production in Macrophages and T Helper Cells by IL-17A and IL-17F	1,63E00	1,11E-01	NaN	IL10,IL1B
Role of IL-17F in Allergic Inflammatory Airway Diseases	1,61E00	6,38E-02	NaN	CREB5,IL1B,MMP13
Breast Cancer Regulation by Stathmin1	1,55E00	2,36E-02	-1604	ACKR1,C5AR1,C5AR2,CREB5,FFAR4,FPR2,GABBR2,GPR21,GPR3,GPR35,GPRC5A,MMP9,PPP2R2B,TUBB1
Inflammasome pathway	1,55E00	0.1	NaN	IL1B,NLRP3
IL-6 Signaling	1,54E00	3,88E-02	-2236	HSPB1,IL1A,IL1B,IL1RN,TNFRSF11B
Fatty Acid α-oxidation	1,51E00	9,52E-02	NaN	Aldh1a7,PTGS2
Immunogenic Cell Death Signaling Pathway	1,5E00	4,44E-02	-1000	Gzmb,IL1B,NLRP3,TNFRSF11B
Crosstalk between Dendritic Cells and Natural Killer Cells	1,48E00	4,4E-02	NaN	ACTA2,ACTG2,CD69,HLA-A
Role of PKR in Interferon Induction and Antiviral Response	1,45E00	3,68E-02	NaN	ATF3,IL1B,NLRP12,NLRP3,PDGFA
Neurovascular Coupling Signaling Pathway	1,45E00	3,02E-02	-0,378	ABHD3,CACNA1S,GABBR2,GRIA2,KCNJ14,PLA2G7,PTGS2
Fcγ Receptor-mediated Phagocytosis in Macrophages and Monocytes	1,44E00	4,26E-02	-2000	ACTA2,ACTG2,FCGR3A/FCGR3B,FGR
Dopamine-DARPP32 Feedback in cAMP Signaling	1,42E00	3,23E-02	0,447	ADCY2,CACNA1S,CREB5,KCNJ14,PLCH1,PPP2R2B
Role of IL-17A in Arthritis	1,4E00	5,26E-02	NaN	CXCL3,MMP13,PTGS2
Glucocorticoid Receptor Signaling	1,32E00	2,23E-02	NaN	CXCL3,H2-Eb2,HLA-A,IL10,IL1A,IL1B,IL1RN,KRT222,MMP13,MMP9,PTGS2,RXRA,SGK1
Endocannabinoid Neuronal Synapse Pathway	1,31E00	3,36E-02	0,447	ADCY2,CACNA1S,GRIA2,PLCH1,PTGS2
Synaptic Long Term Depression	1,31E00	3,03E-02	0,816	ABHD3,CACNA1S,GRIA2,PLA2G7,PLCH1,PPP2R2B
Gap Junction Signaling	1,31E00	3,03E-02	NaN	ACTA2,ACTG2,ADCY2,GRIA2,PLCH1,TUBB1
Mouse Embryonic Stem Cell Pluripotency	1,3E00	3,85E-02	0,000	BMPR1A,ID1,LIF,LIFR
Cellular Effects of Sildenafil (Viagra)	1,3E00	3,33E-02	NaN	ACTA2,ACTG2,ADCY2,CACNA1S,PLCH1
Adrenomedullin signaling pathway	1,3E00	3,02E-02	0,000	ADCY2,IL1A,IL1B,IL1RN,PLCH1,RXRA
Human Embryonic Stem Cell Pluripotency	1,28E00	2,99E-02	-0,816	BMPR1A,ID1,KLF4,LIF,LIFR,PDGFA
ILK Signaling	1,28E00	2,99E-02	-1342	ACTA2,ACTG2,CREB5,MMP9,PPP2R2B,PTGS2
Corticotropin Releasing Hormone Signaling	1,28E00	3,29E-02	-1000	ADCY2,CACNA1S,CREB5,NR4A1,PTGS2
Ephrin Receptor Signaling	1,28E00	2,97E-02	NaN	CREB5,CXCL12,EPHB3,FGF1,PDGFA,PTPN13
PD-1, PD-L1 cancer immunotherapy pathway	1,27E00	3,74E-02	0,000	H2-Eb2,HLA-A,TNFRSF11B,YAP1
Sperm Motility	1,25E00	2,72E-02	-1000	ABHD3,EPHB3,FGR,LTK,PLA2G7,PLCH1,RET
Synaptogenesis Signaling Pathway	1,22E00	2,54E-02	0,000	ADCY2,CDH2,CREB5,EPHB3,FGR,GRIA2,SYT5,THBS1
Remodeling of Epithelial Adherens Junctions	1,21E00	4,41E-02	NaN	ACTA2,ACTG2,TUBB1
Agrin Interactions at Neuromuscular Junction	1,19E00	4,35E-02	NaN	ACTA2,ACTG2,NRG2
Tetrapyrrole Biosynthesis II	1,19E00	0.2	NaN	ALAS2
HOTAIR Regulatory Pathway	1,18E00	3,07E-02	-0,447	COL1A2,MMP13,MMP21,MMP9,SPP1
IL-13 Signaling Pathway	1,16E00	3,45E-02	-1000	CHI3L1,FGR,IL10,PDGFA
Colorectal Cancer Metastasis Signaling	1,15E00	2,58E-02	-0,378	ADCY2,MMP13,MMP21,MMP9,PTGS2,TLR1,TLR5
GPCR-Mediated Nutrient Sensing in Enteroendocrine Cells	1,14E00	3,39E-02	2000	ADCY2,CACNA1S,FFAR4,PLCH1
Cholecystokinin/Gastrin-mediated Signaling	1,13E00	3,36E-02	-2000	IL1A,IL1B,IL1RN,PTGS2
Inhibition of Angiogenesis by TSP1	1,13E00	5,88E-02	NaN	MMP9,THBS1
ERK5 Signaling	1,12E00	4,05E-02	NaN	CREB5,LIF,SGK1
Caveolar-mediated Endocytosis Signaling	1,11E00	0.04	NaN	ACTA2,ACTG2,HLA-A
Axonal Guidance Signaling	1,11E00	2,16E-02	NaN	CXCL12,EPHB3,MMP13,MMP21,MMP9,NTN1,PDGFA,PLCH1,PLXNB3,SEMA6D,TUBB1
Ethanol Degradation II	1,11E00	5,71E-02	NaN	Aldh1a7,DHRS9
IL-15 Production	1,09E00	3,25E-02	0,000	EPHB3,FGR,LTK,RET
Noradrenaline and Adrenaline Degradation	1,06E00	5,41E-02	NaN	Aldh1a7,DHRS9
CLEAR Signaling Pathway	1,06E00	2,46E-02	0,378	BMPR1A,CREB5,PPP2R2B,RXRA,TLR1,TLR5,TNFRSF11B
G-Protein Coupled Receptor Signaling	1,06E00	1,99E-02	-1069	ACKR1,ADCY2,C5AR1,C5AR2,CREB5,FFAR4,FPR2,GABBR2,GPR21,GPR3,GPR35,GPRC5A,HCN1,YAP1
Maturity Onset Diabetes of Young (MODY) Signaling	1,06E00	3,8E-02	NaN	APOF,APOL2,CACNA1S
Role of JAK family kinases in IL-6-type Cytokine Signaling	1,06E00	3,8E-02	NaN	IL10,LIF,LIFR
Glycogen Biosynthesis II (from UDP-D-Glucose)	1,05E00	1,43E-01	NaN	EPM2A
Docosahexaenoic Acid (DHA) Signaling	1,04E00	5,26E-02	NaN	BCL2A1,IL1B
Heparan Sulfate Biosynthesis (Late Stages)	1,03E00	3,7E-02	NaN	CHST13,HS3ST3B1,PLA1A
Xenobiotic Metabolism Signaling	1,03E00	2,41E-02	NaN	ABCC2,CHST13,HS3ST3B1,IL1A,IL1B,PPP2R2B,RXRA
BEX2 Signaling Pathway	1,02E00	3,66E-02	NaN	CDH2,PPP2R2B,SPP1
Role of MAPK Signaling in the Pathogenesis of Influenza	9,96E-01	3,57E-02	NaN	ABHD3,PLA2G7,PTGS2
FGF Signaling	9,75E-01	3,49E-02	NaN	CREB5,FGF1,FGF19
Actin Cytoskeleton Signaling	9,71E-01	2,46E-02	NaN	ACTA2,ACTG2,ARHGAP24,FGF1,FGF19,PDGFA
Cardiac Hypertrophy Signaling (Enhanced)	9,67E-01	2,03E-02	-0,905	ADCY2,CACNA1S,FGF1,FGF19,HSPB1,IL1A,IL1B,LIF,PLCH1,PTGS2,TNFRSF11B
Oncostatin M Signaling	9,55E-01	4,65E-02	NaN	CHI3L1,MMP13
Xenobiotic Metabolism CAR Signaling Pathway	9,55E-01	2,62E-02	-1342	ABCC2,CHST13,HS3ST3B1,PPP2R2B,RXRA
Heparan Sulfate Biosynthesis	9,51E-01	3,41E-02	NaN	CHST13,HS3ST3B1,PLA1A
Iron homeostasis signaling pathway	9,51E-01	2,9E-02	NaN	ALAS2,BMPR1A,HBQ1,PDGFA
Leucine Degradation I	9,47E-01	1,11E-01	NaN	HMGCLL1
Heme Biosynthesis II	9,47E-01	1,11E-01	NaN	ALAS2
Endothelin-1 Signaling	9,32E-01	2,58E-02	-1342	ABHD3,ADCY2,PLA2G7,PLCH1,PTGS2
Regulation of the Epithelial-Mesenchymal Transition Pathway	9,28E-01	2,56E-02	NaN	CDH2,FGF1,FGF19,LOX,MMP9
Coronavirus Replication Pathway	9,21E-01	4,44E-02	NaN	Ifitm6,TUBB1
Embryonic Stem Cell Differentiation into Cardiac Lineages	9,03E-01	0.1	NaN	ISL1
Prostanoid Biosynthesis	9,03E-01	0.1	NaN	PTGS2
Dermatan Sulfate Biosynthesis (Late Stages)	8,89E-01	4,26E-02	NaN	CHST13,HS3ST3B1
Gustation Pathway	8,73E-01	2,46E-02	2236	ADCY2,CACNA1S,FFAR4,P2RX5,SCN11A
Death Receptor Signaling	8,7E-01	3,12E-02	NaN	ACTA2,ACTG2,HSPB1
Ketogenesis	8,63E-01	9,09E-02	NaN	HMGCLL1
Chondroitin Sulfate Biosynthesis (Late Stages)	8,48E-01	0.04	NaN	CHST13,HS3ST3B1
Circadian Rhythm Signaling	8,33E-01	2,24E-02	NaN	ADCY2,CACNA1S,CREB5,FGR,GRIA2,PLCH1
Insulin Secretion Signaling Pathway	8,12E-01	2,21E-02	0,816	ADCY2,CACNA1S,CPE,CREB5,FGR,PLCH1
Epithelial Adherens Junction Signaling	8,07E-01	2,55E-02	1000	CDH2,FGF1,PPP2R2B,YAP1
Aryl Hydrocarbon Receptor Signaling	7,93E-01	2,52E-02	NaN	HSPB1,IL1A,IL1B,RXRA
Transcriptional Regulatory Network in Embryonic Stem Cells	7,93E-01	3,7E-02	NaN	HESX1,ISL1
Chronic Myeloid Leukemia Signaling	7,8E-01	2,16E-02	-1633	ALOX12,KLF4,MMP9,PLCH1,PTPN13,SPP1
Dendritic Cell Maturation	7,67E-01	1,85E-02	-2111	COL1A2,CREB5,FCGR3A/FCGR3B,H2-Eb2,HLA-A,IL10,IL1A,IL1B,IL1RN,PLCH1,TNFRSF11B
Acyl-CoA Hydrolysis	7,67E-01	7,14E-02	NaN	ACOT9
Glycogen Degradation III	7,67E-01	7,14E-02	NaN	MGAM
MSP-RON Signaling Pathway	7,47E-01	3,45E-02	NaN	ACTA2,ACTG2
Chondroitin Sulfate Biosynthesis	7,47E-01	3,45E-02	NaN	CHST13,HS3ST3B1
Cancer Drug Resistance By Drug Efflux	7,47E-01	3,45E-02	NaN	ABCC2,PTGS2
Protein Kinase A Signaling	7,42E-01	1,95E-02	1414	ADCY2,CREB5,DUSP8,EPM2A,NTN1,PLCH1,PTGS2,PTPN13
HMGB1 Signaling	7,4E-01	2,4E-02	-2000	IL1A,IL1B,LIF,TNFRSF11B
Leukotriene Biosynthesis	7,4E-01	6,67E-02	NaN	DPEP2
Dermatan Sulfate Biosynthesis	7,24E-01	3,33E-02	NaN	CHST13,HS3ST3B1
SPINK1 Pancreatic Cancer Pathway	7,24E-01	3,33E-02	NaN	CPE,ELANE
Germ Cell-Sertoli Cell Junction Signaling	7,21E-01	2,35E-02	NaN	ACTA2,ACTG2,CDH2,TUBB1
Chondroitin Sulfate Degradation (Metazoa)	7,17E-01	6,25E-02	NaN	Chil3/Chil4
Antioxidant Action of Vitamin C	7,14E-01	2,63E-02	NaN	ABHD3,PLA2G7,PLCH1
Role of MAPK Signaling in Promoting the Pathogenesis of Influenza	7,14E-01	2,63E-02	NaN	ABHD3,PLA2G7,PTGS2
Role of Tissue Factor in Cancer	6,99E-01	2,59E-02	NaN	FGR,IL1B,MMP13
Dermatan Sulfate Degradation (Metazoa)	6,93E-01	5,88E-02	NaN	Chil3/Chil4
Virus Entry via Endocytic Pathways	6,84E-01	2,54E-02	NaN	ACTA2,ACTG2,HLA-A
Erythropoietin Signaling Pathway	6,8E-01	2,26E-02	1000	HBQ1,IL1A,IL1B,LIF
MSP-RON Signaling In Macrophages Pathway	6,78E-01	2,52E-02	NaN	CREB5,IL10,PTGS2
Sphingosine-1-phosphate Signaling	6,72E-01	2,5E-02	NaN	ADCY2,PDGFA,PLCH1
WNT/Ca+ pathway	6,62E-01	3,03E-02	NaN	CREB5,PLCH1
Th1 Pathway	6,58E-01	2,46E-02	NaN	H2-Eb2,HLA-A,IL10
Mitotic Roles of Polo-Like Kinase	6,52E-01	2,99E-02	NaN	PLK2,PPP2R2B
Role of NANOG in Mammalian Embryonic Stem Cell Pluripotency	6,44E-01	2,42E-02	NaN	BMPR1A,LIF,LIFR
ERBB4 Signaling	6,42E-01	2,94E-02	NaN	NRG2,YAP1
Acute Phase Response Signaling	6,36E-01	2,16E-02	-2000	IL1A,IL1B,IL1RN,TNFRSF11B
14-3-3-mediated Signaling	6,23E-01	2,36E-02	NaN	PLCH1,TUBB1,YAP1
Macrophage Classical Activation Signaling Pathway	6,14E-01	2,12E-02	-1000	IL10,IL1A,IL1B,LIF
Serotonin Degradation	6,14E-01	2,82E-02	NaN	Aldh1a7,DHRS9
Histamine Degradation	6,11E-01	4,76E-02	NaN	Aldh1a7
Ephrin B Signaling	6,07E-01	2,78E-02	NaN	CXCL12,EPHB3
Netrin Signaling	6,07E-01	2,78E-02	NaN	CACNA1S,NTN1
Production of Nitric Oxide and Reactive Oxygen Species in Macrophages	6,06E-01	2,09E-02	0,000	APOF,PPP2R2B,S100A8,TNFRSF11B
Xenobiotic Metabolism PXR Signaling Pathway	0.6	2,08E-02	-1000	ABCC2,CHST13,HS3ST3B1,RXRA
Putrescine Degradation III	5,93E-01	4,55E-02	NaN	Aldh1a7
Synaptic Long Term Potentiation	5,92E-01	2,27E-02	NaN	CREB5,GRIA2,PLCH1
GABA Receptor Signaling	5,92E-01	2,27E-02	NaN	ADCY2,CACNA1S,GABBR2
Ferroptosis Signaling Pathway	5,92E-01	2,27E-02	NaN	ALOX12,HSPB1,YAP1
P2Y Purigenic Receptor Signaling Pathway	5,87E-01	2,26E-02	NaN	ADCY2,CREB5,PLCH1
PPARα/RXRα Activation	5,85E-01	2,05E-02	NaN	ADCY2,IL1B,PLCH1,RXRA
D-myo-inositol-5-phosphate Metabolism	5,85E-01	2,05E-02	NaN	DUSP8,PLCH1,PPP2R2B,PTPN13
GPCR-Mediated Integration of Enteroendocrine Signaling Exemplified by an L Cell	5,82E-01	2,67E-02	NaN	ADCY2,PLCH1
The Visual Cycle	5,78E-01	4,35E-02	NaN	DHRS9
STAT3 Pathway	5,75E-01	2,22E-02	NaN	BMPR1A,IL1A,IL1B
Leptin Signaling in Obesity	5,73E-01	2,63E-02	NaN	ADCY2,PLCH1
GDNF Family Ligand-Receptor Interactions	5,73E-01	2,63E-02	NaN	DOK7,RET
Natural Killer Cell Signaling	5,7E-01	2,02E-02	-1000	COL1A2,FCGR3A/FCGR3B,HLA-A,Klra7 (includes others)
SNARE Signaling Pathway	5,69E-01	2,21E-02	NaN	ADCY2,RAB39A,SYT5
Th2 Pathway	5,64E-01	2,19E-02	NaN	H2-Eb2,HLA-A,IL10
CDX Gastrointestinal Cancer Signaling Pathway	5,53E-01	1,98E-02	2000	IL1A,IL1B,LIF,PTGS2
Adipogenesis pathway	5,51E-01	2,16E-02	NaN	BMPR1A,FABP4,FGF1
Ethanol Degradation IV	5,47E-01	0.04	NaN	Aldh1a7
Gαi Signaling	5,47E-01	2,14E-02	NaN	ADCY2,FPR2,GABBR2
Dopamine Receptor Signaling	5,42E-01	2,5E-02	NaN	ADCY2,PPP2R2B
D-myo-inositol (1,4,5)-Trisphosphate Biosynthesis	5,33E-01	3,85E-02	NaN	PLCH1
Estrogen Receptor Signaling	5,21E-01	1,71E-02	0,378	ADCY2,CACNA1S,CREB5,MMP13,MMP21,MMP9,PLCH1
Cardiomyocyte Differentiation via BMP Receptors	5,19E-01	3,7E-02	NaN	BMPR1A
Tryptophan Degradation X (Mammalian, via Tryptamine)	5,19E-01	3,7E-02	NaN	Aldh1a7
Apelin Liver Signaling Pathway	5,19E-01	3,7E-02	NaN	COL1A2
Endocannabinoid Cancer Inhibition Pathway	5,1E-01	2,04E-02	NaN	ADCY2,ATF3,CREB5
Opioid Signaling Pathway	5,02E-01	1,79E-02	0,447	ADCY2,CACNA1S,CREB5,FGR,RGS1
HIPPO signaling	0.5	2,33E-02	NaN	PPP2R2B,YAP1
Xenobiotic Metabolism AHR Signaling Pathway	4,93E-01	2,3E-02	NaN	IL1A,IL1B
Factors Promoting Cardiogenesis in Vertebrates	4,8E-01	1,96E-02	NaN	BMPR1A,CREB5,PLCH1
Calcium Signaling	4,76E-01	1,82E-02	NaN	ACTA2,CACNA1S,CREB5,GRIA2
Relaxin Signaling	4,71E-01	1,94E-02	NaN	ADCY2,MMP9,RLN3
Ceramide Signaling	4,69E-01	2,2E-02	NaN	PPP2R2B,TNFRSF11B
Role of NFAT in Cardiac Hypertrophy	4,61E-01	1,79E-02	1000	ADCY2,CACNA1S,LIF,PLCH1
Dopamine Degradation	4,58E-01	3,12E-02	NaN	Aldh1a7
Small Cell Lung Cancer Signaling	4,39E-01	2,08E-02	NaN	PTGS2,RXRA
IL-1 Signaling	4,39E-01	2,08E-02	NaN	ADCY2,IL1A
TGF-β Signaling	4,39E-01	2,08E-02	NaN	BMPR1A,PMEPA1
Melanocyte Development and Pigmentation Signaling	4,27E-01	2,04E-02	NaN	ADCY2,CREB5
Superpathway of Inositol Phosphate Compounds	4,25E-01	1,71E-02	NaN	DUSP8,PLCH1,PPP2R2B,PTPN13
VEGF Signaling	4,21E-01	2,02E-02	NaN	ACTA2,ACTG2
MIF-mediated Glucocorticoid Regulation	4,18E-01	2,78E-02	NaN	PTGS2
cAMP-mediated signaling	4,18E-01	1,69E-02	0,000	ADCY2,CREB5,FPR2,GABBR2
ATM Signaling	4,17E-01	0.02	NaN	CREB5,PPP2R2B
Neuropathic Pain Signaling In Dorsal Horn Neurons	4,11E-01	1,98E-02	NaN	GRIA2,PLCH1
Complement System	4,09E-01	2,7E-02	NaN	C5AR1
Ribonucleotide Reductase Signaling Pathway	4,06E-01	1,76E-02	NaN	CREB5,MMP9,THBS1
Cell Cycle Regulation by BTG Family Proteins	0.4	2,63E-02	NaN	PPP2R2B
IL-17A Signaling in Fibroblasts	0.4	2,63E-02	NaN	LCN2
Aldosterone Signaling in Epithelial Cells	3,98E-01	1,74E-02	NaN	HSPB1,PLCH1,SGK1
AMPK Signaling	3,98E-01	1,65E-02	NaN	CREB5,EPM2A,PPP2R2B,RAB39A
Th1 and Th2 Activation Pathway	3,98E-01	1,74E-02	NaN	H2-Eb2,HLA-A,IL10
Antigen Presentation Pathway	3,91E-01	2,56E-02	NaN	HLA-A
WNT/β-catenin Signaling	3,9E-01	1,72E-02	NaN	CDH2,KREMEN2,PPP2R2B
Paxillin Signaling	3,81E-01	1,87E-02	NaN	ACTA2,ACTG2
D-myo-inositol (1,4,5,6)-Tetrakisphosphate Biosynthesis	3,73E-01	1,68E-02	NaN	DUSP8,PPP2R2B,PTPN13
D-myo-inositol (3,4,5,6)-tetrakisphosphate Biosynthesis	3,73E-01	1,68E-02	NaN	DUSP8,PPP2R2B,PTPN13
α-Adrenergic Signaling	3,72E-01	1,83E-02	NaN	ADCY2,EPM2A
Cardiac β-adrenergic Signaling	3,69E-01	1,67E-02	NaN	ADCY2,CACNA1S,PPP2R2B
Intrinsic Prothrombin Activation Pathway	3,68E-01	2,38E-02	NaN	COL1A2
Retinoate Biosynthesis I	3,68E-01	2,38E-02	NaN	DHRS9
Myelination Signaling Pathway	3,6E-01	1,53E-02	-0,447	BMPR1A,CREB5,FGR,PDGFA,SCD
MIF Regulation of Innate Immunity	3,52E-01	2,27E-02	NaN	PTGS2
Regulation of Actin-based Motility by Rho	3,45E-01	1,74E-02	NaN	ACTA2,ACTG2
CDK5 Signaling	3,45E-01	1,74E-02	NaN	ADCY2,PPP2R2B
Serotonin Receptor Signaling	3,45E-01	2,22E-02	NaN	ADCY2
Cardiac Hypertrophy Signaling	3,41E-01	1,53E-02	1000	ADCY2,CACNA1S,HSPB1,PLCH1
Amyotrophic Lateral Sclerosis Signaling	3,4E-01	1,72E-02	NaN	CACNA1S,GRIA2
Role of OCT4 in Mammalian Embryonic Stem Cell Pluripotency	3,38E-01	2,17E-02	NaN	SPP1
IL-23 Signaling Pathway	3,38E-01	2,17E-02	NaN	IL1B
PAK Signaling	3,36E-01	1,71E-02	NaN	EPHB3,PDGFA
GNRH Signaling	3,32E-01	1,57E-02	NaN	ADCY2,CACNA1S,CREB5
3-phosphoinositide Degradation	3,32E-01	1,57E-02	NaN	DUSP8,PPP2R2B,PTPN13
Retinol Biosynthesis	3,32E-01	2,13E-02	NaN	DHRS9
nNOS Signaling in Skeletal Muscle Cells	3,25E-01	2,08E-02	NaN	CACNA1S
PFKFB4 Signaling Pathway	3,25E-01	2,08E-02	NaN	CREB5
MYC Mediated Apoptosis Signaling	3,12E-01	0.02	NaN	TNFRSF11B
FAT10 Cancer Signaling Pathway	3,12E-01	0.02	NaN	TNFRSF11B
RHOA Signaling	3,09E-01	1,61E-02	NaN	ACTA2,ACTG2
Amyloid Processing	3,06E-01	1,96E-02	NaN	BACE2
PI3K/AKT Signaling	3,05E-01	1,5E-02	NaN	EPM2A,PPP2R2B,PTGS2
Pancreatic Adenocarcinoma Signaling	3,01E-01	1,59E-02	NaN	MMP9,PTGS2
Gαs Signaling	3,01E-01	1,59E-02	NaN	ADCY2,CREB5
Endocannabinoid Developing Neuron Pathway	2,98E-01	1,57E-02	NaN	ADCY2,CREB5
Coronavirus Pathogenesis Pathway	2,92E-01	1,47E-02	NaN	IL1B,NLRP3,PTGS2
G Beta Gamma Signaling	2,91E-01	1,55E-02	NaN	ADCY2,CACNA1S
RAR Activation	2,9E-01	1,46E-02	NaN	ADCY2,DHRS9,RXRA
3-phosphoinositide Biosynthesis	2,9E-01	1,46E-02	NaN	DUSP8,PPP2R2B,PTPN13
Oxytocin Signaling Pathway	2,87E-01	1,42E-02	-1000	CACNA1S,CREB5,HSPB1,PTGS2
HIF1α Signaling	2,81E-01	1,44E-02	NaN	MMP13,MMP21,MMP9
CNTF Signaling	2,73E-01	1,75E-02	NaN	LIFR
Oxidative Ethanol Degradation III	2,73E-01	1,75E-02	NaN	Aldh1a7
Integrin Signaling	2,72E-01	1,42E-02	NaN	ACTA2,ACTG2,TSPAN7
Role of CHK Proteins in Cell Cycle Checkpoint Control	2,68E-01	1,72E-02	NaN	PPP2R2B
ERK/MAPK Signaling	2,64E-01	1,4E-02	NaN	CREB5,HSPB1,PPP2R2B
Polyamine Regulation in Colon Cancer	2,63E-01	1,69E-02	NaN	mir-19
Triacylglycerol Degradation	2,63E-01	1,69E-02	NaN	PLA1A
Reelin Signaling in Neurons	2,61E-01	1,45E-02	NaN	CDH2,FGR
Autophagy	2,61E-01	1,39E-02	NaN	CREB5,PPP2R2B,TNFRSF11B
Retinoic acid Mediated Apoptosis Signaling	2,58E-01	1,67E-02	NaN	RXRA
GADD45 Signaling	2,58E-01	1,67E-02	NaN	IL1B
Insulin Receptor Signaling	2,55E-01	1,43E-02	NaN	EPM2A,SGK1
MSP-RON Signaling In Cancer Cells Pathway	2,55E-01	1,43E-02	NaN	ACTA2,CREB5
RHOGDI Signaling	2,52E-01	1,36E-02	NaN	ACTA2,ACTG2,CDH2
Senescence Pathway	2,5E-01	1,34E-02	0,000	ATF3,CACNA1S,IL1A,PPP2R2B
Activation of IRF by Cytosolic Pattern Recognition Receptors	2,36E-01	1,54E-02	NaN	IL10
Induction of Apoptosis by HIV1	2,36E-01	1,54E-02	NaN	TNFRSF11B
ERB2-ERBB3 Signaling	2,36E-01	1,54E-02	NaN	NRG2
Pyridoxal 5'-phosphate Salvage Pathway	2,36E-01	1,54E-02	NaN	SGK1
Glutamate Receptor Signaling	2,32E-01	1,52E-02	NaN	GRIA2
CD40 Signaling	2,28E-01	1,49E-02	NaN	PTGS2
IL-17A Signaling in Airway Cells	2,28E-01	1,49E-02	NaN	CXCL3
Stearate Biosynthesis I (Animals)	2,16E-01	1,43E-02	NaN	ACOT9
GM-CSF Signaling	2,16E-01	1,43E-02	NaN	BCL2A1
Melatonin Signaling	2,09E-01	1,39E-02	NaN	PLCH1
Glioma Invasiveness Signaling	2,06E-01	1,37E-02	NaN	MMP9
Granzyme A Signaling	1,99E-01	1,33E-02	NaN	IL1B
MicroRNA Biogenesis Signaling Pathway	0	5,35E-03	NaN	YAP1
Neuregulin Signaling	0	8,55E-03	NaN	NRG2
Huntington's Disease Signaling	0	1,06E-02	NaN	CREB5,SGK1,SH3GL3
Chaperone Mediated Autophagy Signaling Pathway	0	1,09E-02	0,378	IL1B,METTL21C,mir-17,MMP13,MMP21,MMP9,NLRP3
NRF2-mediated Oxidative Stress Response	0	1,27E-02	NaN	ABCC2,ACTA2,ACTG2
p53 Signaling	0	1,02E-02	NaN	THBS1
Mitochondrial Dysfunction	0	8,7E-03	NaN	BACE2,CACNA1S,CREB5
TR/RXR Activation	0	1,19E-02	NaN	RXRA
IL-8 Signaling	0	9,52E-03	NaN	MMP9,PTGS2
Role of NFAT in Regulation of the Immune Response	0	2,89E-03	NaN	FCGR3A/FCGR3B,H2-Eb2,HLA-A
FcγRIIB Signaling in B Lymphocytes	0	1,88E-03	NaN	CACNA1S
CCR5 Signaling in Macrophages	0	0.002	NaN	CACNA1S
Calcium-induced T Lymphocyte Apoptosis	0	6,52E-03	NaN	H2-Eb2,HLA-A,NR4A1
Cytotoxic T Lymphocyte-mediated Apoptosis of Target Cells	0	2,35E-03	NaN	HLA-A
fMLP Signaling in Neutrophils	0	7,63E-03	NaN	FPR2
CXCR4 Signaling	0	1,19E-02	NaN	ADCY2,CXCL12
CTLA4 Signaling in Cytotoxic T Lymphocytes	0	9,87E-03	0,816	CD8B,CTLA4,FGR,H2-Eb2,HLA-A,PPP2R2B
T Helper Cell Differentiation	0	8,49E-03	NaN	H2-Eb2,HLA-A,IL10,TNFRSF11B
CD28 Signaling in T Helper Cells	0	5,8E-03	NaN	CTLA4,H2-Eb2,HLA-A
Renin-Angiotensin Signaling	0	8,26E-03	NaN	ADCY2
Thrombin Signaling	0	8,89E-03	NaN	ADCY2,PLCH1
ICOS-ICOSL Signaling in T Helper Cells	0	3,94E-03	NaN	H2-Eb2,HLA-A
Molecular Mechanisms of Cancer	0	6,67E-03	NaN	ADCY2,BMPR1A,RASGRF2
HGF Signaling	0	7,58E-03	NaN	PTGS2
FLT3 Signaling in Hematopoietic Progenitor Cells	0	1,22E-02	NaN	CREB5
Androgen Signaling	0	5,92E-03	NaN	CACNA1S
Prostate Cancer Signaling	0	8,77E-03	NaN	CREB5
Type I Diabetes Mellitus Signaling	0	9,82E-03	NaN	CPE,H2-Eb2,HLA-A,IL1B,TNFRSF11B
Allograft Rejection Signaling	0	6,16E-03	NaN	H2-Eb2,HLA-A,IL10
Glioma Signaling	0	0.008	NaN	PDGFA
Autoimmune Thyroid Disease Signaling	0	6,55E-03	NaN	H2-Eb2,HLA-A,IL10
Thyroid Cancer Signaling	0	1,27E-02	NaN	RET
Graft-versus-Host Disease Signaling	0	1,12E-02	NaN	H2-Eb2,HLA-A,IL1A,IL1B,IL1RN
Type II Diabetes Mellitus Signaling	0	1,31E-02	NaN	CACNA1S,TNFRSF11B
Non-Small Cell Lung Cancer Signaling	0	1,06E-02	NaN	RXRA
Gα12/13 Signaling	0	7,52E-03	NaN	CDH2
p70S6K Signaling	0	3,44E-03	NaN	PLCH1,PPP2R2B
mTOR Signaling	0	4,67E-03	NaN	PPP2R2B
Communication between Innate and Adaptive Immune Cells	0	8,57E-03	NaN	CD8B,HLA-A,IL10,IL1A,IL1B,IL1RN,TLR1,TLR5
Systemic Lupus Erythematosus Signaling	0	5,62E-03	NaN	FCGR3A/FCGR3B,HLA-A,IL10,IL1A,IL1B,IL1RN
CDC42 Signaling	0	3,47E-03	NaN	H2-Eb2,HLA-A
FAK Signaling	0	1,15E-02	-1155	ACKR1,C5AR1,C5AR2,COL1A2,FFAR4,FPR2,GABBR2,GPR21,GPR3,GPR35,GPRC5A,MMP9
EIF2 Signaling	0	1,32E-02	NaN	ACTA2,ACTG2,ATF3
Phospholipase C Signaling	0	1,78E-03	NaN	ADCY2,CREB5
Ovarian Cancer Signaling	0	1,27E-02	NaN	MMP9,PTGS2
HER-2 Signaling in Breast Cancer	0	1,32E-02	NaN	FGR,IL1A,PTGS2
Altered T Cell and B Cell Signaling in Rheumatoid Arthritis	0	9,57E-03	NaN	H2-Eb2,HLA-A,IL10,IL1A,IL1B,IL1RN,SPP1,TLR1,TLR5
Regulation of eIF4 and p70S6K Signaling	0	5,52E-03	NaN	PPP2R2B
Estrogen-Dependent Breast Cancer Signaling	0	1,23E-02	NaN	CREB5
B Cell Development	0	4,09E-03	NaN	H2-Eb2,HLA-A
Glioblastoma Multiforme Signaling	0	1,17E-02	NaN	PDGFA,PLCH1
NUR77 Signaling in T Lymphocytes	0	7,8E-03	NaN	H2-Eb2,HLA-A,NR4A1,RXRA
PKCθ Signaling in T Lymphocytes	0	5,38E-03	NaN	CACNA1S,H2-Eb2,HLA-A
OX40 Signaling Pathway	0	4,18E-03	NaN	H2-Eb2,HLA-A
PI3K Signaling in B Lymphocytes	0	3,38E-03	NaN	ATF3,PLCH1
Cyclins and Cell Cycle Regulation	0	1,18E-02	NaN	PPP2R2B
NGF Signaling	0	8,33E-03	NaN	CREB5
Signaling by Rho Family GTPases	0	1,12E-02	NaN	ACTA2,ACTG2,CDH2
Telomerase Signaling	0	9,26E-03	NaN	PPP2R2B
Hematopoiesis from Pluripotent Stem Cells	0	8,99E-03	NaN	CD8B,IL10,IL1A,LIF
eNOS Signaling	0	6,41E-03	NaN	ADCY2
ERBB Signaling	0	1,08E-02	NaN	NRG2
Salvage Pathways of Pyrimidine Ribonucleotides	0	1,03E-02	NaN	SGK1
Gαq Signaling	0	5,88E-03	NaN	EPM2A
TEC Kinase Signaling	0	5,19E-03	NaN	ACTA2,ACTG2,FGR
UVA-Induced MAPK Signaling	0	1,02E-02	NaN	PLCH1
Oxidative Phosphorylation	0	9,01E-03	NaN	ENOX1
SAPK/JNK Signaling	0	1,99E-03	NaN	DUSP8
PTEN Signaling	0	1,32E-02	NaN	BMPR1A,MAGIX
Nitric Oxide Signaling in the Cardiovascular System	0	8,33E-03	NaN	CACNA1S
Protein Ubiquitination Pathway	0	1,1E-02	NaN	HLA-A,HSPB1,USP35
IL-4 Signaling	0	1,21E-02	1134	COL1A2,COL27A1,COL4A5,COL4A6,COL5A2,COL6A1,CREB5
B Cell Receptor Signaling	0	3,15E-03	NaN	BCL2A1,CREB5
Chemokine Signaling	0	1,23E-02	NaN	CXCL12
Neurotrophin/TRK Signaling	0	1,28E-02	NaN	CREB5
IGF-1 Signaling	0	9,52E-03	NaN	IGFBP5
Apoptosis Signaling	0	9,62E-03	NaN	BCL2A1
NF-κB Signaling	0	1,23E-02	-1890	BMPR1A,IL1A,IL1B,IL1RN,TLR1,TLR5,TNFRSF11B
Hypoxia Signaling in the Cardiovascular System	0	1,32E-02	NaN	CREB5
T Cell Receptor Signaling	0	6,49E-03	-1000	CD8B,CTLA4,H2-Eb2,HLA-A
PDGF Signaling	0	1,15E-02	NaN	PDGFA
BMP signaling pathway	0	1,1E-02	NaN	BMPR1A
Phagosome Maturation	0	1,27E-02	NaN	HLA-A,TUBB1
Macropinocytosis Signaling	0	1,32E-02	NaN	PDGFA
Th17 Activation Pathway	0	4,13E-03	NaN	IL10,IL1B
Apelin Adipocyte Signaling Pathway	0	1,09E-02	NaN	ADCY2
Apelin Cardiomyocyte Signaling Pathway	0	1,01E-02	NaN	PLCH1
Apelin Endothelial Signaling Pathway	0	7,09E-03	NaN	ADCY2
T Cell Exhaustion Signaling Pathway	0	8,82E-03	-1000	CTLA4,HLA-A,IL10,LAG3,PPP2R2B
Systemic Lupus Erythematosus In T Cell Signaling Pathway	0	7,78E-03	-1342	CREB5,H2-Eb2,HLA-A,IL10,PPP2R2B
Systemic Lupus Erythematosus In B Cell Signaling Pathway	0	6,9E-03	-2236	FGR,IL10,IL1A,IL1B,LIF
Inhibition of ARE-Mediated mRNA Degradation Pathway	0	1,23E-02	NaN	PPP2R2B,TNFRSF11B
Necroptosis Signaling Pathway	0	1,28E-02	NaN	NLRP3,TNFRSF11B
Xenobiotic Metabolism General Signaling Pathway	0	6,99E-03	NaN	RXRA
Semaphorin Neuronal Repulsive Signaling Pathway	0	6,67E-03	NaN	SEMA6D
Regulation Of The Epithelial Mesenchymal Transition In Development Pathway	0	1,15E-02	NaN	LOX

## Sheet: GSEA-c5_LSKMB49.GseaPreranked.1
BM LSK cells -MB49
GSEA:	c5_LSKB16.GseaPreranked.1685524510041
gsea_report_for_na_neg_1685525293235														gsea_report_for_na_pos_1685525293235
NAME	GS<br> follow link to MSigDB	GS DETAILS	SIZE	ES	NES	NOM p-val	FDR q-val	FWER p-val	RANK AT MAX	LEADING EDGE				NAME	GS<br> follow link to MSigDB	GS DETAILS	SIZE	ES	NES	NOM p-val	FDR q-val	FWER p-val	RANK AT MAX	LEADING EDGE
GOCC_SPECIFIC_GRANULE_LUMEN	GOCC_SPECIFIC_GRANULE_LUMEN	Details ...	51	-0.932048	-1.80985	0.00162338	0.0143616	0.014	357	tags=25%, list=3%, signal=26%				GOBP_INTRACELLULAR_GLUCOSE_HOMEOSTASIS	GOBP_INTRACELLULAR_GLUCOSE_HOMEOSTASIS	Details ...	103	0.818177	1.86499	0.00334448	1	0.997	0	tags=1%, list=0%, signal=1%
GOCC_SPECIFIC_GRANULE	GOCC_SPECIFIC_GRANULE	Details ...	140	-0.871032	-1.76885	0	0.0472191	0.129	357	tags=16%, list=3%, signal=17%				GOBP_REGULATION_OF_SYSTEMIC_ARTERIAL_BLOOD_PRESSURE	GOBP_REGULATION_OF_SYSTEMIC_ARTERIAL_BLOOD_PRESSURE	Details ...	45	0.913422	1.83744	0.002457	1	1	60	tags=4%, list=0%, signal=4%
GOCC_TERTIARY_GRANULE	GOCC_TERTIARY_GRANULE	Details ...	132	-0.867757	-1.77242	0	0.0569987	0.104	412	tags=16%, list=3%, signal=16%				GOBP_REGULATION_OF_SYSTEMIC_ARTERIAL_BLOOD_PRESSURE_MEDIATED_BY_A_CHEMICAL_SIGNAL	GOBP_REGULATION_OF_SYSTEMIC_ARTERIAL_BLOOD_PRESSURE_MEDIATED_BY_A_CHEMICAL_SIGNAL	Details ...	23	0.955955	1.81247	0	1	1	0	tags=4%, list=0%, signal=4%
HP_ABNORMAL_LACTATE_DEHYDROGENASE_LEVEL	HP_ABNORMAL_LACTATE_DEHYDROGENASE_LEVEL	Details ...	69	-0.886988	-1.74207	0.00159236	0.143303	0.429	339	tags=7%, list=3%, signal=7%				GOBP_CELLULAR_RESPONSE_TO_CARBOHYDRATE_STIMULUS	GOBP_CELLULAR_RESPONSE_TO_CARBOHYDRATE_STIMULUS	Details ...	100	0.81675	1.80423	0.0129032	1	1	0	tags=1%, list=0%, signal=1%
HP_MACROCYTIC_ANEMIA	HP_MACROCYTIC_ANEMIA	Details ...	65	-0.890268	-1.73407	0	0.171895	0.564	693	tags=14%, list=5%, signal=15%				GOBP_BASEMENT_MEMBRANE_ORGANIZATION	GOBP_BASEMENT_MEMBRANE_ORGANIZATION	Details ...	26	0.934303	1.80388	0.00476191	1	1	0	tags=4%, list=0%, signal=4%
GOCC_TERTIARY_GRANULE_LUMEN	GOCC_TERTIARY_GRANULE_LUMEN	Details ...	44	-0.937641	-1.72901	0	0.180549	0.646	175	tags=20%, list=1%, signal=21%				GOBP_REGULATION_OF_SYSTEMIC_ARTERIAL_BLOOD_PRESSURE_BY_HORMONE	GOBP_REGULATION_OF_SYSTEMIC_ARTERIAL_BLOOD_PRESSURE_BY_HORMONE	Details ...	19	0.961704	1.75739	0	1	1	0	tags=5%, list=0%, signal=5%
HP_RENAL_TUBULAR_ACIDOSIS	HP_RENAL_TUBULAR_ACIDOSIS	Details ...	40	-0.937637	-1.72339	0	0.199038	0.735	2	tags=3%, list=0%, signal=2%				GOBP_PROTEIN_K48_LINKED_UBIQUITINATION	GOBP_PROTEIN_K48_LINKED_UBIQUITINATION	Details ...	65	0.809823	1.75682	0.0153453	1	1	113	tags=5%, list=1%, signal=5%
GOMF_PROTEIN_MEMBRANE_ADAPTOR_ACTIVITY	GOMF_PROTEIN_MEMBRANE_ADAPTOR_ACTIVITY	Details ...	27	-0.962804	-1.71347	0	0.268343	0.872	2	tags=4%, list=0%, signal=4%				HP_SOFT_SKIN	HP_SOFT_SKIN	Details ...	29	0.903391	1.75312	0.0152284	1	1	313	tags=14%, list=2%, signal=14%
GOBP_PHOSPHOLIPID_TRANSLOCATION	GOBP_PHOSPHOLIPID_TRANSLOCATION	Details ...	42	-0.909465	-1.68991	0.00340136	0.269925	0.993	2	tags=2%, list=0%, signal=2%				GOBP_RESPONSE_TO_TYPE_I_INTERFERON	GOBP_RESPONSE_TO_TYPE_I_INTERFERON	Details ...	59	0.817613	1.74706	0.0265957	1	1	1413	tags=32%, list=11%, signal=36%
GOBP_GRANULOCYTE_MIGRATION	GOBP_GRANULOCYTE_MIGRATION	Details ...	103	-0.837398	-1.69013	0	0.282022	0.992	411	tags=16%, list=3%, signal=16%				HP_NEOPLASM_OF_THE_TRACHEOBRONCHIAL_SYSTEM	HP_NEOPLASM_OF_THE_TRACHEOBRONCHIAL_SYSTEM	Details ...	17	0.907893	1.7101	0.0132743	1	1	151	tags=18%, list=1%, signal=18%
GOBP_PLASMA_MEMBRANE_PHOSPHOLIPID_SCRAMBLING	GOBP_PLASMA_MEMBRANE_PHOSPHOLIPID_SCRAMBLING	Details ...	17	-0.978058	-1.69098	0	0.288053	0.99	2	tags=6%, list=0%, signal=6%				GOBP_CHONDROCYTE_DEVELOPMENT	GOBP_CHONDROCYTE_DEVELOPMENT	Details ...	21	0.906455	1.70331	0.0135747	1	1	255	tags=24%, list=2%, signal=24%
HP_ABNORMAL_RETICULOCYTE_MORPHOLOGY	HP_ABNORMAL_RETICULOCYTE_MORPHOLOGY	Details ...	70	-0.870705	-1.69195	0.00307692	0.294068	0.988	454	tags=11%, list=3%, signal=12%				GOBP_REGULATION_OF_CHONDROCYTE_DIFFERENTIATION	GOBP_REGULATION_OF_CHONDROCYTE_DIFFERENTIATION	Details ...	34	0.84351	1.69624	0.0180879	1	1	154	tags=9%, list=1%, signal=9%
HP_ABNORMAL_CIRCULATING_DICARBOXYLIC_ACID_CONCENTRATION	HP_ABNORMAL_CIRCULATING_DICARBOXYLIC_ACID_CONCENTRATION	Details ...	112	-0.843238	-1.70624	0	0.294869	0.948	462	tags=8%, list=4%, signal=8%				GOBP_REGULATION_OF_ERYTHROCYTE_DIFFERENTIATION	GOBP_REGULATION_OF_ERYTHROCYTE_DIFFERENTIATION	Details ...	43	0.815695	1.68823	0.0136986	1	1	339	tags=9%, list=3%, signal=10%
GOBP_REGULATION_OF_HEART_RATE	GOBP_REGULATION_OF_HEART_RATE	Details ...	54	-0.878587	-1.69308	0.00629921	0.298584	0.986	363	tags=9%, list=3%, signal=9%				GOCC_PRESYNAPTIC_MEMBRANE	GOCC_PRESYNAPTIC_MEMBRANE	Details ...	91	0.755797	1.6823	0.0311615	1	1	399	tags=10%, list=3%, signal=10%
GOBP_REGULATION_OF_MEMBRANE_LIPID_DISTRIBUTION	GOBP_REGULATION_OF_MEMBRANE_LIPID_DISTRIBUTION	Details ...	51	-0.90406	-1.70823	0.00163399	0.298871	0.926	2	tags=2%, list=0%, signal=2%				HP_STRIAE_DISTENSAE	HP_STRIAE_DISTENSAE	Details ...	30	0.857373	1.68042	0.0215311	1	1	707	tags=10%, list=5%, signal=11%
HP_INCREASED_CIRCULATING_LACTATE_DEHYDROGENASE_CONCENTRATION	HP_INCREASED_CIRCULATING_LACTATE_DEHYDROGENASE_CONCENTRATION	Details ...	50	-0.899727	-1.69432	0	0.305345	0.984	339	tags=10%, list=3%, signal=10%				GOMF_NUCLEAR_ESTROGEN_RECEPTOR_BINDING	GOMF_NUCLEAR_ESTROGEN_RECEPTOR_BINDING	Details ...	36	0.834425	1.67629	0.0169903	1	1	362	tags=8%, list=3%, signal=9%
HP_RETICULOCYTOSIS	HP_RETICULOCYTOSIS	Details ...	38	-0.913947	-1.69698	0	0.318152	0.978	389	tags=18%, list=3%, signal=19%				GOBP_INTERFERON_MEDIATED_SIGNALING_PATHWAY	GOBP_INTERFERON_MEDIATED_SIGNALING_PATHWAY	Details ...	72	0.762618	1.66863	0.0107817	1	1	1413	tags=29%, list=11%, signal=33%
HP_LATE_ONSET	HP_LATE_ONSET	Details ...	68	-0.87454	-1.69477	0.0032	0.32203	0.984	301	tags=7%, list=2%, signal=7%				GOBP_CELLULAR_RESPONSE_TO_INTERFERON_BETA	GOBP_CELLULAR_RESPONSE_TO_INTERFERON_BETA	Details ...	19	0.895023	1.66066	0.0045977	1	1	590	tags=21%, list=5%, signal=22%
HP_ABNORMAL_CIRCULATING_BILIRUBIN_CONCENTRATION	HP_ABNORMAL_CIRCULATING_BILIRUBIN_CONCENTRATION	Details ...	86	-0.865219	-1.69868	0	0.323369	0.978	462	tags=10%, list=4%, signal=11%				GOBP_CD4_POSITIVE_OR_CD8_POSITIVE_ALPHA_BETA_T_CELL_LINEAGE_COMMITMENT	GOBP_CD4_POSITIVE_OR_CD8_POSITIVE_ALPHA_BETA_T_CELL_LINEAGE_COMMITMENT	Details ...	17	0.904831	1.66055	0.0167064	1	1	158	tags=12%, list=1%, signal=12%
GOCC_VESICLE_LUMEN	GOCC_VESICLE_LUMEN		265	-0.780516	-1.68328	0	0.325519	0.999	681	tags=13%, list=5%, signal=13%				HP_DELAYED_FINE_MOTOR_DEVELOPMENT	HP_DELAYED_FINE_MOTOR_DEVELOPMENT	Details ...	33	0.818156	1.65616	0.0169082	1	1	238	tags=6%, list=2%, signal=6%
HP_ABNORMAL_MEAN_CORPUSCULAR_VOLUME	HP_ABNORMAL_MEAN_CORPUSCULAR_VOLUME	Details ...	50	-0.886352	-1.70055	0	0.329524	0.966	454	tags=12%, list=3%, signal=12%				HP_PREMATURE_VENTRICULAR_CONTRACTION	HP_PREMATURE_VENTRICULAR_CONTRACTION		18	0.913489	1.65429	0.00477327	1	1	123	tags=17%, list=1%, signal=17%
HP_MYALGIA	HP_MYALGIA		138	-0.801589	-1.67593	0.001443	0.399726	1	848	tags=17%, list=7%, signal=18%				GOCC_RIBONUCLEOPROTEIN_GRANULE	GOCC_RIBONUCLEOPROTEIN_GRANULE		231	0.702289	1.65322	0.013986	1	1	413	tags=4%, list=3%, signal=4%
GOCC_NUCLEOSOME	GOCC_NUCLEOSOME		83	-0.846806	-1.67436	0.00306749	0.401989	1	878	tags=36%, list=7%, signal=39%				HP_ABNORMAL_HYPOTHALAMUS_MORPHOLOGY	HP_ABNORMAL_HYPOTHALAMUS_MORPHOLOGY		18	0.907486	1.65285	0.0140845	1	1	11	tags=6%, list=0%, signal=6%
HP_WOOLLY_HAIR	HP_WOOLLY_HAIR		19	-0.961139	-1.67223	0	0.410965	1	3	tags=5%, list=0%, signal=5%				HP_POOR_WOUND_HEALING	HP_POOR_WOUND_HEALING		29	0.858113	1.64988	0.020202	1	1	351	tags=17%, list=3%, signal=18%
GOBP_CARDIAC_MUSCLE_CELL_ACTION_POTENTIAL	GOBP_CARDIAC_MUSCLE_CELL_ACTION_POTENTIAL		49	-0.890302	-1.66847	0.00160514	0.427167	1	411	tags=10%, list=3%, signal=10%				HP_HIATUS_HERNIA	HP_HIATUS_HERNIA		27	0.838706	1.64866	0.0262467	1	1	205	tags=7%, list=2%, signal=8%
GOBP_REGULATION_OF_CELLULAR_EXTRAVASATION	GOBP_REGULATION_OF_CELLULAR_EXTRAVASATION		34	-0.896531	-1.66572	0.00662252	0.43132	1	392	tags=12%, list=3%, signal=12%				GOCC_COMPLEX_OF_COLLAGEN_TRIMERS	GOCC_COMPLEX_OF_COLLAGEN_TRIMERS		15	0.91901	1.64512	0.0224215	1	1	287	tags=40%, list=2%, signal=41%
GOBP_SEQUESTERING_OF_METAL_ION	GOBP_SEQUESTERING_OF_METAL_ION		16	-0.972204	-1.66937	0.00179533	0.431642	1	22	tags=19%, list=0%, signal=19%				GOBP_NEGATIVE_REGULATION_OF_TYPE_I_INTERFERON_MEDIATED_SIGNALING_PATHWAY	GOBP_NEGATIVE_REGULATION_OF_TYPE_I_INTERFERON_MEDIATED_SIGNALING_PATHWAY		17	0.908088	1.64449	0.0169082	1	1	1018	tags=47%, list=8%, signal=51%
GOBP_INTRACELLULAR_ZINC_ION_HOMEOSTASIS	GOBP_INTRACELLULAR_ZINC_ION_HOMEOSTASIS		23	-0.94048	-1.66408	0	0.436164	1	20	tags=9%, list=0%, signal=9%				GOBP_CORPUS_CALLOSUM_DEVELOPMENT	GOBP_CORPUS_CALLOSUM_DEVELOPMENT		23	0.875902	1.63608	0.0316623	1	1	160	tags=13%, list=1%, signal=13%
GOBP_GLIAL_CELL_ACTIVATION	GOBP_GLIAL_CELL_ACTIVATION		43	-0.884466	-1.6594	0.00483871	0.441324	1	421	tags=21%, list=3%, signal=22%				GOBP_PROTEIN_POLYUBIQUITINATION	GOBP_PROTEIN_POLYUBIQUITINATION		217	0.670491	1.62634	0.0168067	1	1	1160	tags=11%, list=9%, signal=11%
GOBP_REGULATION_OF_CARDIAC_MUSCLE_CELL_ACTION_POTENTIAL	GOBP_REGULATION_OF_CARDIAC_MUSCLE_CELL_ACTION_POTENTIAL		22	-0.937596	-1.656	0.0017452	0.444675	1	89	tags=9%, list=1%, signal=9%				HP_PERIVENTRICULAR_HETEROTOPIA	HP_PERIVENTRICULAR_HETEROTOPIA		36	0.806242	1.62257	0.0257732	1	1	280	tags=8%, list=2%, signal=8%
GOBP_MYELOID_LEUKOCYTE_MIGRATION	GOBP_MYELOID_LEUKOCYTE_MIGRATION		165	-0.793337	-1.66579	0	0.446612	1	565	tags=15%, list=4%, signal=15%				GOBP_RESPONSE_TO_MUSCLE_STRETCH	GOBP_RESPONSE_TO_MUSCLE_STRETCH		19	0.886274	1.62196	0.0182232	1	1	346	tags=11%, list=3%, signal=11%
GOBP_NEUROINFLAMMATORY_RESPONSE	GOBP_NEUROINFLAMMATORY_RESPONSE		56	-0.891844	-1.65791	0.0015949	0.446702	1	421	tags=20%, list=3%, signal=20%				GOBP_ENDOCRINE_PROCESS	GOBP_ENDOCRINE_PROCESS		49	0.788877	1.61983	0.0285714	1	1	104	tags=4%, list=1%, signal=4%
GOBP_REGULATION_OF_ACTIN_FILAMENT_BASED_MOVEMENT	GOBP_REGULATION_OF_ACTIN_FILAMENT_BASED_MOVEMENT		23	-0.938961	-1.65677	0.0100671	0.448111	1	254	tags=9%, list=2%, signal=9%				GOBP_FACULTATIVE_HETEROCHROMATIN_FORMATION	GOBP_FACULTATIVE_HETEROCHROMATIN_FORMATION		37	0.808116	1.61863	0.0335917	1	1	157	tags=8%, list=1%, signal=8%
HP_POIKILOCYTOSIS	HP_POIKILOCYTOSIS		50	-0.882259	-1.65954	0.00479233	0.45364	1	389	tags=16%, list=3%, signal=16%				GOMF_SH3_DOMAIN_BINDING	GOMF_SH3_DOMAIN_BINDING		104	0.71812	1.6177	0.0296053	1	1	983	tags=15%, list=8%, signal=17%
GOBP_DETOXIFICATION	GOBP_DETOXIFICATION		88	-0.831386	-1.65991	0.00291545	0.46324	1	1447	tags=32%, list=11%, signal=36%				GOBP_DEFINITIVE_HEMOPOIESIS	GOBP_DEFINITIVE_HEMOPOIESIS		19	0.887801	1.61734	0.0163551	1	1	1018	tags=42%, list=8%, signal=46%
GOBP_REGULATION_OF_HEART_RATE_BY_CARDIAC_CONDUCTION	GOBP_REGULATION_OF_HEART_RATE_BY_CARDIAC_CONDUCTION		27	-0.932851	-1.66082	0.00168067	0.465705	1	321	tags=15%, list=2%, signal=15%				HP_FRAGILE_SKIN	HP_FRAGILE_SKIN		25	0.83423	1.61644	0.0182232	1	1	283	tags=16%, list=2%, signal=16%
HP_RENAL_TUBULAR_DYSFUNCTION	HP_RENAL_TUBULAR_DYSFUNCTION		88	-0.81865	-1.645	0.00454545	0.471396	1	2	tags=1%, list=0%, signal=1%				GOBP_REGULATION_OF_TYPE_I_INTERFERON_MEDIATED_SIGNALING_PATHWAY	GOBP_REGULATION_OF_TYPE_I_INTERFERON_MEDIATED_SIGNALING_PATHWAY		37	0.81333	1.61494	0.0418848	1	1	1364	tags=35%, list=11%, signal=39%
GOBP_ASTROCYTE_DIFFERENTIATION	GOBP_ASTROCYTE_DIFFERENTIATION		61	-0.851412	-1.64573	0.00765697	0.474016	1	156	tags=11%, list=1%, signal=12%				GOBP_NEURON_RECOGNITION	GOBP_NEURON_RECOGNITION		28	0.826476	1.6144	0.0334928	1	1	399	tags=14%, list=3%, signal=15%
HP_INCREASED_MEAN_CORPUSCULAR_VOLUME	HP_INCREASED_MEAN_CORPUSCULAR_VOLUME		41	-0.889495	-1.64643	0.0192308	0.47627	1	454	tags=10%, list=3%, signal=10%				HP_VENTRICULAR_TACHYCARDIA	HP_VENTRICULAR_TACHYCARDIA		42	0.775369	1.61385	0.0380711	1	1	705	tags=12%, list=5%, signal=13%
HP_FLATTENED_EPIPHYSIS	HP_FLATTENED_EPIPHYSIS		19	-0.941454	-1.64339	0.00361011	0.479723	1	8	tags=5%, list=0%, signal=5%				GOBP_REGULATION_OF_RHO_PROTEIN_SIGNAL_TRANSDUCTION	GOBP_REGULATION_OF_RHO_PROTEIN_SIGNAL_TRANSDUCTION		71	0.732777	1.61273	0.0169014	1	1	1055	tags=18%, list=8%, signal=20%
HP_RICKETS	HP_RICKETS		31	-0.89431	-1.64691	0.0103093	0.481571	1	2	tags=3%, list=0%, signal=3%				GOMF_PEPTIDE_BINDING	GOMF_PEPTIDE_BINDING		194	0.669018	1.61143	0.015748	1	1	246	tags=5%, list=2%, signal=5%
HP_SKIN_ULCER	HP_SKIN_ULCER		112	-0.803162	-1.64194	0.00438597	0.486903	1	478	tags=12%, list=4%, signal=12%				GOBP_T_CELL_LINEAGE_COMMITMENT	GOBP_T_CELL_LINEAGE_COMMITMENT		22	0.846601	1.60966	0.025641	1	1	158	tags=9%, list=1%, signal=9%
GOCC_CORNIFIED_ENVELOPE	GOCC_CORNIFIED_ENVELOPE		19	-0.957423	-1.64099	0.00525394	0.488585	1	211	tags=21%, list=2%, signal=21%				HP_NEOPLASM_OF_HEAD_AND_NECK	HP_NEOPLASM_OF_HEAD_AND_NECK		27	0.833574	1.60221	0.0253165	1	1	282	tags=11%, list=2%, signal=11%
HP_METAPHYSEAL_IRREGULARITY	HP_METAPHYSEAL_IRREGULARITY		44	-0.885551	-1.64711	0.00162602	0.490413	1	266	tags=9%, list=2%, signal=9%				HP_ECCHYMOSIS	HP_ECCHYMOSIS		49	0.760169	1.60213	0.0494506	1	1	608	tags=8%, list=5%, signal=9%
GOBP_PHOSPHOLIPID_TRANSPORT	GOBP_PHOSPHOLIPID_TRANSPORT		78	-0.842795	-1.65105	0.00455927	0.491356	1	2	tags=1%, list=0%, signal=1%				GOBP_POSITIVE_T_CELL_SELECTION	GOBP_POSITIVE_T_CELL_SELECTION		30	0.815524	1.59831	0.0272953	1	1	158	tags=10%, list=1%, signal=10%
HP_HYPOCALCEMIA	HP_HYPOCALCEMIA		62	-0.852466	-1.64977	0.0125984	0.494225	1	2	tags=2%, list=0%, signal=2%				GOBP_RESPONSE_TO_INTERFERON_BETA	GOBP_RESPONSE_TO_INTERFERON_BETA		27	0.83146	1.59742	0.0315534	1	1	590	tags=15%, list=5%, signal=15%
HP_PATHOLOGIC_FRACTURE	HP_PATHOLOGIC_FRACTURE		49	-0.873089	-1.64758	0.00802568	0.497107	1	17	tags=4%, list=0%, signal=4%				GOBP_REGULATION_OF_INTRACELLULAR_ESTROGEN_RECEPTOR_SIGNALING_PATHWAY	GOBP_REGULATION_OF_INTRACELLULAR_ESTROGEN_RECEPTOR_SIGNALING_PATHWAY		32	0.781022	1.59602	0.0375	1	1	265	tags=6%, list=2%, signal=6%
GOBP_CELLULAR_OXIDANT_DETOXIFICATION	GOBP_CELLULAR_OXIDANT_DETOXIFICATION		66	-0.852278	-1.63333	0.00321027	0.502948	1	649	tags=18%, list=5%, signal=19%				GOBP_INTRACELLULAR_ESTROGEN_RECEPTOR_SIGNALING_PATHWAY	GOBP_INTRACELLULAR_ESTROGEN_RECEPTOR_SIGNALING_PATHWAY		46	0.768955	1.59354	0.0247934	1	1	265	tags=7%, list=2%, signal=7%
GOBP_REGULATION_OF_CARDIAC_MUSCLE_CONTRACTION	GOBP_REGULATION_OF_CARDIAC_MUSCLE_CONTRACTION		46	-0.874804	-1.63174	0.00993378	0.503869	1	3	tags=2%, list=0%, signal=2%				HP_ABNORMAL_TRICUSPID_VALVE_MORPHOLOGY	HP_ABNORMAL_TRICUSPID_VALVE_MORPHOLOGY		36	0.772321	1.59109	0.0184211	1	1	257	tags=6%, list=2%, signal=6%
GOBP_NEGATIVE_REGULATION_OF_DNA_RECOMBINATION	GOBP_NEGATIVE_REGULATION_OF_DNA_RECOMBINATION		39	-0.88731	-1.63374	0.00328407	0.507036	1	351	tags=13%, list=3%, signal=13%				GOBP_CALCIUM_DEPENDENT_CELL_CELL_ADHESION_VIA_PLASMA_MEMBRANE_CELL_ADHESION_MOLECULES	GOBP_CALCIUM_DEPENDENT_CELL_CELL_ADHESION_VIA_PLASMA_MEMBRANE_CELL_ADHESION_MOLECULES		19	0.853175	1.58925	0.026253	1	1	11	tags=5%, list=0%, signal=5%
HP_HYPOCHROMIC_MICROCYTIC_ANEMIA	HP_HYPOCHROMIC_MICROCYTIC_ANEMIA		16	-0.954426	-1.6477	0.00182149	0.508066	1	146	tags=13%, list=1%, signal=13%				GOMF_EXTRACELLULAR_MATRIX_STRUCTURAL_CONSTITUENT_CONFERRING_TENSILE_STRENGTH	GOMF_EXTRACELLULAR_MATRIX_STRUCTURAL_CONSTITUENT_CONFERRING_TENSILE_STRENGTH		23	0.835466	1.58702	0.0381679	1	1	604	tags=39%, list=5%, signal=41%
GOBP_RESPONSE_TO_FUNGUS	GOBP_RESPONSE_TO_FUNGUS		39	-0.887676	-1.62755	0.00990099	0.508352	1	589	tags=21%, list=5%, signal=21%				HP_ESOPHAGEAL_NEOPLASM	HP_ESOPHAGEAL_NEOPLASM		22	0.84394	1.58658	0.0406321	1	1	282	tags=14%, list=2%, signal=14%
GOBP_HETEROTYPIC_CELL_CELL_ADHESION	GOBP_HETEROTYPIC_CELL_CELL_ADHESION		47	-0.866104	-1.63207	0.00165837	0.508802	1	411	tags=15%, list=3%, signal=15%				HP_ABNORMALITY_OF_THE_HUMERORADIAL_JOINT	HP_ABNORMALITY_OF_THE_HUMERORADIAL_JOINT		38	0.765853	1.58598	0.0357143	1	1	1028	tags=21%, list=8%, signal=23%
GOBP_ORGANOPHOSPHATE_ESTER_TRANSPORT	GOBP_ORGANOPHOSPHATE_ESTER_TRANSPORT		111	-0.8034	-1.63419	0.00440529	0.511062	1	2	tags=1%, list=0%, signal=1%				GOBP_PROTEIN_QUALITY_CONTROL_FOR_MISFOLDED_OR_INCOMPLETELY_SYNTHESIZED_PROTEINS	GOBP_PROTEIN_QUALITY_CONTROL_FOR_MISFOLDED_OR_INCOMPLETELY_SYNTHESIZED_PROTEINS		28	0.811145	1.58151	0.0250627	1	1	410	tags=11%, list=3%, signal=11%
GOBP_POSITIVE_REGULATION_OF_TRANSLATIONAL_INITIATION	GOBP_POSITIVE_REGULATION_OF_TRANSLATIONAL_INITIATION		27	-0.911443	-1.63487	0.0115321	0.512103	1	10	tags=4%, list=0%, signal=4%				GOBP_MIDBRAIN_DEVELOPMENT	GOBP_MIDBRAIN_DEVELOPMENT		59	0.752244	1.57914	0.0403458	1	1	78	tags=3%, list=1%, signal=3%
GOBP_PLASMA_MEMBRANE_ORGANIZATION	GOBP_PLASMA_MEMBRANE_ORGANIZATION		120	-0.794731	-1.63007	0.00289017	0.513831	1	337	tags=5%, list=3%, signal=5%				GOBP_RHO_PROTEIN_SIGNAL_TRANSDUCTION	GOBP_RHO_PROTEIN_SIGNAL_TRANSDUCTION		111	0.684162	1.5688	0.0410557	1	1	1071	tags=19%, list=8%, signal=20%
HP_ABNORMAL_CIRCULATING_CREATININE_CONCENTRATION	HP_ABNORMAL_CIRCULATING_CREATININE_CONCENTRATION		39	-0.871822	-1.62772	0.0149007	0.514913	1	2	tags=3%, list=0%, signal=3%				GOCC_GUANYL_NUCLEOTIDE_EXCHANGE_FACTOR_COMPLEX	GOCC_GUANYL_NUCLEOTIDE_EXCHANGE_FACTOR_COMPLEX		16	0.902374	1.56852	0.0216867	1	1	82	tags=6%, list=1%, signal=6%
GOBP_POSITIVE_REGULATION_OF_MACROPHAGE_MIGRATION	GOBP_POSITIVE_REGULATION_OF_MACROPHAGE_MIGRATION		20	-0.940456	-1.62827	0.00506757	0.51699	1	60	tags=10%, list=0%, signal=10%				GOBP_REGULATION_OF_POSTSYNAPSE_ORGANIZATION	GOBP_REGULATION_OF_POSTSYNAPSE_ORGANIZATION		72	0.726888	1.56638	0.0572289	1	1	1533	tags=17%, list=12%, signal=19%
GOMF_LAMININ_BINDING	GOMF_LAMININ_BINDING		21	-0.91334	-1.63532	0.0139616	0.51707	1	130	tags=10%, list=1%, signal=10%				HP_ENLARGED_CISTERNA_MAGNA	HP_ENLARGED_CISTERNA_MAGNA		51	0.76061	1.56448	0.0359116	1	1	238	tags=6%, list=2%, signal=6%
GOBP_ASTROCYTE_DEVELOPMENT	GOBP_ASTROCYTE_DEVELOPMENT		33	-0.891707	-1.61768	0.0134454	0.518031	1	134	tags=15%, list=1%, signal=15%				GOBP_POSITIVE_REGULATION_OF_RHO_PROTEIN_SIGNAL_TRANSDUCTION	GOBP_POSITIVE_REGULATION_OF_RHO_PROTEIN_SIGNAL_TRANSDUCTION		27	0.816737	1.56389	0.0435897	1	1	202	tags=11%, list=2%, signal=11%
GOCC_DNA_PACKAGING_COMPLEX	GOCC_DNA_PACKAGING_COMPLEX		113	-0.809817	-1.61831	0	0.518829	1	878	tags=27%, list=7%, signal=28%				HP_TONIC_SEIZURE	HP_TONIC_SEIZURE		79	0.707183	1.55905	0.0530726	1	1	1838	tags=29%, list=14%, signal=34%
GOBP_NEUTROPHIL_MIGRATION	GOBP_NEUTROPHIL_MIGRATION		86	-0.831395	-1.63682	0.00309597	0.519145	1	411	tags=17%, list=3%, signal=18%				HP_COMMUNICATING_HYDROCEPHALUS	HP_COMMUNICATING_HYDROCEPHALUS		17	0.849647	1.55892	0.0399061	1	1	58	tags=6%, list=0%, signal=6%
HP_SYNCOPE	HP_SYNCOPE		66	-0.845694	-1.62157	0.0060698	0.520226	1	321	tags=5%, list=2%, signal=5%				GOBP_REGULATION_OF_NMDA_RECEPTOR_ACTIVITY	GOBP_REGULATION_OF_NMDA_RECEPTOR_ACTIVITY		17	0.844752	1.55762	0.0305011	1	1	583	tags=18%, list=4%, signal=18%
GOBP_CELLULAR_EXTRAVASATION	GOBP_CELLULAR_EXTRAVASATION		62	-0.839886	-1.61949	0.0208	0.520627	1	392	tags=10%, list=3%, signal=10%				GOBP_NEGATIVE_REGULATION_OF_PEPTIDE_SECRETION	GOBP_NEGATIVE_REGULATION_OF_PEPTIDE_SECRETION		31	0.804706	1.55722	0.0366748	1	1	793	tags=19%, list=6%, signal=21%
GOBP_ANTIMICROBIAL_HUMORAL_RESPONSE	GOBP_ANTIMICROBIAL_HUMORAL_RESPONSE		44	-0.875629	-1.62868	0.00650406	0.520815	1	641	tags=41%, list=5%, signal=43%				GOBP_CHONDROCYTE_DIFFERENTIATION	GOBP_CHONDROCYTE_DIFFERENTIATION		78	0.720746	1.55717	0.0653951	1	1	591	tags=14%, list=5%, signal=15%
HP_ABNORMAL_CIRCULATING_CARBOXYLIC_ACID_CONCENTRATION	HP_ABNORMAL_CIRCULATING_CARBOXYLIC_ACID_CONCENTRATION		254	-0.754091	-1.62288	0	0.521006	1	1782	tags=22%, list=14%, signal=26%				GOBP_NEGATIVE_REGULATION_OF_CARTILAGE_DEVELOPMENT	GOBP_NEGATIVE_REGULATION_OF_CARTILAGE_DEVELOPMENT		15	0.869001	1.5569	0.026253	1	1	117	tags=13%, list=1%, signal=13%
GOBP_ACTIVATION_OF_CYSTEINE_TYPE_ENDOPEPTIDASE_ACTIVITY_INVOLVED_IN_APOPTOTIC_PROCESS	GOBP_ACTIVATION_OF_CYSTEINE_TYPE_ENDOPEPTIDASE_ACTIVITY_INVOLVED_IN_APOPTOTIC_PROCESS		62	-0.842608	-1.62219	0.00309597	0.521147	1	329	tags=8%, list=3%, signal=8%				GOBP_REGULATION_OF_ACTIVIN_RECEPTOR_SIGNALING_PATHWAY	GOBP_REGULATION_OF_ACTIVIN_RECEPTOR_SIGNALING_PATHWAY		17	0.849021	1.5561	0.0333333	1	1	112	tags=12%, list=1%, signal=12%
HP_ABNORMAL_CIRCULATING_FERRITIN_CONCENTRATION	HP_ABNORMAL_CIRCULATING_FERRITIN_CONCENTRATION		36	-0.891609	-1.63565	0.0165837	0.522998	1	2	tags=3%, list=0%, signal=3%				GOBP_BRAIN_MORPHOGENESIS	GOBP_BRAIN_MORPHOGENESIS		27	0.79126	1.5494	0.035	1	1	188	tags=7%, list=1%, signal=8%
GOBP_ORGANIC_ANION_TRANSPORT	GOBP_ORGANIC_ANION_TRANSPORT		267	-0.75791	-1.61855	0.0013369	0.52351	1	479	tags=9%, list=4%, signal=9%				GOBP_DETECTION_OF_MECHANICAL_STIMULUS	GOBP_DETECTION_OF_MECHANICAL_STIMULUS		28	0.78585	1.54629	0.0549738	1	1	269	tags=11%, list=2%, signal=11%
HP_ABNORMAL_GALLBLADDER_MORPHOLOGY	HP_ABNORMAL_GALLBLADDER_MORPHOLOGY		76	-0.826972	-1.62327	0.00312013	0.524136	1	389	tags=7%, list=3%, signal=7%				GOBP_SIGNALING_RECEPTOR_LIGAND_PRECURSOR_PROCESSING	GOBP_SIGNALING_RECEPTOR_LIGAND_PRECURSOR_PROCESSING		26	0.801421	1.54429	0.045045	1	1	30	tags=8%, list=0%, signal=8%
GOBP_CARDIAC_MUSCLE_CELL_CONTRACTION	GOBP_CARDIAC_MUSCLE_CELL_CONTRACTION		43	-0.883467	-1.61642	0.00321543	0.524581	1	321	tags=5%, list=2%, signal=5%				HP_CHRONIC_INFECTION	HP_CHRONIC_INFECTION		21	0.808415	1.5406	0.0437956	1	1	1171	tags=24%, list=9%, signal=26%
HP_OSTEOMALACIA	HP_OSTEOMALACIA		20	-0.931824	-1.61968	0.0106572	0.52572	1	429	tags=15%, list=3%, signal=15%				GOMF_AMIDE_BINDING	GOMF_AMIDE_BINDING		259	0.63526	1.53862	0.0182482	1	1	246	tags=4%, list=2%, signal=4%
GOMF_ANTIOXIDANT_ACTIVITY	GOMF_ANTIOXIDANT_ACTIVITY		54	-0.841529	-1.62021	0.0141732	0.52737	1	1447	tags=35%, list=11%, signal=39%				GOBP_COLLAGEN_FIBRIL_ORGANIZATION	GOBP_COLLAGEN_FIBRIL_ORGANIZATION		40	0.749697	1.53688	0.0501319	1	1	604	tags=20%, list=5%, signal=21%
GOBP_GLYCOLYTIC_PROCESS_THROUGH_FRUCTOSE_6_PHOSPHATE	GOBP_GLYCOLYTIC_PROCESS_THROUGH_FRUCTOSE_6_PHOSPHATE		19	-0.942533	-1.61478	0.0106952	0.527568	1	2	tags=5%, list=0%, signal=5%				GOBP_RESPONSE_TO_NITRIC_OXIDE	GOBP_RESPONSE_TO_NITRIC_OXIDE		17	0.827096	1.53484	0.0585683	1	1	28	tags=12%, list=0%, signal=12%
GOBP_ERYTHROCYTE_DEVELOPMENT	GOBP_ERYTHROCYTE_DEVELOPMENT		35	-0.877353	-1.61397	0.0145161	0.528762	1	119	tags=9%, list=1%, signal=9%				GOBP_REGULATION_OF_AMYLOID_PRECURSOR_PROTEIN_CATABOLIC_PROCESS	GOBP_REGULATION_OF_AMYLOID_PRECURSOR_PROTEIN_CATABOLIC_PROCESS		37	0.756041	1.53466	0.035443	1	1	598	tags=11%, list=5%, signal=11%
GOMF_STRUCTURAL_CONSTITUENT_OF_CHROMATIN	GOMF_STRUCTURAL_CONSTITUENT_OF_CHROMATIN		53	-0.847997	-1.6369	0.0157978	0.528985	1	878	tags=53%, list=7%, signal=56%				GOCC_FIBRILLAR_CENTER	GOCC_FIBRILLAR_CENTER		134	0.67666	1.53255	0.0503597	1	1	279	tags=3%, list=2%, signal=3%
GOBP_DEFENSE_RESPONSE_TO_FUNGUS	GOBP_DEFENSE_RESPONSE_TO_FUNGUS		30	-0.896633	-1.61527	0.0166113	0.529134	1	589	tags=27%, list=5%, signal=28%				GOMF_SMAD_BINDING	GOMF_SMAD_BINDING		65	0.704521	1.52935	0.0513513	1	1	540	tags=14%, list=4%, signal=14%
GOBP_FATTY_ACID_TRANSMEMBRANE_TRANSPORT	GOBP_FATTY_ACID_TRANSMEMBRANE_TRANSPORT		16	-0.924254	-1.58683	0.0179211	0.530125	1	13	tags=6%, list=0%, signal=6%				GOBP_CAMP_METABOLIC_PROCESS	GOBP_CAMP_METABOLIC_PROCESS		18	0.806172	1.52857	0.0433735	1	1	1293	tags=39%, list=10%, signal=43%
GOBP_REACTIVE_OXYGEN_SPECIES_METABOLIC_PROCESS	GOBP_REACTIVE_OXYGEN_SPECIES_METABOLIC_PROCESS		165	-0.782589	-1.62334	0.00285307	0.531378	1	845	tags=19%, list=7%, signal=20%				HP_ABNORMAL_COCHLEA_MORPHOLOGY	HP_ABNORMAL_COCHLEA_MORPHOLOGY		18	0.824777	1.52781	0.0480349	1	1	150	tags=11%, list=1%, signal=11%
HP_ABNORMALITY_OF_THE_PLANTAR_SKIN_OF_FOOT	HP_ABNORMALITY_OF_THE_PLANTAR_SKIN_OF_FOOT		142	-0.768816	-1.61304	0.00716332	0.53198	1	830	tags=8%, list=6%, signal=9%				GOBP_CEREBRAL_CORTEX_DEVELOPMENT	GOBP_CEREBRAL_CORTEX_DEVELOPMENT		94	0.690643	1.52764	0.0532915	1	1	246	tags=6%, list=2%, signal=6%
HP_ANEMIA_OF_INADEQUATE_PRODUCTION	HP_ANEMIA_OF_INADEQUATE_PRODUCTION		171	-0.766145	-1.58699	0.0013947	0.532868	1	339	tags=4%, list=3%, signal=4%				GOBP_ACTIVATION_OF_CYSTEINE_TYPE_ENDOPEPTIDASE_ACTIVITY	GOBP_ACTIVATION_OF_CYSTEINE_TYPE_ENDOPEPTIDASE_ACTIVITY		17	0.854062	1.52704	0.0567901	1	1	21	tags=6%, list=0%, signal=6%
GOBP_POSITIVE_REGULATION_OF_MACROPHAGE_ACTIVATION	GOBP_POSITIVE_REGULATION_OF_MACROPHAGE_ACTIVATION		22	-0.916715	-1.58932	0.00847458	0.53486	1	99	tags=14%, list=1%, signal=14%				GOBP_REGULATION_OF_HETEROCHROMATIN_FORMATION	GOBP_REGULATION_OF_HETEROCHROMATIN_FORMATION		26	0.788821	1.52245	0.0683544	1	1	1041	tags=15%, list=8%, signal=17%
GOBP_3_UTR_MEDIATED_MRNA_STABILIZATION	GOBP_3_UTR_MEDIATED_MRNA_STABILIZATION		20	-0.941381	-1.62368	0.0100167	0.53537	1	64	tags=10%, list=0%, signal=10%				GOCC_SYNAPTIC_MEMBRANE	GOCC_SYNAPTIC_MEMBRANE		203	0.636215	1.51633	0.0358566	1	1	399	tags=8%, list=3%, signal=8%
HP_CHILLS	HP_CHILLS		17	-0.939917	-1.58817	0.00715563	0.535576	1	389	tags=29%, list=3%, signal=30%				GOCC_NURD_COMPLEX	GOCC_NURD_COMPLEX		17	0.861332	1.51398	0.0586907	1	1	641	tags=24%, list=5%, signal=25%
HP_IRON_DEFICIENCY_ANEMIA	HP_IRON_DEFICIENCY_ANEMIA		23	-0.895397	-1.58706	0.0295139	0.536332	1	7	tags=4%, list=0%, signal=4%				GOBP_CAMP_MEDIATED_SIGNALING	GOBP_CAMP_MEDIATED_SIGNALING		30	0.785147	1.51246	0.0510949	1	1	139	tags=10%, list=1%, signal=10%
GOBP_NUCLEOSOME_ORGANIZATION	GOBP_NUCLEOSOME_ORGANIZATION		100	-0.797285	-1.59334	0.0057971	0.536634	1	1176	tags=28%, list=9%, signal=31%				GOMF_DNA_DAMAGE_SENSOR_ACTIVITY	GOMF_DNA_DAMAGE_SENSOR_ACTIVITY		20	0.801908	1.51206	0.039627	1	1	15	tags=5%, list=0%, signal=5%
GOMF_DYNEIN_COMPLEX_BINDING	GOMF_DYNEIN_COMPLEX_BINDING		22	-0.903485	-1.58857	0.0167224	0.536682	1	450	tags=14%, list=3%, signal=14%				GOBP_REGULATION_OF_CHROMATIN_ORGANIZATION	GOBP_REGULATION_OF_CHROMATIN_ORGANIZATION		38	0.740959	1.5119	0.0582278	1	1	1041	tags=11%, list=8%, signal=11%
GOCC_MITOCHONDRIAL_PROTEIN_CONTAINING_COMPLEX	GOCC_MITOCHONDRIAL_PROTEIN_CONTAINING_COMPLEX		271	-0.734969	-1.58302	0.00522876	0.53736	1	2488	tags=57%, list=19%, signal=69%				GOBP_MICROTUBULE_NUCLEATION	GOBP_MICROTUBULE_NUCLEATION		38	0.761574	1.51155	0.0694789	1	1	64	tags=5%, list=0%, signal=5%
GOBP_NEGATIVE_REGULATION_OF_INTERLEUKIN_8_PRODUCTION	GOBP_NEGATIVE_REGULATION_OF_INTERLEUKIN_8_PRODUCTION		15	-0.927146	-1.58734	0.0191304	0.538339	1	196	tags=20%, list=2%, signal=20%				HP_PETERS_ANOMALY	HP_PETERS_ANOMALY		19	0.821821	1.51109	0.0452489	1	1	11	tags=5%, list=0%, signal=5%
GOBP_POSITIVE_REGULATION_OF_SUBSTRATE_ADHESION_DEPENDENT_CELL_SPREADING	GOBP_POSITIVE_REGULATION_OF_SUBSTRATE_ADHESION_DEPENDENT_CELL_SPREADING		36	-0.87277	-1.62416	0.0145161	0.538344	1	4	tags=3%, list=0%, signal=3%				HP_MACULAR_PURPURA	HP_MACULAR_PURPURA		68	0.705746	1.51102	0.0573066	1	1	608	tags=9%, list=5%, signal=9%
GOBP_ANTIMICROBIAL_HUMORAL_IMMUNE_RESPONSE_MEDIATED_BY_ANTIMICROBIAL_PEPTIDE	GOBP_ANTIMICROBIAL_HUMORAL_IMMUNE_RESPONSE_MEDIATED_BY_ANTIMICROBIAL_PEPTIDE		30	-0.879881	-1.60877	0.0217391	0.538459	1	641	tags=40%, list=5%, signal=42%				GOBP_POSITIVE_REGULATION_OF_AMYLOID_PRECURSOR_PROTEIN_CATABOLIC_PROCESS	GOBP_POSITIVE_REGULATION_OF_AMYLOID_PRECURSOR_PROTEIN_CATABOLIC_PROCESS		20	0.811118	1.511	0.046729	1	1	9	tags=5%, list=0%, signal=5%
GOBP_POSITIVE_REGULATION_OF_INTRINSIC_APOPTOTIC_SIGNALING_PATHWAY	GOBP_POSITIVE_REGULATION_OF_INTRINSIC_APOPTOTIC_SIGNALING_PATHWAY		54	-0.829884	-1.5848	0.011254	0.538672	1	329	tags=6%, list=3%, signal=6%				GOBP_RHYTHMIC_BEHAVIOR	GOBP_RHYTHMIC_BEHAVIOR		28	0.765354	1.50999	0.0471464	1	1	910	tags=21%, list=7%, signal=23%
GOBP_EYE_PHOTORECEPTOR_CELL_DEVELOPMENT	GOBP_EYE_PHOTORECEPTOR_CELL_DEVELOPMENT		18	-0.926487	-1.58934	0.00738007	0.539069	1	89	tags=11%, list=1%, signal=11%				GOBP_SENSORY_PERCEPTION_OF_TASTE	GOBP_SENSORY_PERCEPTION_OF_TASTE		17	0.836959	1.50541	0.069378	1	1	513	tags=18%, list=4%, signal=18%
GOBP_CARDIAC_MUSCLE_CELL_ACTION_POTENTIAL_INVOLVED_IN_CONTRACTION	GOBP_CARDIAC_MUSCLE_CELL_ACTION_POTENTIAL_INVOLVED_IN_CONTRACTION		29	-0.901068	-1.59358	0.00837521	0.539212	1	321	tags=7%, list=2%, signal=7%				HP_ARTERIOVENOUS_MALFORMATION	HP_ARTERIOVENOUS_MALFORMATION		48	0.713051	1.50332	0.0637119	1	1	253	tags=6%, list=2%, signal=6%
HP_HEPATOSPLENOMEGALY	HP_HEPATOSPLENOMEGALY		143	-0.764054	-1.5813	0.00685871	0.539361	1	603	tags=8%, list=5%, signal=9%				GOBP_REGULATION_OF_SYNCYTIUM_FORMATION_BY_PLASMA_MEMBRANE_FUSION	GOBP_REGULATION_OF_SYNCYTIUM_FORMATION_BY_PLASMA_MEMBRANE_FUSION		23	0.776854	1.50124	0.0586797	1	1	139	tags=9%, list=1%, signal=9%
HP_GENU_VARUM	HP_GENU_VARUM		44	-0.851769	-1.59091	0.0145161	0.539589	1	49	tags=5%, list=0%, signal=5%				HP_ABNORMALITY_OF_THE_INNER_EAR	HP_ABNORMALITY_OF_THE_INNER_EAR		53	0.71019	1.49893	0.0682415	1	1	393	tags=8%, list=3%, signal=8%
GOBP_CELL_COMMUNICATION_INVOLVED_IN_CARDIAC_CONDUCTION	GOBP_CELL_COMMUNICATION_INVOLVED_IN_CARDIAC_CONDUCTION		36	-0.891003	-1.59243	0.0218855	0.539965	1	89	tags=6%, list=1%, signal=6%				GOMF_TRANSCRIPTION_COREPRESSOR_ACTIVITY	GOMF_TRANSCRIPTION_COREPRESSOR_ACTIVITY		170	0.635115	1.49556	0.0622837	1	1	704	tags=11%, list=5%, signal=12%
GOMF_LIPOPOLYSACCHARIDE_BINDING	GOMF_LIPOPOLYSACCHARIDE_BINDING		24	-0.893665	-1.59186	0.0284281	0.540353	1	1038	tags=38%, list=8%, signal=41%				GOBP_DNA_METHYLATION_DEPENDENT_HETEROCHROMATIN_FORMATION	GOBP_DNA_METHYLATION_DEPENDENT_HETEROCHROMATIN_FORMATION		23	0.779088	1.4932	0.0755668	1	1	852	tags=13%, list=7%, signal=14%
GOBP_HUMORAL_IMMUNE_RESPONSE	GOBP_HUMORAL_IMMUNE_RESPONSE		116	-0.783176	-1.57918	0.0102489	0.540386	1	947	tags=28%, list=7%, signal=30%				HP_ABNORMAL_DENTAL_PULP_MORPHOLOGY	HP_ABNORMAL_DENTAL_PULP_MORPHOLOGY		45	0.719596	1.49173	0.071618	1	1	5	tags=2%, list=0%, signal=2%
GOBP_LIPID_IMPORT_INTO_CELL	GOBP_LIPID_IMPORT_INTO_CELL		15	-0.942113	-1.58314	0.0092081	0.54049	1	13	tags=7%, list=0%, signal=7%				HP_ABNORMALITY_OF_THE_RADIAL_HEAD	HP_ABNORMALITY_OF_THE_RADIAL_HEAD		37	0.763086	1.49104	0.0645933	1	1	211	tags=8%, list=2%, signal=8%
HP_ABNORMALITY_OF_IRON_HOMEOSTASIS	HP_ABNORMALITY_OF_IRON_HOMEOSTASIS		19	-0.930533	-1.60917	0.0159574	0.540544	1	7	tags=5%, list=0%, signal=5%				HP_DIFFUSE_ALVEOLAR_HEMORRHAGE	HP_DIFFUSE_ALVEOLAR_HEMORRHAGE		16	0.838334	1.49049	0.0552017	1	1	608	tags=13%, list=5%, signal=13%
GOBP_REGULATION_OF_PH	GOBP_REGULATION_OF_PH		79	-0.814402	-1.58162	0.00478469	0.540745	1	396	tags=5%, list=3%, signal=5%				GOMF_VOLTAGE_GATED_CALCIUM_CHANNEL_ACTIVITY	GOMF_VOLTAGE_GATED_CALCIUM_CHANNEL_ACTIVITY		24	0.782088	1.4897	0.0628019	1	1	1088	tags=25%, list=8%, signal=27%
GOBP_POSITIVE_REGULATION_OF_WOUND_HEALING	GOBP_POSITIVE_REGULATION_OF_WOUND_HEALING		35	-0.861836	-1.57957	0.0277778	0.541245	1	106	tags=9%, list=1%, signal=9%				GOBP_HORMONE_METABOLIC_PROCESS	GOBP_HORMONE_METABOLIC_PROCESS		118	0.641771	1.48913	0.0716511	1	1	30	tags=2%, list=0%, signal=2%
GOBP_PEPTIDYL_CYSTEINE_MODIFICATION	GOBP_PEPTIDYL_CYSTEINE_MODIFICATION		40	-0.867268	-1.58499	0.0127796	0.541361	1	469	tags=10%, list=4%, signal=10%				GOBP_STEROID_HORMONE_MEDIATED_SIGNALING_PATHWAY	GOBP_STEROID_HORMONE_MEDIATED_SIGNALING_PATHWAY		110	0.671999	1.48752	0.0948276	1	1	265	tags=5%, list=2%, signal=6%
GOMF_EXOGENOUS_PROTEIN_BINDING	GOMF_EXOGENOUS_PROTEIN_BINDING		66	-0.817831	-1.58006	0.0175719	0.541483	1	724	tags=14%, list=6%, signal=14%				GOBP_AMYLOID_PRECURSOR_PROTEIN_CATABOLIC_PROCESS	GOBP_AMYLOID_PRECURSOR_PROTEIN_CATABOLIC_PROCESS		50	0.736511	1.48427	0.0512821	1	1	598	tags=10%, list=5%, signal=10%
GOBP_HOMOTYPIC_CELL_CELL_ADHESION	GOBP_HOMOTYPIC_CELL_CELL_ADHESION		77	-0.82209	-1.61151	0.0106222	0.541832	1	110	tags=5%, list=1%, signal=5%				GOBP_REGULATION_OF_CAMP_MEDIATED_SIGNALING	GOBP_REGULATION_OF_CAMP_MEDIATED_SIGNALING		16	0.816134	1.48415	0.0642202	1	1	4	tags=6%, list=0%, signal=6%
GOBP_TETRAPYRROLE_METABOLIC_PROCESS	GOBP_TETRAPYRROLE_METABOLIC_PROCESS		50	-0.842368	-1.58347	0.0225443	0.541847	1	1022	tags=22%, list=8%, signal=24%				GOBP_POSTSYNAPTIC_SPECIALIZATION_ORGANIZATION	GOBP_POSTSYNAPTIC_SPECIALIZATION_ORGANIZATION		29	0.753098	1.48214	0.0508083	1	1	760	tags=14%, list=6%, signal=15%
GOBP_REGULATION_OF_OXIDOREDUCTASE_ACTIVITY	GOBP_REGULATION_OF_OXIDOREDUCTASE_ACTIVITY		77	-0.802372	-1.59104	0.0231125	0.542936	1	372	tags=8%, list=3%, signal=8%				GOBP_INTERFERON_BETA_PRODUCTION	GOBP_INTERFERON_BETA_PRODUCTION		51	0.696424	1.4804	0.0470914	1	1	1184	tags=16%, list=9%, signal=17%
GOBP_POSITIVE_REGULATION_OF_INFLAMMATORY_RESPONSE	GOBP_POSITIVE_REGULATION_OF_INFLAMMATORY_RESPONSE		114	-0.770604	-1.59366	0.00878477	0.543347	1	368	tags=12%, list=3%, signal=13%				HP_ATROPHIC_SCARS	HP_ATROPHIC_SCARS		24	0.775389	1.47999	0.0704225	1	1	497	tags=21%, list=4%, signal=22%
GOBP_ECTODERM_DEVELOPMENT	GOBP_ECTODERM_DEVELOPMENT		15	-0.947652	-1.57643	0.00353982	0.543381	1	159	tags=13%, list=1%, signal=13%				GOBP_DENDRITIC_SPINE_MORPHOGENESIS	GOBP_DENDRITIC_SPINE_MORPHOGENESIS		47	0.712601	1.47952	0.0530726	1	1	723	tags=9%, list=6%, signal=9%
GOCC_SPECIFIC_GRANULE_MEMBRANE	GOCC_SPECIFIC_GRANULE_MEMBRANE		82	-0.805868	-1.58934	0.0168196	0.543561	1	300	tags=12%, list=2%, signal=12%				GOBP_POSITIVE_REGULATION_OF_SYNCYTIUM_FORMATION_BY_PLASMA_MEMBRANE_FUSION	GOBP_POSITIVE_REGULATION_OF_SYNCYTIUM_FORMATION_BY_PLASMA_MEMBRANE_FUSION		19	0.806015	1.47858	0.0797101	1	1	139	tags=11%, list=1%, signal=11%
GOBP_INORGANIC_ANION_TRANSMEMBRANE_TRANSPORT	GOBP_INORGANIC_ANION_TRANSMEMBRANE_TRANSPORT		66	-0.819823	-1.58027	0.0190174	0.543815	1	73	tags=3%, list=1%, signal=3%				GOMF_METALLOEXOPEPTIDASE_ACTIVITY	GOMF_METALLOEXOPEPTIDASE_ACTIVITY		43	0.715351	1.47781	0.0554156	1	1	330	tags=9%, list=3%, signal=10%
GOBP_HEMOGLOBIN_METABOLIC_PROCESS	GOBP_HEMOGLOBIN_METABOLIC_PROCESS		15	-0.938167	-1.58171	0.0140105	0.544043	1	406	tags=27%, list=3%, signal=27%				GOBP_REGULATION_OF_MYOBLAST_FUSION	GOBP_REGULATION_OF_MYOBLAST_FUSION		18	0.797578	1.47722	0.0526316	1	1	1506	tags=28%, list=12%, signal=31%
GOBP_GRANULOCYTE_CHEMOTAXIS	GOBP_GRANULOCYTE_CHEMOTAXIS		83	-0.808909	-1.56063	0.00913242	0.544902	1	411	tags=16%, list=3%, signal=16%				HP_ELEVATED_CIRCULATING_LUTEINIZING_HORMONE_LEVEL	HP_ELEVATED_CIRCULATING_LUTEINIZING_HORMONE_LEVEL		23	0.777078	1.47684	0.0613208	1	1	15	tags=4%, list=0%, signal=4%
GOBP_VENTRICULAR_CARDIAC_MUSCLE_CELL_ACTION_POTENTIAL	GOBP_VENTRICULAR_CARDIAC_MUSCLE_CELL_ACTION_POTENTIAL		19	-0.922099	-1.60437	0.00682594	0.545226	1	321	tags=11%, list=2%, signal=11%				GOMF_WW_DOMAIN_BINDING	GOMF_WW_DOMAIN_BINDING		19	0.81557	1.4763	0.0604651	1	1	755	tags=16%, list=6%, signal=17%
HP_PLANTAR_HYPERKERATOSIS	HP_PLANTAR_HYPERKERATOSIS		115	-0.797184	-1.60933	0.0075643	0.545236	1	478	tags=7%, list=4%, signal=7%				HP_EPISODIC_ATAXIA	HP_EPISODIC_ATAXIA		19	0.771684	1.47197	0.0697115	1	1	1368	tags=32%, list=11%, signal=35%
GOMF_PHOSPHATIDYLINOSITOL_4_5_BISPHOSPHATE_BINDING	GOMF_PHOSPHATIDYLINOSITOL_4_5_BISPHOSPHATE_BINDING		57	-0.816277	-1.58357	0.0153139	0.545246	1	729	tags=11%, list=6%, signal=11%				GOBP_NEGATIVE_REGULATION_OF_INTRACELLULAR_STEROID_HORMONE_RECEPTOR_SIGNALING_PATHWAY	GOBP_NEGATIVE_REGULATION_OF_INTRACELLULAR_STEROID_HORMONE_RECEPTOR_SIGNALING_PATHWAY		33	0.74927	1.47163	0.0687023	1	1	3	tags=3%, list=0%, signal=3%
HP_GOUT	HP_GOUT		15	-0.947206	-1.5766	0.0139373	0.545697	1	389	tags=27%, list=3%, signal=27%				GOBP_PROTEIN_DEMETHYLATION	GOBP_PROTEIN_DEMETHYLATION		26	0.759791	1.47067	0.0479616	1	1	290	tags=12%, list=2%, signal=12%
GOBP_ONE_CARBON_COMPOUND_TRANSPORT	GOBP_ONE_CARBON_COMPOUND_TRANSPORT		26	-0.885741	-1.57511	0.0166113	0.546207	1	350	tags=12%, list=3%, signal=12%				GOMF_TRANSMEMBRANE_RECEPTOR_PROTEIN_TYROSINE_KINASE_ACTIVITY	GOMF_TRANSMEMBRANE_RECEPTOR_PROTEIN_TYROSINE_KINASE_ACTIVITY		42	0.717458	1.47024	0.0787402	1	1	1202	tags=29%, list=9%, signal=31%
GOMF_ORGANIC_ANION_TRANSMEMBRANE_TRANSPORTER_ACTIVITY	GOMF_ORGANIC_ANION_TRANSMEMBRANE_TRANSPORTER_ACTIVITY		155	-0.764946	-1.58955	0.00429185	0.546366	1	358	tags=6%, list=3%, signal=7%				GOBP_REGULATION_OF_SMALL_GTPASE_MEDIATED_SIGNAL_TRANSDUCTION	GOBP_REGULATION_OF_SMALL_GTPASE_MEDIATED_SIGNAL_TRANSDUCTION		264	0.606156	1.46939	0.0540541	1	1	1860	tags=26%, list=14%, signal=29%
GOMF_ANTIPORTER_ACTIVITY	GOMF_ANTIPORTER_ACTIVITY		78	-0.796147	-1.57458	0.0182927	0.546504	1	408	tags=5%, list=3%, signal=5%				GOBP_REGULATION_OF_BLOOD_PRESSURE	GOBP_REGULATION_OF_BLOOD_PRESSURE		102	0.653452	1.46928	0.058642	1	1	262	tags=4%, list=2%, signal=4%
GOBP_REGULATION_OF_NEUROINFLAMMATORY_RESPONSE	GOBP_REGULATION_OF_NEUROINFLAMMATORY_RESPONSE		29	-0.890229	-1.59383	0.0156794	0.546744	1	205	tags=17%, list=2%, signal=17%				GOBP_POSITIVE_REGULATION_OF_INTERFERON_BETA_PRODUCTION	GOBP_POSITIVE_REGULATION_OF_INTERFERON_BETA_PRODUCTION		36	0.729523	1.46916	0.0623441	1	1	1184	tags=22%, list=9%, signal=24%
GOMF_PROTEIN_LIPID_COMPLEX_BINDING	GOMF_PROTEIN_LIPID_COMPLEX_BINDING		18	-0.901552	-1.55778	0.0204429	0.547045	1	171	tags=17%, list=1%, signal=17%				HP_THICKENED_HELICES	HP_THICKENED_HELICES		43	0.714612	1.46898	0.0529101	1	1	11	tags=2%, list=0%, signal=2%
HP_FLARED_ILIAC_WING	HP_FLARED_ILIAC_WING		20	-0.90534	-1.57544	0.0262726	0.547346	1	144	tags=10%, list=1%, signal=10%				GOBP_EXTRACELLULAR_MATRIX_DISASSEMBLY	GOBP_EXTRACELLULAR_MATRIX_DISASSEMBLY		40	0.706371	1.46684	0.0765432	1	1	1	tags=5%, list=0%, signal=5%
HP_ABNORMALITY_OF_THE_BILIARY_SYSTEM	HP_ABNORMALITY_OF_THE_BILIARY_SYSTEM		312	-0.698779	-1.52343	0	0.547407	1	691	tags=7%, list=5%, signal=7%				HP_MORPHOLOGICAL_ABNORMALITY_OF_THE_MIDDLE_EAR	HP_MORPHOLOGICAL_ABNORMALITY_OF_THE_MIDDLE_EAR		22	0.7937	1.46666	0.0756501	1	1	662	tags=18%, list=5%, signal=19%
GOBP_REGULATION_OF_MUSCLE_CONTRACTION	GOBP_REGULATION_OF_MUSCLE_CONTRACTION		98	-0.76935	-1.56071	0.0121951	0.547455	1	673	tags=9%, list=5%, signal=10%				GOBP_DETECTION_OF_STIMULUS_INVOLVED_IN_SENSORY_PERCEPTION	GOBP_DETECTION_OF_STIMULUS_INVOLVED_IN_SENSORY_PERCEPTION		45	0.70387	1.46486	0.0794872	1	1	513	tags=9%, list=4%, signal=9%
GOBP_MEMBRANE_PROTEIN_ECTODOMAIN_PROTEOLYSIS	GOBP_MEMBRANE_PROTEIN_ECTODOMAIN_PROTEOLYSIS		41	-0.831156	-1.5569	0.0331126	0.547504	1	134	tags=7%, list=1%, signal=7%				HP_PALPEBRAL_EDEMA	HP_PALPEBRAL_EDEMA		33	0.732509	1.46314	0.059952	1	1	313	tags=6%, list=2%, signal=6%
HP_ASCENDING_TUBULAR_AORTA_ANEURYSM	HP_ASCENDING_TUBULAR_AORTA_ANEURYSM		18	-0.93561	-1.56154	0.00878735	0.54767	1	427	tags=22%, list=3%, signal=23%				GOBP_STRESS_FIBER_ASSEMBLY	GOBP_STRESS_FIBER_ASSEMBLY		97	0.65409	1.46218	0.0858896	1	1	914	tags=18%, list=7%, signal=19%
GOBP_REGULATION_OF_HETEROTYPIC_CELL_CELL_ADHESION	GOBP_REGULATION_OF_HETEROTYPIC_CELL_CELL_ADHESION		20	-0.917358	-1.59886	0.0120275	0.54777	1	196	tags=20%, list=2%, signal=20%				HP_PROMINENT_NASAL_TIP	HP_PROMINENT_NASAL_TIP		17	0.80837	1.46218	0.0743243	1	1	1578	tags=47%, list=12%, signal=54%
HP_INCREASED_SUSCEPTIBILITY_TO_FRACTURES	HP_INCREASED_SUSCEPTIBILITY_TO_FRACTURES		173	-0.738045	-1.56108	0.00529801	0.547864	1	663	tags=8%, list=5%, signal=8%				HP_ABNORMAL_PROPORTION_OF_CLASS_SWITCHED_MEMORY_B_CELLS	HP_ABNORMAL_PROPORTION_OF_CLASS_SWITCHED_MEMORY_B_CELLS		15	0.81595	1.46121	0.0747663	1	1	1565	tags=40%, list=12%, signal=45%
HP_HYPOKALEMIA	HP_HYPOKALEMIA		45	-0.861035	-1.6103	0.0130719	0.547975	1	480	tags=9%, list=4%, signal=9%				GOBP_POSITIVE_REGULATION_OF_VIRAL_LIFE_CYCLE	GOBP_POSITIVE_REGULATION_OF_VIRAL_LIFE_CYCLE		20	0.779019	1.46104	0.0726392	1	1	215	tags=10%, list=2%, signal=10%
GOBP_LEUKOCYTE_MIGRATION_INVOLVED_IN_INFLAMMATORY_RESPONSE	GOBP_LEUKOCYTE_MIGRATION_INVOLVED_IN_INFLAMMATORY_RESPONSE		17	-0.94687	-1.60467	0.00535714	0.548354	1	56	tags=18%, list=0%, signal=18%				GOBP_CRANIAL_NERVE_MORPHOGENESIS	GOBP_CRANIAL_NERVE_MORPHOGENESIS		19	0.781439	1.46079	0.0628019	1	1	1907	tags=53%, list=15%, signal=62%
GOBP_CARDIAC_CONDUCTION	GOBP_CARDIAC_CONDUCTION		60	-0.819965	-1.57672	0.0185471	0.548497	1	411	tags=8%, list=3%, signal=9%				GOMF_GUANYL_NUCLEOTIDE_EXCHANGE_FACTOR_ACTIVITY	GOMF_GUANYL_NUCLEOTIDE_EXCHANGE_FACTOR_ACTIVITY		206	0.619657	1.45998	0.0592593	1	1	1860	tags=29%, list=14%, signal=33%
HP_METAPHYSEAL_CUPPING	HP_METAPHYSEAL_CUPPING		16	-0.910975	-1.55966	0.0246212	0.548573	1	387	tags=13%, list=3%, signal=13%				GOBP_EXTERNAL_ENCAPSULATING_STRUCTURE_ORGANIZATION	GOBP_EXTERNAL_ENCAPSULATING_STRUCTURE_ORGANIZATION		202	0.606298	1.45959	0.0597015	1	1	497	tags=12%, list=4%, signal=12%
GOBP_LONG_CHAIN_FATTY_ACID_TRANSPORT	GOBP_LONG_CHAIN_FATTY_ACID_TRANSPORT		41	-0.853433	-1.55793	0.0268007	0.548888	1	476	tags=10%, list=4%, signal=10%				GOCC_VOLTAGE_GATED_CALCIUM_CHANNEL_COMPLEX	GOCC_VOLTAGE_GATED_CALCIUM_CHANNEL_COMPLEX		28	0.747862	1.45955	0.057554	1	1	669	tags=18%, list=5%, signal=19%
GOBP_REGULATION_OF_STRIATED_MUSCLE_CONTRACTION	GOBP_REGULATION_OF_STRIATED_MUSCLE_CONTRACTION		58	-0.837342	-1.60709	0.0124805	0.548984	1	369	tags=5%, list=3%, signal=5%				HP_ABNORMAL_T_WAVE	HP_ABNORMAL_T_WAVE		24	0.768962	1.45806	0.0920097	1	1	1739	tags=42%, list=13%, signal=48%
HP_CARDIAC_ARREST	HP_CARDIAC_ARREST		101	-0.766437	-1.52346	0.0284431	0.54925	1	427	tags=5%, list=3%, signal=5%				GOBP_REGULATION_OF_NUCLEASE_ACTIVITY	GOBP_REGULATION_OF_NUCLEASE_ACTIVITY		21	0.790401	1.45804	0.0790698	1	1	1611	tags=38%, list=12%, signal=43%
HP_SMALL_EPIPHYSES	HP_SMALL_EPIPHYSES		16	-0.927437	-1.57379	0.025641	0.54934	1	8	tags=6%, list=0%, signal=6%				GOBP_RESPONSE_TO_ESTROGEN	GOBP_RESPONSE_TO_ESTROGEN		48	0.681119	1.45657	0.0803109	1	1	608	tags=19%, list=5%, signal=20%
HP_APLASIA_HYPOPLASIA_OF_THE_RADIUS	HP_APLASIA_HYPOPLASIA_OF_THE_RADIUS		65	-0.800166	-1.56171	0.0216049	0.549598	1	49	tags=3%, list=0%, signal=3%				GOBP_LENS_MORPHOGENESIS_IN_CAMERA_TYPE_EYE	GOBP_LENS_MORPHOGENESIS_IN_CAMERA_TYPE_EYE		16	0.799128	1.45409	0.0845987	1	1	943	tags=25%, list=7%, signal=27%
HP_RESTRICTIVE_CARDIOMYOPATHY	HP_RESTRICTIVE_CARDIOMYOPATHY		15	-0.925312	-1.55697	0.0202361	0.549882	1	389	tags=27%, list=3%, signal=27%				GOMF_EXTRACELLULAR_LIGAND_GATED_MONOATOMIC_ION_CHANNEL_ACTIVITY	GOMF_EXTRACELLULAR_LIGAND_GATED_MONOATOMIC_ION_CHANNEL_ACTIVITY		18	0.780464	1.45406	0.0855107	1	1	963	tags=33%, list=7%, signal=36%
HP_EXTRAMEDULLARY_HEMATOPOIESIS	HP_EXTRAMEDULLARY_HEMATOPOIESIS		15	-0.932399	-1.56204	0.015873	0.550271	1	389	tags=27%, list=3%, signal=27%				GOBP_PROTEIN_LOCALIZATION_TO_MICROTUBULE	GOBP_PROTEIN_LOCALIZATION_TO_MICROTUBULE		17	0.785514	1.45387	0.0709046	1	1	1011	tags=18%, list=8%, signal=19%
HP_ABNORMALITY_OF_THE_VERTEBRAL_ENDPLATES	HP_ABNORMALITY_OF_THE_VERTEBRAL_ENDPLATES		33	-0.8394	-1.52431	0.0273038	0.550321	1	266	tags=6%, list=2%, signal=6%				GOBP_MITOCHONDRIAL_FUSION	GOBP_MITOCHONDRIAL_FUSION		33	0.732984	1.45215	0.0726817	1	1	113	tags=6%, list=1%, signal=6%
GOBP_REGULATION_OF_ACTION_POTENTIAL	GOBP_REGULATION_OF_ACTION_POTENTIAL		39	-0.841086	-1.57696	0.0180328	0.550379	1	89	tags=5%, list=1%, signal=5%				GOBP_NEURAL_TUBE_FORMATION	GOBP_NEURAL_TUBE_FORMATION		84	0.656754	1.45139	0.0588235	1	1	2063	tags=29%, list=16%, signal=34%
GOBP_HEMOSTASIS	GOBP_HEMOSTASIS		176	-0.753959	-1.5727	0.0085592	0.550566	1	705	tags=8%, list=5%, signal=8%				GOMF_2_OXOGLUTARATE_DEPENDENT_DIOXYGENASE_ACTIVITY	GOMF_2_OXOGLUTARATE_DEPENDENT_DIOXYGENASE_ACTIVITY		54	0.679502	1.45131	0.0753247	1	1	290	tags=6%, list=2%, signal=6%
GOBP_PIGMENT_GRANULE_ORGANIZATION	GOBP_PIGMENT_GRANULE_ORGANIZATION		37	-0.876511	-1.60943	0.022508	0.550651	1	23	tags=3%, list=0%, signal=3%				GOBP_RESPONSE_TO_MONOSACCHARIDE	GOBP_RESPONSE_TO_MONOSACCHARIDE		138	0.6259	1.45037	0.0574324	1	1	0	tags=1%, list=0%, signal=1%
HP_SIDEROBLASTIC_ANEMIA	HP_SIDEROBLASTIC_ANEMIA		34	-0.891042	-1.59912	0.0204778	0.550694	1	7	tags=3%, list=0%, signal=3%				GOBP_POSTSYNAPSE_ASSEMBLY	GOBP_POSTSYNAPSE_ASSEMBLY		23	0.788292	1.45019	0.0839506	1	1	760	tags=13%, list=6%, signal=14%
GOMF_SECONDARY_ACTIVE_TRANSMEMBRANE_TRANSPORTER_ACTIVITY	GOMF_SECONDARY_ACTIVE_TRANSMEMBRANE_TRANSPORTER_ACTIVITY		165	-0.725688	-1.52355	0.0135685	0.550771	1	479	tags=5%, list=4%, signal=6%				GOBP_POSITIVE_REGULATION_OF_TYPE_I_INTERFERON_PRODUCTION	GOBP_POSITIVE_REGULATION_OF_TYPE_I_INTERFERON_PRODUCTION		57	0.678529	1.45016	0.0790191	1	1	1184	tags=18%, list=9%, signal=19%
GOBP_INTERLEUKIN_12_PRODUCTION	GOBP_INTERLEUKIN_12_PRODUCTION		49	-0.82895	-1.55894	0.0195122	0.550817	1	427	tags=10%, list=3%, signal=11%				GOBP_PROTEIN_PROCESSING	GOBP_PROTEIN_PROCESSING		178	0.616541	1.45007	0.0584192	1	1	215	tags=3%, list=2%, signal=3%
GOBP_REGULATION_OF_CELL_MIGRATION_INVOLVED_IN_SPROUTING_ANGIOGENESIS	GOBP_REGULATION_OF_CELL_MIGRATION_INVOLVED_IN_SPROUTING_ANGIOGENESIS		35	-0.829769	-1.52454	0.0392157	0.550863	1	520	tags=23%, list=4%, signal=24%				GOBP_MODIFICATION_OF_SYNAPTIC_STRUCTURE	GOBP_MODIFICATION_OF_SYNAPTIC_STRUCTURE		21	0.768162	1.44929	0.0951219	1	1	444	tags=14%, list=3%, signal=15%
GOMF_INORGANIC_ANION_TRANSMEMBRANE_TRANSPORTER_ACTIVITY	GOMF_INORGANIC_ANION_TRANSMEMBRANE_TRANSPORTER_ACTIVITY		73	-0.776294	-1.52488	0.0389805	0.551012	1	350	tags=5%, list=3%, signal=6%				GOCC_AGGRESOME	GOCC_AGGRESOME		31	0.72837	1.44737	0.0739796	1	1	113	tags=6%, list=1%, signal=6%
GOCC_INNER_MITOCHONDRIAL_MEMBRANE_PROTEIN_COMPLEX	GOCC_INNER_MITOCHONDRIAL_MEMBRANE_PROTEIN_COMPLEX		132	-0.762212	-1.57309	0.0132548	0.551031	1	1781	tags=53%, list=14%, signal=61%				GOBP_ACTIN_FILAMENT_BUNDLE_ORGANIZATION	GOBP_ACTIN_FILAMENT_BUNDLE_ORGANIZATION		146	0.621391	1.44717	0.0728477	1	1	914	tags=15%, list=7%, signal=16%
GOBP_CELLULAR_PIGMENTATION	GOBP_CELLULAR_PIGMENTATION		60	-0.794085	-1.52383	0.0520325	0.551109	1	462	tags=5%, list=4%, signal=5%				GOMF_14_3_3_PROTEIN_BINDING	GOMF_14_3_3_PROTEIN_BINDING		31	0.737792	1.4469	0.0551559	1	1	1476	tags=29%, list=11%, signal=33%
GOBP_LEUKOCYTE_MIGRATION	GOBP_LEUKOCYTE_MIGRATION		289	-0.72272	-1.55802	0.00515464	0.551161	1	565	tags=10%, list=4%, signal=11%				GOBP_FACE_DEVELOPMENT	GOBP_FACE_DEVELOPMENT		35	0.74002	1.44689	0.0847458	1	1	608	tags=17%, list=5%, signal=18%
GOBP_LEUKOCYTE_ACTIVATION_INVOLVED_IN_INFLAMMATORY_RESPONSE	GOBP_LEUKOCYTE_ACTIVATION_INVOLVED_IN_INFLAMMATORY_RESPONSE		39	-0.85039	-1.57165	0.0279605	0.551218	1	421	tags=18%, list=3%, signal=18%				HP_PAIN_INSENSITIVITY	HP_PAIN_INSENSITIVITY		19	0.790239	1.44524	0.0837438	1	1	1097	tags=16%, list=8%, signal=17%
HP_PLEURITIS	HP_PLEURITIS		22	-0.885623	-1.56855	0.0276873	0.551312	1	427	tags=23%, list=3%, signal=23%				HP_BUTTERFLY_VERTEBRAE	HP_BUTTERFLY_VERTEBRAE		15	0.817853	1.44396	0.0569476	1	1	1352	tags=33%, list=10%, signal=37%
GOMF_FIBRONECTIN_BINDING	GOMF_FIBRONECTIN_BINDING		19	-0.935294	-1.60559	0.0100334	0.551503	1	179	tags=21%, list=1%, signal=21%				GOMF_NUCLEAR_RECEPTOR_BINDING	GOMF_NUCLEAR_RECEPTOR_BINDING		125	0.626747	1.44335	0.0726073	1	1	362	tags=5%, list=3%, signal=5%
HP_METAPHYSEAL_DYSPLASIA	HP_METAPHYSEAL_DYSPLASIA		32	-0.858818	-1.57726	0.0205479	0.551616	1	266	tags=9%, list=2%, signal=10%				GOBP_RETROGRADE_AXONAL_TRANSPORT	GOBP_RETROGRADE_AXONAL_TRANSPORT		16	0.802691	1.44323	0.0863636	1	1	727	tags=13%, list=6%, signal=13%
GOBP_PORPHYRIN_CONTAINING_COMPOUND_METABOLIC_PROCESS	GOBP_PORPHYRIN_CONTAINING_COMPOUND_METABOLIC_PROCESS		42	-0.849186	-1.57205	0.0201681	0.551671	1	1022	tags=26%, list=8%, signal=28%				GOMF_METALLOCARBOXYPEPTIDASE_ACTIVITY	GOMF_METALLOCARBOXYPEPTIDASE_ACTIVITY		15	0.815635	1.44096	0.0860927	1	1	30	tags=7%, list=0%, signal=7%
GOBP_NEGATIVE_REGULATION_OF_RNA_CATABOLIC_PROCESS	GOBP_NEGATIVE_REGULATION_OF_RNA_CATABOLIC_PROCESS		69	-0.818924	-1.60137	0.0253353	0.551672	1	437	tags=9%, list=3%, signal=9%				GOBP_INORGANIC_ION_IMPORT_ACROSS_PLASMA_MEMBRANE	GOBP_INORGANIC_ION_IMPORT_ACROSS_PLASMA_MEMBRANE		68	0.662371	1.4395	0.0569801	1	1	1243	tags=22%, list=10%, signal=24%
HP_PALLOR	HP_PALLOR		122	-0.783959	-1.59383	0.00141844	0.551677	1	693	tags=10%, list=5%, signal=10%				GOBP_T_CELL_SELECTION	GOBP_T_CELL_SELECTION		43	0.708054	1.43866	0.0614657	1	1	827	tags=14%, list=6%, signal=15%
GOBP_REGULATION_OF_NEUTROPHIL_MIGRATION	GOBP_REGULATION_OF_NEUTROPHIL_MIGRATION		36	-0.863403	-1.6062	0.020934	0.551725	1	225	tags=11%, list=2%, signal=11%				GOBP_REGULATION_OF_LAMELLIPODIUM_ASSEMBLY	GOBP_REGULATION_OF_LAMELLIPODIUM_ASSEMBLY		34	0.718789	1.43702	0.0843373	1	1	798	tags=9%, list=6%, signal=9%
GOBP_NEGATIVE_REGULATION_OF_EXTRINSIC_APOPTOTIC_SIGNALING_PATHWAY	GOBP_NEGATIVE_REGULATION_OF_EXTRINSIC_APOPTOTIC_SIGNALING_PATHWAY		74	-0.781458	-1.52542	0.0248834	0.55186	1	635	tags=9%, list=5%, signal=10%				GOBP_HORMONE_MEDIATED_SIGNALING_PATHWAY	GOBP_HORMONE_MEDIATED_SIGNALING_PATHWAY		141	0.630635	1.4348	0.0578231	1	1	626	tags=9%, list=5%, signal=9%
GOBP_DEFENSE_RESPONSE_TO_BACTERIUM	GOBP_DEFENSE_RESPONSE_TO_BACTERIUM		156	-0.759494	-1.57021	0.00558659	0.55187	1	641	tags=20%, list=5%, signal=21%				GOMF_CYCLASE_ACTIVITY	GOMF_CYCLASE_ACTIVITY		15	0.787264	1.43282	0.0625	1	1	1110	tags=33%, list=9%, signal=36%
GOBP_CELLULAR_RESPONSE_TO_TOXIC_SUBSTANCE	GOBP_CELLULAR_RESPONSE_TO_TOXIC_SUBSTANCE		84	-0.814876	-1.60492	0.0178571	0.551909	1	1447	tags=35%, list=11%, signal=39%				GOBP_NEGATIVE_REGULATION_OF_RHO_PROTEIN_SIGNAL_TRANSDUCTION	GOBP_NEGATIVE_REGULATION_OF_RHO_PROTEIN_SIGNAL_TRANSDUCTION		20	0.764423	1.43123	0.0640394	1	1	913	tags=15%, list=7%, signal=16%
HP_NEUROINFLAMMATION	HP_NEUROINFLAMMATION		18	-0.889875	-1.52195	0.0469799	0.552037	1	427	tags=22%, list=3%, signal=23%				HP_INFANTILE_SPASMS	HP_INFANTILE_SPASMS		98	0.637605	1.43054	0.0737463	1	1	1458	tags=16%, list=11%, signal=18%
GOBP_REGULATION_OF_HEART_CONTRACTION	GOBP_REGULATION_OF_HEART_CONTRACTION		116	-0.755634	-1.525	0.0307018	0.552329	1	824	tags=11%, list=6%, signal=12%				HP_PATELLAR_DISLOCATION	HP_PATELLAR_DISLOCATION		55	0.701202	1.43046	0.0890052	1	1	1287	tags=16%, list=10%, signal=18%
HP_NEONATAL_HYPERBILIRUBINEMIA	HP_NEONATAL_HYPERBILIRUBINEMIA		16	-0.945445	-1.59545	0.0034662	0.552586	1	389	tags=19%, list=3%, signal=19%				HP_PROLONGED_BLEEDING_TIME	HP_PROLONGED_BLEEDING_TIME		42	0.695986	1.4302	0.0809399	1	1	1222	tags=24%, list=9%, signal=26%
GOMF_COLLAGEN_BINDING	GOMF_COLLAGEN_BINDING		45	-0.84355	-1.56215	0.0321027	0.552641	1	213	tags=16%, list=2%, signal=16%				HP_ABNORMAL_UTERUS_MORPHOLOGY	HP_ABNORMAL_UTERUS_MORPHOLOGY		106	0.649304	1.42883	0.074184	1	1	393	tags=6%, list=3%, signal=6%
HP_ABNORMAL_MYOCARDIUM_MORPHOLOGY	HP_ABNORMAL_MYOCARDIUM_MORPHOLOGY		461	-0.69003	-1.55819	0.00125471	0.552828	1	1221	tags=13%, list=9%, signal=14%				HP_SPINAL_CANAL_STENOSIS	HP_SPINAL_CANAL_STENOSIS		31	0.73041	1.42883	0.0734908	1	1	533	tags=16%, list=4%, signal=17%
GOBP_NEGATIVE_REGULATION_OF_MUSCLE_HYPERTROPHY	GOBP_NEGATIVE_REGULATION_OF_MUSCLE_HYPERTROPHY		24	-0.858221	-1.52214	0.0586146	0.552948	1	606	tags=17%, list=5%, signal=17%				GOBP_MEGAKARYOCYTE_DEVELOPMENT	GOBP_MEGAKARYOCYTE_DEVELOPMENT		22	0.761514	1.42693	0.10181	1	1	187	tags=9%, list=1%, signal=9%
GOBP_POSITIVE_REGULATION_OF_AMIDE_METABOLIC_PROCESS	GOBP_POSITIVE_REGULATION_OF_AMIDE_METABOLIC_PROCESS		143	-0.746711	-1.52556	0.0162722	0.553063	1	890	tags=8%, list=7%, signal=9%				GOBP_POSITIVE_REGULATION_OF_NATURAL_KILLER_CELL_MEDIATED_IMMUNITY	GOBP_POSITIVE_REGULATION_OF_NATURAL_KILLER_CELL_MEDIATED_IMMUNITY		21	0.744363	1.42624	0.0825243	1	1	968	tags=29%, list=7%, signal=31%
GOBP_CHLORIDE_TRANSPORT	GOBP_CHLORIDE_TRANSPORT		59	-0.792866	-1.52142	0.046589	0.553116	1	73	tags=3%, list=1%, signal=3%				HP_ULNAR_DEVIATION_OF_THE_HAND	HP_ULNAR_DEVIATION_OF_THE_HAND		18	0.789716	1.42576	0.106024	1	1	1352	tags=28%, list=10%, signal=31%
GOBP_TRANSFORMING_GROWTH_FACTOR_BETA_PRODUCTION	GOBP_TRANSFORMING_GROWTH_FACTOR_BETA_PRODUCTION		28	-0.87491	-1.59651	0.0250836	0.55339	1	159	tags=11%, list=1%, signal=11%				GOBP_POSTSYNAPTIC_SIGNAL_TRANSDUCTION	GOBP_POSTSYNAPTIC_SIGNAL_TRANSDUCTION		23	0.740163	1.42573	0.0958549	1	1	1093	tags=22%, list=8%, signal=24%
GOBP_PHAGOCYTOSIS_ENGULFMENT	GOBP_PHAGOCYTOSIS_ENGULFMENT		39	-0.846324	-1.56249	0.0268908	0.553498	1	399	tags=10%, list=3%, signal=11%				GOBP_REGULATION_OF_PROTEIN_SUMOYLATION	GOBP_REGULATION_OF_PROTEIN_SUMOYLATION		22	0.752942	1.42548	0.0839695	1	1	681	tags=18%, list=5%, signal=19%
HP_ABNORMALITY_OF_THE_GALLBLADDER	HP_ABNORMALITY_OF_THE_GALLBLADDER		89	-0.812246	-1.59936	0.00894188	0.553624	1	389	tags=6%, list=3%, signal=6%				GOBP_NEURON_PROJECTION_ORGANIZATION	GOBP_NEURON_PROJECTION_ORGANIZATION		73	0.657323	1.42545	0.0948276	1	1	2019	tags=19%, list=16%, signal=23%
HP_APLASIA_HYPOPLASIA_OF_THE_BREASTS	HP_APLASIA_HYPOPLASIA_OF_THE_BREASTS		43	-0.825801	-1.52721	0.0428571	0.55373	1	1085	tags=33%, list=8%, signal=35%				GOBP_HETEROPHILIC_CELL_CELL_ADHESION_VIA_PLASMA_MEMBRANE_CELL_ADHESION_MOLECULES	GOBP_HETEROPHILIC_CELL_CELL_ADHESION_VIA_PLASMA_MEMBRANE_CELL_ADHESION_MOLECULES		24	0.751046	1.42455	0.100686	1	1	508	tags=17%, list=4%, signal=17%
HP_ABNORMAL_BLOOD_TRANSITION_ELEMENT_CATION_CONCENTRATION	HP_ABNORMAL_BLOOD_TRANSITION_ELEMENT_CATION_CONCENTRATION		31	-0.904965	-1.59587	0.00505902	0.553865	1	7	tags=3%, list=0%, signal=3%				GOBP_NUCLEOLUS_ORGANIZATION	GOBP_NUCLEOLUS_ORGANIZATION		18	0.797118	1.42425	0.0774487	1	1	66	tags=6%, list=1%, signal=6%
GOBP_CARDIAC_MUSCLE_CONTRACTION	GOBP_CARDIAC_MUSCLE_CONTRACTION		82	-0.813223	-1.59996	0.00909091	0.553937	1	369	tags=4%, list=3%, signal=4%				GOMF_SERINE_HYDROLASE_ACTIVITY	GOMF_SERINE_HYDROLASE_ACTIVITY		96	0.645825	1.42278	0.0637681	1	1	215	tags=8%, list=2%, signal=8%
GOBP_NEGATIVE_REGULATION_OF_OXIDOREDUCTASE_ACTIVITY	GOBP_NEGATIVE_REGULATION_OF_OXIDOREDUCTASE_ACTIVITY		17	-0.901587	-1.56865	0.0320405	0.553987	1	175	tags=18%, list=1%, signal=18%				GOBP_DEMETHYLATION	GOBP_DEMETHYLATION		52	0.679192	1.42277	0.0752688	1	1	2058	tags=27%, list=16%, signal=32%
GOCC_INTERCELLULAR_BRIDGE	GOCC_INTERCELLULAR_BRIDGE		78	-0.781997	-1.56906	0.0258359	0.554321	1	1085	tags=15%, list=8%, signal=17%				GOBP_REGULATION_OF_RESPONSE_TO_TUMOR_CELL	GOBP_REGULATION_OF_RESPONSE_TO_TUMOR_CELL		16	0.779874	1.42198	0.0981308	1	1	829	tags=25%, list=6%, signal=27%
GOBP_REGULATION_OF_SUBSTRATE_ADHESION_DEPENDENT_CELL_SPREADING	GOBP_REGULATION_OF_SUBSTRATE_ADHESION_DEPENDENT_CELL_SPREADING		48	-0.858133	-1.59694	0.0117057	0.554556	1	4	tags=2%, list=0%, signal=2%				GOBP_NEGATIVE_REGULATION_OF_ACTIN_FILAMENT_BUNDLE_ASSEMBLY	GOBP_NEGATIVE_REGULATION_OF_ACTIN_FILAMENT_BUNDLE_ASSEMBLY		29	0.721314	1.42184	0.0753247	1	1	909	tags=28%, list=7%, signal=30%
GOBP_NEGATIVE_REGULATION_OF_CELL_JUNCTION_ASSEMBLY	GOBP_NEGATIVE_REGULATION_OF_CELL_JUNCTION_ASSEMBLY		25	-0.860343	-1.52563	0.0224525	0.554678	1	172	tags=12%, list=1%, signal=12%				GOBP_REGULATION_OF_RESPONSE_TO_EXTRACELLULAR_STIMULUS	GOBP_REGULATION_OF_RESPONSE_TO_EXTRACELLULAR_STIMULUS		17	0.776917	1.41993	0.0939759	1	1	1254	tags=18%, list=10%, signal=20%
HP_CUPPED_RIBS	HP_CUPPED_RIBS		21	-0.886766	-1.56274	0.0328407	0.554752	1	259	tags=10%, list=2%, signal=10%				GOMF_ADENYLYLTRANSFERASE_ACTIVITY	GOMF_ADENYLYLTRANSFERASE_ACTIVITY		27	0.732172	1.4196	0.0738916	1	1	590	tags=11%, list=5%, signal=12%
HP_HYPOCHROMIC_ANEMIA	HP_HYPOCHROMIC_ANEMIA		45	-0.835209	-1.56766	0.0246305	0.554919	1	146	tags=4%, list=1%, signal=4%				GOCC_CALCIUM_CHANNEL_COMPLEX	GOCC_CALCIUM_CHANNEL_COMPLEX		44	0.68729	1.4194	0.0899743	1	1	1088	tags=20%, list=8%, signal=22%
HP_JAUNDICE	HP_JAUNDICE		170	-0.756688	-1.56625	0.00548697	0.555197	1	668	tags=8%, list=5%, signal=9%				GOBP_POSITIVE_REGULATION_OF_TYPE_I_INTERFERON_MEDIATED_SIGNALING_PATHWAY	GOBP_POSITIVE_REGULATION_OF_TYPE_I_INTERFERON_MEDIATED_SIGNALING_PATHWAY		17	0.774289	1.41688	0.0760626	1	1	1935	tags=47%, list=15%, signal=55%
HP_SEROSITIS	HP_SEROSITIS		59	-0.821654	-1.57022	0.024	0.555309	1	943	tags=24%, list=7%, signal=25%				GOBP_MICROVILLUS_ORGANIZATION	GOBP_MICROVILLUS_ORGANIZATION		24	0.725356	1.41594	0.0902439	1	1	1638	tags=33%, list=13%, signal=38%
GOBP_NEGATIVE_REGULATION_OF_NUCLEOTIDE_METABOLIC_PROCESS	GOBP_NEGATIVE_REGULATION_OF_NUCLEOTIDE_METABOLIC_PROCESS		20	-0.873376	-1.52724	0.0388693	0.555695	1	2	tags=5%, list=0%, signal=5%				GOBP_REGULATION_OF_AUTOPHAGOSOME_MATURATION	GOBP_REGULATION_OF_AUTOPHAGOSOME_MATURATION		16	0.780701	1.41538	0.102975	1	1	1795	tags=50%, list=14%, signal=58%
GOBP_REGULATION_OF_FATTY_ACID_TRANSPORT	GOBP_REGULATION_OF_FATTY_ACID_TRANSPORT		23	-0.894384	-1.56928	0.0279605	0.556029	1	913	tags=30%, list=7%, signal=33%				GOBP_MORPHOGENESIS_OF_EMBRYONIC_EPITHELIUM	GOBP_MORPHOGENESIS_OF_EMBRYONIC_EPITHELIUM		103	0.638204	1.41509	0.0809061	1	1	814	tags=16%, list=6%, signal=16%
GOCC_PROTEIN_DNA_COMPLEX	GOCC_PROTEIN_DNA_COMPLEX		169	-0.763551	-1.60211	0.00560224	0.556136	1	1428	tags=29%, list=11%, signal=32%				HP_DISSEMINATED_INTRAVASCULAR_COAGULATION	HP_DISSEMINATED_INTRAVASCULAR_COAGULATION		24	0.718685	1.41377	0.108491	1	1	1185	tags=21%, list=9%, signal=23%
HP_THROMBOEMBOLISM	HP_THROMBOEMBOLISM		18	-0.937511	-1.59389	0.0104167	0.556183	1	2	tags=6%, list=0%, signal=6%				GOCC_PRESYNAPSE	GOCC_PRESYNAPSE		365	0.561761	1.41373	0.0508475	1	1	987	tags=14%, list=8%, signal=14%
GOBP_POSITIVE_REGULATION_OF_APOPTOTIC_SIGNALING_PATHWAY	GOBP_POSITIVE_REGULATION_OF_APOPTOTIC_SIGNALING_PATHWAY		114	-0.796683	-1.60146	0.0130624	0.556445	1	406	tags=6%, list=3%, signal=6%				HP_AQUEDUCTAL_STENOSIS	HP_AQUEDUCTAL_STENOSIS		20	0.762543	1.41277	0.0929095	1	1	1614	tags=30%, list=12%, signal=34%
HP_ABNORMALITY_OF_THE_COMMON_COAGULATION_PATHWAY	HP_ABNORMALITY_OF_THE_COMMON_COAGULATION_PATHWAY		51	-0.789309	-1.52568	0.0380952	0.556468	1	499	tags=12%, list=4%, signal=12%				GOBP_CARBOHYDRATE_HOMEOSTASIS	GOBP_CARBOHYDRATE_HOMEOSTASIS		164	0.593491	1.41174	0.0756014	1	1	0	tags=1%, list=0%, signal=1%
GOBP_SUPEROXIDE_METABOLIC_PROCESS	GOBP_SUPEROXIDE_METABOLIC_PROCESS		51	-0.83575	-1.60267	0.0228013	0.556568	1	651	tags=24%, list=5%, signal=25%				GOBP_DEFENSE_RESPONSE_TO_SYMBIONT	GOBP_DEFENSE_RESPONSE_TO_SYMBIONT		227	0.58041	1.41067	0.04947	1	1	1420	tags=19%, list=11%, signal=21%
GOBP_WOUND_HEALING	GOBP_WOUND_HEALING		324	-0.709903	-1.56653	0.0012987	0.556578	1	705	tags=10%, list=5%, signal=10%				HP_CENTRAL_SLEEP_APNEA	HP_CENTRAL_SLEEP_APNEA		17	0.778078	1.40867	0.1	1	1	393	tags=18%, list=3%, signal=18%
GOBP_POSITIVE_REGULATION_OF_EPITHELIAL_CELL_APOPTOTIC_PROCESS	GOBP_POSITIVE_REGULATION_OF_EPITHELIAL_CELL_APOPTOTIC_PROCESS		27	-0.892386	-1.60026	0.0200669	0.556645	1	219	tags=7%, list=2%, signal=8%				GOBP_POSITIVE_REGULATION_OF_FAT_CELL_DIFFERENTIATION	GOBP_POSITIVE_REGULATION_OF_FAT_CELL_DIFFERENTIATION		50	0.674238	1.40694	0.0693333	1	1	187	tags=8%, list=1%, signal=8%
GOBP_LEUKOCYTE_ADHESION_TO_VASCULAR_ENDOTHELIAL_CELL	GOBP_LEUKOCYTE_ADHESION_TO_VASCULAR_ENDOTHELIAL_CELL		40	-0.83935	-1.52598	0.0277325	0.556757	1	392	tags=18%, list=3%, signal=18%				GOBP_NEGATIVE_REGULATION_OF_GTPASE_ACTIVITY	GOBP_NEGATIVE_REGULATION_OF_GTPASE_ACTIVITY		30	0.711569	1.40576	0.0909091	1	1	2158	tags=30%, list=17%, signal=36%
GOBP_HEART_PROCESS	GOBP_HEART_PROCESS		147	-0.740931	-1.5273	0.0206186	0.557421	1	824	tags=10%, list=6%, signal=10%				GOBP_REPRODUCTIVE_BEHAVIOR	GOBP_REPRODUCTIVE_BEHAVIOR		17	0.781476	1.4055	0.0852018	1	1	502	tags=24%, list=4%, signal=24%
GOBP_KILLING_OF_CELLS_OF_ANOTHER_ORGANISM	GOBP_KILLING_OF_CELLS_OF_ANOTHER_ORGANISM		18	-0.904346	-1.56278	0.0184564	0.557697	1	845	tags=39%, list=7%, signal=42%				GOBP_TRANSCRIPTION_INITIATION_COUPLED_CHROMATIN_REMODELING	GOBP_TRANSCRIPTION_INITIATION_COUPLED_CHROMATIN_REMODELING		25	0.741695	1.40513	0.108108	1	1	78	tags=8%, list=1%, signal=8%
GOBP_DEFENSE_RESPONSE_TO_GRAM_NEGATIVE_BACTERIUM	GOBP_DEFENSE_RESPONSE_TO_GRAM_NEGATIVE_BACTERIUM		35	-0.842357	-1.5195	0.0481728	0.557924	1	749	tags=37%, list=6%, signal=39%				GOBP_PALLIUM_DEVELOPMENT	GOBP_PALLIUM_DEVELOPMENT		126	0.609678	1.40511	0.0807018	1	1	246	tags=5%, list=2%, signal=5%
GOBP_PROTEIN_DNA_COMPLEX_SUBUNIT_ORGANIZATION	GOBP_PROTEIN_DNA_COMPLEX_SUBUNIT_ORGANIZATION		206	-0.734763	-1.56545	0.00416667	0.557982	1	1176	tags=23%, list=9%, signal=25%				HP_EPILEPTIC_SPASM	HP_EPILEPTIC_SPASM		130	0.617935	1.40344	0.0887372	1	1	1535	tags=16%, list=12%, signal=18%
HP_VASCULAR_TORTUOSITY	HP_VASCULAR_TORTUOSITY		17	-0.924306	-1.57034	0.0198198	0.55813	1	17	tags=6%, list=0%, signal=6%				GOCC_POSTSYNAPTIC_SPECIALIZATION_MEMBRANE	GOCC_POSTSYNAPTIC_SPECIALIZATION_MEMBRANE		60	0.623637	1.40337	0.0659026	1	1	388	tags=8%, list=3%, signal=9%
GOMF_OXIDOREDUCTASE_ACTIVITY_ACTING_ON_SINGLE_DONORS_WITH_INCORPORATION_OF_MOLECULAR_OXYGEN	GOMF_OXIDOREDUCTASE_ACTIVITY_ACTING_ON_SINGLE_DONORS_WITH_INCORPORATION_OF_MOLECULAR_OXYGEN		15	-0.93246	-1.59713	0.0105263	0.558165	1	542	tags=33%, list=4%, signal=35%				GOBP_EPITHELIAL_TUBE_FORMATION	GOBP_EPITHELIAL_TUBE_FORMATION		96	0.638988	1.4032	0.0628571	1	1	814	tags=18%, list=6%, signal=19%
GOMF_MODIFIED_AMINO_ACID_BINDING	GOMF_MODIFIED_AMINO_ACID_BINDING		47	-0.820497	-1.5636	0.0388199	0.558316	1	729	tags=13%, list=6%, signal=13%				HP_ABNORMAL_CIRCULATING_FOLLICLE_STIMULATING_HORMONE_CONCENTRATION	HP_ABNORMAL_CIRCULATING_FOLLICLE_STIMULATING_HORMONE_CONCENTRATION		45	0.684665	1.40287	0.0890585	1	1	30	tags=4%, list=0%, signal=4%
HP_PERICARDITIS	HP_PERICARDITIS		27	-0.873166	-1.52968	0.0287648	0.55833	1	943	tags=30%, list=7%, signal=32%				HP_ABNORMAL_RENAL_VASCULAR_MORPHOLOGY	HP_ABNORMAL_RENAL_VASCULAR_MORPHOLOGY		22	0.773446	1.40224	0.105793	1	1	777	tags=23%, list=6%, signal=24%
HP_PYELONEPHRITIS	HP_PYELONEPHRITIS		15	-0.916575	-1.52929	0.0273723	0.558538	1	17	tags=7%, list=0%, signal=7%				HP_UPPER_EXTREMITY_JOINT_DISLOCATION	HP_UPPER_EXTREMITY_JOINT_DISLOCATION		69	0.636448	1.4019	0.0824176	1	1	280	tags=7%, list=2%, signal=7%
HP_IRREGULAR_VERTEBRAL_ENDPLATES	HP_IRREGULAR_VERTEBRAL_ENDPLATES		27	-0.8563	-1.52602	0.0483592	0.558618	1	266	tags=7%, list=2%, signal=8%				HP_NON_SMALL_CELL_LUNG_CARCINOMA	HP_NON_SMALL_CELL_LUNG_CARCINOMA		19	0.735652	1.40183	0.106329	1	1	1942	tags=26%, list=15%, signal=31%
GOBP_REGULATION_OF_BLOOD_CIRCULATION	GOBP_REGULATION_OF_BLOOD_CIRCULATION		141	-0.74004	-1.51902	0.0219619	0.558873	1	673	tags=9%, list=5%, signal=10%				HP_ESOPHAGEAL_STENOSIS	HP_ESOPHAGEAL_STENOSIS		24	0.737501	1.4017	0.0962963	1	1	283	tags=13%, list=2%, signal=13%
GOBP_NEUTROPHIL_CHEMOTAXIS	GOBP_NEUTROPHIL_CHEMOTAXIS		68	-0.785532	-1.51999	0.025641	0.55907	1	411	tags=18%, list=3%, signal=18%				HP_BROAD_METACARPALS	HP_BROAD_METACARPALS		15	0.796727	1.40155	0.073991	1	1	1028	tags=33%, list=8%, signal=36%
GOBP_REGULATION_OF_TRANSLATIONAL_INITIATION	GOBP_REGULATION_OF_TRANSLATIONAL_INITIATION		78	-0.772163	-1.52736	0.0200927	0.559144	1	110	tags=3%, list=1%, signal=3%				HP_THIN_BONY_CORTEX	HP_THIN_BONY_CORTEX		19	0.758333	1.39906	0.0957944	1	1	2180	tags=42%, list=17%, signal=51%
GOBP_ATP_SYNTHESIS_COUPLED_ELECTRON_TRANSPORT	GOBP_ATP_SYNTHESIS_COUPLED_ELECTRON_TRANSPORT		82	-0.773401	-1.52988	0.0290965	0.559266	1	1759	tags=55%, list=14%, signal=63%				GOBP_REGULATION_OF_RAS_PROTEIN_SIGNAL_TRANSDUCTION	GOBP_REGULATION_OF_RAS_PROTEIN_SIGNAL_TRANSDUCTION		158	0.607248	1.39893	0.0866426	1	1	1114	tags=16%, list=9%, signal=17%
GOBP_COLLAGEN_CATABOLIC_PROCESS	GOBP_COLLAGEN_CATABOLIC_PROCESS		31	-0.822504	-1.51957	0.0439367	0.559482	1	124	tags=13%, list=1%, signal=13%				GOMF_MANGANESE_ION_BINDING	GOMF_MANGANESE_ION_BINDING		57	0.659948	1.39859	0.0788732	1	1	891	tags=7%, list=7%, signal=8%
GOBP_NEGATIVE_REGULATION_OF_SMOOTH_MUSCLE_CELL_PROLIFERATION	GOBP_NEGATIVE_REGULATION_OF_SMOOTH_MUSCLE_CELL_PROLIFERATION		45	-0.831549	-1.56434	0.0334395	0.559527	1	635	tags=18%, list=5%, signal=19%				HP_HIGH_MYOPIA	HP_HIGH_MYOPIA		59	0.65605	1.39745	0.097035	1	1	611	tags=12%, list=5%, signal=12%
GOBP_NECROTIC_CELL_DEATH	GOBP_NECROTIC_CELL_DEATH		57	-0.829129	-1.56657	0.0349761	0.559658	1	242	tags=4%, list=2%, signal=4%				HP_ABNORMAL_B_CELL_SUBSET_DISTRIBUTION	HP_ABNORMAL_B_CELL_SUBSET_DISTRIBUTION		25	0.727311	1.39572	0.0951219	1	1	1565	tags=40%, list=12%, signal=45%
GOBP_NITRIC_OXIDE_MEDIATED_SIGNAL_TRANSDUCTION	GOBP_NITRIC_OXIDE_MEDIATED_SIGNAL_TRANSDUCTION		15	-0.90539	-1.52861	0.034662	0.560272	1	651	tags=33%, list=5%, signal=35%				GOBP_TELENCEPHALON_DEVELOPMENT	GOBP_TELENCEPHALON_DEVELOPMENT		185	0.600989	1.39533	0.0719697	1	1	390	tags=7%, list=3%, signal=7%
GOBP_REGULATION_OF_NITRIC_OXIDE_METABOLIC_PROCESS	GOBP_REGULATION_OF_NITRIC_OXIDE_METABOLIC_PROCESS		46	-0.808527	-1.52753	0.0381558	0.560304	1	845	tags=24%, list=7%, signal=25%				GOBP_REGULATION_OF_DNA_METHYLATION_DEPENDENT_HETEROCHROMATIN_FORMATION	GOBP_REGULATION_OF_DNA_METHYLATION_DEPENDENT_HETEROCHROMATIN_FORMATION		16	0.770137	1.39492	0.0936768	1	1	852	tags=13%, list=7%, signal=13%
GOMF_PHOSPHATIDYLSERINE_BINDING	GOMF_PHOSPHATIDYLSERINE_BINDING		35	-0.838085	-1.52785	0.0402685	0.560363	1	383	tags=9%, list=3%, signal=9%				HP_CUTANEOUS_FINGER_SYNDACTYLY	HP_CUTANEOUS_FINGER_SYNDACTYLY		20	0.742301	1.39454	0.10628	1	1	508	tags=15%, list=4%, signal=16%
HP_DISTAL_LOWER_LIMB_AMYOTROPHY	HP_DISTAL_LOWER_LIMB_AMYOTROPHY		32	-0.854585	-1.56285	0.0325733	0.560406	1	110	tags=9%, list=1%, signal=9%				GOBP_STEM_CELL_DIVISION	GOBP_STEM_CELL_DIVISION		22	0.760155	1.39447	0.0987654	1	1	904	tags=9%, list=7%, signal=10%
GOBP_REACTIVE_NITROGEN_SPECIES_METABOLIC_PROCESS	GOBP_REACTIVE_NITROGEN_SPECIES_METABOLIC_PROCESS		59	-0.803471	-1.56371	0.0231125	0.56069	1	845	tags=24%, list=7%, signal=25%				GOBP_MYOBLAST_FUSION	GOBP_MYOBLAST_FUSION		31	0.719496	1.39446	0.102506	1	1	1653	tags=29%, list=13%, signal=33%
HP_SYNOVITIS	HP_SYNOVITIS		15	-0.901805	-1.53366	0.0248092	0.560857	1	420	tags=13%, list=3%, signal=14%				GOBP_SYNCYTIUM_FORMATION	GOBP_SYNCYTIUM_FORMATION		42	0.68027	1.39401	0.107417	1	1	1653	tags=24%, list=13%, signal=27%
HP_ABNORMAL_MORPHOLOGY_OF_THE_CHOROIDAL_VASCULATURE	HP_ABNORMAL_MORPHOLOGY_OF_THE_CHOROIDAL_VASCULATURE		17	-0.913696	-1.53184	0.0172712	0.560937	1	82	tags=12%, list=1%, signal=12%				GOBP_REGULATION_OF_INTRACELLULAR_STEROID_HORMONE_RECEPTOR_SIGNALING_PATHWAY	GOBP_REGULATION_OF_INTRACELLULAR_STEROID_HORMONE_RECEPTOR_SIGNALING_PATHWAY		63	0.654061	1.39372	0.104	1	1	576	tags=6%, list=4%, signal=7%
GOBP_POSITIVE_REGULATION_OF_MYELOID_LEUKOCYTE_MEDIATED_IMMUNITY	GOBP_POSITIVE_REGULATION_OF_MYELOID_LEUKOCYTE_MEDIATED_IMMUNITY		21	-0.874614	-1.53145	0.0376068	0.561019	1	368	tags=14%, list=3%, signal=15%				HP_ABNORMALITY_OF_THE_ODONTOID_PROCESS	HP_ABNORMALITY_OF_THE_ODONTOID_PROCESS		27	0.72738	1.39346	0.0924171	1	1	1497	tags=22%, list=12%, signal=25%
HP_VENOUS_THROMBOSIS	HP_VENOUS_THROMBOSIS		61	-0.834008	-1.59392	0.0128411	0.561066	1	668	tags=15%, list=5%, signal=15%				HP_ABNORMAL_AUTONOMIC_NERVOUS_SYSTEM_PHYSIOLOGY	HP_ABNORMAL_AUTONOMIC_NERVOUS_SYSTEM_PHYSIOLOGY		91	0.62292	1.39166	0.10479	1	1	610	tags=11%, list=5%, signal=11%
GOBP_FATTY_ACID_TRANSPORT	GOBP_FATTY_ACID_TRANSPORT		64	-0.811376	-1.53903	0.0288462	0.56112	1	913	tags=17%, list=7%, signal=18%				GOMF_HISTONE_H4_ACETYLTRANSFERASE_ACTIVITY	GOMF_HISTONE_H4_ACETYLTRANSFERASE_ACTIVITY		22	0.735483	1.39143	0.0862944	1	1	390	tags=9%, list=3%, signal=9%
GOBP_DEFENSE_RESPONSE_TO_GRAM_POSITIVE_BACTERIUM	GOBP_DEFENSE_RESPONSE_TO_GRAM_POSITIVE_BACTERIUM		66	-0.801166	-1.52992	0.028169	0.561249	1	774	tags=23%, list=6%, signal=24%				HP_ELEVATED_CIRCULATING_FOLLICLE_STIMULATING_HORMONE_LEVEL	HP_ELEVATED_CIRCULATING_FOLLICLE_STIMULATING_HORMONE_LEVEL		29	0.728505	1.39095	0.1175	1	1	1069	tags=14%, list=8%, signal=15%
GOBP_MONOATOMIC_ANION_TRANSPORT	GOBP_MONOATOMIC_ANION_TRANSPORT		79	-0.781736	-1.53551	0.0231125	0.561664	1	73	tags=4%, list=1%, signal=4%				GOBP_REGULATION_OF_LAMELLIPODIUM_ORGANIZATION	GOBP_REGULATION_OF_LAMELLIPODIUM_ORGANIZATION		44	0.67196	1.39092	0.0888325	1	1	798	tags=9%, list=6%, signal=10%
GOMF_PROTEIN_DISULFIDE_ISOMERASE_ACTIVITY	GOMF_PROTEIN_DISULFIDE_ISOMERASE_ACTIVITY		19	-0.870525	-1.51786	0.0471869	0.561682	1	41	tags=5%, list=0%, signal=5%				HP_ABNORMAL_CEREBRAL_ARTERY_MORPHOLOGY	HP_ABNORMAL_CEREBRAL_ARTERY_MORPHOLOGY		61	0.647172	1.38944	0.0913979	1	1	881	tags=18%, list=7%, signal=19%
GOBP_RESPONSE_TO_AMYLOID_BETA	GOBP_RESPONSE_TO_AMYLOID_BETA		39	-0.825222	-1.53205	0.0361248	0.561747	1	180	tags=8%, list=1%, signal=8%				GOMF_NUCLEAR_VITAMIN_D_RECEPTOR_BINDING	GOMF_NUCLEAR_VITAMIN_D_RECEPTOR_BINDING		15	0.776544	1.38933	0.130952	1	1	38	tags=7%, list=0%, signal=7%
GOBP_EMBRYO_IMPLANTATION	GOBP_EMBRYO_IMPLANTATION		38	-0.843753	-1.53391	0.0355987	0.561787	1	134	tags=16%, list=1%, signal=16%				HP_DILATATION_OF_THE_CEREBRAL_ARTERY	HP_DILATATION_OF_THE_CEREBRAL_ARTERY		40	0.688299	1.38913	0.109726	1	1	881	tags=18%, list=7%, signal=19%
GOBP_REGULATION_OF_ATP_METABOLIC_PROCESS	GOBP_REGULATION_OF_ATP_METABOLIC_PROCESS		66	-0.776235	-1.53278	0.0341085	0.561924	1	181	tags=3%, list=1%, signal=3%				HP_HYPOPLASIA_OF_THE_ODONTOID_PROCESS	HP_HYPOPLASIA_OF_THE_ODONTOID_PROCESS		24	0.738248	1.38841	0.117647	1	1	1497	tags=25%, list=12%, signal=28%
GOBP_PIGMENT_METABOLIC_PROCESS	GOBP_PIGMENT_METABOLIC_PROCESS		52	-0.816163	-1.52794	0.0257649	0.561986	1	1022	tags=19%, list=8%, signal=21%				GOBP_CELLULAR_COMPONENT_DISASSEMBLY	GOBP_CELLULAR_COMPONENT_DISASSEMBLY		421	0.562553	1.38571	0.0490196	1	1	598	tags=6%, list=5%, signal=6%
HP_ABNORMAL_CIRCULATING_NITROGEN_COMPOUND_CONCENTRATION	HP_ABNORMAL_CIRCULATING_NITROGEN_COMPOUND_CONCENTRATION		135	-0.749786	-1.55441	0.00726744	0.562021	1	692	tags=6%, list=5%, signal=6%				GOBP_RESPONSE_TO_CARBOHYDRATE	GOBP_RESPONSE_TO_CARBOHYDRATE		161	0.581708	1.38549	0.0987654	1	1	0	tags=1%, list=0%, signal=1%
GOBP_EPIDERMIS_MORPHOGENESIS	GOBP_EPIDERMIS_MORPHOGENESIS		15	-0.912088	-1.51611	0.0368932	0.562036	1	196	tags=13%, list=2%, signal=14%				GOBP_POSITIVE_REGULATION_OF_AMINO_ACID_TRANSPORT	GOBP_POSITIVE_REGULATION_OF_AMINO_ACID_TRANSPORT		16	0.766656	1.3846	0.128378	1	1	1730	tags=25%, list=13%, signal=29%
HP_DISTAL_UPPER_LIMB_MUSCLE_WEAKNESS	HP_DISTAL_UPPER_LIMB_MUSCLE_WEAKNESS		24	-0.844672	-1.51539	0.0511073	0.562183	1	93	tags=8%, list=1%, signal=8%				GOBP_DIGESTIVE_TRACT_MORPHOGENESIS	GOBP_DIGESTIVE_TRACT_MORPHOGENESIS		22	0.723078	1.38266	0.112412	1	1	16	tags=5%, list=0%, signal=5%
HP_SKIN_RASH	HP_SKIN_RASH		121	-0.751406	-1.53579	0.020558	0.56231	1	673	tags=16%, list=5%, signal=16%				GOBP_REGULATION_OF_DENDRITE_EXTENSION	GOBP_REGULATION_OF_DENDRITE_EXTENSION		15	0.769395	1.38261	0.118943	1	1	113	tags=7%, list=1%, signal=7%
GOBP_CELLULAR_RESPONSE_TO_HEAT	GOBP_CELLULAR_RESPONSE_TO_HEAT		55	-0.816776	-1.56442	0.0319489	0.56238	1	225	tags=5%, list=2%, signal=6%				GOBP_REGULATION_OF_NEURON_MIGRATION	GOBP_REGULATION_OF_NEURON_MIGRATION		27	0.696715	1.38232	0.097619	1	1	2481	tags=41%, list=19%, signal=50%
GOBP_POSITIVE_REGULATION_OF_COAGULATION	GOBP_POSITIVE_REGULATION_OF_COAGULATION		18	-0.892371	-1.53231	0.042735	0.562404	1	13	tags=6%, list=0%, signal=6%				GOMF_L_ASCORBIC_ACID_BINDING	GOMF_L_ASCORBIC_ACID_BINDING		18	0.759466	1.38208	0.111872	1	1	19	tags=6%, list=0%, signal=6%
GOBP_IRON_ION_HOMEOSTASIS	GOBP_IRON_ION_HOMEOSTASIS		70	-0.773764	-1.53919	0.0219436	0.56246	1	709	tags=16%, list=5%, signal=17%				GOBP_SCHWANN_CELL_DEVELOPMENT	GOBP_SCHWANN_CELL_DEVELOPMENT		21	0.743309	1.3809	0.104651	1	1	1906	tags=43%, list=15%, signal=50%
GOBP_REGULATION_OF_GLYCOLYTIC_PROCESS	GOBP_REGULATION_OF_GLYCOLYTIC_PROCESS		45	-0.818876	-1.53412	0.0308442	0.562712	1	181	tags=4%, list=1%, signal=4%				GOMF_PROTEIN_PHOSPHATASE_1_BINDING	GOMF_PROTEIN_PHOSPHATASE_1_BINDING		16	0.76466	1.38055	0.12605	1	1	114	tags=6%, list=1%, signal=6%
HP_ABNORMAL_MEAN_CORPUSCULAR_HEMOGLOBIN_CONCENTRATION	HP_ABNORMAL_MEAN_CORPUSCULAR_HEMOGLOBIN_CONCENTRATION		18	-0.914352	-1.53609	0.0324786	0.56274	1	389	tags=28%, list=3%, signal=29%				GOCC_AUTOPHAGOSOME	GOCC_AUTOPHAGOSOME		106	0.613894	1.37992	0.0982143	1	1	2374	tags=30%, list=18%, signal=37%
GOBP_REGULATION_OF_LEUKOCYTE_MIGRATION	GOBP_REGULATION_OF_LEUKOCYTE_MIGRATION		171	-0.731733	-1.53299	0.00847458	0.562822	1	540	tags=9%, list=4%, signal=9%				GOBP_PROTEIN_MATURATION	GOBP_PROTEIN_MATURATION		253	0.566175	1.37851	0.0632411	1	1	215	tags=2%, list=2%, signal=2%
GOBP_POSITIVE_REGULATION_OF_SMOOTH_MUSCLE_CONTRACTION	GOBP_POSITIVE_REGULATION_OF_SMOOTH_MUSCLE_CONTRACTION		15	-0.891228	-1.51559	0.0299625	0.562998	1	673	tags=27%, list=5%, signal=28%				GOBP_SYNAPTIC_VESICLE_LOCALIZATION	GOBP_SYNAPTIC_VESICLE_LOCALIZATION		43	0.687981	1.37812	0.119114	1	1	315	tags=7%, list=2%, signal=7%
GOBP_CELL_MIGRATION_INVOLVED_IN_SPROUTING_ANGIOGENESIS	GOBP_CELL_MIGRATION_INVOLVED_IN_SPROUTING_ANGIOGENESIS		48	-0.822259	-1.52997	0.0343699	0.563114	1	520	tags=19%, list=4%, signal=19%				HP_LIMB_PAIN	HP_LIMB_PAIN		34	0.68719	1.37806	0.115183	1	1	533	tags=12%, list=4%, signal=12%
GOBP_REGULATION_OF_EXTRINSIC_APOPTOTIC_SIGNALING_PATHWAY_VIA_DEATH_DOMAIN_RECEPTORS	GOBP_REGULATION_OF_EXTRINSIC_APOPTOTIC_SIGNALING_PATHWAY_VIA_DEATH_DOMAIN_RECEPTORS		37	-0.822266	-1.51793	0.0462329	0.563194	1	787	tags=16%, list=6%, signal=17%				GOBP_CYTOKINE_PRODUCTION_INVOLVED_IN_INFLAMMATORY_RESPONSE	GOBP_CYTOKINE_PRODUCTION_INVOLVED_IN_INFLAMMATORY_RESPONSE		42	0.668864	1.37802	0.103064	1	1	1218	tags=17%, list=9%, signal=18%
HP_ANOREXIA	HP_ANOREXIA		85	-0.774174	-1.53443	0.0217054	0.563203	1	725	tags=12%, list=6%, signal=12%				HP_DEVIATION_OF_THE_HALLUX	HP_DEVIATION_OF_THE_HALLUX		62	0.652625	1.37796	0.102302	1	1	1098	tags=16%, list=8%, signal=18%
GOCC_BLOOD_MICROPARTICLE	GOCC_BLOOD_MICROPARTICLE		62	-0.804785	-1.53483	0.0265625	0.563312	1	368	tags=10%, list=3%, signal=10%				GOBP_CARDIAC_MUSCLE_TISSUE_MORPHOGENESIS	GOBP_CARDIAC_MUSCLE_TISSUE_MORPHOGENESIS		32	0.691529	1.37638	0.125926	1	1	482	tags=13%, list=4%, signal=13%
GOBP_POSITIVE_REGULATION_OF_BLOOD_VESSEL_ENDOTHELIAL_CELL_MIGRATION	GOBP_POSITIVE_REGULATION_OF_BLOOD_VESSEL_ENDOTHELIAL_CELL_MIGRATION		48	-0.800257	-1.51688	0.0476948	0.563484	1	520	tags=17%, list=4%, signal=17%				HP_TRIANGULAR_MOUTH	HP_TRIANGULAR_MOUTH		15	0.764912	1.37504	0.125285	1	1	1225	tags=33%, list=9%, signal=37%
GOBP_REGULATION_OF_MACROPHAGE_CHEMOTAXIS	GOBP_REGULATION_OF_MACROPHAGE_CHEMOTAXIS		21	-0.885627	-1.51618	0.0383212	0.563558	1	540	tags=19%, list=4%, signal=20%				HP_ASPIRATION	HP_ASPIRATION		21	0.73158	1.37435	0.128788	1	1	2213	tags=33%, list=17%, signal=40%
HP_ABNORMAL_SHARPEY_FIBER_MORPHOLOGY	HP_ABNORMAL_SHARPEY_FIBER_MORPHOLOGY		28	-0.861805	-1.51649	0.0404531	0.563682	1	480	tags=29%, list=4%, signal=30%				GOBP_LIGAND_GATED_ION_CHANNEL_SIGNALING_PATHWAY	GOBP_LIGAND_GATED_ION_CHANNEL_SIGNALING_PATHWAY		17	0.743525	1.37269	0.125	1	1	1132	tags=41%, list=9%, signal=45%
GOBP_REGULATION_OF_SUPEROXIDE_METABOLIC_PROCESS	GOBP_REGULATION_OF_SUPEROXIDE_METABOLIC_PROCESS		26	-0.857474	-1.5363	0.0395869	0.563841	1	266	tags=19%, list=2%, signal=20%				HP_ABNORMAL_DELIVERY	HP_ABNORMAL_DELIVERY		66	0.632356	1.37181	0.0949721	1	1	677	tags=8%, list=5%, signal=8%
GOBP_POSITIVE_REGULATION_OF_TRANSLATION	GOBP_POSITIVE_REGULATION_OF_TRANSLATION		121	-0.744052	-1.51712	0.0297177	0.563976	1	880	tags=7%, list=7%, signal=8%				GOBP_ACTIVIN_RECEPTOR_SIGNALING_PATHWAY	GOBP_ACTIVIN_RECEPTOR_SIGNALING_PATHWAY		28	0.71617	1.37125	0.110553	1	1	992	tags=21%, list=8%, signal=23%
GOBP_ENDOTHELIAL_CELL_APOPTOTIC_PROCESS	GOBP_ENDOTHELIAL_CELL_APOPTOTIC_PROCESS		43	-0.82994	-1.53659	0.0355487	0.564398	1	219	tags=7%, list=2%, signal=7%				HP_BILATERAL_MICROPHTHALMOS	HP_BILATERAL_MICROPHTHALMOS		20	0.743675	1.37042	0.116279	1	1	176	tags=10%, list=1%, signal=10%
GOBP_CELLULAR_RESPONSE_TO_CADMIUM_ION	GOBP_CELLULAR_RESPONSE_TO_CADMIUM_ION		21	-0.878775	-1.53924	0.0341297	0.564499	1	300	tags=19%, list=2%, signal=19%				GOBP_POSITIVE_REGULATION_OF_NATURAL_KILLER_CELL_MEDIATED_CYTOTOXICITY	GOBP_POSITIVE_REGULATION_OF_NATURAL_KILLER_CELL_MEDIATED_CYTOTOXICITY		18	0.754361	1.36854	0.124682	1	1	968	tags=33%, list=7%, signal=36%
GOBP_ASTROCYTE_ACTIVATION	GOBP_ASTROCYTE_ACTIVATION		18	-0.879931	-1.51461	0.0374332	0.564575	1	421	tags=22%, list=3%, signal=23%				GOMF_ACID_AMINO_ACID_LIGASE_ACTIVITY	GOMF_ACID_AMINO_ACID_LIGASE_ACTIVITY		19	0.736402	1.36839	0.117225	1	1	321	tags=16%, list=2%, signal=16%
GOBP_PIGMENT_BIOSYNTHETIC_PROCESS	GOBP_PIGMENT_BIOSYNTHETIC_PROCESS		42	-0.819723	-1.53001	0.0413907	0.56512	1	1022	tags=19%, list=8%, signal=21%				GOCC_COLLAGEN_TRIMER	GOCC_COLLAGEN_TRIMER		38	0.668218	1.36835	0.0902256	1	1	604	tags=24%, list=5%, signal=25%
HP_LOWER_LIMB_AMYOTROPHY	HP_LOWER_LIMB_AMYOTROPHY		49	-0.801538	-1.53029	0.0599676	0.565798	1	110	tags=6%, list=1%, signal=6%				HP_SHORT_1ST_METACARPAL	HP_SHORT_1ST_METACARPAL		17	0.76021	1.3659	0.110112	1	1	1352	tags=18%, list=10%, signal=20%
GOBP_OXIDATIVE_PHOSPHORYLATION	GOBP_OXIDATIVE_PHOSPHORYLATION		124	-0.739239	-1.51373	0.0213068	0.565872	1	1769	tags=48%, list=14%, signal=55%				GOMF_ENDOPEPTIDASE_ACTIVITY	GOMF_ENDOPEPTIDASE_ACTIVITY		247	0.5671	1.36575	0.0704846	1	1	330	tags=7%, list=3%, signal=7%
HP_SUDDEN_DEATH	HP_SUDDEN_DEATH		84	-0.793821	-1.53667	0.0284431	0.56631	1	201	tags=4%, list=2%, signal=4%				GOBP_CYCLIC_NUCLEOTIDE_METABOLIC_PROCESS	GOBP_CYCLIC_NUCLEOTIDE_METABOLIC_PROCESS		28	0.69765	1.36557	0.1067	1	1	1293	tags=25%, list=10%, signal=28%
GOCC_AZUROPHIL_GRANULE	GOCC_AZUROPHIL_GRANULE		139	-0.731558	-1.51332	0.0182328	0.566429	1	642	tags=9%, list=5%, signal=10%				HP_ULNAR_DEVIATION_OF_THE_HAND_OR_OF_FINGERS_OF_THE_HAND	HP_ULNAR_DEVIATION_OF_THE_HAND_OR_OF_FINGERS_OF_THE_HAND		36	0.678351	1.36548	0.128134	1	1	1998	tags=31%, list=15%, signal=36%
GOBP_PROTON_MOTIVE_FORCE_DRIVEN_ATP_SYNTHESIS	GOBP_PROTON_MOTIVE_FORCE_DRIVEN_ATP_SYNTHESIS		64	-0.788807	-1.53931	0.0379147	0.566538	1	1769	tags=63%, list=14%, signal=72%				GOCC_HISTONE_DEACETYLASE_COMPLEX	GOCC_HISTONE_DEACETYLASE_COMPLEX		76	0.626256	1.36515	0.1	1	1	1158	tags=16%, list=9%, signal=17%
GOBP_MITOCHONDRIAL_ELECTRON_TRANSPORT_NADH_TO_UBIQUINONE	GOBP_MITOCHONDRIAL_ELECTRON_TRANSPORT_NADH_TO_UBIQUINONE		41	-0.813532	-1.5139	0.0472313	0.566806	1	1759	tags=63%, list=14%, signal=73%				HP_CONGENITAL_HIP_DISLOCATION	HP_CONGENITAL_HIP_DISLOCATION		62	0.636103	1.36428	0.100796	1	1	1093	tags=11%, list=8%, signal=12%
GOMF_FIBROBLAST_GROWTH_FACTOR_BINDING	GOMF_FIBROBLAST_GROWTH_FACTOR_BINDING		16	-0.917094	-1.53693	0.0324232	0.567126	1	165	tags=13%, list=1%, signal=13%				HP_APLASIA_HYPOPLASIA_OF_THE_HALLUX	HP_APLASIA_HYPOPLASIA_OF_THE_HALLUX		20	0.746494	1.36387	0.123116	1	1	1028	tags=10%, list=8%, signal=11%
HP_EXANTHEM	HP_EXANTHEM		21	-0.891726	-1.53763	0.0273973	0.567414	1	389	tags=24%, list=3%, signal=25%				GOBP_GRANULOCYTE_DIFFERENTIATION	GOBP_GRANULOCYTE_DIFFERENTIATION		33	0.679706	1.36374	0.130319	1	1	608	tags=12%, list=5%, signal=13%
GOBP_NEGATIVE_REGULATION_OF_MRNA_METABOLIC_PROCESS	GOBP_NEGATIVE_REGULATION_OF_MRNA_METABOLIC_PROCESS		80	-0.781889	-1.50965	0.0283582	0.568052	1	947	tags=11%, list=7%, signal=12%				HP_ABNORMAL_NASAL_BASE_NORPHOLOGY	HP_ABNORMAL_NASAL_BASE_NORPHOLOGY		25	0.718853	1.36346	0.120482	1	1	2326	tags=32%, list=18%, signal=39%
GOMF_BICARBONATE_TRANSMEMBRANE_TRANSPORTER_ACTIVITY	GOMF_BICARBONATE_TRANSMEMBRANE_TRANSPORTER_ACTIVITY		16	-0.914826	-1.53982	0.0294627	0.568087	1	2	tags=6%, list=0%, signal=6%				GOBP_NEGATIVE_REGULATION_OF_ENDOPLASMIC_RETICULUM_STRESS_INDUCED_INTRINSIC_APOPTOTIC_SIGNALING_PATHWAY	GOBP_NEGATIVE_REGULATION_OF_ENDOPLASMIC_RETICULUM_STRESS_INDUCED_INTRINSIC_APOPTOTIC_SIGNALING_PATHWAY		18	0.747865	1.36342	0.122353	1	1	1555	tags=33%, list=12%, signal=38%
GOBP_REGULATION_OF_WOUND_HEALING	GOBP_REGULATION_OF_WOUND_HEALING		81	-0.765187	-1.51263	0.027439	0.568312	1	635	tags=12%, list=5%, signal=13%				HP_INVERTED_NIPPLES	HP_INVERTED_NIPPLES		40	0.667851	1.36293	0.114583	1	1	2005	tags=30%, list=15%, signal=35%
GOBP_MONOCARBOXYLIC_ACID_TRANSPORT	GOBP_MONOCARBOXYLIC_ACID_TRANSPORT		100	-0.76861	-1.53935	0.0144092	0.568713	1	913	tags=17%, list=7%, signal=18%				HP_HEMANGIOMATOSIS	HP_HEMANGIOMATOSIS		18	0.736865	1.36229	0.137931	1	1	1535	tags=39%, list=12%, signal=44%
GOBP_SUPEROXIDE_ANION_GENERATION	GOBP_SUPEROXIDE_ANION_GENERATION		31	-0.840872	-1.53702	0.0409556	0.569013	1	300	tags=23%, list=2%, signal=23%				HP_PERIPHERAL_CYANOSIS	HP_PERIPHERAL_CYANOSIS		17	0.750941	1.3621	0.127404	1	1	249	tags=12%, list=2%, signal=12%
GOBP_REGULATION_OF_PEPTIDASE_ACTIVITY	GOBP_REGULATION_OF_PEPTIDASE_ACTIVITY		263	-0.686039	-1.50981	0.00917431	0.569059	1	1152	tags=15%, list=9%, signal=16%				HP_CEREBRAL_HEMORRHAGE	HP_CEREBRAL_HEMORRHAGE		52	0.629215	1.36171	0.107463	1	1	2248	tags=35%, list=17%, signal=42%
HP_FEMALE_HYPOGONADISM	HP_FEMALE_HYPOGONADISM		19	-0.884801	-1.50907	0.028021	0.569484	1	93	tags=11%, list=1%, signal=11%				GOBP_HISTONE_H3_K14_ACETYLATION	GOBP_HISTONE_H3_K14_ACETYLATION		15	0.764914	1.36094	0.133652	1	1	600	tags=20%, list=5%, signal=21%
HP_ERECTILE_DYSFUNCTION	HP_ERECTILE_DYSFUNCTION		45	-0.817481	-1.55292	0.0286678	0.569499	1	709	tags=20%, list=5%, signal=21%				GOBP_REGULATION_OF_SYNAPTIC_TRANSMISSION_GABAERGIC	GOBP_REGULATION_OF_SYNAPTIC_TRANSMISSION_GABAERGIC		22	0.741504	1.36065	0.130435	1	1	1216	tags=32%, list=9%, signal=35%
GOBP_REGULATION_OF_GRANULOCYTE_CHEMOTAXIS	GOBP_REGULATION_OF_GRANULOCYTE_CHEMOTAXIS		38	-0.812589	-1.50864	0.0612903	0.570064	1	202	tags=8%, list=2%, signal=8%				HP_ABNORMAL_MORPHOLOGY_OF_THE_CONJUNCTIVAL_VASCULATURE	HP_ABNORMAL_MORPHOLOGY_OF_THE_CONJUNCTIVAL_VASCULATURE		22	0.737322	1.36043	0.117647	1	1	1115	tags=23%, list=9%, signal=25%
GOMF_PHOSPHATIDYLINOSITOL_BISPHOSPHATE_BINDING	GOMF_PHOSPHATIDYLINOSITOL_BISPHOSPHATE_BINDING		75	-0.76916	-1.50988	0.0362205	0.570469	1	818	tags=9%, list=6%, signal=10%				GOBP_PROTEIN_HYDROXYLATION	GOBP_PROTEIN_HYDROXYLATION		26	0.719961	1.36034	0.116173	1	1	19	tags=4%, list=0%, signal=4%
GOBP_RESPONSE_TO_CADMIUM_ION	GOBP_RESPONSE_TO_CADMIUM_ION		41	-0.792278	-1.51158	0.0540098	0.570576	1	927	tags=17%, list=7%, signal=18%				GOBP_REGULATION_OF_MRNA_SPLICING_VIA_SPLICEOSOME	GOBP_REGULATION_OF_MRNA_SPLICING_VIA_SPLICEOSOME		89	0.60987	1.35879	0.114667	1	1	383	tags=4%, list=3%, signal=5%
GOBP_AMYLOID_BETA_CLEARANCE	GOBP_AMYLOID_BETA_CLEARANCE		30	-0.849846	-1.53982	0.0360825	0.570602	1	368	tags=17%, list=3%, signal=17%				GOBP_MICROVILLUS_ASSEMBLY	GOBP_MICROVILLUS_ASSEMBLY		21	0.750144	1.35613	0.104061	1	1	1638	tags=38%, list=13%, signal=44%
GOBP_MEMBRANE_INVAGINATION	GOBP_MEMBRANE_INVAGINATION		54	-0.814625	-1.54899	0.0227964	0.57111	1	595	tags=9%, list=5%, signal=10%				GOMF_PEPTIDASE_ACTIVITY	GOMF_PEPTIDASE_ACTIVITY		388	0.548139	1.35594	0.0599078	1	1	330	tags=5%, list=3%, signal=5%
HP_DISTAL_UPPER_LIMB_AMYOTROPHY	HP_DISTAL_UPPER_LIMB_AMYOTROPHY		49	-0.786805	-1.51041	0.0409836	0.571421	1	201	tags=8%, list=2%, signal=8%				GOBP_RIG_I_SIGNALING_PATHWAY	GOBP_RIG_I_SIGNALING_PATHWAY		26	0.698832	1.35565	0.12844	1	1	1806	tags=23%, list=14%, signal=27%
HP_NEPHROCALCINOSIS	HP_NEPHROCALCINOSIS		70	-0.796969	-1.54769	0.0216383	0.571467	1	387	tags=4%, list=3%, signal=4%				HP_BONE_MARROW_HYPERCELLULARITY	HP_BONE_MARROW_HYPERCELLULARITY		28	0.693379	1.35446	0.130864	1	1	2261	tags=43%, list=17%, signal=52%
GOBP_ENDOTHELIAL_CELL_CHEMOTAXIS	GOBP_ENDOTHELIAL_CELL_CHEMOTAXIS		19	-0.861979	-1.51001	0.0611511	0.571622	1	224	tags=21%, list=2%, signal=21%				HP_ABNORMAL_THYROID_STIMULATING_HORMONE_LEVEL	HP_ABNORMAL_THYROID_STIMULATING_HORMONE_LEVEL		19	0.717638	1.35437	0.150358	1	1	202	tags=11%, list=2%, signal=11%
HP_AORTIC_REGURGITATION	HP_AORTIC_REGURGITATION		78	-0.761159	-1.50337	0.0483619	0.57207	1	477	tags=10%, list=4%, signal=11%				GOCC_DISTAL_AXON	GOCC_DISTAL_AXON		189	0.579846	1.35432	0.127148	1	1	987	tags=20%, list=8%, signal=21%
GOBP_POSITIVE_REGULATION_OF_EXTRINSIC_APOPTOTIC_SIGNALING_PATHWAY	GOBP_POSITIVE_REGULATION_OF_EXTRINSIC_APOPTOTIC_SIGNALING_PATHWAY		43	-0.811798	-1.51163	0.0473773	0.572217	1	406	tags=12%, list=3%, signal=12%				HP_RECURRENT_SINUSITIS	HP_RECURRENT_SINUSITIS		47	0.653855	1.35388	0.107692	1	1	317	tags=9%, list=2%, signal=9%
HP_X_LINKED_DOMINANT_INHERITANCE	HP_X_LINKED_DOMINANT_INHERITANCE		51	-0.794589	-1.51093	0.0476923	0.572245	1	7	tags=2%, list=0%, signal=2%				GOCC_MYELIN_SHEATH	GOCC_MYELIN_SHEATH		37	0.668501	1.35366	0.11335	1	1	1141	tags=19%, list=9%, signal=21%
GOBP_RESPONSE_TO_WOUNDING	GOBP_RESPONSE_TO_WOUNDING		416	-0.684198	-1.54034	0	0.572306	1	845	tags=12%, list=7%, signal=13%				GOBP_POSITIVE_REGULATION_OF_SMALL_GTPASE_MEDIATED_SIGNAL_TRANSDUCTION	GOBP_POSITIVE_REGULATION_OF_SMALL_GTPASE_MEDIATED_SIGNAL_TRANSDUCTION		52	0.638603	1.35261	0.133838	1	1	563	tags=8%, list=4%, signal=8%
GOBP_REGULATION_OF_NECROTIC_CELL_DEATH	GOBP_REGULATION_OF_NECROTIC_CELL_DEATH		37	-0.849157	-1.54146	0.045677	0.572511	1	242	tags=5%, list=2%, signal=5%				GOBP_REGULATION_OF_DNA_METHYLATION	GOBP_REGULATION_OF_DNA_METHYLATION		15	0.760835	1.35192	0.137349	1	1	76	tags=7%, list=1%, signal=7%
HP_INCREASED_MEAN_CORPUSCULAR_HEMOGLOBIN_CONCENTRATION	HP_INCREASED_MEAN_CORPUSCULAR_HEMOGLOBIN_CONCENTRATION		15	-0.927026	-1.53992	0.0223048	0.572576	1	389	tags=27%, list=3%, signal=27%				HP_LOW_POSTERIOR_HAIRLINE	HP_LOW_POSTERIOR_HAIRLINE		95	0.607561	1.3517	0.10061	1	1	564	tags=5%, list=4%, signal=5%
HP_APLASIA_HYPOPLASIA_INVOLVING_FOREARM_BONES	HP_APLASIA_HYPOPLASIA_INVOLVING_FOREARM_BONES		77	-0.782768	-1.54919	0.0314961	0.572583	1	49	tags=3%, list=0%, signal=3%				GOCC_TERMINAL_BOUTON	GOCC_TERMINAL_BOUTON		25	0.695141	1.35147	0.124088	1	1	1867	tags=40%, list=14%, signal=47%
GOBP_BICARBONATE_TRANSPORT	GOBP_BICARBONATE_TRANSPORT		20	-0.90973	-1.55002	0.0240137	0.572677	1	350	tags=15%, list=3%, signal=15%				HP_SYRINGOMYELIA	HP_SYRINGOMYELIA		25	0.707056	1.34976	0.130864	1	1	1973	tags=28%, list=15%, signal=33%
GOBP_NEGATIVE_REGULATION_OF_TUMOR_NECROSIS_FACTOR_SUPERFAMILY_CYTOKINE_PRODUCTION	GOBP_NEGATIVE_REGULATION_OF_TUMOR_NECROSIS_FACTOR_SUPERFAMILY_CYTOKINE_PRODUCTION		51	-0.790949	-1.51052	0.0440457	0.572701	1	794	tags=20%, list=6%, signal=21%				GOBP_CENTRAL_NERVOUS_SYSTEM_PROJECTION_NEURON_AXONOGENESIS	GOBP_CENTRAL_NERVOUS_SYSTEM_PROJECTION_NEURON_AXONOGENESIS		22	0.71278	1.34924	0.127711	1	1	780	tags=18%, list=6%, signal=19%
GOBP_RNA_STABILIZATION	GOBP_RNA_STABILIZATION		58	-0.821046	-1.54183	0.0259542	0.57276	1	437	tags=9%, list=3%, signal=9%				HP_URETEROCELE	HP_URETEROCELE		18	0.725777	1.34919	0.144208	1	1	1368	tags=33%, list=11%, signal=37%
HP_HYPERKERATOSIS	HP_HYPERKERATOSIS		191	-0.729122	-1.54708	0.00573888	0.572797	1	845	tags=10%, list=7%, signal=10%				GOBP_CENTRAL_NERVOUS_SYSTEM_NEURON_AXONOGENESIS	GOBP_CENTRAL_NERVOUS_SYSTEM_NEURON_AXONOGENESIS		30	0.699911	1.34884	0.122596	1	1	780	tags=13%, list=6%, signal=14%
HP_UPPER_LIMB_AMYOTROPHY	HP_UPPER_LIMB_AMYOTROPHY		57	-0.786048	-1.50644	0.0409556	0.57299	1	201	tags=9%, list=2%, signal=9%				GOBP_T_CELL_ACTIVATION_INVOLVED_IN_IMMUNE_RESPONSE	GOBP_T_CELL_ACTIVATION_INVOLVED_IN_IMMUNE_RESPONSE		87	0.59535	1.34776	0.106195	1	1	706	tags=9%, list=5%, signal=10%
HP_BOWING_OF_THE_ARM	HP_BOWING_OF_THE_ARM		27	-0.87863	-1.541	0.0282392	0.573028	1	8	tags=4%, list=0%, signal=4%				GOBP_PROTEIN_AUTOUBIQUITINATION	GOBP_PROTEIN_AUTOUBIQUITINATION		71	0.633751	1.34741	0.0983146	1	1	113	tags=4%, list=1%, signal=4%
GOBP_CHROMOSOME_CONDENSATION	GOBP_CHROMOSOME_CONDENSATION		36	-0.819503	-1.50766	0.0560132	0.573474	1	809	tags=19%, list=6%, signal=21%				GOBP_NEGATIVE_REGULATION_OF_INTRINSIC_APOPTOTIC_SIGNALING_PATHWAY_BY_P53_CLASS_MEDIATOR	GOBP_NEGATIVE_REGULATION_OF_INTRINSIC_APOPTOTIC_SIGNALING_PATHWAY_BY_P53_CLASS_MEDIATOR		21	0.708311	1.34671	0.131034	1	1	187	tags=14%, list=1%, signal=14%
GOBP_CELLULAR_RESPONSE_TO_OXYGEN_RADICAL	GOBP_CELLULAR_RESPONSE_TO_OXYGEN_RADICAL		18	-0.872001	-1.55072	0.0529915	0.573509	1	1360	tags=44%, list=10%, signal=50%				GOMF_GTPASE_BINDING	GOMF_GTPASE_BINDING		285	0.550332	1.34639	0.070632	1	1	1055	tags=11%, list=8%, signal=11%
GOCC_RESPIRASOME	GOCC_RESPIRASOME		80	-0.761528	-1.50341	0.03698	0.573632	1	1759	tags=56%, list=14%, signal=65%				GOBP_ARF_PROTEIN_SIGNAL_TRANSDUCTION	GOBP_ARF_PROTEIN_SIGNAL_TRANSDUCTION		20	0.70419	1.3457	0.119816	1	1	1114	tags=20%, list=9%, signal=22%
HP_HYPOREFLEXIA_OF_LOWER_LIMBS	HP_HYPOREFLEXIA_OF_LOWER_LIMBS		29	-0.870976	-1.55153	0.0197694	0.573658	1	201	tags=14%, list=2%, signal=14%				GOBP_NEGATIVE_REGULATION_OF_STRESS_ACTIVATED_PROTEIN_KINASE_SIGNALING_CASCADE	GOBP_NEGATIVE_REGULATION_OF_STRESS_ACTIVATED_PROTEIN_KINASE_SIGNALING_CASCADE		41	0.662646	1.34534	0.10582	1	1	594	tags=15%, list=5%, signal=15%
GOBP_ESTABLISHMENT_OF_SKIN_BARRIER	GOBP_ESTABLISHMENT_OF_SKIN_BARRIER		19	-0.873992	-1.50664	0.0359712	0.573706	1	196	tags=21%, list=2%, signal=21%				HP_ABNORMAL_TRICUSPID_VALVE_PHYSIOLOGY	HP_ABNORMAL_TRICUSPID_VALVE_PHYSIOLOGY		55	0.632715	1.34473	0.119481	1	1	1043	tags=13%, list=8%, signal=14%
HP_SPLENOMEGALY	HP_SPLENOMEGALY		398	-0.696002	-1.54941	0	0.573915	1	673	tags=9%, list=5%, signal=9%				HP_DEEPLY_SET_EYE	HP_DEEPLY_SET_EYE		206	0.574383	1.34451	0.0971223	1	1	2130	tags=22%, list=16%, signal=26%
GOBP_ORGAN_OR_TISSUE_SPECIFIC_IMMUNE_RESPONSE	GOBP_ORGAN_OR_TISSUE_SPECIFIC_IMMUNE_RESPONSE		21	-0.865044	-1.50369	0.0598007	0.573919	1	185	tags=24%, list=1%, signal=24%				GOBP_RESPONSE_TO_NICOTINE	GOBP_RESPONSE_TO_NICOTINE		24	0.703676	1.34449	0.125592	1	1	417	tags=17%, list=3%, signal=17%
HP_REDUNDANT_NECK_SKIN	HP_REDUNDANT_NECK_SKIN		25	-0.871093	-1.55025	0.043088	0.574048	1	694	tags=12%, list=5%, signal=13%				GOBP_RESPONSE_TO_AUDITORY_STIMULUS	GOBP_RESPONSE_TO_AUDITORY_STIMULUS		15	0.726607	1.34445	0.127098	1	1	160	tags=13%, list=1%, signal=13%
GOBP_ACTIN_MEDIATED_CELL_CONTRACTION	GOBP_ACTIN_MEDIATED_CELL_CONTRACTION		57	-0.813649	-1.54772	0.0326087	0.574102	1	487	tags=7%, list=4%, signal=7%				HP_PULMONARY_OPACITY	HP_PULMONARY_OPACITY		15	0.739622	1.34346	0.146018	1	1	1290	tags=20%, list=10%, signal=22%
GOBP_INTRACELLULAR_MONOATOMIC_ION_HOMEOSTASIS	GOBP_INTRACELLULAR_MONOATOMIC_ION_HOMEOSTASIS		359	-0.701521	-1.55183	0.00262812	0.574499	1	709	tags=8%, list=5%, signal=9%				GOBP_REGULATION_OF_ACTIN_FILAMENT_BUNDLE_ASSEMBLY	GOBP_REGULATION_OF_ACTIN_FILAMENT_BUNDLE_ASSEMBLY		92	0.600408	1.34323	0.101493	1	1	914	tags=17%, list=7%, signal=19%
GOBP_REGULATION_OF_PHAGOCYTOSIS	GOBP_REGULATION_OF_PHAGOCYTOSIS		78	-0.758036	-1.50257	0.0384615	0.574629	1	399	tags=13%, list=3%, signal=13%				HP_SLEEP_APNEA	HP_SLEEP_APNEA		93	0.599229	1.34174	0.132132	1	1	2110	tags=27%, list=16%, signal=32%
GOBP_ANTIBACTERIAL_HUMORAL_RESPONSE	GOBP_ANTIBACTERIAL_HUMORAL_RESPONSE		25	-0.862285	-1.54036	0.0497427	0.5748	1	641	tags=40%, list=5%, signal=42%				GOBP_POSITIVE_REGULATION_OF_ACTIN_CYTOSKELETON_REORGANIZATION	GOBP_POSITIVE_REGULATION_OF_ACTIN_CYTOSKELETON_REORGANIZATION		16	0.748553	1.3415	0.136691	1	1	2594	tags=56%, list=20%, signal=70%
HP_ORAL_ULCER	HP_ORAL_ULCER		38	-0.819786	-1.50678	0.0439024	0.574814	1	635	tags=18%, list=5%, signal=19%				GOBP_PYRIDINE_NUCLEOTIDE_BIOSYNTHETIC_PROCESS	GOBP_PYRIDINE_NUCLEOTIDE_BIOSYNTHETIC_PROCESS		19	0.703059	1.34124	0.13785	1	1	1930	tags=26%, list=15%, signal=31%
HP_ACUTE_PHASE_RESPONSE	HP_ACUTE_PHASE_RESPONSE		132	-0.754133	-1.55093	0.0142653	0.57494	1	479	tags=11%, list=4%, signal=12%				HP_ABNORMAL_BRANCHING_PATTERN_OF_THE_AORTIC_ARCH	HP_ABNORMAL_BRANCHING_PATTERN_OF_THE_AORTIC_ARCH		21	0.70572	1.34121	0.117914	1	1	2358	tags=33%, list=18%, signal=41%
GOBP_REGULATION_OF_CARBOHYDRATE_CATABOLIC_PROCESS	GOBP_REGULATION_OF_CARBOHYDRATE_CATABOLIC_PROCESS		53	-0.807652	-1.54797	0.0410742	0.575028	1	181	tags=4%, list=1%, signal=4%				GOCC_CYTOSOLIC_REGION	GOCC_CYTOSOLIC_REGION		17	0.745281	1.34051	0.147541	1	1	1989	tags=35%, list=15%, signal=42%
GOBP_LUNG_MORPHOGENESIS	GOBP_LUNG_MORPHOGENESIS		32	-0.831483	-1.50215	0.048414	0.575051	1	375	tags=9%, list=3%, signal=10%				GOBP_ENSHEATHMENT_OF_NEURONS	GOBP_ENSHEATHMENT_OF_NEURONS		108	0.587795	1.3399	0.0893372	1	1	1222	tags=14%, list=9%, signal=15%
GOBP_ADP_METABOLIC_PROCESS	GOBP_ADP_METABOLIC_PROCESS		82	-0.765472	-1.50705	0.04	0.575077	1	181	tags=2%, list=1%, signal=2%				GOMF_PHOSPHORUS_OXYGEN_LYASE_ACTIVITY	GOMF_PHOSPHORUS_OXYGEN_LYASE_ACTIVITY		16	0.741495	1.33929	0.136564	1	1	1110	tags=25%, list=9%, signal=27%
HP_RADIAL_BOWING	HP_RADIAL_BOWING		17	-0.902795	-1.54186	0.0179533	0.57518	1	8	tags=6%, list=0%, signal=6%				GOBP_CELLULAR_RESPONSE_TO_STEROID_HORMONE_STIMULUS	GOBP_CELLULAR_RESPONSE_TO_STEROID_HORMONE_STIMULUS		160	0.574335	1.33883	0.125461	1	1	265	tags=5%, list=2%, signal=5%
GOBP_HYDROGEN_PEROXIDE_METABOLIC_PROCESS	GOBP_HYDROGEN_PEROXIDE_METABOLIC_PROCESS		29	-0.83661	-1.50471	0.044905	0.575436	1	1447	tags=45%, list=11%, signal=50%				GOBP_REGULATION_OF_CALCIUM_ION_TRANSMEMBRANE_TRANSPORTER_ACTIVITY	GOBP_REGULATION_OF_CALCIUM_ION_TRANSMEMBRANE_TRANSPORTER_ACTIVITY		60	0.628271	1.33861	0.122616	1	1	1116	tags=17%, list=9%, signal=18%
GOCC_ORGANELLAR_RIBOSOME	GOCC_ORGANELLAR_RIBOSOME		89	-0.75827	-1.50374	0.042042	0.575452	1	2488	tags=69%, list=19%, signal=84%				GOBP_SECONDARY_PALATE_DEVELOPMENT	GOBP_SECONDARY_PALATE_DEVELOPMENT		17	0.737462	1.33694	0.159091	1	1	881	tags=29%, list=7%, signal=32%
GOBP_REGULATION_OF_MACROPHAGE_MIGRATION	GOBP_REGULATION_OF_MACROPHAGE_MIGRATION		34	-0.831797	-1.505	0.062069	0.575612	1	540	tags=12%, list=4%, signal=12%				GOBP_REGULATION_OF_CARDIOCYTE_DIFFERENTIATION	GOBP_REGULATION_OF_CARDIOCYTE_DIFFERENTIATION		16	0.727153	1.3351	0.159251	1	1	2543	tags=50%, list=20%, signal=62%
GOMF_SIGNAL_SEQUENCE_BINDING	GOMF_SIGNAL_SEQUENCE_BINDING		37	-0.812394	-1.50531	0.0489039	0.575614	1	259	tags=5%, list=2%, signal=5%				GOBP_PROTEIN_DEMANNOSYLATION	GOBP_PROTEIN_DEMANNOSYLATION		17	0.720617	1.33505	0.156479	1	1	1546	tags=24%, list=12%, signal=27%
HP_ABNORMALITY_OF_CIRCULATING_FIBRINOGEN	HP_ABNORMALITY_OF_CIRCULATING_FIBRINOGEN		35	-0.818477	-1.50397	0.0425532	0.575991	1	499	tags=17%, list=4%, signal=18%				GOBP_REGULATION_OF_PLASMA_MEMBRANE_ORGANIZATION	GOBP_REGULATION_OF_PLASMA_MEMBRANE_ORGANIZATION		17	0.725213	1.33449	0.143192	1	1	1742	tags=35%, list=13%, signal=41%
GOBP_TETRAPYRROLE_BIOSYNTHETIC_PROCESS	GOBP_TETRAPYRROLE_BIOSYNTHETIC_PROCESS		32	-0.858146	-1.54372	0.0327613	0.576121	1	1022	tags=28%, list=8%, signal=30%				HP_ANNULAR_PANCREAS	HP_ANNULAR_PANCREAS		20	0.710919	1.33423	0.121896	1	1	289	tags=15%, list=2%, signal=15%
GOCC_RIBOSOMAL_SUBUNIT	GOCC_RIBOSOMAL_SUBUNIT		174	-0.712736	-1.50425	0.0195804	0.576288	1	2488	tags=51%, list=19%, signal=62%				HP_HYPERALDOSTERONISM	HP_HYPERALDOSTERONISM		17	0.703072	1.33397	0.147806	1	1	2380	tags=47%, list=18%, signal=58%
GOBP_BIOLOGICAL_PROCESS_INVOLVED_IN_SYMBIOTIC_INTERACTION	GOBP_BIOLOGICAL_PROCESS_INVOLVED_IN_SYMBIOTIC_INTERACTION		241	-0.688984	-1.50547	0.0121786	0.576441	1	808	tags=10%, list=6%, signal=10%				GOCC_PRC1_COMPLEX	GOCC_PRC1_COMPLEX		16	0.725163	1.33387	0.153846	1	1	2216	tags=31%, list=17%, signal=38%
GOBP_POSITIVE_REGULATION_OF_RESPONSE_TO_WOUNDING	GOBP_POSITIVE_REGULATION_OF_RESPONSE_TO_WOUNDING		45	-0.829777	-1.54201	0.0328947	0.57666	1	106	tags=7%, list=1%, signal=7%				GOBP_DETECTION_OF_ABIOTIC_STIMULUS	GOBP_DETECTION_OF_ABIOTIC_STIMULUS		66	0.632549	1.33293	0.129834	1	1	1950	tags=26%, list=15%, signal=30%
HP_CHOLESTASIS	HP_CHOLESTASIS		218	-0.725291	-1.54381	0	0.578316	1	668	tags=7%, list=5%, signal=8%				HP_DUPLICATED_COLLECTING_SYSTEM	HP_DUPLICATED_COLLECTING_SYSTEM		20	0.709368	1.33291	0.15443	1	1	1848	tags=30%, list=14%, signal=35%
HP_ABNORMAL_FORAMEN_MAGNUM_MORPHOLOGY	HP_ABNORMAL_FORAMEN_MAGNUM_MORPHOLOGY		16	-0.882223	-1.49987	0.0429338	0.57908	1	450	tags=13%, list=3%, signal=13%				GOMF_CULLIN_FAMILY_PROTEIN_BINDING	GOMF_CULLIN_FAMILY_PROTEIN_BINDING		25	0.692911	1.33237	0.163772	1	1	1583	tags=20%, list=12%, signal=23%
HP_YELLOW_WHITE_LESIONS_OF_THE_RETINA	HP_YELLOW_WHITE_LESIONS_OF_THE_RETINA		35	-0.831317	-1.54202	0.0361842	0.579312	1	787	tags=17%, list=6%, signal=18%				GOBP_REGULATION_OF_AXONOGENESIS	GOBP_REGULATION_OF_AXONOGENESIS		114	0.581056	1.33212	0.099359	1	1	673	tags=13%, list=5%, signal=14%
GOBP_IRON_ION_TRANSPORT	GOBP_IRON_ION_TRANSPORT		41	-0.822825	-1.54278	0.0320513	0.579649	1	396	tags=7%, list=3%, signal=8%				GOBP_TYPE_B_PANCREATIC_CELL_DIFFERENTIATION	GOBP_TYPE_B_PANCREATIC_CELL_DIFFERENTIATION		20	0.702065	1.33099	0.142506	1	1	11	tags=5%, list=0%, signal=5%
GOBP_POSITIVE_REGULATION_OF_MONOCYTE_CHEMOTAXIS	GOBP_POSITIVE_REGULATION_OF_MONOCYTE_CHEMOTAXIS		15	-0.887767	-1.49878	0.033275	0.579711	1	392	tags=27%, list=3%, signal=27%				HP_TUBULOINTERSTITIAL_NEPHRITIS	HP_TUBULOINTERSTITIAL_NEPHRITIS		21	0.707152	1.33025	0.159353	1	1	2034	tags=24%, list=16%, signal=28%
GOBP_REGULATION_OF_EPITHELIAL_CELL_APOPTOTIC_PROCESS	GOBP_REGULATION_OF_EPITHELIAL_CELL_APOPTOTIC_PROCESS		71	-0.776717	-1.54229	0.0340557	0.580214	1	278	tags=6%, list=2%, signal=6%				GOBP_REGULATION_OF_CARTILAGE_DEVELOPMENT	GOBP_REGULATION_OF_CARTILAGE_DEVELOPMENT		42	0.652151	1.32939	0.140351	1	1	608	tags=12%, list=5%, signal=12%
HP_ARTHRITIS	HP_ARTHRITIS		172	-0.73173	-1.54389	0.00566572	0.580489	1	823	tags=19%, list=6%, signal=20%				HP_STRIDOR	HP_STRIDOR		36	0.641475	1.32938	0.128788	1	1	1132	tags=19%, list=9%, signal=21%
GOBP_REGULATION_OF_CYSTEINE_TYPE_ENDOPEPTIDASE_ACTIVITY	GOBP_REGULATION_OF_CYSTEINE_TYPE_ENDOPEPTIDASE_ACTIVITY		179	-0.719	-1.49988	0.00958904	0.58077	1	329	tags=8%, list=3%, signal=8%				GOBP_REGULATION_OF_RNA_SPLICING	GOBP_REGULATION_OF_RNA_SPLICING		158	0.576961	1.32868	0.135417	1	1	979	tags=9%, list=8%, signal=10%
GOBP_NEGATIVE_REGULATION_OF_PROTEIN_MATURATION	GOBP_NEGATIVE_REGULATION_OF_PROTEIN_MATURATION		17	-0.891295	-1.49819	0.0529101	0.58117	1	763	tags=18%, list=6%, signal=19%				GOBP_REGULATION_OF_VOLTAGE_GATED_CALCIUM_CHANNEL_ACTIVITY	GOBP_REGULATION_OF_VOLTAGE_GATED_CALCIUM_CHANNEL_ACTIVITY		28	0.677779	1.3284	0.134177	1	1	1116	tags=21%, list=9%, signal=23%
GOCC_ORGANELLE_INNER_MEMBRANE	GOCC_ORGANELLE_INNER_MEMBRANE		484	-0.66656	-1.49882	0.00125786	0.581281	1	1861	tags=34%, list=14%, signal=38%				GOBP_FACE_MORPHOGENESIS	GOBP_FACE_MORPHOGENESIS		19	0.741684	1.32727	0.137116	1	1	417	tags=16%, list=3%, signal=16%
HP_ABDOMINAL_DISTENTION	HP_ABDOMINAL_DISTENTION		105	-0.770241	-1.54411	0.012894	0.581828	1	389	tags=6%, list=3%, signal=6%				GOMF_NUCLEOSIDE_TRIPHOSPHATASE_REGULATOR_ACTIVITY	GOMF_NUCLEOSIDE_TRIPHOSPHATASE_REGULATOR_ACTIVITY		425	0.525865	1.32651	0.075	1	1	2226	tags=29%, list=17%, signal=34%
GOBP_CELL_DIFFERENTIATION_INVOLVED_IN_KIDNEY_DEVELOPMENT	GOBP_CELL_DIFFERENTIATION_INVOLVED_IN_KIDNEY_DEVELOPMENT		38	-0.812807	-1.49997	0.0502513	0.582051	1	278	tags=16%, list=2%, signal=16%				GOBP_HEAD_MORPHOGENESIS	GOBP_HEAD_MORPHOGENESIS		23	0.715502	1.32645	0.148058	1	1	719	tags=17%, list=6%, signal=18%
GOBP_RRNA_CATABOLIC_PROCESS	GOBP_RRNA_CATABOLIC_PROCESS		19	-0.865891	-1.49897	0.0595447	0.582185	1	15	tags=5%, list=0%, signal=5%				HP_HYPOCHOLESTEROLEMIA	HP_HYPOCHOLESTEROLEMIA		15	0.755333	1.3258	0.149184	1	1	1055	tags=27%, list=8%, signal=29%
HP_RETINAL_THINNING	HP_RETINAL_THINNING		15	-0.894423	-1.50041	0.0658135	0.582999	1	82	tags=13%, list=1%, signal=13%				GOMF_HISTONE_H3K4_METHYLTRANSFERASE_ACTIVITY	GOMF_HISTONE_H3K4_METHYLTRANSFERASE_ACTIVITY		17	0.709684	1.32486	0.175115	1	1	2085	tags=35%, list=16%, signal=42%
GOBP_NEGATIVE_REGULATION_OF_SMOOTH_MUSCLE_CELL_MIGRATION	GOBP_NEGATIVE_REGULATION_OF_SMOOTH_MUSCLE_CELL_MIGRATION		23	-0.855	-1.50007	0.0492091	0.583236	1	314	tags=17%, list=2%, signal=18%				GOBP_TOLL_LIKE_RECEPTOR_2_SIGNALING_PATHWAY	GOBP_TOLL_LIKE_RECEPTOR_2_SIGNALING_PATHWAY		15	0.746515	1.32385	0.157895	1	1	34	tags=7%, list=0%, signal=7%
GOBP_ARACHIDONIC_ACID_METABOLIC_PROCESS	GOBP_ARACHIDONIC_ACID_METABOLIC_PROCESS		24	-0.853985	-1.49737	0.0474632	0.583928	1	924	tags=21%, list=7%, signal=22%				HP_PANHYPOGAMMAGLOBULINEMIA	HP_PANHYPOGAMMAGLOBULINEMIA		22	0.690493	1.32356	0.157647	1	1	148	tags=9%, list=1%, signal=9%
GOBP_ACTIN_FILAMENT_BASED_MOVEMENT	GOBP_ACTIN_FILAMENT_BASED_MOVEMENT		82	-0.781069	-1.54421	0.0207101	0.583978	1	487	tags=6%, list=4%, signal=6%				GOBP_REGULATION_OF_B_CELL_RECEPTOR_SIGNALING_PATHWAY	GOBP_REGULATION_OF_B_CELL_RECEPTOR_SIGNALING_PATHWAY		20	0.720067	1.32341	0.158416	1	1	935	tags=20%, list=7%, signal=22%
GOBP_POLYSACCHARIDE_CATABOLIC_PROCESS	GOBP_POLYSACCHARIDE_CATABOLIC_PROCESS		18	-0.858112	-1.49336	0.0622896	0.585112	1	412	tags=11%, list=3%, signal=11%				GOBP_REGULATION_OF_BROWN_FAT_CELL_DIFFERENTIATION	GOBP_REGULATION_OF_BROWN_FAT_CELL_DIFFERENTIATION		19	0.704113	1.32316	0.150562	1	1	44	tags=11%, list=0%, signal=11%
GOBP_MONOATOMIC_ION_HOMEOSTASIS	GOBP_MONOATOMIC_ION_HOMEOSTASIS		420	-0.664651	-1.49291	0.00510856	0.585783	1	709	tags=8%, list=5%, signal=8%				GOBP_VESICLE_LOCALIZATION	GOBP_VESICLE_LOCALIZATION		192	0.553903	1.32303	0.0954064	1	1	891	tags=7%, list=7%, signal=7%
GOBP_POSITIVE_REGULATION_OF_CELLULAR_RESPONSE_TO_TRANSFORMING_GROWTH_FACTOR_BETA_STIMULUS	GOBP_POSITIVE_REGULATION_OF_CELLULAR_RESPONSE_TO_TRANSFORMING_GROWTH_FACTOR_BETA_STIMULUS		27	-0.826772	-1.49351	0.0590219	0.585994	1	579	tags=15%, list=4%, signal=15%				GOBP_REGULATION_OF_ACTOMYOSIN_STRUCTURE_ORGANIZATION	GOBP_REGULATION_OF_ACTOMYOSIN_STRUCTURE_ORGANIZATION		86	0.613673	1.32206	0.133508	1	1	914	tags=19%, list=7%, signal=20%
GOBP_NEGATIVE_REGULATION_OF_WOUND_HEALING	GOBP_NEGATIVE_REGULATION_OF_WOUND_HEALING		41	-0.809335	-1.54426	0.0376766	0.586469	1	493	tags=15%, list=4%, signal=15%				GOMF_UBIQUITIN_SPECIFIC_PROTEASE_BINDING	GOMF_UBIQUITIN_SPECIFIC_PROTEASE_BINDING		21	0.703518	1.32172	0.168618	1	1	1081	tags=14%, list=8%, signal=16%
GOBP_MACROPHAGE_MIGRATION	GOBP_MACROPHAGE_MIGRATION		43	-0.803377	-1.49175	0.0527157	0.586967	1	540	tags=9%, list=4%, signal=10%				GOMF_5_3_EXONUCLEASE_ACTIVITY	GOMF_5_3_EXONUCLEASE_ACTIVITY		18	0.719147	1.32128	0.152125	1	1	24	tags=6%, list=0%, signal=6%
GOBP_EPITHELIAL_CELL_DIFFERENTIATION_INVOLVED_IN_KIDNEY_DEVELOPMENT	GOBP_EPITHELIAL_CELL_DIFFERENTIATION_INVOLVED_IN_KIDNEY_DEVELOPMENT		32	-0.80833	-1.49364	0.0615641	0.587038	1	278	tags=16%, list=2%, signal=16%				GOBP_POTASSIUM_ION_IMPORT_ACROSS_PLASMA_MEMBRANE	GOBP_POTASSIUM_ION_IMPORT_ACROSS_PLASMA_MEMBRANE		24	0.707298	1.32102	0.158654	1	1	1382	tags=29%, list=11%, signal=33%
GOBP_REGULATION_OF_REACTIVE_OXYGEN_SPECIES_METABOLIC_PROCESS	GOBP_REGULATION_OF_REACTIVE_OXYGEN_SPECIES_METABOLIC_PROCESS		115	-0.741988	-1.49454	0.0210526	0.587228	1	845	tags=16%, list=7%, signal=17%				GOBP_FOAM_CELL_DIFFERENTIATION	GOBP_FOAM_CELL_DIFFERENTIATION		27	0.67327	1.32036	0.160401	1	1	1055	tags=22%, list=8%, signal=24%
GOBP_OSTEOCLAST_DEVELOPMENT	GOBP_OSTEOCLAST_DEVELOPMENT		15	-0.903769	-1.49482	0.0561594	0.587439	1	27	tags=7%, list=0%, signal=7%				GOBP_EXTRACELLULAR_VESICLE_BIOGENESIS	GOBP_EXTRACELLULAR_VESICLE_BIOGENESIS		25	0.68099	1.32027	0.167089	1	1	891	tags=12%, list=7%, signal=13%
GOBP_MULTI_MULTICELLULAR_ORGANISM_PROCESS	GOBP_MULTI_MULTICELLULAR_ORGANISM_PROCESS		126	-0.743175	-1.49219	0.0290456	0.587911	1	690	tags=15%, list=5%, signal=16%				HP_ADDICTIVE_BEHAVIOR	HP_ADDICTIVE_BEHAVIOR		23	0.706705	1.31887	0.149883	1	1	854	tags=13%, list=7%, signal=14%
HP_ANISOCYTOSIS	HP_ANISOCYTOSIS		18	-0.864824	-1.49501	0.0557432	0.588121	1	339	tags=17%, list=3%, signal=17%				GOBP_DENDRITE_EXTENSION	GOBP_DENDRITE_EXTENSION		23	0.679787	1.31885	0.165854	1	1	2665	tags=26%, list=21%, signal=33%
GOMF_STRUCTURAL_CONSTITUENT_OF_RIBOSOME	GOMF_STRUCTURAL_CONSTITUENT_OF_RIBOSOME		153	-0.718629	-1.4953	0.0216138	0.588292	1	2488	tags=50%, list=19%, signal=62%				HP_DERMAL_ATROPHY	HP_DERMAL_ATROPHY		81	0.598425	1.31827	0.110032	1	1	1300	tags=19%, list=10%, signal=20%
GOBP_CRISTAE_FORMATION	GOBP_CRISTAE_FORMATION		18	-0.873385	-1.49181	0.0459966	0.58832	1	1386	tags=44%, list=11%, signal=50%				HP_HYPERTHYROIDISM	HP_HYPERTHYROIDISM		29	0.671832	1.31802	0.113861	1	1	1589	tags=21%, list=12%, signal=24%
GOBP_ICOSANOID_SECRETION	GOBP_ICOSANOID_SECRETION		21	-0.845436	-1.49588	0.0789946	0.58843	1	913	tags=29%, list=7%, signal=31%				GOBP_MODULATION_BY_HOST_OF_VIRAL_GENOME_REPLICATION	GOBP_MODULATION_BY_HOST_OF_VIRAL_GENOME_REPLICATION		19	0.708189	1.31788	0.143868	1	1	113	tags=5%, list=1%, signal=5%
GOBP_NEGATIVE_REGULATION_OF_NUCLEAR_DIVISION	GOBP_NEGATIVE_REGULATION_OF_NUCLEAR_DIVISION		58	-0.765672	-1.49365	0.0567485	0.588663	1	2305	tags=55%, list=18%, signal=67%				GOMF_GTP_DEPENDENT_PROTEIN_BINDING	GOMF_GTP_DEPENDENT_PROTEIN_BINDING		21	0.716514	1.31766	0.159524	1	1	563	tags=10%, list=4%, signal=10%
HP_CUTANEOUS_PHOTOSENSITIVITY	HP_CUTANEOUS_PHOTOSENSITIVITY		76	-0.796394	-1.54431	0.024961	0.588908	1	300	tags=8%, list=2%, signal=8%				GOCC_PROTEIN_PHOSPHATASE_TYPE_1_COMPLEX	GOCC_PROTEIN_PHOSPHATASE_TYPE_1_COMPLEX		16	0.735126	1.3173	0.169048	1	1	114	tags=6%, list=1%, signal=6%
GOBP_BLOOD_VESSEL_ENDOTHELIAL_CELL_PROLIFERATION_INVOLVED_IN_SPROUTING_ANGIOGENESIS	GOBP_BLOOD_VESSEL_ENDOTHELIAL_CELL_PROLIFERATION_INVOLVED_IN_SPROUTING_ANGIOGENESIS		17	-0.867575	-1.4823	0.0534759	0.588977	1	409	tags=18%, list=3%, signal=18%				HP_ABNORMAL_PELVIS_BONE_MORPHOLOGY	HP_ABNORMAL_PELVIS_BONE_MORPHOLOGY		21	0.709683	1.31713	0.144186	1	1	969	tags=19%, list=7%, signal=21%
GOMF_CHEMOKINE_BINDING	GOMF_CHEMOKINE_BINDING		19	-0.863426	-1.48319	0.0790861	0.5891	1	209	tags=11%, list=2%, signal=11%				GOBP_MONOUBIQUITINATED_PROTEIN_DEUBIQUITINATION	GOBP_MONOUBIQUITINATED_PROTEIN_DEUBIQUITINATION		36	0.65785	1.31704	0.148338	1	1	571	tags=14%, list=4%, signal=14%
GOMF_MONOATOMIC_ANION_TRANSMEMBRANE_TRANSPORTER_ACTIVITY	GOMF_MONOATOMIC_ANION_TRANSMEMBRANE_TRANSPORTER_ACTIVITY		62	-0.780198	-1.48349	0.0442338	0.589158	1	73	tags=3%, list=1%, signal=3%				HP_CHOANAL_STENOSIS	HP_CHOANAL_STENOSIS		16	0.743818	1.31682	0.181159	1	1	1028	tags=25%, list=8%, signal=27%
HP_ANEMIA_DUE_TO_REDUCED_LIFE_SPAN_OF_RED_CELLS	HP_ANEMIA_DUE_TO_REDUCED_LIFE_SPAN_OF_RED_CELLS		124	-0.721723	-1.48198	0.0305677	0.589232	1	420	tags=12%, list=3%, signal=12%				GOBP_VENTRICULAR_SEPTUM_MORPHOGENESIS	GOBP_VENTRICULAR_SEPTUM_MORPHOGENESIS		28	0.685907	1.31565	0.16152	1	1	881	tags=21%, list=7%, signal=23%
GOMF_RIBOSOME_BINDING	GOMF_RIBOSOME_BINDING		68	-0.760646	-1.49543	0.0378215	0.589238	1	382	tags=3%, list=3%, signal=3%				GOMF_TRANSMEMBRANE_RECEPTOR_PROTEIN_KINASE_ACTIVITY	GOMF_TRANSMEMBRANE_RECEPTOR_PROTEIN_KINASE_ACTIVITY		54	0.626098	1.3145	0.129477	1	1	1202	tags=24%, list=9%, signal=26%
GOBP_EXTRINSIC_APOPTOTIC_SIGNALING_PATHWAY_VIA_DEATH_DOMAIN_RECEPTORS	GOBP_EXTRINSIC_APOPTOTIC_SIGNALING_PATHWAY_VIA_DEATH_DOMAIN_RECEPTORS		68	-0.760894	-1.48281	0.0502431	0.58942	1	787	tags=10%, list=6%, signal=11%				GOBP_REGULATION_OF_CYTOPLASMIC_TRANSPORT	GOBP_REGULATION_OF_CYTOPLASMIC_TRANSPORT		28	0.672045	1.31387	0.149877	1	1	654	tags=11%, list=5%, signal=11%
GOMF_OXIDOREDUCTASE_ACTIVITY_ACTING_ON_PEROXIDE_AS_ACCEPTOR	GOMF_OXIDOREDUCTASE_ACTIVITY_ACTING_ON_PEROXIDE_AS_ACCEPTOR		35	-0.829339	-1.49598	0.050173	0.589576	1	1447	tags=37%, list=11%, signal=42%				GOCC_SCF_UBIQUITIN_LIGASE_COMPLEX	GOCC_SCF_UBIQUITIN_LIGASE_COMPLEX		56	0.607269	1.31317	0.140162	1	1	125	tags=5%, list=1%, signal=5%
GOBP_MITOCHONDRIAL_RESPIRATORY_CHAIN_COMPLEX_ASSEMBLY	GOBP_MITOCHONDRIAL_RESPIRATORY_CHAIN_COMPLEX_ASSEMBLY		91	-0.756802	-1.48134	0.0418535	0.58958	1	2162	tags=52%, list=17%, signal=62%				HP_DELAYED_ABILITY_TO_SIT	HP_DELAYED_ABILITY_TO_SIT		55	0.629779	1.31303	0.143631	1	1	2049	tags=25%, list=16%, signal=30%
GOBP_POSITIVE_REGULATION_OF_REACTIVE_OXYGEN_SPECIES_METABOLIC_PROCESS	GOBP_POSITIVE_REGULATION_OF_REACTIVE_OXYGEN_SPECIES_METABOLIC_PROCESS		51	-0.794849	-1.49374	0.0426929	0.589862	1	516	tags=18%, list=4%, signal=18%				HP_GERM_CELL_NEOPLASIA	HP_GERM_CELL_NEOPLASIA		29	0.675487	1.31298	0.178049	1	1	2300	tags=34%, list=18%, signal=42%
HP_MICROCYTIC_ANEMIA	HP_MICROCYTIC_ANEMIA		41	-0.798746	-1.49087	0.0425532	0.589997	1	146	tags=5%, list=1%, signal=5%				GOBP_POSITIVE_REGULATION_OF_ERYTHROCYTE_DIFFERENTIATION	GOBP_POSITIVE_REGULATION_OF_ERYTHROCYTE_DIFFERENTIATION		30	0.660912	1.31257	0.154567	1	1	339	tags=10%, list=3%, signal=10%
GOBP_POSITIVE_REGULATION_OF_HISTONE_METHYLATION	GOBP_POSITIVE_REGULATION_OF_HISTONE_METHYLATION		36	-0.812423	-1.48236	0.0460526	0.590189	1	93	tags=6%, list=1%, signal=6%				GOMF_CALCIUM_ION_TRANSMEMBRANE_TRANSPORTER_ACTIVITY	GOMF_CALCIUM_ION_TRANSMEMBRANE_TRANSPORTER_ACTIVITY		81	0.598391	1.31062	0.130556	1	1	1111	tags=19%, list=9%, signal=20%
HP_DERMAL_TRANSLUCENCY	HP_DERMAL_TRANSLUCENCY		18	-0.8908	-1.48147	0.0551724	0.590391	1	93	tags=11%, list=1%, signal=11%				GOMF_TRANSCRIPTION_COREGULATOR_ACTIVITY	GOMF_TRANSCRIPTION_COREGULATOR_ACTIVITY		442	0.530435	1.30884	0.0869565	1	1	719	tags=7%, list=6%, signal=8%
GOBP_LEUKOCYTE_CHEMOTAXIS	GOBP_LEUKOCYTE_CHEMOTAXIS		166	-0.716249	-1.48352	0.0197461	0.590563	1	565	tags=14%, list=4%, signal=14%				HP_CEREBRAL_DYSMYELINATION	HP_CEREBRAL_DYSMYELINATION		16	0.745441	1.30871	0.174419	1	1	1322	tags=25%, list=10%, signal=28%
GOBP_RESPONSE_TO_ZINC_ION	GOBP_RESPONSE_TO_ZINC_ION		27	-0.84374	-1.4836	0.062603	0.591758	1	430	tags=15%, list=3%, signal=15%				HP_DEVIATION_OF_TOES	HP_DEVIATION_OF_TOES		86	0.585148	1.30855	0.140845	1	1	1238	tags=14%, list=10%, signal=15%
HP_DISTAL_LOWER_LIMB_MUSCLE_WEAKNESS	HP_DISTAL_LOWER_LIMB_MUSCLE_WEAKNESS		65	-0.774698	-1.48376	0.0605096	0.592445	1	189	tags=6%, list=1%, signal=6%				GOBP_OLFACTORY_LOBE_DEVELOPMENT	GOBP_OLFACTORY_LOBE_DEVELOPMENT		20	0.699669	1.30848	0.174208	1	1	58	tags=5%, list=0%, signal=5%
HP_ABNORMAL_PERICARDIUM_MORPHOLOGY	HP_ABNORMAL_PERICARDIUM_MORPHOLOGY		60	-0.771938	-1.48381	0.0483871	0.59376	1	943	tags=18%, list=7%, signal=20%				GOBP_SCF_DEPENDENT_PROTEASOMAL_UBIQUITIN_DEPENDENT_PROTEIN_CATABOLIC_PROCESS	GOBP_SCF_DEPENDENT_PROTEASOMAL_UBIQUITIN_DEPENDENT_PROTEIN_CATABOLIC_PROCESS		41	0.651183	1.3084	0.143979	1	1	125	tags=5%, list=1%, signal=5%
GOBP_GLIAL_CELL_DEVELOPMENT	GOBP_GLIAL_CELL_DEVELOPMENT		80	-0.742022	-1.48518	0.0419907	0.594544	1	421	tags=9%, list=3%, signal=9%				HP_ASTROCYTOSIS	HP_ASTROCYTOSIS		17	0.717227	1.30825	0.161905	1	1	2033	tags=41%, list=16%, signal=49%
GOBP_MACROPHAGE_CHEMOTAXIS	GOBP_MACROPHAGE_CHEMOTAXIS		27	-0.842951	-1.48388	0.0627119	0.595011	1	540	tags=15%, list=4%, signal=15%				HP_OCULOMOTOR_NERVE_PALSY	HP_OCULOMOTOR_NERVE_PALSY		24	0.689977	1.30819	0.168269	1	1	2258	tags=42%, list=17%, signal=50%
GOBP_NUCLEOTIDE_PHOSPHORYLATION	GOBP_NUCLEOTIDE_PHOSPHORYLATION		88	-0.743292	-1.48539	0.0451807	0.595041	1	181	tags=2%, list=1%, signal=2%				GOBP_REGULATION_OF_MONOCYTE_DIFFERENTIATION	GOBP_REGULATION_OF_MONOCYTE_DIFFERENTIATION		16	0.724857	1.30792	0.162741	1	1	194	tags=13%, list=1%, signal=13%
GOBP_POSITIVE_REGULATION_OF_NF_KAPPAB_TRANSCRIPTION_FACTOR_ACTIVITY	GOBP_POSITIVE_REGULATION_OF_NF_KAPPAB_TRANSCRIPTION_FACTOR_ACTIVITY		130	-0.727315	-1.48553	0.0272989	0.595904	1	459	tags=7%, list=4%, signal=7%				GOBP_TOLL_LIKE_RECEPTOR_9_SIGNALING_PATHWAY	GOBP_TOLL_LIKE_RECEPTOR_9_SIGNALING_PATHWAY		16	0.719704	1.30767	0.176471	1	1	3117	tags=56%, list=24%, signal=74%
GOBP_RESPONSE_TO_TESTOSTERONE	GOBP_RESPONSE_TO_TESTOSTERONE		32	-0.826675	-1.48391	0.05	0.596442	1	317	tags=9%, list=2%, signal=10%				GOBP_REGULATION_OF_FAT_CELL_DIFFERENTIATION	GOBP_REGULATION_OF_FAT_CELL_DIFFERENTIATION		100	0.588448	1.30762	0.13125	1	1	600	tags=10%, list=5%, signal=10%
GOBP_HISTONE_H3_K9_METHYLATION	GOBP_HISTONE_H3_K9_METHYLATION		20	-0.852984	-1.48892	0.0567376	0.596671	1	93	tags=10%, list=1%, signal=10%				GOCC_MRNA_CLEAVAGE_FACTOR_COMPLEX	GOCC_MRNA_CLEAVAGE_FACTOR_COMPLEX		19	0.694787	1.30727	0.180288	1	1	112	tags=5%, list=1%, signal=5%
GOMF_GROWTH_FACTOR_RECEPTOR_BINDING	GOMF_GROWTH_FACTOR_RECEPTOR_BINDING		88	-0.756322	-1.4841	0.0530303	0.597095	1	366	tags=14%, list=3%, signal=14%				HP_METRORRHAGIA	HP_METRORRHAGIA		16	0.720685	1.30705	0.176856	1	1	608	tags=13%, list=5%, signal=13%
GOBP_REPLACEMENT_OSSIFICATION	GOBP_REPLACEMENT_OSSIFICATION		22	-0.861238	-1.48439	0.057947	0.597148	1	651	tags=14%, list=5%, signal=14%				HP_FOCAL_CLONIC_SEIZURE	HP_FOCAL_CLONIC_SEIZURE		18	0.716855	1.30687	0.17321	1	1	1232	tags=33%, list=9%, signal=37%
HP_ABNORMAL_BLOOD_POTASSIUM_CONCENTRATION	HP_ABNORMAL_BLOOD_POTASSIUM_CONCENTRATION		67	-0.770882	-1.48911	0.036859	0.597318	1	480	tags=7%, list=4%, signal=8%				GOBP_SYNAPTIC_TRANSMISSION_GABAERGIC	GOBP_SYNAPTIC_TRANSMISSION_GABAERGIC		31	0.657931	1.30671	0.151079	1	1	1216	tags=32%, list=9%, signal=36%
HP_LIMITED_ELBOW_EXTENSION	HP_LIMITED_ELBOW_EXTENSION		37	-0.814367	-1.48556	0.0513245	0.597406	1	8	tags=3%, list=0%, signal=3%				GOBP_NEGATIVE_REGULATION_OF_JNK_CASCADE	GOBP_NEGATIVE_REGULATION_OF_JNK_CASCADE		30	0.664416	1.30663	0.153846	1	1	594	tags=13%, list=5%, signal=14%
HP_AXONAL_LOSS	HP_AXONAL_LOSS		18	-0.873342	-1.4858	0.038983	0.597822	1	93	tags=6%, list=1%, signal=6%				GOBP_PROTEIN_LIPID_COMPLEX_ASSEMBLY	GOBP_PROTEIN_LIPID_COMPLEX_ASSEMBLY		20	0.699208	1.30647	0.16317	1	1	1284	tags=25%, list=10%, signal=28%
GOCC_TERTIARY_GRANULE_MEMBRANE	GOCC_TERTIARY_GRANULE_MEMBRANE		61	-0.768803	-1.48835	0.0570523	0.597996	1	412	tags=16%, list=3%, signal=17%				HP_SHORT_TIBIA	HP_SHORT_TIBIA		16	0.720513	1.30588	0.13242	1	1	1497	tags=25%, list=12%, signal=28%
GOBP_CHONDROCYTE_PROLIFERATION	GOBP_CHONDROCYTE_PROLIFERATION		15	-0.874035	-1.48796	0.0513274	0.598393	1	27	tags=7%, list=0%, signal=7%				GOCC_PHAGOPHORE_ASSEMBLY_SITE_MEMBRANE	GOCC_PHAGOPHORE_ASSEMBLY_SITE_MEMBRANE		19	0.733716	1.30586	0.147268	1	1	2239	tags=37%, list=17%, signal=44%
GOBP_REGULATION_OF_ORGANIC_ACID_TRANSPORT	GOBP_REGULATION_OF_ORGANIC_ACID_TRANSPORT		50	-0.790718	-1.47467	0.0624	0.598445	1	913	tags=18%, list=7%, signal=19%				GOBP_RESPONSE_TO_MORPHINE	GOBP_RESPONSE_TO_MORPHINE		15	0.723672	1.30432	0.185102	1	1	1440	tags=27%, list=11%, signal=30%
GOBP_RESPONSE_TO_METAL_ION	GOBP_RESPONSE_TO_METAL_ION		242	-0.68927	-1.48586	0.0067659	0.599222	1	810	tags=12%, list=6%, signal=13%				GOBP_REGULATION_OF_GOLGI_ORGANIZATION	GOBP_REGULATION_OF_GOLGI_ORGANIZATION		18	0.72532	1.304	0.186207	1	1	1116	tags=17%, list=9%, signal=18%
GOBP_NUCLEOSIDE_TRIPHOSPHATE_METABOLIC_PROCESS	GOBP_NUCLEOSIDE_TRIPHOSPHATE_METABOLIC_PROCESS		225	-0.685209	-1.47469	0.0135501	0.599847	1	1769	tags=28%, list=14%, signal=32%				HP_URINARY_GLYCOSAMINOGLYCAN_EXCRETION	HP_URINARY_GLYCOSAMINOGLYCAN_EXCRETION		17	0.716577	1.30306	0.147982	1	1	533	tags=12%, list=4%, signal=12%
HP_BREAST_APLASIA	HP_BREAST_APLASIA		15	-0.879488	-1.48602	0.0575139	0.60007	1	1450	tags=53%, list=11%, signal=60%				HP_ABNORMAL_CORTICAL_BONE_MORPHOLOGY	HP_ABNORMAL_CORTICAL_BONE_MORPHOLOGY		73	0.605151	1.303	0.111111	1	1	2379	tags=26%, list=18%, signal=32%
HP_SYSTEMIC_LUPUS_ERYTHEMATOSUS	HP_SYSTEMIC_LUPUS_ERYTHEMATOSUS		31	-0.808836	-1.47487	0.0774411	0.600404	1	1178	tags=35%, list=9%, signal=39%				HP_POINTED_CHIN	HP_POINTED_CHIN		112	0.569065	1.3027	0.112179	1	1	1669	tags=21%, list=13%, signal=23%
GOMF_EXTRACELLULAR_MATRIX_BINDING	GOMF_EXTRACELLULAR_MATRIX_BINDING		39	-0.804728	-1.47885	0.0590278	0.600495	1	130	tags=13%, list=1%, signal=13%				HP_RADIAL_DEVIATION_OF_THE_HAND_OR_OF_FINGERS_OF_THE_HAND	HP_RADIAL_DEVIATION_OF_THE_HAND_OR_OF_FINGERS_OF_THE_HAND		46	0.610942	1.30076	0.116667	1	1	1497	tags=24%, list=12%, signal=27%
HP_MENORRHAGIA	HP_MENORRHAGIA		24	-0.848596	-1.47846	0.048414	0.600912	1	668	tags=13%, list=5%, signal=13%				GOBP_CARDIAC_VENTRICLE_DEVELOPMENT	GOBP_CARDIAC_VENTRICLE_DEVELOPMENT		78	0.588687	1.2995	0.138211	1	1	881	tags=18%, list=7%, signal=19%
GOBP_POST_EMBRYONIC_ANIMAL_ORGAN_DEVELOPMENT	GOBP_POST_EMBRYONIC_ANIMAL_ORGAN_DEVELOPMENT		17	-0.871182	-1.47806	0.0492958	0.601272	1	403	tags=18%, list=3%, signal=18%				HP_SELF_INJURIOUS_BEHAVIOR	HP_SELF_INJURIOUS_BEHAVIOR		142	0.552347	1.29906	0.117647	1	1	1051	tags=12%, list=8%, signal=13%
GOMF_ASPARTIC_TYPE_PEPTIDASE_ACTIVITY	GOMF_ASPARTIC_TYPE_PEPTIDASE_ACTIVITY		18	-0.861869	-1.475	0.0618375	0.601324	1	529	tags=17%, list=4%, signal=17%				GOBP_UROGENITAL_SYSTEM_DEVELOPMENT	GOBP_UROGENITAL_SYSTEM_DEVELOPMENT		38	0.649964	1.2989	0.161538	1	1	608	tags=11%, list=5%, signal=11%
GOBP_POSITIVE_REGULATION_OF_SMOOTH_MUSCLE_CELL_PROLIFERATION	GOBP_POSITIVE_REGULATION_OF_SMOOTH_MUSCLE_CELL_PROLIFERATION		71	-0.761905	-1.48604	0.0298742	0.601594	1	159	tags=10%, list=1%, signal=10%				GOBP_ACTOMYOSIN_STRUCTURE_ORGANIZATION	GOBP_ACTOMYOSIN_STRUCTURE_ORGANIZATION		154	0.546437	1.29868	0.117424	1	1	914	tags=15%, list=7%, signal=16%
GOBP_NEGATIVE_REGULATION_OF_ATP_METABOLIC_PROCESS	GOBP_NEGATIVE_REGULATION_OF_ATP_METABOLIC_PROCESS		18	-0.875159	-1.47739	0.0655172	0.60164	1	2	tags=6%, list=0%, signal=6%				GOCC_MAIN_AXON	GOCC_MAIN_AXON		29	0.660527	1.29843	0.162791	1	1	614	tags=21%, list=5%, signal=22%
GOBP_POSITIVE_REGULATION_OF_CELL_SUBSTRATE_ADHESION	GOBP_POSITIVE_REGULATION_OF_CELL_SUBSTRATE_ADHESION		99	-0.743086	-1.48699	0.029321	0.601744	1	968	tags=14%, list=7%, signal=15%				GOMF_PROTEIN_KINASE_C_ACTIVITY	GOMF_PROTEIN_KINASE_C_ACTIVITY		15	0.727224	1.29843	0.149123	1	1	1619	tags=47%, list=12%, signal=53%
GOBP_POSITIVE_REGULATION_OF_FATTY_ACID_TRANSPORT	GOBP_POSITIVE_REGULATION_OF_FATTY_ACID_TRANSPORT		16	-0.874167	-1.48634	0.0594595	0.601789	1	913	tags=31%, list=7%, signal=34%				HP_ABNORMALITY_OF_SMALL_INTESTINAL_VILLUS_MORPHOLOGY	HP_ABNORMALITY_OF_SMALL_INTESTINAL_VILLUS_MORPHOLOGY		25	0.682313	1.2981	0.178756	1	1	777	tags=16%, list=6%, signal=17%
GOBP_REGULATION_OF_NUCLEOTIDE_METABOLIC_PROCESS	GOBP_REGULATION_OF_NUCLEOTIDE_METABOLIC_PROCESS		81	-0.743911	-1.47504	0.0326594	0.602643	1	181	tags=4%, list=1%, signal=4%				GOBP_PODOSOME_ASSEMBLY	GOBP_PODOSOME_ASSEMBLY		18	0.720989	1.29763	0.185102	1	1	2638	tags=44%, list=20%, signal=56%
GOCC_NADH_DEHYDROGENASE_COMPLEX	GOCC_NADH_DEHYDROGENASE_COMPLEX		39	-0.798326	-1.48648	0.0671141	0.602736	1	1759	tags=67%, list=14%, signal=77%				GOBP_GOLGI_TO_VACUOLE_TRANSPORT	GOBP_GOLGI_TO_VACUOLE_TRANSPORT		19	0.682193	1.29749	0.157407	1	1	3121	tags=58%, list=24%, signal=76%
GOBP_NADH_DEHYDROGENASE_COMPLEX_ASSEMBLY	GOBP_NADH_DEHYDROGENASE_COMPLEX_ASSEMBLY		52	-0.779264	-1.47745	0.0518395	0.602809	1	1759	tags=50%, list=14%, signal=58%				GOMF_TAU_PROTEIN_KINASE_ACTIVITY	GOMF_TAU_PROTEIN_KINASE_ACTIVITY		20	0.693848	1.29688	0.179138	1	1	1947	tags=40%, list=15%, signal=47%
GOBP_BIOLOGICAL_PROCESS_INVOLVED_IN_INTRASPECIES_INTERACTION_BETWEEN_ORGANISMS	GOBP_BIOLOGICAL_PROCESS_INVOLVED_IN_INTRASPECIES_INTERACTION_BETWEEN_ORGANISMS		24	-0.833855	-1.47679	0.0661896	0.603058	1	346	tags=8%, list=3%, signal=9%				GOBP_POSTSYNAPSE_ORGANIZATION	GOBP_POSTSYNAPSE_ORGANIZATION		134	0.566761	1.29661	0.138801	1	1	760	tags=7%, list=6%, signal=7%
GOBP_APOPTOTIC_CELL_CLEARANCE	GOBP_APOPTOTIC_CELL_CLEARANCE		36	-0.815753	-1.47507	0.0540098	0.603988	1	399	tags=14%, list=3%, signal=14%				GOMF_METHYL_CPG_BINDING	GOMF_METHYL_CPG_BINDING		20	0.692298	1.29604	0.180556	1	1	605	tags=10%, list=5%, signal=10%
GOBP_CELLULAR_DEFENSE_RESPONSE	GOBP_CELLULAR_DEFENSE_RESPONSE		40	-0.798832	-1.4762	0.066879	0.604398	1	433	tags=10%, list=3%, signal=10%				GOBP_NEURON_CELLULAR_HOMEOSTASIS	GOBP_NEURON_CELLULAR_HOMEOSTASIS		45	0.62297	1.29507	0.138298	1	1	987	tags=13%, list=8%, signal=14%
GOBP_REGULATION_OF_COAGULATION	GOBP_REGULATION_OF_COAGULATION		48	-0.77449	-1.47524	0.0619048	0.604696	1	493	tags=10%, list=4%, signal=11%				GOBP_REGULATION_OF_ESTABLISHMENT_OR_MAINTENANCE_OF_CELL_POLARITY	GOBP_REGULATION_OF_ESTABLISHMENT_OR_MAINTENANCE_OF_CELL_POLARITY		26	0.692907	1.29502	0.170259	1	1	2491	tags=35%, list=19%, signal=43%
GOBP_MYELOID_CELL_DEVELOPMENT	GOBP_MYELOID_CELL_DEVELOPMENT		75	-0.752846	-1.47539	0.0323575	0.605432	1	339	tags=8%, list=3%, signal=8%				GOCC_PML_BODY	GOCC_PML_BODY		96	0.577455	1.29401	0.123077	1	1	1637	tags=19%, list=13%, signal=21%
HP_ABSENCE_OF_SECONDARY_SEX_CHARACTERISTICS	HP_ABSENCE_OF_SECONDARY_SEX_CHARACTERISTICS		19	-0.855045	-1.47557	0.0778761	0.606019	1	555	tags=16%, list=4%, signal=16%				HP_GRAY_MATTER_HETEROTOPIA	HP_GRAY_MATTER_HETEROTOPIA		110	0.580004	1.29333	0.134146	1	1	1535	tags=13%, list=12%, signal=14%
GOBP_NEGATIVE_REGULATION_OF_COAGULATION	GOBP_NEGATIVE_REGULATION_OF_COAGULATION		31	-0.817014	-1.47205	0.0547264	0.606895	1	493	tags=16%, list=4%, signal=17%				GOMF_NEUROTRANSMITTER_RECEPTOR_ACTIVITY	GOMF_NEUROTRANSMITTER_RECEPTOR_ACTIVITY		19	0.707123	1.29322	0.161731	1	1	963	tags=32%, list=7%, signal=34%
HP_RHIZOMELIA	HP_RHIZOMELIA		54	-0.776373	-1.47063	0.0518868	0.607942	1	8	tags=2%, list=0%, signal=2%				HP_ABNORMAL_CELL_MORPHOLOGY	HP_ABNORMAL_CELL_MORPHOLOGY		32	0.647959	1.2932	0.144578	1	1	1942	tags=28%, list=15%, signal=33%
GOBP_RESPONSE_TO_TOXIC_SUBSTANCE	GOBP_RESPONSE_TO_TOXIC_SUBSTANCE		155	-0.697777	-1.47211	0.0434153	0.608092	1	1472	tags=28%, list=11%, signal=31%				GOBP_CELLULAR_RESPONSE_TO_ACID_CHEMICAL	GOBP_CELLULAR_RESPONSE_TO_ACID_CHEMICAL		67	0.601716	1.29277	0.157609	0.999976	1	417	tags=6%, list=3%, signal=6%
GOBP_NEGATIVE_REGULATION_OF_CATABOLIC_PROCESS	GOBP_NEGATIVE_REGULATION_OF_CATABOLIC_PROCESS		274	-0.670349	-1.47228	0.0120643	0.608796	1	437	tags=5%, list=3%, signal=5%				GOCC_SWI_SNF_SUPERFAMILY_TYPE_COMPLEX	GOCC_SWI_SNF_SUPERFAMILY_TYPE_COMPLEX		92	0.594761	1.29181	0.133333	1	1	1124	tags=9%, list=9%, signal=9%
GOBP_EYE_PHOTORECEPTOR_CELL_DIFFERENTIATION	GOBP_EYE_PHOTORECEPTOR_CELL_DIFFERENTIATION		27	-0.810228	-1.47071	0.0729537	0.60906	1	89	tags=11%, list=1%, signal=11%				GOMF_STEROL_TRANSFER_ACTIVITY	GOMF_STEROL_TRANSFER_ACTIVITY		18	0.71455	1.29048	0.185542	1	1	1055	tags=28%, list=8%, signal=30%
GOBP_TRANSEPITHELIAL_TRANSPORT	GOBP_TRANSEPITHELIAL_TRANSPORT		20	-0.845161	-1.47007	0.068662	0.609335	1	766	tags=30%, list=6%, signal=32%				HP_OLIGOSPERMIA	HP_OLIGOSPERMIA		25	0.700686	1.29046	0.148681	1	1	323	tags=8%, list=2%, signal=8%
HP_LETHARGY	HP_LETHARGY		168	-0.709576	-1.47093	0.0234261	0.60945	1	1655	tags=21%, list=13%, signal=24%				GOBP_ZINC_ION_TRANSPORT	GOBP_ZINC_ION_TRANSPORT		21	0.690022	1.2903	0.179487	1	1	2098	tags=33%, list=16%, signal=40%
GOBP_NEGATIVE_REGULATION_OF_CELL_SUBSTRATE_JUNCTION_ORGANIZATION	GOBP_NEGATIVE_REGULATION_OF_CELL_SUBSTRATE_JUNCTION_ORGANIZATION		15	-0.8646	-1.47103	0.0670391	0.61045	1	13	tags=7%, list=0%, signal=7%				GOBP_CYTOSOLIC_PATTERN_RECOGNITION_RECEPTOR_SIGNALING_PATHWAY	GOBP_CYTOSOLIC_PATTERN_RECOGNITION_RECEPTOR_SIGNALING_PATHWAY		87	0.594826	1.28985	0.129577	1	1	2334	tags=25%, list=18%, signal=31%
GOBP_REGULATION_OF_FIBROBLAST_GROWTH_FACTOR_RECEPTOR_SIGNALING_PATHWAY	GOBP_REGULATION_OF_FIBROBLAST_GROWTH_FACTOR_RECEPTOR_SIGNALING_PATHWAY		18	-0.845108	-1.4678	0.0756303	0.616158	1	165	tags=11%, list=1%, signal=11%				GOBP_CD4_POSITIVE_ALPHA_BETA_T_CELL_DIFFERENTIATION	GOBP_CD4_POSITIVE_ALPHA_BETA_T_CELL_DIFFERENTIATION		76	0.585354	1.28973	0.113095	0.998298	1	618	tags=8%, list=5%, signal=8%
HP_BREAST_HYPOPLASIA	HP_BREAST_HYPOPLASIA		27	-0.832164	-1.46784	0.0580205	0.617432	1	1029	tags=30%, list=8%, signal=32%				GOBP_PROTEIN_DEGLYCOSYLATION	GOBP_PROTEIN_DEGLYCOSYLATION		25	0.668958	1.28944	0.17402	0.99709	1	1727	tags=28%, list=13%, signal=32%
HP_ABNORMAL_ILIAC_WING_MORPHOLOGY	HP_ABNORMAL_ILIAC_WING_MORPHOLOGY		54	-0.759077	-1.46689	0.0605096	0.617755	1	144	tags=4%, list=1%, signal=4%				GOBP_NEURONAL_STEM_CELL_POPULATION_MAINTENANCE	GOBP_NEURONAL_STEM_CELL_POPULATION_MAINTENANCE		19	0.698277	1.28888	0.191748	0.997082	1	11	tags=5%, list=0%, signal=5%
GOBP_REGULATION_OF_GENERATION_OF_PRECURSOR_METABOLITES_AND_ENERGY	GOBP_REGULATION_OF_GENERATION_OF_PRECURSOR_METABOLITES_AND_ENERGY		120	-0.72106	-1.46808	0.0371471	0.617756	1	558	tags=8%, list=4%, signal=8%				GOMF_PROTEIN_DEMETHYLASE_ACTIVITY	GOMF_PROTEIN_DEMETHYLASE_ACTIVITY		26	0.655913	1.28801	0.181818	0.998464	1	2058	tags=27%, list=16%, signal=32%
GOBP_AEROBIC_RESPIRATION	GOBP_AEROBIC_RESPIRATION		167	-0.696693	-1.46691	0.0277778	0.619149	1	1769	tags=39%, list=14%, signal=44%				GOBP_REGULATION_OF_GTPASE_ACTIVITY	GOBP_REGULATION_OF_GTPASE_ACTIVITY		288	0.535237	1.28753	0.116788	0.998087	1	977	tags=14%, list=8%, signal=15%
GOBP_RESPONSE_TO_PROGESTERONE	GOBP_RESPONSE_TO_PROGESTERONE		28	-0.826288	-1.46545	0.0606557	0.619161	1	792	tags=18%, list=6%, signal=19%				HP_ABNORMAL_ATRIOVENTRICULAR_VALVE_MORPHOLOGY	HP_ABNORMAL_ATRIOVENTRICULAR_VALVE_MORPHOLOGY		132	0.548916	1.28628	0.132686	1	1	1188	tags=16%, list=9%, signal=17%
GOMF_NUCLEOSOMAL_DNA_BINDING	GOMF_NUCLEOSOMAL_DNA_BINDING		34	-0.791139	-1.46628	0.0779221	0.619531	1	395	tags=18%, list=3%, signal=18%				HP_ABNORMAL_VAGINA_MORPHOLOGY	HP_ABNORMAL_VAGINA_MORPHOLOGY		72	0.591281	1.28459	0.140401	1	1	176	tags=4%, list=1%, signal=4%
GOBP_RESPONSE_TO_OXYGEN_RADICAL	GOBP_RESPONSE_TO_OXYGEN_RADICAL		21	-0.846397	-1.46508	0.09375	0.619531	1	1360	tags=38%, list=10%, signal=42%				GOCC_MRNA_CLEAVAGE_AND_POLYADENYLATION_SPECIFICITY_FACTOR_COMPLEX	GOCC_MRNA_CLEAVAGE_AND_POLYADENYLATION_SPECIFICITY_FACTOR_COMPLEX		15	0.721073	1.28432	0.195122	1	1	112	tags=7%, list=1%, signal=7%
GOMF_NAD_P_H_DEHYDROGENASE_QUINONE_ACTIVITY	GOMF_NAD_P_H_DEHYDROGENASE_QUINONE_ACTIVITY		37	-0.808637	-1.46588	0.0755337	0.62002	1	1759	tags=68%, list=14%, signal=78%				GOMF_DNA_EXONUCLEASE_ACTIVITY	GOMF_DNA_EXONUCLEASE_ACTIVITY		20	0.701245	1.28416	0.191142	1	1	24	tags=5%, list=0%, signal=5%
HP_ABNORMAL_ERYTHROCYTE_SEDIMENTATION_RATE	HP_ABNORMAL_ERYTHROCYTE_SEDIMENTATION_RATE		47	-0.778764	-1.46546	0.0649351	0.620609	1	479	tags=23%, list=4%, signal=24%				GOMF_CALCIUM_DEPENDENT_PROTEIN_KINASE_ACTIVITY	GOMF_CALCIUM_DEPENDENT_PROTEIN_KINASE_ACTIVITY		22	0.679575	1.28374	0.195238	1	1	1619	tags=32%, list=12%, signal=36%
HP_ABNORMAL_THROMBOSIS	HP_ABNORMAL_THROMBOSIS		94	-0.731209	-1.4636	0.0472674	0.623969	1	668	tags=11%, list=5%, signal=11%				GOBP_CARDIAC_EPITHELIAL_TO_MESENCHYMAL_TRANSITION	GOBP_CARDIAC_EPITHELIAL_TO_MESENCHYMAL_TRANSITION		23	0.684572	1.28373	0.197561	0.999918	1	1223	tags=30%, list=9%, signal=34%
GOBP_RENAL_SYSTEM_PROCESS	GOBP_RENAL_SYSTEM_PROCESS		66	-0.749368	-1.46325	0.0517241	0.624199	1	73	tags=5%, list=1%, signal=5%				GOBP_TYPE_B_PANCREATIC_CELL_DEVELOPMENT	GOBP_TYPE_B_PANCREATIC_CELL_DEVELOPMENT		17	0.7157	1.28364	0.172093	0.997909	1	11	tags=6%, list=0%, signal=6%
HP_ABNORMAL_METACARPOPHALANGEAL_JOINT_MORPHOLOGY	HP_ABNORMAL_METACARPOPHALANGEAL_JOINT_MORPHOLOGY		19	-0.83994	-1.46376	0.0743363	0.624685	1	420	tags=11%, list=3%, signal=11%				GOCC_PCG_PROTEIN_COMPLEX	GOCC_PCG_PROTEIN_COMPLEX		35	0.644671	1.28317	0.188119	0.997556	1	1594	tags=23%, list=12%, signal=26%
GOBP_RESPONSE_TO_CORTICOSTEROID	GOBP_RESPONSE_TO_CORTICOSTEROID		100	-0.729424	-1.46223	0.0434783	0.624756	1	1500	tags=22%, list=12%, signal=25%				GOBP_RESPONSE_TO_COLD	GOBP_RESPONSE_TO_COLD		37	0.643591	1.28111	0.142105	1	1	1337	tags=16%, list=10%, signal=18%
GOBP_REGULATION_OF_MACROPHAGE_ACTIVATION	GOBP_REGULATION_OF_MACROPHAGE_ACTIVATION		47	-0.780239	-1.46285	0.0704918	0.624768	1	476	tags=13%, list=4%, signal=13%				GOBP_GLYCOPROTEIN_CATABOLIC_PROCESS	GOBP_GLYCOPROTEIN_CATABOLIC_PROCESS		26	0.684425	1.28093	0.168618	1	1	1177	tags=19%, list=9%, signal=21%
GOBP_RESPONSE_TO_FATTY_ACID	GOBP_RESPONSE_TO_FATTY_ACID		42	-0.779092	-1.4624	0.075	0.625423	1	1332	tags=31%, list=10%, signal=34%				GOBP_DENDRITE_DEVELOPMENT	GOBP_DENDRITE_DEVELOPMENT		177	0.543586	1.28071	0.109966	1	1	723	tags=9%, list=6%, signal=9%
GOBP_RIBONUCLEOSIDE_DIPHOSPHATE_METABOLIC_PROCESS	GOBP_RIBONUCLEOSIDE_DIPHOSPHATE_METABOLIC_PROCESS		104	-0.723336	-1.45191	0.0553936	0.625496	1	252	tags=3%, list=2%, signal=3%				HP_ABNORMALITY_OF_CANINE	HP_ABNORMALITY_OF_CANINE		15	0.704246	1.28046	0.178571	0.999884	1	1028	tags=13%, list=8%, signal=14%
HP_ANTERIOR_UVEITIS	HP_ANTERIOR_UVEITIS		15	-0.874361	-1.45195	0.0588235	0.626653	1	635	tags=33%, list=5%, signal=35%				GOMF_DOUBLE_STRANDED_RNA_BINDING	GOMF_DOUBLE_STRANDED_RNA_BINDING		64	0.607849	1.27923	0.16129	1	1	1480	tags=19%, list=11%, signal=21%
GOBP_INFLAMMATORY_RESPONSE_TO_ANTIGENIC_STIMULUS	GOBP_INFLAMMATORY_RESPONSE_TO_ANTIGENIC_STIMULUS		58	-0.756217	-1.45199	0.0569106	0.627811	1	553	tags=19%, list=4%, signal=20%				GOCC_ACTIN_FILAMENT_BUNDLE	GOCC_ACTIN_FILAMENT_BUNDLE		62	0.614037	1.27914	0.140845	1	1	251	tags=6%, list=2%, signal=7%
HP_ADRENAL_HYPOPLASIA	HP_ADRENAL_HYPOPLASIA		25	-0.814308	-1.46011	0.0719178	0.628109	1	674	tags=20%, list=5%, signal=21%				GOCC_CUL2_RING_UBIQUITIN_LIGASE_COMPLEX	GOCC_CUL2_RING_UBIQUITIN_LIGASE_COMPLEX		20	0.693261	1.27884	0.196796	0.999805	1	555	tags=15%, list=4%, signal=16%
GOBP_NEGATIVE_REGULATION_OF_SMALL_MOLECULE_METABOLIC_PROCESS	GOBP_NEGATIVE_REGULATION_OF_SMALL_MOLECULE_METABOLIC_PROCESS		71	-0.740105	-1.4521	0.0699088	0.628704	1	413	tags=6%, list=3%, signal=6%				HP_APHASIA	HP_APHASIA		66	0.596839	1.27858	0.136628	0.998616	1	1644	tags=26%, list=13%, signal=29%
GOBP_PYRUVATE_METABOLIC_PROCESS	GOBP_PYRUVATE_METABOLIC_PROCESS		96	-0.727633	-1.45093	0.0552239	0.628844	1	181	tags=2%, list=1%, signal=2%				GOBP_RAS_PROTEIN_SIGNAL_TRANSDUCTION	GOBP_RAS_PROTEIN_SIGNAL_TRANSDUCTION		289	0.526479	1.27783	0.120536	0.999514	1	1114	tags=16%, list=9%, signal=17%
HP_INTESTINAL_PSEUDO_OBSTRUCTION	HP_INTESTINAL_PSEUDO_OBSTRUCTION		19	-0.855514	-1.46021	0.0692042	0.629109	1	34	tags=5%, list=0%, signal=5%				GOCC_NEURON_TO_NEURON_SYNAPSE	GOCC_NEURON_TO_NEURON_SYNAPSE		265	0.515416	1.27617	0.100806	1	1	1003	tags=14%, list=8%, signal=14%
GOMF_ACTIVE_TRANSMEMBRANE_TRANSPORTER_ACTIVITY	GOMF_ACTIVE_TRANSMEMBRANE_TRANSPORTER_ACTIVITY		296	-0.667968	-1.46065	0.010582	0.62982	1	1688	tags=23%, list=13%, signal=26%				GOBP_REGULATION_OF_INTRINSIC_APOPTOTIC_SIGNALING_PATHWAY_BY_P53_CLASS_MEDIATOR	GOBP_REGULATION_OF_INTRINSIC_APOPTOTIC_SIGNALING_PATHWAY_BY_P53_CLASS_MEDIATOR		31	0.630614	1.27593	0.192308	1	1	970	tags=16%, list=7%, signal=17%
GOBP_SMOOTH_MUSCLE_CELL_PROLIFERATION	GOBP_SMOOTH_MUSCLE_CELL_PROLIFERATION		119	-0.718014	-1.45211	0.0392749	0.630011	1	345	tags=9%, list=3%, signal=9%				GOBP_PROTEIN_HETEROOLIGOMERIZATION	GOBP_PROTEIN_HETEROOLIGOMERIZATION		20	0.711327	1.2751	0.196682	1	1	874	tags=20%, list=7%, signal=21%
GOBP_STRIATED_MUSCLE_CONTRACTION	GOBP_STRIATED_MUSCLE_CONTRACTION		110	-0.719101	-1.46086	0.0469697	0.630284	1	369	tags=4%, list=3%, signal=4%				GOMF_TRANSCRIPTION_COACTIVATOR_BINDING	GOMF_TRANSCRIPTION_COACTIVATOR_BINDING		37	0.634239	1.27469	0.185864	1	1	2052	tags=35%, list=16%, signal=42%
GOBP_NEGATIVE_REGULATION_OF_CELL_SUBSTRATE_ADHESION	GOBP_NEGATIVE_REGULATION_OF_CELL_SUBSTRATE_ADHESION		45	-0.760059	-1.45263	0.0820513	0.630381	1	687	tags=9%, list=5%, signal=9%				HP_CYANOSIS	HP_CYANOSIS		57	0.608395	1.27423	0.174157	1	1	1093	tags=26%, list=8%, signal=29%
GOBP_REGULATION_OF_CELL_SUBSTRATE_ADHESION	GOBP_REGULATION_OF_CELL_SUBSTRATE_ADHESION		168	-0.703911	-1.45231	0.0165289	0.630507	1	968	tags=11%, list=7%, signal=11%				GOBP_T_CELL_DIFFERENTIATION_INVOLVED_IN_IMMUNE_RESPONSE	GOBP_T_CELL_DIFFERENTIATION_INVOLVED_IN_IMMUNE_RESPONSE		67	0.588968	1.27394	0.16156	1	1	618	tags=7%, list=5%, signal=8%
GOMF_SIGNALING_RECEPTOR_REGULATOR_ACTIVITY	GOMF_SIGNALING_RECEPTOR_REGULATOR_ACTIVITY		220	-0.68423	-1.46022	0.0241287	0.630521	1	1001	tags=22%, list=8%, signal=24%				GOBP_PROTEASOMAL_PROTEIN_CATABOLIC_PROCESS	GOBP_PROTEASOMAL_PROTEIN_CATABOLIC_PROCESS		470	0.513425	1.2739	0.0876289	1	1	1325	tags=9%, list=10%, signal=10%
GOBP_POSITIVE_REGULATION_OF_LEUKOCYTE_MIGRATION	GOBP_POSITIVE_REGULATION_OF_LEUKOCYTE_MIGRATION		109	-0.715015	-1.45879	0.0469208	0.631622	1	392	tags=8%, list=3%, signal=8%				GOBP_NEGATIVE_REGULATION_OF_INNATE_IMMUNE_RESPONSE	GOBP_NEGATIVE_REGULATION_OF_INNATE_IMMUNE_RESPONSE		62	0.572056	1.2719	0.144044	1	1	1145	tags=29%, list=9%, signal=32%
GOBP_ERYTHROCYTE_HOMEOSTASIS	GOBP_ERYTHROCYTE_HOMEOSTASIS		126	-0.724503	-1.45265	0.0323054	0.631688	1	406	tags=8%, list=3%, signal=8%				HP_ORAL_CAVITY_BLEEDING	HP_ORAL_CAVITY_BLEEDING		19	0.681687	1.27157	0.201439	1	1	608	tags=11%, list=5%, signal=11%
GOBP_GENERATION_OF_PRECURSOR_METABOLITES_AND_ENERGY	GOBP_GENERATION_OF_PRECURSOR_METABOLITES_AND_ENERGY		411	-0.651988	-1.45907	0.00499376	0.63178	1	1769	tags=26%, list=14%, signal=29%				GOBP_GLANDULAR_EPITHELIAL_CELL_DEVELOPMENT	GOBP_GLANDULAR_EPITHELIAL_CELL_DEVELOPMENT		27	0.664738	1.27151	0.176039	1	1	608	tags=15%, list=5%, signal=16%
GOBP_RESPONSE_TO_GROWTH_HORMONE	GOBP_RESPONSE_TO_GROWTH_HORMONE		26	-0.808464	-1.45612	0.0759076	0.631868	1	36	tags=4%, list=0%, signal=4%				GOBP_REGULATION_OF_MITOCHONDRIAL_FISSION	GOBP_REGULATION_OF_MITOCHONDRIAL_FISSION		29	0.650726	1.27141	0.178756	1	1	984	tags=17%, list=8%, signal=19%
GOMF_NUCLEOSOME_BINDING	GOMF_NUCLEOSOME_BINDING		63	-0.764684	-1.45287	0.0516129	0.631997	1	395	tags=11%, list=3%, signal=11%				HP_ORAL_PHARYNGEAL_DYSPHAGIA	HP_ORAL_PHARYNGEAL_DYSPHAGIA		30	0.658069	1.27136	0.200495	0.999396	1	913	tags=20%, list=7%, signal=21%
HP_DECREASED_ACTIVITY_OF_MITOCHONDRIAL_RESPIRATORY_CHAIN	HP_DECREASED_ACTIVITY_OF_MITOCHONDRIAL_RESPIRATORY_CHAIN		117	-0.718133	-1.45001	0.0449102	0.632162	1	1922	tags=39%, list=15%, signal=46%				GOMF_CARBOXYPEPTIDASE_ACTIVITY	GOMF_CARBOXYPEPTIDASE_ACTIVITY		28	0.679119	1.2705	0.182028	1	1	30	tags=4%, list=0%, signal=4%
HP_GLOMERULOPATHY	HP_GLOMERULOPATHY		30	-0.79509	-1.4543	0.0875796	0.632175	1	943	tags=27%, list=7%, signal=29%				GOBP_FILOPODIUM_ASSEMBLY	GOBP_FILOPODIUM_ASSEMBLY		59	0.587416	1.26977	0.168	1	1	2200	tags=32%, list=17%, signal=39%
GOMF_CYTOKINE_ACTIVITY	GOMF_CYTOKINE_ACTIVITY		95	-0.734834	-1.45573	0.0554723	0.632328	1	1001	tags=27%, list=8%, signal=29%				HP_PULMONARY_INTERSTITIAL_HIGH_RESOLUTION_COMPUTED_TOMOGRAPHY_ABNORMALITY	HP_PULMONARY_INTERSTITIAL_HIGH_RESOLUTION_COMPUTED_TOMOGRAPHY_ABNORMALITY		15	0.720807	1.26976	0.194313	0.999424	1	115	tags=7%, list=1%, signal=7%
HP_IMPOTENCE	HP_IMPOTENCE		38	-0.783705	-1.45367	0.0683333	0.632444	1	709	tags=16%, list=5%, signal=17%				GOBP_CELLULAR_RESPONSE_TO_ESTROGEN_STIMULUS	GOBP_CELLULAR_RESPONSE_TO_ESTROGEN_STIMULUS		16	0.705464	1.26949	0.186551	0.998297	1	971	tags=31%, list=7%, signal=34%
GOBP_REGULATION_OF_RESPONSE_TO_WOUNDING	GOBP_REGULATION_OF_RESPONSE_TO_WOUNDING		108	-0.717552	-1.45334	0.0507463	0.632581	1	493	tags=11%, list=4%, signal=11%				GOBP_CELLULAR_RESPONSE_TO_VITAMIN_D	GOBP_CELLULAR_RESPONSE_TO_VITAMIN_D		16	0.696236	1.26948	0.197917	0.996097	1	1254	tags=19%, list=10%, signal=21%
GOBP_NEGATIVE_REGULATION_OF_CARBOHYDRATE_METABOLIC_PROCESS	GOBP_NEGATIVE_REGULATION_OF_CARBOHYDRATE_METABOLIC_PROCESS		41	-0.777698	-1.43702	0.0696921	0.632688	1	413	tags=7%, list=3%, signal=8%				HP_APLASIA_HYPOPLASIA_OF_THE_TIBIA	HP_APLASIA_HYPOPLASIA_OF_THE_TIBIA		20	0.688801	1.26946	0.2049	0.993968	1	1497	tags=20%, list=12%, signal=23%
GOBP_BIOLOGICAL_PROCESS_INVOLVED_IN_INTERACTION_WITH_HOST	GOBP_BIOLOGICAL_PROCESS_INVOLVED_IN_INTERACTION_WITH_HOST		162	-0.699639	-1.45623	0.0409605	0.632737	1	808	tags=10%, list=6%, signal=11%				GOCC_RECEPTOR_COMPLEX	GOCC_RECEPTOR_COMPLEX		256	0.5194	1.26833	0.128514	0.996488	1	1311	tags=23%, list=10%, signal=25%
GOBP_ATP_METABOLIC_PROCESS	GOBP_ATP_METABOLIC_PROCESS		180	-0.696192	-1.45533	0.0336257	0.632758	1	1769	tags=31%, list=14%, signal=36%				HP_OBSTRUCTIVE_SLEEP_APNEA	HP_OBSTRUCTIVE_SLEEP_APNEA		51	0.605635	1.26598	0.163212	1	1	2076	tags=31%, list=16%, signal=37%
GOMF_ACTIVE_MONOATOMIC_ION_TRANSMEMBRANE_TRANSPORTER_ACTIVITY	GOMF_ACTIVE_MONOATOMIC_ION_TRANSMEMBRANE_TRANSPORTER_ACTIVITY		147	-0.699274	-1.45473	0.0335196	0.63286	1	1354	tags=16%, list=10%, signal=17%				HP_ABNORMALITY_OF_DNA_REPAIR	HP_ABNORMALITY_OF_DNA_REPAIR		18	0.681395	1.26561	0.188862	1	1	1115	tags=17%, list=9%, signal=18%
GOBP_POSITIVE_REGULATION_OF_DNA_BINDING_TRANSCRIPTION_FACTOR_ACTIVITY	GOBP_POSITIVE_REGULATION_OF_DNA_BINDING_TRANSCRIPTION_FACTOR_ACTIVITY		209	-0.683397	-1.45296	0.0216509	0.632975	1	322	tags=6%, list=2%, signal=6%				GOMF_NUCLEAR_STEROID_RECEPTOR_ACTIVITY	GOMF_NUCLEAR_STEROID_RECEPTOR_ACTIVITY		17	0.686552	1.26389	0.20339	1	1	1064	tags=29%, list=8%, signal=32%
GOBP_HISTONE_H3_K4_TRIMETHYLATION	GOBP_HISTONE_H3_K4_TRIMETHYLATION		18	-0.826787	-1.45441	0.0731707	0.633086	1	198	tags=17%, list=2%, signal=17%				HP_ATRIOVENTRICULAR_CANAL_DEFECT	HP_ATRIOVENTRICULAR_CANAL_DEFECT		42	0.628902	1.26378	0.195431	1	1	257	tags=5%, list=2%, signal=5%
HP_CONE_CONE_ROD_DYSTROPHY	HP_CONE_CONE_ROD_DYSTROPHY		23	-0.816085	-1.43636	0.0921502	0.633165	1	54	tags=4%, list=0%, signal=4%				HP_HIP_SUBLUXATION	HP_HIP_SUBLUXATION		20	0.66461	1.26338	0.189252	1	1	1124	tags=15%, list=9%, signal=16%
HP_MIDDLE_AGE_ONSET	HP_MIDDLE_AGE_ONSET		130	-0.689567	-1.43719	0.0527817	0.633203	1	321	tags=5%, list=2%, signal=5%				GOBP_REGULATION_OF_EXOSOMAL_SECRETION	GOBP_REGULATION_OF_EXOSOMAL_SECRETION		19	0.689746	1.26326	0.214123	1	1	891	tags=11%, list=7%, signal=11%
GOMF_ORGANIC_ACID_SODIUM_SYMPORTER_ACTIVITY	GOMF_ORGANIC_ACID_SODIUM_SYMPORTER_ACTIVITY		15	-0.851534	-1.4538	0.0894161	0.633316	1	859	tags=20%, list=7%, signal=21%				GOBP_SMALL_GTPASE_MEDIATED_SIGNAL_TRANSDUCTION	GOBP_SMALL_GTPASE_MEDIATED_SIGNAL_TRANSDUCTION		425	0.510241	1.26228	0.124352	1	1	1706	tags=20%, list=13%, signal=23%
HP_PAROXYSMAL_INVOLUNTARY_EYE_MOVEMENTS	HP_PAROXYSMAL_INVOLUNTARY_EYE_MOVEMENTS		31	-0.805386	-1.45488	0.0852843	0.633555	1	1725	tags=45%, list=13%, signal=52%				HP_INTERRUPTED_AORTIC_ARCH	HP_INTERRUPTED_AORTIC_ARCH		15	0.699264	1.26217	0.207709	1	1	1426	tags=20%, list=11%, signal=22%
GOBP_NEGATIVE_REGULATION_OF_CELL_MATRIX_ADHESION	GOBP_NEGATIVE_REGULATION_OF_CELL_MATRIX_ADHESION		28	-0.797435	-1.43755	0.0967742	0.634032	1	13	tags=4%, list=0%, signal=4%				HP_MITRAL_VALVE_PROLAPSE	HP_MITRAL_VALVE_PROLAPSE		96	0.57502	1.26213	0.148485	1	1	982	tags=15%, list=8%, signal=16%
GOBP_MATERNAL_PLACENTA_DEVELOPMENT	GOBP_MATERNAL_PLACENTA_DEVELOPMENT		26	-0.815407	-1.43726	0.0709343	0.634104	1	550	tags=15%, list=4%, signal=16%				GOBP_REGULATION_OF_ACTIN_CYTOSKELETON_REORGANIZATION	GOBP_REGULATION_OF_ACTIN_CYTOSKELETON_REORGANIZATION		38	0.647514	1.26165	0.182292	1	1	2821	tags=45%, list=22%, signal=57%
GOMF_CELL_CELL_ADHESION_MEDIATOR_ACTIVITY	GOMF_CELL_CELL_ADHESION_MEDIATOR_ACTIVITY		35	-0.797674	-1.43643	0.0797342	0.634118	1	3	tags=3%, list=0%, signal=3%				GOBP_MITOCHONDRION_LOCALIZATION	GOBP_MITOCHONDRION_LOCALIZATION		40	0.611604	1.26133	0.176	1	1	768	tags=13%, list=6%, signal=13%
GOBP_CARBOHYDRATE_CATABOLIC_PROCESS	GOBP_CARBOHYDRATE_CATABOLIC_PROCESS		137	-0.710308	-1.45624	0.0338983	0.634136	1	181	tags=2%, list=1%, signal=2%				GOBP_CALCIUM_ION_IMPORT_ACROSS_PLASMA_MEMBRANE	GOBP_CALCIUM_ION_IMPORT_ACROSS_PLASMA_MEMBRANE		26	0.657355	1.26102	0.182266	0.999986	1	659	tags=19%, list=5%, signal=20%
GOCC_RIBOSOME	GOCC_RIBOSOME		200	-0.689682	-1.45651	0.0290055	0.634266	1	2488	tags=47%, list=19%, signal=57%				GOBP_NEGATIVE_REGULATION_OF_TRANSFORMING_GROWTH_FACTOR_BETA_RECEPTOR_SIGNALING_PATHWAY	GOBP_NEGATIVE_REGULATION_OF_TRANSFORMING_GROWTH_FACTOR_BETA_RECEPTOR_SIGNALING_PATHWAY		78	0.583196	1.26045	0.146893	1	1	373	tags=10%, list=3%, signal=10%
GOMF_BHLH_TRANSCRIPTION_FACTOR_BINDING	GOMF_BHLH_TRANSCRIPTION_FACTOR_BINDING		23	-0.831302	-1.4568	0.0702055	0.634339	1	795	tags=26%, list=6%, signal=28%				HP_RIGHT_AORTIC_ARCH	HP_RIGHT_AORTIC_ARCH		15	0.714047	1.25721	0.230068	1	1	2358	tags=33%, list=18%, signal=41%
GOBP_RESPONSE_TO_BACTERIUM	GOBP_RESPONSE_TO_BACTERIUM		436	-0.647508	-1.43584	0.00749064	0.63438	1	810	tags=16%, list=6%, signal=16%				HP_DEVELOPMENTAL_STAGNATION	HP_DEVELOPMENTAL_STAGNATION		18	0.683004	1.25719	0.218182	1	1	1258	tags=22%, list=10%, signal=25%
GOBP_POSITIVE_REGULATION_OF_CELL_MIGRATION_INVOLVED_IN_SPROUTING_ANGIOGENESIS	GOBP_POSITIVE_REGULATION_OF_CELL_MIGRATION_INVOLVED_IN_SPROUTING_ANGIOGENESIS		19	-0.839436	-1.45728	0.0635209	0.63478	1	520	tags=26%, list=4%, signal=27%				GOBP_HEART_MORPHOGENESIS	GOBP_HEART_MORPHOGENESIS		170	0.538471	1.25702	0.138514	1	1	983	tags=16%, list=8%, signal=17%
GOBP_PHOTORECEPTOR_CELL_DEVELOPMENT	GOBP_PHOTORECEPTOR_CELL_DEVELOPMENT		28	-0.814287	-1.44917	0.097973	0.634791	1	89	tags=7%, list=1%, signal=7%				GOCC_AUTOPHAGOSOME_MEMBRANE	GOCC_AUTOPHAGOSOME_MEMBRANE		44	0.59221	1.25697	0.173028	1	1	1755	tags=23%, list=14%, signal=26%
GOBP_ESTABLISHMENT_OF_PROTEIN_LOCALIZATION_TO_CHROMOSOME	GOBP_ESTABLISHMENT_OF_PROTEIN_LOCALIZATION_TO_CHROMOSOME		27	-0.809656	-1.43763	0.0846024	0.634938	1	1201	tags=19%, list=9%, signal=20%				GOBP_INTERMEMBRANE_LIPID_TRANSFER	GOBP_INTERMEMBRANE_LIPID_TRANSFER		42	0.609892	1.25672	0.169082	1	1	2029	tags=31%, list=16%, signal=37%
HP_APLASTIC_ANEMIA	HP_APLASTIC_ANEMIA		25	-0.805239	-1.45751	0.0967742	0.635048	1	806	tags=20%, list=6%, signal=21%				GOMF_TRANSMEMBRANE_RECEPTOR_PROTEIN_TYROSINE_KINASE_ADAPTOR_ACTIVITY	GOMF_TRANSMEMBRANE_RECEPTOR_PROTEIN_TYROSINE_KINASE_ADAPTOR_ACTIVITY		15	0.720278	1.25621	0.19163	1	1	1605	tags=40%, list=12%, signal=46%
HP_RETINAL_PIGMENT_EPITHELIAL_ATROPHY	HP_RETINAL_PIGMENT_EPITHELIAL_ATROPHY		20	-0.838473	-1.45693	0.0730435	0.6351	1	1285	tags=25%, list=10%, signal=28%				HP_TRACHEAL_STENOSIS	HP_TRACHEAL_STENOSIS		15	0.706543	1.2562	0.201735	1	1	1848	tags=47%, list=14%, signal=54%
GOBP_FATTY_ACID_DERIVATIVE_BIOSYNTHETIC_PROCESS	GOBP_FATTY_ACID_DERIVATIVE_BIOSYNTHETIC_PROCESS		37	-0.779596	-1.43775	0.0880913	0.63564	1	504	tags=14%, list=4%, signal=14%				HP_FACIAL_HYPERTRICHOSIS	HP_FACIAL_HYPERTRICHOSIS		161	0.552944	1.25608	0.156463	1	1	1400	tags=12%, list=11%, signal=13%
GOBP_MYELOID_CELL_HOMEOSTASIS	GOBP_MYELOID_CELL_HOMEOSTASIS		156	-0.707651	-1.45766	0.0416069	0.63579	1	406	tags=6%, list=3%, signal=7%				HP_BILATERAL_SENSORINEURAL_HEARING_IMPAIRMENT	HP_BILATERAL_SENSORINEURAL_HEARING_IMPAIRMENT		56	0.607714	1.25598	0.167614	0.999159	1	148	tags=5%, list=1%, signal=5%
HP_DRUSEN	HP_DRUSEN		16	-0.86239	-1.44863	0.0631399	0.63588	1	17	tags=6%, list=0%, signal=6%				GOMF_LIPID_TRANSFER_ACTIVITY	GOMF_LIPID_TRANSFER_ACTIVITY		42	0.609892	1.25584	0.16285	0.997631	1	2029	tags=31%, list=16%, signal=37%
HP_ABNORMAL_LIBIDO	HP_ABNORMAL_LIBIDO		30	-0.794948	-1.4378	0.0658784	0.636702	1	633	tags=10%, list=5%, signal=10%				GOBP_SCHWANN_CELL_DIFFERENTIATION	GOBP_SCHWANN_CELL_DIFFERENTIATION		27	0.649499	1.2554	0.209476	0.997299	1	1906	tags=33%, list=15%, signal=39%
GOBP_DECIDUALIZATION	GOBP_DECIDUALIZATION		19	-0.843784	-1.44329	0.0759494	0.636991	1	550	tags=21%, list=4%, signal=22%				GOBP_NEGATIVE_REGULATION_OF_SIGNAL_TRANSDUCTION_BY_P53_CLASS_MEDIATOR	GOBP_NEGATIVE_REGULATION_OF_SIGNAL_TRANSDUCTION_BY_P53_CLASS_MEDIATOR		29	0.662124	1.25538	0.19797	0.995322	1	187	tags=10%, list=1%, signal=10%
GOBP_MATERNAL_PROCESS_INVOLVED_IN_FEMALE_PREGNANCY	GOBP_MATERNAL_PROCESS_INVOLVED_IN_FEMALE_PREGNANCY		45	-0.783856	-1.43799	0.0625978	0.637144	1	690	tags=24%, list=5%, signal=26%				HP_ORTHOSTATIC_HYPOTENSION	HP_ORTHOSTATIC_HYPOTENSION		29	0.64161	1.25408	0.176056	0.998379	1	5	tags=3%, list=0%, signal=3%
GOBP_RESPIRATORY_ELECTRON_TRANSPORT_CHAIN	GOBP_RESPIRATORY_ELECTRON_TRANSPORT_CHAIN		103	-0.721705	-1.43874	0.0523256	0.637458	1	1759	tags=45%, list=14%, signal=51%				HP_DECREASED_LACRIMATION	HP_DECREASED_LACRIMATION		16	0.688258	1.25366	0.201373	0.997975	1	1051	tags=25%, list=8%, signal=27%
GOBP_REGULATION_OF_LEUKOCYTE_ADHESION_TO_VASCULAR_ENDOTHELIAL_CELL	GOBP_REGULATION_OF_LEUKOCYTE_ADHESION_TO_VASCULAR_ENDOTHELIAL_CELL		25	-0.819555	-1.44344	0.0765306	0.637588	1	392	tags=20%, list=3%, signal=21%				GOCC_COLLAGEN_CONTAINING_EXTRACELLULAR_MATRIX	GOCC_COLLAGEN_CONTAINING_EXTRACELLULAR_MATRIX		236	0.525714	1.25254	0.157895	1	1	287	tags=8%, list=2%, signal=8%
HP_FEMORAL_BOWING	HP_FEMORAL_BOWING		36	-0.782441	-1.43458	0.0824742	0.637692	1	170	tags=6%, list=1%, signal=6%				GOBP_DENDRITIC_SPINE_DEVELOPMENT	GOBP_DENDRITIC_SPINE_DEVELOPMENT		76	0.582651	1.25182	0.159341	1	1	987	tags=7%, list=8%, signal=7%
GOMF_E_BOX_BINDING	GOMF_E_BOX_BINDING		29	-0.81713	-1.44146	0.0880282	0.637729	1	297	tags=17%, list=2%, signal=18%				GOBP_LAMELLIPODIUM_ORGANIZATION	GOBP_LAMELLIPODIUM_ORGANIZATION		77	0.564928	1.25122	0.160112	1	1	1249	tags=10%, list=10%, signal=11%
GOBP_NCRNA_CATABOLIC_PROCESS	GOBP_NCRNA_CATABOLIC_PROCESS		44	-0.768877	-1.43977	0.0778146	0.637797	1	15	tags=2%, list=0%, signal=2%				GOMF_DOPAMINE_RECEPTOR_BINDING	GOMF_DOPAMINE_RECEPTOR_BINDING		15	0.712556	1.25078	0.235431	1	1	944	tags=27%, list=7%, signal=29%
GOBP_AMINO_ACID_IMPORT_ACROSS_PLASMA_MEMBRANE	GOBP_AMINO_ACID_IMPORT_ACROSS_PLASMA_MEMBRANE		36	-0.78888	-1.43483	0.0741935	0.63781	1	859	tags=22%, list=7%, signal=24%				GOBP_GLUTAMATE_RECEPTOR_SIGNALING_PATHWAY	GOBP_GLUTAMATE_RECEPTOR_SIGNALING_PATHWAY		24	0.657095	1.25046	0.208955	1	1	1132	tags=25%, list=9%, signal=27%
GOBP_MITOCHONDRIAL_TRANSLATION	GOBP_MITOCHONDRIAL_TRANSLATION		132	-0.693531	-1.44762	0.0406015	0.63786	1	2488	tags=55%, list=19%, signal=67%				GOBP_POSITIVE_REGULATION_OF_MUSCLE_HYPERTROPHY	GOBP_POSITIVE_REGULATION_OF_MUSCLE_HYPERTROPHY		22	0.660368	1.24974	0.211845	1	1	132	tags=18%, list=1%, signal=18%
GOBP_POSITIVE_REGULATION_OF_LEUKOCYTE_DEGRANULATION	GOBP_POSITIVE_REGULATION_OF_LEUKOCYTE_DEGRANULATION		21	-0.846514	-1.43917	0.0611888	0.638001	1	265	tags=14%, list=2%, signal=15%				HP_EEG_WITH_FOCAL_EPILEPTIFORM_DISCHARGES	HP_EEG_WITH_FOCAL_EPILEPTIFORM_DISCHARGES		76	0.574313	1.24865	0.159151	1	1	1920	tags=22%, list=15%, signal=26%
GOMF_PROTEOGLYCAN_BINDING	GOMF_PROTEOGLYCAN_BINDING		21	-0.812274	-1.43945	0.087108	0.638021	1	130	tags=10%, list=1%, signal=10%				GOBP_PROTEIN_DESTABILIZATION	GOBP_PROTEIN_DESTABILIZATION		44	0.597566	1.24824	0.193277	1	1	1005	tags=16%, list=8%, signal=17%
GOBP_EPITHELIAL_CELL_APOPTOTIC_PROCESS	GOBP_EPITHELIAL_CELL_APOPTOTIC_PROCESS		98	-0.721506	-1.43886	0.0582822	0.638147	1	278	tags=4%, list=2%, signal=4%				GOBP_DENDRITE_MORPHOGENESIS	GOBP_DENDRITE_MORPHOGENESIS		103	0.545863	1.24781	0.150568	1	1	2019	tags=26%, list=16%, signal=31%
GOBP_CHRONIC_INFLAMMATORY_RESPONSE	GOBP_CHRONIC_INFLAMMATORY_RESPONSE		16	-0.867468	-1.44023	0.0763889	0.638149	1	72	tags=25%, list=1%, signal=25%				GOBP_INTRACELLULAR_RECEPTOR_SIGNALING_PATHWAY	GOBP_INTRACELLULAR_RECEPTOR_SIGNALING_PATHWAY		244	0.50608	1.24749	0.143969	1	1	1158	tags=13%, list=9%, signal=14%
GOBP_LEUKOCYTE_CELL_CELL_ADHESION	GOBP_LEUKOCYTE_CELL_CELL_ADHESION		326	-0.654878	-1.43993	0.00929615	0.638314	1	926	tags=12%, list=7%, signal=13%				GOMF_UBIQUITIN_LIKE_PROTEIN_LIGASE_ACTIVITY	GOMF_UBIQUITIN_LIKE_PROTEIN_LIGASE_ACTIVITY		268	0.510455	1.24736	0.1417	1	1	1081	tags=10%, list=8%, signal=10%
GOCC_OUTER_MITOCHONDRIAL_MEMBRANE_PROTEIN_COMPLEX	GOCC_OUTER_MITOCHONDRIAL_MEMBRANE_PROTEIN_COMPLEX		22	-0.801178	-1.43801	0.0992908	0.638316	1	1852	tags=55%, list=14%, signal=64%				HP_DIASTEMA	HP_DIASTEMA		19	0.68147	1.24726	0.21729	0.998792	1	707	tags=11%, list=5%, signal=11%
GOBP_ACTION_POTENTIAL	GOBP_ACTION_POTENTIAL		82	-0.736035	-1.44356	0.0665658	0.638358	1	411	tags=6%, list=3%, signal=6%				GOBP_RESPONSE_TO_PROSTAGLANDIN	GOBP_RESPONSE_TO_PROSTAGLANDIN		21	0.65817	1.2472	0.191816	0.997048	1	618	tags=29%, list=5%, signal=30%
GOBP_PEPTIDE_CROSS_LINKING	GOBP_PEPTIDE_CROSS_LINKING		19	-0.840041	-1.44777	0.0845324	0.638504	1	119	tags=11%, list=1%, signal=11%				GOBP_EMBRYONIC_HEMOPOIESIS	GOBP_EMBRYONIC_HEMOPOIESIS		22	0.660389	1.2466	0.216216	0.997372	1	8	tags=5%, list=0%, signal=5%
GOBP_REGULATION_OF_ENDOPEPTIDASE_ACTIVITY	GOBP_REGULATION_OF_ENDOPEPTIDASE_ACTIVITY		229	-0.678026	-1.44151	0.0176871	0.63873	1	1132	tags=14%, list=9%, signal=15%				GOMF_HISTONE_METHYLTRANSFERASE_ACTIVITY	GOMF_HISTONE_METHYLTRANSFERASE_ACTIVITY		60	0.582231	1.24584	0.164384	0.998458	1	2087	tags=18%, list=16%, signal=22%
GOBP_UNSATURATED_FATTY_ACID_BIOSYNTHETIC_PROCESS	GOBP_UNSATURATED_FATTY_ACID_BIOSYNTHETIC_PROCESS		35	-0.78599	-1.44204	0.0856643	0.63893	1	476	tags=20%, list=4%, signal=21%				HP_BONE_CYST	HP_BONE_CYST		26	0.65369	1.24462	0.193333	1	1	1535	tags=31%, list=12%, signal=35%
HP_MALE_SEXUAL_DYSFUNCTION	HP_MALE_SEXUAL_DYSFUNCTION		58	-0.746349	-1.43811	0.0802568	0.63912	1	709	tags=19%, list=5%, signal=20%				HP_ABNORMAL_SUBARACHNOID_SPACE_MORPHOLOGY	HP_ABNORMAL_SUBARACHNOID_SPACE_MORPHOLOGY		60	0.602813	1.24461	0.178841	0.999346	1	253	tags=8%, list=2%, signal=8%
GOBP_OSTEOBLAST_PROLIFERATION	GOBP_OSTEOBLAST_PROLIFERATION		25	-0.808362	-1.44027	0.0651466	0.639292	1	77	tags=8%, list=1%, signal=8%				GOMF_ZINC_ION_TRANSMEMBRANE_TRANSPORTER_ACTIVITY	GOMF_ZINC_ION_TRANSMEMBRANE_TRANSPORTER_ACTIVITY		18	0.675841	1.24379	0.201422	1	1	2098	tags=33%, list=16%, signal=40%
HP_PERIPHERAL_PULMONARY_ARTERY_STENOSIS	HP_PERIPHERAL_PULMONARY_ARTERY_STENOSIS		35	-0.771673	-1.44223	0.0880399	0.639349	1	17	tags=3%, list=0%, signal=3%				GOCC_POSTSYNAPTIC_SPECIALIZATION	GOCC_POSTSYNAPTIC_SPECIALIZATION		248	0.507714	1.24366	0.146939	0.999002	1	1030	tags=13%, list=8%, signal=14%
GOBP_REGULATION_OF_OSTEOBLAST_PROLIFERATION	GOBP_REGULATION_OF_OSTEOBLAST_PROLIFERATION		21	-0.837652	-1.44076	0.0859649	0.639655	1	77	tags=10%, list=1%, signal=10%				HP_THICK_EYEBROW	HP_THICK_EYEBROW		119	0.5423	1.2433	0.160131	0.998476	1	2464	tags=24%, list=19%, signal=30%
HP_UNILATERAL_RENAL_AGENESIS	HP_UNILATERAL_RENAL_AGENESIS		70	-0.752487	-1.44357	0.0584615	0.639671	1	846	tags=6%, list=7%, signal=6%				GOBP_PHOSPHATIDIC_ACID_METABOLIC_PROCESS	GOBP_PHOSPHATIDIC_ACID_METABOLIC_PROCESS		28	0.649956	1.24295	0.20197	0.997931	1	1330	tags=25%, list=10%, signal=28%
GOMF_CYTOKINE_RECEPTOR_BINDING	GOMF_CYTOKINE_RECEPTOR_BINDING		154	-0.707638	-1.44158	0.02886	0.639732	1	630	tags=14%, list=5%, signal=14%				GOMF_FAD_BINDING	GOMF_FAD_BINDING		33	0.620772	1.24186	0.196429	1	1	1841	tags=30%, list=14%, signal=35%
GOBP_AMYLOID_BETA_METABOLIC_PROCESS	GOBP_AMYLOID_BETA_METABOLIC_PROCESS		45	-0.763875	-1.44044	0.0830619	0.639845	1	322	tags=7%, list=2%, signal=7%				GOBP_SUPPRESSION_OF_VIRAL_RELEASE_BY_HOST	GOBP_SUPPRESSION_OF_VIRAL_RELEASE_BY_HOST		15	0.701065	1.24169	0.221698	0.999023	1	795	tags=20%, list=6%, signal=21%
GOBP_POSITIVE_REGULATION_OF_B_CELL_DIFFERENTIATION	GOBP_POSITIVE_REGULATION_OF_B_CELL_DIFFERENTIATION		15	-0.855681	-1.44409	0.075	0.639904	1	72	tags=7%, list=1%, signal=7%				GOBP_REGULATION_OF_SYNAPTIC_VESICLE_EXOCYTOSIS	GOBP_REGULATION_OF_SYNAPTIC_VESICLE_EXOCYTOSIS		32	0.639029	1.24089	0.209476	1	1	1368	tags=19%, list=11%, signal=21%
GOBP_BIOLOGICAL_PROCESS_INVOLVED_IN_INTERACTION_WITH_SYMBIONT	GOBP_BIOLOGICAL_PROCESS_INVOLVED_IN_INTERACTION_WITH_SYMBIONT		87	-0.742256	-1.44233	0.0512821	0.640174	1	1135	tags=14%, list=9%, signal=15%				GOBP_NEGATIVE_REGULATION_OF_TRANSMEMBRANE_RECEPTOR_PROTEIN_SERINE_THREONINE_KINASE_SIGNALING_PATHWAY	GOBP_NEGATIVE_REGULATION_OF_TRANSMEMBRANE_RECEPTOR_PROTEIN_SERINE_THREONINE_KINASE_SIGNALING_PATHWAY		105	0.557289	1.24073	0.16443	0.998942	1	815	tags=11%, list=6%, signal=12%
GOMF_CELL_ADHESION_MEDIATOR_ACTIVITY	GOMF_CELL_ADHESION_MEDIATOR_ACTIVITY		44	-0.792391	-1.44677	0.0715447	0.640518	1	3	tags=2%, list=0%, signal=2%				GOBP_HISTONE_DEUBIQUITINATION	GOBP_HISTONE_DEUBIQUITINATION		47	0.588972	1.24061	0.193384	0.997419	1	571	tags=11%, list=4%, signal=11%
GOBP_ETHER_METABOLIC_PROCESS	GOBP_ETHER_METABOLIC_PROCESS		23	-0.8159	-1.44364	0.0740132	0.640659	1	614	tags=13%, list=5%, signal=14%				GOBP_REGULATION_OF_ALTERNATIVE_MRNA_SPLICING_VIA_SPLICEOSOME	GOBP_REGULATION_OF_ALTERNATIVE_MRNA_SPLICING_VIA_SPLICEOSOME		46	0.606792	1.23984	0.171504	0.998518	1	383	tags=7%, list=3%, signal=7%
GOBP_RESPONSE_TO_MACROPHAGE_COLONY_STIMULATING_FACTOR	GOBP_RESPONSE_TO_MACROPHAGE_COLONY_STIMULATING_FACTOR		15	-0.866548	-1.44413	0.0521739	0.641013	1	942	tags=20%, list=7%, signal=22%				GOBP_REGULATION_OF_ESTABLISHMENT_OF_PROTEIN_LOCALIZATION_TO_MITOCHONDRION	GOBP_REGULATION_OF_ESTABLISHMENT_OF_PROTEIN_LOCALIZATION_TO_MITOCHONDRION		46	0.609279	1.23846	0.206989	1	1	113	tags=7%, list=1%, signal=7%
GOBP_PROTEIN_LOCALIZATION_TO_CELL_SURFACE	GOBP_PROTEIN_LOCALIZATION_TO_CELL_SURFACE		57	-0.740368	-1.44515	0.0758725	0.641591	1	304	tags=7%, list=2%, signal=7%				GOBP_TOLL_LIKE_RECEPTOR_SIGNALING_PATHWAY	GOBP_TOLL_LIKE_RECEPTOR_SIGNALING_PATHWAY		64	0.564109	1.23841	0.163636	1	1	944	tags=14%, list=7%, signal=15%
GOBP_MYELOID_CELL_DIFFERENTIATION	GOBP_MYELOID_CELL_DIFFERENTIATION		359	-0.651734	-1.44596	0.00642674	0.641623	1	347	tags=7%, list=3%, signal=7%				GOBP_POSITIVE_REGULATION_OF_STRESS_FIBER_ASSEMBLY	GOBP_POSITIVE_REGULATION_OF_STRESS_FIBER_ASSEMBLY		44	0.596642	1.23813	0.181319	0.999383	1	547	tags=11%, list=4%, signal=12%
GOMF_MANNOSE_BINDING	GOMF_MANNOSE_BINDING		16	-0.833631	-1.44624	0.088968	0.641652	1	1023	tags=31%, list=8%, signal=34%				GOBP_REGULATION_OF_MRNA_PROCESSING	GOBP_REGULATION_OF_MRNA_PROCESSING		118	0.548145	1.23812	0.150997	0.997488	1	696	tags=7%, list=5%, signal=7%
GOBP_APICAL_JUNCTION_ASSEMBLY	GOBP_APICAL_JUNCTION_ASSEMBLY		50	-0.7598	-1.44422	0.0750799	0.64196	1	403	tags=14%, list=3%, signal=14%				GOBP_CELLULAR_RESPONSE_TO_NUTRIENT	GOBP_CELLULAR_RESPONSE_TO_NUTRIENT		29	0.634238	1.23804	0.20202	0.995903	1	1721	tags=24%, list=13%, signal=28%
HP_ABNORMAL_MUSCLE_FIBER_PROTEIN_EXPRESSION	HP_ABNORMAL_MUSCLE_FIBER_PROTEIN_EXPRESSION		19	-0.842193	-1.44476	0.0952381	0.642122	1	883	tags=16%, list=7%, signal=17%				HP_PLAGIOCEPHALY	HP_PLAGIOCEPHALY		117	0.550655	1.23772	0.16835	0.995241	1	1368	tags=18%, list=11%, signal=20%
GOBP_GLUCOSAMINE_CONTAINING_COMPOUND_METABOLIC_PROCESS	GOBP_GLUCOSAMINE_CONTAINING_COMPOUND_METABOLIC_PROCESS		19	-0.841152	-1.44552	0.0688468	0.642444	1	467	tags=16%, list=4%, signal=16%				GOBP_NEGATIVE_REGULATION_OF_OSSIFICATION	GOBP_NEGATIVE_REGULATION_OF_OSSIFICATION		28	0.632296	1.23677	0.187935	0.997053	1	403	tags=11%, list=3%, signal=11%
HP_ABNORMAL_BLOOD_MONOVALENT_INORGANIC_CATION_CONCENTRATION	HP_ABNORMAL_BLOOD_MONOVALENT_INORGANIC_CATION_CONCENTRATION		93	-0.726607	-1.44516	0.0619469	0.642938	1	480	tags=5%, list=4%, signal=6%				GOMF_MANNOSIDASE_ACTIVITY	GOMF_MANNOSIDASE_ACTIVITY		15	0.696962	1.2361	0.225058	0.997814	1	2877	tags=53%, list=22%, signal=68%
HP_NEPHRITIS	HP_NEPHRITIS		83	-0.717937	-1.44425	0.0528634	0.643188	1	926	tags=14%, list=7%, signal=15%				HP_EPIPHYSEAL_DYSPLASIA	HP_EPIPHYSEAL_DYSPLASIA		25	0.650389	1.23524	0.2	0.99924	1	2396	tags=40%, list=18%, signal=49%
GOBP_NUCLEOSIDE_DIPHOSPHATE_METABOLIC_PROCESS	GOBP_NUCLEOSIDE_DIPHOSPHATE_METABOLIC_PROCESS		117	-0.699728	-1.432	0.0443491	0.643492	1	252	tags=3%, list=2%, signal=3%				HP_MALIGNANT_HYPERTHERMIA	HP_MALIGNANT_HYPERTHERMIA		16	0.68798	1.23518	0.22831	0.997554	1	768	tags=19%, list=6%, signal=20%
GOBP_CELLULAR_RESPONSE_TO_STARVATION	GOBP_CELLULAR_RESPONSE_TO_STARVATION		142	-0.694635	-1.42789	0.0480905	0.644064	1	558	tags=6%, list=4%, signal=6%				GOBP_VENTRICULAR_SEPTUM_DEVELOPMENT	GOBP_VENTRICULAR_SEPTUM_DEVELOPMENT		49	0.583515	1.23498	0.178147	0.996399	1	881	tags=18%, list=7%, signal=20%
GOBP_RESPONSE_TO_COPPER_ION	GOBP_RESPONSE_TO_COPPER_ION		23	-0.825413	-1.43209	0.0921502	0.6443	1	724	tags=30%, list=6%, signal=32%				GOBP_ROOF_OF_MOUTH_DEVELOPMENT	GOBP_ROOF_OF_MOUTH_DEVELOPMENT		54	0.580518	1.23473	0.187151	0.995441	1	881	tags=13%, list=7%, signal=14%
HP_FLARED_METAPHYSIS	HP_FLARED_METAPHYSIS		43	-0.775279	-1.43262	0.0783333	0.644334	1	8	tags=2%, list=0%, signal=2%				HP_GENERALIZED_CLONIC_SEIZURE	HP_GENERALIZED_CLONIC_SEIZURE		16	0.690576	1.23472	0.227488	0.993568	1	1368	tags=31%, list=11%, signal=35%
GOBP_FLUID_TRANSPORT	GOBP_FLUID_TRANSPORT		16	-0.845309	-1.42836	0.078534	0.644398	1	765	tags=25%, list=6%, signal=27%				GOBP_DETECTION_OF_CHEMICAL_STIMULUS	GOBP_DETECTION_OF_CHEMICAL_STIMULUS		35	0.614925	1.23421	0.206311	0.993635	1	192	tags=9%, list=1%, signal=9%
GOBP_PROTEIN_LOCALIZATION_TO_CHROMATIN	GOBP_PROTEIN_LOCALIZATION_TO_CHROMATIN		48	-0.756865	-1.43284	0.0880503	0.644453	1	921	tags=23%, list=7%, signal=25%				GOBP_FOREBRAIN_DEVELOPMENT	GOBP_FOREBRAIN_DEVELOPMENT		257	0.519031	1.23276	0.157895	0.997425	1	713	tags=8%, list=5%, signal=8%
HP_ABNORMAL_FETAL_CARDIOVASCULAR_MORPHOLOGY	HP_ABNORMAL_FETAL_CARDIOVASCULAR_MORPHOLOGY		30	-0.801884	-1.43228	0.0711921	0.644673	1	1015	tags=13%, list=8%, signal=14%				HP_CAVERNOUS_HEMANGIOMA	HP_CAVERNOUS_HEMANGIOMA		29	0.619988	1.23275	0.191919	0.99556	1	1665	tags=24%, list=13%, signal=28%
GOBP_TRANSLATIONAL_INITIATION	GOBP_TRANSLATIONAL_INITIATION		114	-0.70556	-1.42799	0.0548961	0.644847	1	110	tags=2%, list=1%, signal=2%				GOBP_MORPHOGENESIS_OF_AN_ENDOTHELIUM	GOBP_MORPHOGENESIS_OF_AN_ENDOTHELIUM		17	0.674773	1.23269	0.220044	0.993847	1	333	tags=18%, list=3%, signal=18%
GOBP_REGULATION_OF_MONOCYTE_CHEMOTAXIS	GOBP_REGULATION_OF_MONOCYTE_CHEMOTAXIS		20	-0.813557	-1.42836	0.0913793	0.64561	1	392	tags=20%, list=3%, signal=21%				GOCC_EXCITATORY_SYNAPSE	GOCC_EXCITATORY_SYNAPSE		34	0.613802	1.23233	0.191542	0.993285	1	835	tags=15%, list=6%, signal=16%
GOCC_CYTOCHROME_COMPLEX	GOCC_CYTOCHROME_COMPLEX		30	-0.783065	-1.42698	0.103853	0.645718	1	1284	tags=53%, list=10%, signal=59%				HP_DECREASED_SPECIFIC_ANTIBODY_RESPONSE_TO_VACCINATION	HP_DECREASED_SPECIFIC_ANTIBODY_RESPONSE_TO_VACCINATION		26	0.651359	1.2322	0.201422	0.991888	1	1896	tags=31%, list=15%, signal=36%
GOCC_MITOCHONDRIAL_LARGE_RIBOSOMAL_SUBUNIT	GOCC_MITOCHONDRIAL_LARGE_RIBOSOMAL_SUBUNIT		56	-0.746796	-1.43124	0.0889236	0.64577	1	2847	tags=75%, list=22%, signal=96%				GOCC_ENDOSOME_MEMBRANE	GOCC_ENDOSOME_MEMBRANE		460	0.495061	1.23194	0.118483	0.99105	1	923	tags=8%, list=7%, signal=9%
HP_UNDETECTABLE_ELECTRORETINOGRAM	HP_UNDETECTABLE_ELECTRORETINOGRAM		18	-0.80471	-1.42454	0.102888	0.64592	1	54	tags=6%, list=0%, signal=6%				GOMF_AMINOPEPTIDASE_ACTIVITY	GOMF_AMINOPEPTIDASE_ACTIVITY		34	0.604659	1.23181	0.211587	0.98969	1	1314	tags=15%, list=10%, signal=16%
GOBP_NEGATIVE_REGULATION_OF_B_CELL_PROLIFERATION	GOBP_NEGATIVE_REGULATION_OF_B_CELL_PROLIFERATION		15	-0.856325	-1.43091	0.0872727	0.645981	1	688	tags=20%, list=5%, signal=21%				GOMF_PROTEIN_TYROSINE_KINASE_BINDING	GOMF_PROTEIN_TYROSINE_KINASE_BINDING		85	0.555109	1.23151	0.165746	0.989023	1	2102	tags=25%, list=16%, signal=29%
GOBP_CELL_DIFFERENTIATION_INVOLVED_IN_EMBRYONIC_PLACENTA_DEVELOPMENT	GOBP_CELL_DIFFERENTIATION_INVOLVED_IN_EMBRYONIC_PLACENTA_DEVELOPMENT		18	-0.83404	-1.42855	0.0923345	0.646019	1	403	tags=11%, list=3%, signal=11%				HP_APLASIA_HYPOPLASIA_OF_THE_SKIN	HP_APLASIA_HYPOPLASIA_OF_THE_SKIN		161	0.545838	1.23059	0.168285	0.990751	1	1223	tags=13%, list=9%, signal=14%
HP_ABNORMAL_LEFT_VENTRICULAR_EJECTION_FRACTION	HP_ABNORMAL_LEFT_VENTRICULAR_EJECTION_FRACTION		29	-0.784931	-1.42661	0.0921739	0.646164	1	93	tags=3%, list=1%, signal=3%				GOMF_PHOSPHATIDYLCHOLINE_TRANSPORTER_ACTIVITY	GOMF_PHOSPHATIDYLCHOLINE_TRANSPORTER_ACTIVITY		17	0.678262	1.23021	0.256236	0.990407	1	1615	tags=41%, list=12%, signal=47%
GOBP_TRANSITION_METAL_ION_TRANSPORT	GOBP_TRANSITION_METAL_ION_TRANSPORT		72	-0.72524	-1.42604	0.0784929	0.646308	1	993	tags=10%, list=8%, signal=10%				HP_CHEST_PAIN	HP_CHEST_PAIN		83	0.568657	1.22936	0.197101	0.991942	1	881	tags=17%, list=7%, signal=18%
GOBP_RETINA_HOMEOSTASIS	GOBP_RETINA_HOMEOSTASIS		42	-0.764986	-1.42468	0.0978793	0.646404	1	110	tags=7%, list=1%, signal=7%				GOBP_SYNAPTIC_TRANSMISSION_GLUTAMATERGIC	GOBP_SYNAPTIC_TRANSMISSION_GLUTAMATERGIC		62	0.574648	1.22931	0.173077	0.990252	1	987	tags=19%, list=8%, signal=21%
HP_PANCREATITIS	HP_PANCREATITIS		61	-0.739872	-1.42872	0.0625	0.64648	1	651	tags=16%, list=5%, signal=17%				HP_THORACOLUMBAR_SCOLIOSIS	HP_THORACOLUMBAR_SCOLIOSIS		34	0.623121	1.22923	0.213542	0.988727	1	461	tags=15%, list=4%, signal=15%
GOBP_NEGATIVE_REGULATION_OF_VASCULAR_ASSOCIATED_SMOOTH_MUSCLE_CELL_PROLIFERATION	GOBP_NEGATIVE_REGULATION_OF_VASCULAR_ASSOCIATED_SMOOTH_MUSCLE_CELL_PROLIFERATION		24	-0.803306	-1.42708	0.0736842	0.646515	1	345	tags=13%, list=3%, signal=13%				GOBP_GOLGI_TO_ENDOSOME_TRANSPORT	GOBP_GOLGI_TO_ENDOSOME_TRANSPORT		17	0.681744	1.22921	0.21934	0.986942	1	2398	tags=35%, list=18%, signal=43%
GOBP_ATTACHMENT_OF_SPINDLE_MICROTUBULES_TO_KINETOCHORE	GOBP_ATTACHMENT_OF_SPINDLE_MICROTUBULES_TO_KINETOCHORE		42	-0.763049	-1.4257	0.0909091	0.646655	1	2204	tags=48%, list=17%, signal=57%				GOMF_PHOSPHATIDIC_ACID_BINDING	GOMF_PHOSPHATIDIC_ACID_BINDING		18	0.670151	1.22921	0.230068	0.985097	1	2047	tags=39%, list=16%, signal=46%
HP_DECREASED_TESTICULAR_SIZE	HP_DECREASED_TESTICULAR_SIZE		96	-0.714989	-1.42541	0.0624071	0.646753	1	665	tags=11%, list=5%, signal=12%				HP_ABNORMALITY_OF_THE_PERIUNGUAL_REGION	HP_ABNORMALITY_OF_THE_PERIUNGUAL_REGION		15	0.666234	1.2289	0.235589	0.984425	1	2275	tags=40%, list=18%, signal=48%
GOCC_I_BAND	GOCC_I_BAND		92	-0.721031	-1.43038	0.0620384	0.64717	1	201	tags=4%, list=2%, signal=4%				GOBP_LIVER_MORPHOGENESIS	GOBP_LIVER_MORPHOGENESIS		18	0.653016	1.2288	0.221445	0.982945	1	333	tags=17%, list=3%, signal=17%
GOBP_INORGANIC_ANION_TRANSPORT	GOBP_INORGANIC_ANION_TRANSPORT		105	-0.724514	-1.42609	0.0509461	0.647272	1	396	tags=5%, list=3%, signal=5%				GOBP_REGULATION_OF_PROTEIN_POLYUBIQUITINATION	GOBP_REGULATION_OF_PROTEIN_POLYUBIQUITINATION		28	0.622185	1.22822	0.207143	0.983271	1	594	tags=11%, list=5%, signal=11%
GOCC_CYTOPLASMIC_SIDE_OF_MEMBRANE	GOCC_CYTOPLASMIC_SIDE_OF_MEMBRANE		163	-0.676485	-1.42474	0.0507545	0.647337	1	875	tags=10%, list=7%, signal=10%				HP_TYPE_I_DIABETES_MELLITUS	HP_TYPE_I_DIABETES_MELLITUS		41	0.608698	1.22805	0.20398	0.982092	1	777	tags=20%, list=6%, signal=21%
GOBP_EMBRYONIC_PLACENTA_MORPHOGENESIS	GOBP_EMBRYONIC_PLACENTA_MORPHOGENESIS		18	-0.829372	-1.42338	0.100539	0.647446	1	777	tags=22%, list=6%, signal=24%				HP_HEMIVERTEBRAE	HP_HEMIVERTEBRAE		44	0.601541	1.22682	0.189258	0.984947	1	1051	tags=14%, list=8%, signal=15%
GOBP_POSITIVE_REGULATION_OF_LEUKOCYTE_CHEMOTAXIS	GOBP_POSITIVE_REGULATION_OF_LEUKOCYTE_CHEMOTAXIS		69	-0.742267	-1.42876	0.0743671	0.647504	1	392	tags=12%, list=3%, signal=12%				GOBP_ANDROGEN_RECEPTOR_SIGNALING_PATHWAY	GOBP_ANDROGEN_RECEPTOR_SIGNALING_PATHWAY		39	0.614662	1.22556	0.194896	0.987993	1	576	tags=5%, list=4%, signal=5%
HP_STOMACH_CANCER	HP_STOMACH_CANCER		24	-0.805894	-1.42483	0.0838926	0.648114	1	397	tags=17%, list=3%, signal=17%				HP_MYOGLOBINURIA	HP_MYOGLOBINURIA		25	0.65561	1.22521	0.230952	0.987593	1	1197	tags=16%, list=9%, signal=18%
GOBP_REGULATION_OF_CELL_CYCLE_CHECKPOINT	GOBP_REGULATION_OF_CELL_CYCLE_CHECKPOINT		45	-0.763147	-1.42887	0.0934426	0.648215	1	2044	tags=42%, list=16%, signal=50%				HP_ABNORMAL_PROPORTION_OF_CD4_POSITIVE_T_CELLS	HP_ABNORMAL_PROPORTION_OF_CD4_POSITIVE_T_CELLS		37	0.613969	1.2248	0.1975	0.987306	1	1565	tags=22%, list=12%, signal=25%
HP_ANTINUCLEAR_ANTIBODY_POSITIVITY	HP_ANTINUCLEAR_ANTIBODY_POSITIVITY		41	-0.772789	-1.42959	0.0783034	0.648453	1	635	tags=20%, list=5%, signal=20%				GOBP_RESPONSE_TO_ACID_CHEMICAL	GOBP_RESPONSE_TO_ACID_CHEMICAL		97	0.548909	1.22464	0.171091	0.986106	1	417	tags=5%, list=3%, signal=5%
GOBP_REGULATION_OF_EXTRINSIC_APOPTOTIC_SIGNALING_PATHWAY	GOBP_REGULATION_OF_EXTRINSIC_APOPTOTIC_SIGNALING_PATHWAY		122	-0.69812	-1.42906	0.0560472	0.648503	1	635	tags=9%, list=5%, signal=9%				GOCC_ENDOPLASMIC_RETICULUM_QUALITY_CONTROL_COMPARTMENT	GOCC_ENDOPLASMIC_RETICULUM_QUALITY_CONTROL_COMPARTMENT		22	0.650072	1.22407	0.22381	0.98652	1	1546	tags=23%, list=12%, signal=26%
GOCC_CYTOPLASMIC_SIDE_OF_PLASMA_MEMBRANE	GOCC_CYTOPLASMIC_SIDE_OF_PLASMA_MEMBRANE		132	-0.700528	-1.42339	0.0588235	0.648589	1	606	tags=8%, list=5%, signal=9%				GOMF_PHOSPHATIDYLINOSITOL_3_PHOSPHATE_BINDING	GOMF_PHOSPHATIDYLINOSITOL_3_PHOSPHATE_BINDING		40	0.601664	1.22356	0.196237	0.986651	1	1835	tags=23%, list=14%, signal=26%
GOBP_REGULATION_OF_CELL_SUBSTRATE_JUNCTION_ORGANIZATION	GOBP_REGULATION_OF_CELL_SUBSTRATE_JUNCTION_ORGANIZATION		60	-0.746786	-1.42243	0.0931373	0.64908	1	84	tags=3%, list=1%, signal=3%				GOBP_EMBRYONIC_EYE_MORPHOGENESIS	GOBP_EMBRYONIC_EYE_MORPHOGENESIS		17	0.66137	1.22317	0.246606	0.986258	1	540	tags=24%, list=4%, signal=25%
GOMF_LIPOPROTEIN_PARTICLE_RECEPTOR_ACTIVITY	GOMF_LIPOPROTEIN_PARTICLE_RECEPTOR_ACTIVITY		16	-0.825213	-1.42972	0.113946	0.649128	1	118	tags=13%, list=1%, signal=13%				GOBP_POSITIVE_REGULATION_OF_PROTEIN_POLYUBIQUITINATION	GOBP_POSITIVE_REGULATION_OF_PROTEIN_POLYUBIQUITINATION		17	0.656139	1.22298	0.23918	0.985191	1	113	tags=6%, list=1%, signal=6%
GOCC_LARGE_RIBOSOMAL_SUBUNIT	GOCC_LARGE_RIBOSOMAL_SUBUNIT		106	-0.701495	-1.42262	0.0542522	0.649517	1	2396	tags=50%, list=18%, signal=61%				HP_PAROXYSMAL_DYSTONIA	HP_PAROXYSMAL_DYSTONIA		15	0.68359	1.22254	0.239796	0.985081	1	1458	tags=13%, list=11%, signal=15%
GOMF_IRON_ION_BINDING	GOMF_IRON_ION_BINDING		85	-0.721491	-1.42343	0.0794603	0.64962	1	847	tags=18%, list=7%, signal=19%				GOBP_ANTIVIRAL_INNATE_IMMUNE_RESPONSE	GOBP_ANTIVIRAL_INNATE_IMMUNE_RESPONSE		20	0.646382	1.22242	0.237164	0.983722	1	1145	tags=20%, list=9%, signal=22%
GOBP_PHOTORECEPTOR_CELL_DIFFERENTIATION	GOBP_PHOTORECEPTOR_CELL_DIFFERENTIATION		36	-0.763922	-1.42907	0.0896785	0.649687	1	89	tags=8%, list=1%, signal=8%				GOBP_NEGATIVE_REGULATION_OF_LYASE_ACTIVITY	GOBP_NEGATIVE_REGULATION_OF_LYASE_ACTIVITY		15	0.677287	1.22224	0.237209	0.982637	1	367	tags=20%, list=3%, signal=21%
GOBP_NEGATIVE_REGULATION_OF_CELL_MIGRATION_INVOLVED_IN_SPROUTING_ANGIOGENESIS	GOBP_NEGATIVE_REGULATION_OF_CELL_MIGRATION_INVOLVED_IN_SPROUTING_ANGIOGENESIS		15	-0.848773	-1.4215	0.0917108	0.652049	1	196	tags=20%, list=2%, signal=20%				GOBP_DORSAL_VENTRAL_NEURAL_TUBE_PATTERNING	GOBP_DORSAL_VENTRAL_NEURAL_TUBE_PATTERNING		19	0.663	1.2205	0.224719	0.987425	1	2865	tags=42%, list=22%, signal=54%
GOBP_INTRACELLULAR_IRON_ION_HOMEOSTASIS	GOBP_INTRACELLULAR_IRON_ION_HOMEOSTASIS		50	-0.758701	-1.42101	0.0825083	0.653014	1	413	tags=10%, list=3%, signal=10%				GOBP_CHONDROITIN_SULFATE_PROTEOGLYCAN_METABOLIC_PROCESS	GOBP_CHONDROITIN_SULFATE_PROTEOGLYCAN_METABOLIC_PROCESS		31	0.633005	1.21985	0.195294	0.988165	1	1056	tags=23%, list=8%, signal=25%
GOBP_RESPONSE_TO_HEPATOCYTE_GROWTH_FACTOR	GOBP_RESPONSE_TO_HEPATOCYTE_GROWTH_FACTOR		15	-0.850977	-1.42073	0.086116	0.653075	1	72	tags=7%, list=1%, signal=7%				GOBP_ANOIKIS	GOBP_ANOIKIS		28	0.623219	1.21944	0.230576	0.987836	1	2261	tags=32%, list=17%, signal=39%
HP_THORACIC_KYPHOSCOLIOSIS	HP_THORACIC_KYPHOSCOLIOSIS		15	-0.841025	-1.42043	0.0777385	0.653215	1	309	tags=13%, list=2%, signal=14%				GOBP_INFLAMMATORY_RESPONSE_TO_WOUNDING	GOBP_INFLAMMATORY_RESPONSE_TO_WOUNDING		16	0.678557	1.21851	0.244186	0.989574	1	482	tags=19%, list=4%, signal=19%
HP_INCREASED_CONNECTIVE_TISSUE	HP_INCREASED_CONNECTIVE_TISSUE		17	-0.834129	-1.42004	0.109347	0.653812	1	462	tags=24%, list=4%, signal=24%				GOCC_PRESYNAPTIC_ACTIVE_ZONE	GOCC_PRESYNAPTIC_ACTIVE_ZONE		55	0.575377	1.21782	0.2021	0.990474	1	835	tags=11%, list=6%, signal=12%
GOBP_POSITIVE_REGULATION_OF_VASCULAR_ENDOTHELIAL_GROWTH_FACTOR_PRODUCTION	GOBP_POSITIVE_REGULATION_OF_VASCULAR_ENDOTHELIAL_GROWTH_FACTOR_PRODUCTION		21	-0.816397	-1.41843	0.103986	0.658775	1	368	tags=29%, list=3%, signal=29%				HP_APLASIA_HYPOPLASIA_OF_THE_1ST_METACARPAL	HP_APLASIA_HYPOPLASIA_OF_THE_1ST_METACARPAL		23	0.649548	1.21776	0.218673	0.988929	1	1352	tags=13%, list=10%, signal=15%
GOBP_ELECTRON_TRANSPORT_CHAIN	GOBP_ELECTRON_TRANSPORT_CHAIN		144	-0.68694	-1.41789	0.0594203	0.658844	1	1928	tags=42%, list=15%, signal=48%				HP_CHOLECYSTITIS	HP_CHOLECYSTITIS		18	0.666827	1.21729	0.216704	0.988971	1	1255	tags=33%, list=10%, signal=37%
HP_SEVERE_POSTNATAL_GROWTH_RETARDATION	HP_SEVERE_POSTNATAL_GROWTH_RETARDATION		35	-0.773119	-1.41846	0.0892256	0.659816	1	420	tags=6%, list=3%, signal=6%				GOCC_T_TUBULE	GOCC_T_TUBULE		31	0.615819	1.21669	0.205882	0.989467	1	669	tags=13%, list=5%, signal=14%
GOCC_LATERAL_PLASMA_MEMBRANE	GOCC_LATERAL_PLASMA_MEMBRANE		50	-0.748986	-1.41793	0.0881356	0.659848	1	858	tags=14%, list=7%, signal=15%				HP_NEUTROPENIA_IN_PRESENCE_OF_ANTI_NEUTROPIL_ANTIBODIES	HP_NEUTROPENIA_IN_PRESENCE_OF_ANTI_NEUTROPIL_ANTIBODIES		20	0.652267	1.21584	0.235566	0.990917	1	777	tags=15%, list=6%, signal=16%
GOBP_ATP_BIOSYNTHETIC_PROCESS	GOBP_ATP_BIOSYNTHETIC_PROCESS		86	-0.710265	-1.41651	0.0529501	0.662621	1	1769	tags=49%, list=14%, signal=56%				GOBP_CARDIAC_CHAMBER_MORPHOGENESIS	GOBP_CARDIAC_CHAMBER_MORPHOGENESIS		73	0.565461	1.21552	0.208092	0.990387	1	954	tags=19%, list=7%, signal=21%
GOBP_RESPONSE_TO_MOLECULE_OF_BACTERIAL_ORIGIN	GOBP_RESPONSE_TO_MOLECULE_OF_BACTERIAL_ORIGIN		259	-0.663457	-1.41657	0.0243572	0.663545	1	635	tags=12%, list=5%, signal=13%				HP_CAPILLARY_MALFORMATION	HP_CAPILLARY_MALFORMATION		52	0.577576	1.21526	0.206349	0.989566	1	2455	tags=33%, list=19%, signal=40%
HP_APLASIA_HYPOPLASIA_OF_THE_PHALANGES_OF_THE_TOES	HP_APLASIA_HYPOPLASIA_OF_THE_PHALANGES_OF_THE_TOES		16	-0.838496	-1.41578	0.0854093	0.663689	1	1611	tags=25%, list=12%, signal=29%				GOBP_MONOATOMIC_ANION_HOMEOSTASIS	GOBP_MONOATOMIC_ANION_HOMEOSTASIS		15	0.661551	1.21506	0.244755	0.988565	1	2106	tags=33%, list=16%, signal=40%
GOBP_GRANULOCYTE_ACTIVATION	GOBP_GRANULOCYTE_ACTIVATION		42	-0.761865	-1.4158	0.0746951	0.664764	1	1004	tags=19%, list=8%, signal=21%				GOBP_RESPONSE_TO_PROSTAGLANDIN_E	GOBP_RESPONSE_TO_PROSTAGLANDIN_E		18	0.649784	1.21495	0.242424	0.987207	1	618	tags=28%, list=5%, signal=29%
GOBP_REGULATION_OF_DNA_RECOMBINATION	GOBP_REGULATION_OF_DNA_RECOMBINATION		124	-0.685029	-1.41448	0.0605613	0.668316	1	920	tags=13%, list=7%, signal=14%				HP_SPINAL_CORD_COMPRESSION	HP_SPINAL_CORD_COMPRESSION		23	0.630163	1.21452	0.253659	0.98714	1	1882	tags=26%, list=15%, signal=30%
HP_ABNORMALITY_OF_PANCREAS_PHYSIOLOGY	HP_ABNORMALITY_OF_PANCREAS_PHYSIOLOGY		121	-0.695207	-1.41387	0.0699405	0.669932	1	651	tags=14%, list=5%, signal=15%				HP_NASOGASTRIC_TUBE_FEEDING	HP_NASOGASTRIC_TUBE_FEEDING		29	0.632066	1.21392	0.219321	0.98771	1	270	tags=10%, list=2%, signal=11%
GOCC_PROTON_TRANSPORTING_ATP_SYNTHASE_COMPLEX	GOCC_PROTON_TRANSPORTING_ATP_SYNTHASE_COMPLEX		18	-0.810597	-1.41284	0.0980736	0.67343	1	1405	tags=56%, list=11%, signal=62%				HP_CRANIOFACIAL_HYPEROSTOSIS	HP_CRANIOFACIAL_HYPEROSTOSIS		26	0.620287	1.21368	0.211137	0.986832	1	2180	tags=31%, list=17%, signal=37%
GOBP_CARTILAGE_DEVELOPMENT_INVOLVED_IN_ENDOCHONDRAL_BONE_MORPHOGENESIS	GOBP_CARTILAGE_DEVELOPMENT_INVOLVED_IN_ENDOCHONDRAL_BONE_MORPHOGENESIS		22	-0.810112	-1.40563	0.104396	0.676727	1	8	tags=5%, list=0%, signal=5%				GOCC_CORTICAL_ACTIN_CYTOSKELETON	GOCC_CORTICAL_ACTIN_CYTOSKELETON		59	0.565939	1.21315	0.175342	0.987161	1	821	tags=12%, list=6%, signal=13%
GOBP_REGULATION_OF_MITOTIC_CELL_CYCLE_SPINDLE_ASSEMBLY_CHECKPOINT	GOBP_REGULATION_OF_MITOTIC_CELL_CYCLE_SPINDLE_ASSEMBLY_CHECKPOINT		20	-0.805851	-1.41148	0.102334	0.677363	1	2044	tags=60%, list=16%, signal=71%				HP_URINARY_BLADDER_SPHINCTER_DYSFUNCTION	HP_URINARY_BLADDER_SPHINCTER_DYSFUNCTION		29	0.617461	1.21267	0.204706	0.987366	1	2657	tags=34%, list=20%, signal=43%
HP_WADDLING_GAIT	HP_WADDLING_GAIT		91	-0.714352	-1.40569	0.0922401	0.677634	1	689	tags=9%, list=5%, signal=9%				HP_ABNORMAL_SIZE_OF_PITUITARY_GLAND	HP_ABNORMAL_SIZE_OF_PITUITARY_GLAND		22	0.645454	1.21261	0.244949	0.985849	1	2388	tags=45%, list=18%, signal=56%
GOBP_PHAGOCYTOSIS	GOBP_PHAGOCYTOSIS		191	-0.666294	-1.41167	0.0435374	0.677665	1	399	tags=8%, list=3%, signal=8%				GOBP_PHOSPHATIDYLINOSITOL_DEPHOSPHORYLATION	GOBP_PHOSPHATIDYLINOSITOL_DEPHOSPHORYLATION		23	0.635117	1.21221	0.220874	0.985651	1	3977	tags=52%, list=31%, signal=75%
GOBP_REGULATION_OF_TOLL_LIKE_RECEPTOR_4_SIGNALING_PATHWAY	GOBP_REGULATION_OF_TOLL_LIKE_RECEPTOR_4_SIGNALING_PATHWAY		21	-0.803537	-1.40477	0.107584	0.67817	1	810	tags=14%, list=6%, signal=15%				HP_MYELOID_LEUKEMIA	HP_MYELOID_LEUKEMIA		19	0.659326	1.21217	0.240654	0.98406	1	2389	tags=47%, list=18%, signal=58%
GOBP_REGULATION_OF_MITOTIC_SISTER_CHROMATID_SEGREGATION	GOBP_REGULATION_OF_MITOTIC_SISTER_CHROMATID_SEGREGATION		52	-0.749539	-1.40502	0.0916031	0.67822	1	2288	tags=52%, list=18%, signal=63%				HP_CEREBRAL_EDEMA	HP_CEREBRAL_EDEMA		23	0.62742	1.21206	0.232941	0.982708	1	1722	tags=22%, list=13%, signal=25%
HP_PERITONITIS	HP_PERITONITIS		34	-0.77133	-1.40446	0.0900164	0.678281	1	1185	tags=21%, list=9%, signal=23%				GOBP_CARDIAC_CHAMBER_DEVELOPMENT	GOBP_CARDIAC_CHAMBER_DEVELOPMENT		102	0.555618	1.21195	0.197772	0.981425	1	954	tags=16%, list=7%, signal=17%
GOCC_SMALL_RIBOSOMAL_SUBUNIT	GOCC_SMALL_RIBOSOMAL_SUBUNIT		71	-0.727674	-1.40574	0.0779816	0.678577	1	2587	tags=52%, list=20%, signal=65%				HP_TRANSIENT_GLOBAL_AMNESIA	HP_TRANSIENT_GLOBAL_AMNESIA		17	0.673612	1.21105	0.251121	0.983085	1	2248	tags=47%, list=17%, signal=57%
GOMF_CHROMATIN_DNA_BINDING	GOMF_CHROMATIN_DNA_BINDING		95	-0.703137	-1.41088	0.0723781	0.678752	1	887	tags=14%, list=7%, signal=15%				GOBP_MONOCYTE_DIFFERENTIATION	GOBP_MONOCYTE_DIFFERENTIATION		30	0.605861	1.21101	0.212534	0.981532	1	194	tags=10%, list=1%, signal=10%
GOBP_MAINTENANCE_OF_BLOOD_BRAIN_BARRIER	GOBP_MAINTENANCE_OF_BLOOD_BRAIN_BARRIER		26	-0.796642	-1.40407	0.125628	0.67898	1	106	tags=12%, list=1%, signal=12%				GOBP_INTRINSIC_APOPTOTIC_SIGNALING_PATHWAY_IN_RESPONSE_TO_DNA_DAMAGE_BY_P53_CLASS_MEDIATOR	GOBP_INTRINSIC_APOPTOTIC_SIGNALING_PATHWAY_IN_RESPONSE_TO_DNA_DAMAGE_BY_P53_CLASS_MEDIATOR		42	0.597456	1.21065	0.2025	0.981141	1	701	tags=14%, list=5%, signal=15%
GOMF_CALCIUM_ION_BINDING	GOMF_CALCIUM_ION_BINDING		393	-0.636318	-1.41045	0.0189394	0.679564	1	632	tags=7%, list=5%, signal=7%				HP_DECREASED_PROPORTION_OF_CD4_POSITIVE_HELPER_T_CELLS	HP_DECREASED_PROPORTION_OF_CD4_POSITIVE_HELPER_T_CELLS		28	0.616904	1.21057	0.235	0.979739	1	1200	tags=21%, list=9%, signal=24%
HP_REDUCED_CONSCIOUSNESS_CONFUSION	HP_REDUCED_CONSCIOUSNESS_CONFUSION		316	-0.641691	-1.40575	0.0252324	0.67966	1	1284	tags=13%, list=10%, signal=14%				GOBP_PROTEIN_CATABOLIC_PROCESS_IN_THE_VACUOLE	GOBP_PROTEIN_CATABOLIC_PROCESS_IN_THE_VACUOLE		21	0.643855	1.21016	0.215938	0.979574	1	2086	tags=33%, list=16%, signal=40%
GOBP_CENTROMERE_COMPLEX_ASSEMBLY	GOBP_CENTROMERE_COMPLEX_ASSEMBLY		28	-0.787664	-1.4078	0.0868113	0.679772	1	1880	tags=54%, list=14%, signal=63%				HP_FLEXION_CONTRACTURE_OF_TOE	HP_FLEXION_CONTRACTURE_OF_TOE		27	0.605988	1.21	0.21066	0.97847	1	417	tags=11%, list=3%, signal=11%
GOBP_TYPE_B_PANCREATIC_CELL_PROLIFERATION	GOBP_TYPE_B_PANCREATIC_CELL_PROLIFERATION		22	-0.797144	-1.40334	0.109756	0.679871	1	577	tags=14%, list=4%, signal=14%				GOBP_HISTONE_DEMETHYLATION	GOBP_HISTONE_DEMETHYLATION		20	0.667603	1.20999	0.227041	0.976834	1	2653	tags=40%, list=20%, signal=50%
GOBP_REGULATION_OF_RECEPTOR_BINDING	GOBP_REGULATION_OF_RECEPTOR_BINDING		16	-0.809751	-1.40028	0.109319	0.680121	1	213	tags=19%, list=2%, signal=19%				HP_RETINAL_HEMORRHAGE	HP_RETINAL_HEMORRHAGE		24	0.618741	1.2095	0.24031	0.977071	1	2127	tags=25%, list=16%, signal=30%
HP_MYOSITIS	HP_MYOSITIS		32	-0.776219	-1.4012	0.0998363	0.680444	1	603	tags=19%, list=5%, signal=20%				GOMF_PROTEIN_KINASE_A_REGULATORY_SUBUNIT_BINDING	GOMF_PROTEIN_KINASE_A_REGULATORY_SUBUNIT_BINDING		17	0.661837	1.20923	0.270213	0.976347	1	1233	tags=18%, list=10%, signal=19%
GOBP_EXTRACELLULAR_MATRIX_ASSEMBLY	GOBP_EXTRACELLULAR_MATRIX_ASSEMBLY		29	-0.798644	-1.40714	0.0834753	0.680516	1	219	tags=10%, list=2%, signal=10%				HP_SMOOTH_PHILTRUM	HP_SMOOTH_PHILTRUM		138	0.519837	1.20891	0.159763	0.975899	1	2130	tags=19%, list=16%, signal=22%
GOBP_CYTOCHROME_COMPLEX_ASSEMBLY	GOBP_CYTOCHROME_COMPLEX_ASSEMBLY		36	-0.753095	-1.40577	0.0969388	0.680759	1	2369	tags=47%, list=18%, signal=58%				GOCC_SAGA_COMPLEX	GOCC_SAGA_COMPLEX		23	0.628408	1.20718	0.245783	0.980716	1	571	tags=13%, list=4%, signal=14%
GOBP_REGULATION_OF_FIBROBLAST_MIGRATION	GOBP_REGULATION_OF_FIBROBLAST_MIGRATION		35	-0.765062	-1.40137	0.112721	0.680781	1	621	tags=11%, list=5%, signal=12%				HP_RIB_FUSION	HP_RIB_FUSION		32	0.608005	1.20704	0.245524	0.979547	1	1485	tags=22%, list=11%, signal=25%
HP_SPARSE_BODY_HAIR	HP_SPARSE_BODY_HAIR		41	-0.749355	-1.40037	0.0883333	0.680832	1	773	tags=15%, list=6%, signal=16%				GOBP_LAMELLIPODIUM_ASSEMBLY	GOBP_LAMELLIPODIUM_ASSEMBLY		62	0.566175	1.20699	0.214286	0.978072	1	1249	tags=10%, list=10%, signal=11%
GOMF_DNA_REPLICATION_ORIGIN_BINDING	GOMF_DNA_REPLICATION_ORIGIN_BINDING		16	-0.824703	-1.40966	0.0998185	0.680843	1	1546	tags=44%, list=12%, signal=50%				HP_GENERALIZED_TONIC_SEIZURE	HP_GENERALIZED_TONIC_SEIZURE		33	0.608636	1.20586	0.245658	0.980775	1	1758	tags=24%, list=14%, signal=28%
GOBP_POSITIVE_REGULATION_OF_FIBROBLAST_MIGRATION	GOBP_POSITIVE_REGULATION_OF_FIBROBLAST_MIGRATION		15	-0.843903	-1.40782	0.0989761	0.680898	1	621	tags=27%, list=5%, signal=28%				HP_AGAMMAGLOBULINEMIA	HP_AGAMMAGLOBULINEMIA		23	0.625008	1.20576	0.259434	0.979486	1	1812	tags=22%, list=14%, signal=25%
HP_ABNORMAL_PERIPHERAL_NERVOUS_SYSTEM_PHYSIOLOGY	HP_ABNORMAL_PERIPHERAL_NERVOUS_SYSTEM_PHYSIOLOGY		139	-0.673101	-1.40336	0.0629371	0.680924	1	267	tags=5%, list=2%, signal=5%				GOBP_MEMBRANE_BIOGENESIS	GOBP_MEMBRANE_BIOGENESIS		52	0.569866	1.20513	0.211111	0.980145	1	11	tags=2%, list=0%, signal=2%
GOBP_REGULATION_OF_PROTEIN_MATURATION	GOBP_REGULATION_OF_PROTEIN_MATURATION		47	-0.747719	-1.40732	0.100813	0.680945	1	1288	tags=15%, list=10%, signal=16%				GOBP_PROTEIN_K63_LINKED_UBIQUITINATION	GOBP_PROTEIN_K63_LINKED_UBIQUITINATION		52	0.581777	1.20476	0.21123	0.979901	1	1004	tags=13%, list=8%, signal=15%
GOBP_POSITIVE_REGULATION_OF_PROTEIN_SERINE_THREONINE_KINASE_ACTIVITY	GOBP_POSITIVE_REGULATION_OF_PROTEIN_SERINE_THREONINE_KINASE_ACTIVITY		141	-0.669251	-1.4062	0.0534979	0.681197	1	476	tags=9%, list=4%, signal=9%				HP_MUCOSAL_TELANGIECTASIAE	HP_MUCOSAL_TELANGIECTASIAE		32	0.61122	1.20457	0.228426	0.978955	1	1535	tags=22%, list=12%, signal=25%
GOCC_PERINUCLEAR_ENDOPLASMIC_RETICULUM	GOCC_PERINUCLEAR_ENDOPLASMIC_RETICULUM		16	-0.82678	-1.40147	0.0907441	0.681401	1	733	tags=25%, list=6%, signal=26%				GOBP_ENDOCRINE_PANCREAS_DEVELOPMENT	GOBP_ENDOCRINE_PANCREAS_DEVELOPMENT		27	0.613169	1.20441	0.234043	0.977856	1	158	tags=7%, list=1%, signal=7%
GOBP_REGULATION_OF_BODY_FLUID_LEVELS	GOBP_REGULATION_OF_BODY_FLUID_LEVELS		255	-0.657351	-1.40049	0.0348993	0.681425	1	765	tags=8%, list=6%, signal=9%				HP_RIDGED_NAIL	HP_RIDGED_NAIL		22	0.629681	1.20427	0.273381	0.976676	1	1942	tags=18%, list=15%, signal=21%
GOBP_BONE_GROWTH	GOBP_BONE_GROWTH		19	-0.82689	-1.40927	0.103943	0.681447	1	8	tags=5%, list=0%, signal=5%				HP_ABNORMAL_CRY	HP_ABNORMAL_CRY		47	0.578955	1.20412	0.218274	0.975579	1	1231	tags=17%, list=9%, signal=19%
HP_ABNORMALITY_OF_SKELETAL_MATURATION	HP_ABNORMALITY_OF_SKELETAL_MATURATION		308	-0.642007	-1.40667	0.0363636	0.681455	1	984	tags=9%, list=8%, signal=10%				GOBP_CENTRAL_NERVOUS_SYSTEM_NEURON_DEVELOPMENT	GOBP_CENTRAL_NERVOUS_SYSTEM_NEURON_DEVELOPMENT		59	0.571744	1.20404	0.198939	0.97423	1	1148	tags=15%, list=9%, signal=17%
HP_MACULAR_DEGENERATION	HP_MACULAR_DEGENERATION		71	-0.722625	-1.40901	0.0799397	0.681479	1	170	tags=6%, list=1%, signal=6%				GOBP_MACROPHAGE_ACTIVATION_INVOLVED_IN_IMMUNE_RESPONSE	GOBP_MACROPHAGE_ACTIVATION_INVOLVED_IN_IMMUNE_RESPONSE		16	0.664289	1.20403	0.256637	0.972633	1	3333	tags=50%, list=26%, signal=67%
GOBP_BLOOD_VESSEL_ENDOTHELIAL_CELL_MIGRATION	GOBP_BLOOD_VESSEL_ENDOTHELIAL_CELL_MIGRATION		102	-0.697753	-1.40586	0.0567164	0.6815	1	890	tags=18%, list=7%, signal=19%				GOBP_VESICLE_CYTOSKELETAL_TRAFFICKING	GOBP_VESICLE_CYTOSKELETAL_TRAFFICKING		62	0.56601	1.20402	0.197861	0.971043	1	1801	tags=18%, list=14%, signal=21%
GOMF_OXIDOREDUCTASE_ACTIVITY_ACTING_ON_NAD_P_H	GOMF_OXIDOREDUCTASE_ACTIVITY_ACTING_ON_NAD_P_H		66	-0.728043	-1.40976	0.0757342	0.681553	1	1832	tags=44%, list=14%, signal=51%				GOBP_REGULATION_OF_HORMONE_LEVELS	GOBP_REGULATION_OF_HORMONE_LEVELS		314	0.504624	1.20385	0.17316	0.970052	1	910	tags=11%, list=7%, signal=12%
HP_RAYNAUD_PHENOMENON	HP_RAYNAUD_PHENOMENON		23	-0.806493	-1.40818	0.082077	0.681703	1	603	tags=22%, list=5%, signal=23%				GOMF_RECEPTOR_TYROSINE_KINASE_BINDING	GOMF_RECEPTOR_TYROSINE_KINASE_BINDING		59	0.563743	1.20224	0.197143	0.974545	1	1615	tags=22%, list=12%, signal=25%
GOMF_TETRAPYRROLE_BINDING	GOMF_TETRAPYRROLE_BINDING		72	-0.719756	-1.40789	0.0636364	0.681781	1	1354	tags=17%, list=10%, signal=19%				GOBP_ESTABLISHMENT_OF_MITOCHONDRION_LOCALIZATION	GOBP_ESTABLISHMENT_OF_MITOCHONDRION_LOCALIZATION		24	0.638558	1.20187	0.247086	0.974251	1	682	tags=13%, list=5%, signal=13%
HP_ANOSMIA	HP_ANOSMIA		26	-0.782954	-1.40841	0.122074	0.681799	1	822	tags=19%, list=6%, signal=20%				GOMF_PHOSPHATIDYLINOSITOL_5_PHOSPHATE_BINDING	GOMF_PHOSPHATIDYLINOSITOL_5_PHOSPHATE_BINDING		16	0.659108	1.20156	0.240909	0.973722	1	777	tags=19%, list=6%, signal=20%
HP_OVERGROWTH	HP_OVERGROWTH		37	-0.760783	-1.40629	0.116393	0.681966	1	144	tags=5%, list=1%, signal=5%				GOMF_DEMETHYLASE_ACTIVITY	GOMF_DEMETHYLASE_ACTIVITY		34	0.585832	1.2008	0.240196	0.974876	1	290	tags=6%, list=2%, signal=6%
HP_ABNORMAL_ENZYME_COENZYME_ACTIVITY	HP_ABNORMAL_ENZYME_COENZYME_ACTIVITY		487	-0.617977	-1.39958	0.00991326	0.682029	1	693	tags=6%, list=5%, signal=6%				HP_HYPOPIGMENTATION_OF_THE_FUNDUS	HP_HYPOPIGMENTATION_OF_THE_FUNDUS		15	0.669603	1.20057	0.243619	0.974074	1	1824	tags=40%, list=14%, signal=46%
GOMF_MOLECULAR_CARRIER_ACTIVITY	GOMF_MOLECULAR_CARRIER_ACTIVITY		72	-0.711961	-1.40154	0.0860215	0.682212	1	1447	tags=13%, list=11%, signal=14%				HP_DECREASED_CIRCULATING_FOLLICLE_STIMULATING_HORMONE_CONCENTRATION	HP_DECREASED_CIRCULATING_FOLLICLE_STIMULATING_HORMONE_CONCENTRATION		16	0.652842	1.20056	0.283654	0.972492	1	30	tags=6%, list=0%, signal=6%
HP_GINGIVITIS	HP_GINGIVITIS		23	-0.799649	-1.40053	0.105528	0.682404	1	300	tags=17%, list=2%, signal=18%				HP_MULTIFOCAL_EPILEPTIFORM_DISCHARGES	HP_MULTIFOCAL_EPILEPTIFORM_DISCHARGES		38	0.598587	1.20022	0.212121	0.97207	1	1781	tags=24%, list=14%, signal=27%
GOBP_REGULATION_OF_ENDOTHELIAL_CELL_DEVELOPMENT	GOBP_REGULATION_OF_ENDOTHELIAL_CELL_DEVELOPMENT		15	-0.808047	-1.40199	0.0943061	0.682484	1	134	tags=13%, list=1%, signal=13%				GOBP_MISMATCH_REPAIR	GOBP_MISMATCH_REPAIR		30	0.618491	1.19928	0.22335	0.973986	1	233	tags=7%, list=2%, signal=7%
HP_DELUSIONS	HP_DELUSIONS		45	-0.771704	-1.40849	0.0766667	0.682649	1	171	tags=9%, list=1%, signal=9%				HP_CHIARI_MALFORMATION	HP_CHIARI_MALFORMATION		86	0.54518	1.19915	0.179412	0.972846	1	2389	tags=31%, list=18%, signal=38%
GOBP_CGMP_MEDIATED_SIGNALING	GOBP_CGMP_MEDIATED_SIGNALING		20	-0.827411	-1.40242	0.108772	0.682823	1	13	tags=5%, list=0%, signal=5%				GOCC_DENDRITIC_TREE	GOCC_DENDRITIC_TREE		418	0.481212	1.19849	0.15678	0.973752	1	1003	tags=15%, list=8%, signal=16%
GOBP_PHOTORECEPTOR_CELL_MAINTENANCE	GOBP_PHOTORECEPTOR_CELL_MAINTENANCE		26	-0.765254	-1.40159	0.0947368	0.683115	1	54	tags=4%, list=0%, signal=4%				HP_METATARSUS_ADDUCTUS	HP_METATARSUS_ADDUCTUS		38	0.58296	1.19807	0.215159	0.973706	1	2330	tags=24%, list=18%, signal=29%
GOBP_POSITIVE_REGULATION_OF_NITRIC_OXIDE_METABOLIC_PROCESS	GOBP_POSITIVE_REGULATION_OF_NITRIC_OXIDE_METABOLIC_PROCESS		31	-0.774954	-1.40203	0.112054	0.68345	1	322	tags=16%, list=2%, signal=17%				GOBP_POSITIVE_REGULATION_OF_PROTEIN_LOCALIZATION_TO_MEMBRANE	GOBP_POSITIVE_REGULATION_OF_PROTEIN_LOCALIZATION_TO_MEMBRANE		83	0.540524	1.19726	0.186391	0.975203	1	1476	tags=18%, list=11%, signal=20%
GOBP_RESPONSE_TO_MANGANESE_ION	GOBP_RESPONSE_TO_MANGANESE_ION		18	-0.825399	-1.39882	0.102837	0.68429	1	80	tags=11%, list=1%, signal=11%				GOBP_INTERLEUKIN_4_PRODUCTION	GOBP_INTERLEUKIN_4_PRODUCTION		28	0.632645	1.197	0.241299	0.974616	1	687	tags=18%, list=5%, signal=19%
HP_ANTINEUTROPHIL_ANTIBODY_POSITIVITY	HP_ANTINEUTROPHIL_ANTIBODY_POSITIVITY		19	-0.810817	-1.3979	0.100162	0.684951	1	259	tags=16%, list=2%, signal=16%				GOBP_POSTSYNAPTIC_MEMBRANE_ORGANIZATION	GOBP_POSTSYNAPTIC_MEMBRANE_ORGANIZATION		27	0.611611	1.19686	0.262651	0.973557	1	11	tags=4%, list=0%, signal=4%
GOMF_HEPARIN_BINDING	GOMF_HEPARIN_BINDING		94	-0.69293	-1.39754	0.0910426	0.685354	1	351	tags=11%, list=3%, signal=11%				GOMF_UBIQUITIN_LIKE_PROTEIN_TRANSFERASE_ACTIVITY	GOMF_UBIQUITIN_LIKE_PROTEIN_TRANSFERASE_ACTIVITY		382	0.487597	1.19651	0.165877	0.973277	1	1323	tags=12%, list=10%, signal=13%
GOBP_LIPID_LOCALIZATION	GOBP_LIPID_LOCALIZATION		326	-0.639521	-1.398	0.0198413	0.685676	1	476	tags=7%, list=4%, signal=7%				GOBP_CELLULAR_RESPONSE_TO_ALKALOID	GOBP_CELLULAR_RESPONSE_TO_ALKALOID		26	0.625548	1.19586	0.254237	0.973987	1	844	tags=15%, list=7%, signal=16%
GOBP_CELLULAR_RESPONSE_TO_INORGANIC_SUBSTANCE	GOBP_CELLULAR_RESPONSE_TO_INORGANIC_SUBSTANCE		156	-0.688226	-1.39817	0.0606488	0.686031	1	927	tags=14%, list=7%, signal=15%				HP_NEOPLASM_OF_THE_EYE	HP_NEOPLASM_OF_THE_EYE		46	0.588405	1.1958	0.227666	0.972645	1	1824	tags=24%, list=14%, signal=28%
HP_ABNORMAL_BLOOD_ION_CONCENTRATION	HP_ABNORMAL_BLOOD_ION_CONCENTRATION		251	-0.647464	-1.39549	0.0372836	0.688562	1	480	tags=4%, list=4%, signal=4%				GOCC_SYNAPTONEMAL_STRUCTURE	GOCC_SYNAPTONEMAL_STRUCTURE		24	0.63053	1.19562	0.238532	0.971699	1	15	tags=4%, list=0%, signal=4%
GOBP_PROSTAGLANDIN_TRANSPORT	GOBP_PROSTAGLANDIN_TRANSPORT		17	-0.81805	-1.39296	0.109347	0.68881	1	913	tags=29%, list=7%, signal=32%				GOBP_HEMATOPOIETIC_STEM_CELL_HOMEOSTASIS	GOBP_HEMATOPOIETIC_STEM_CELL_HOMEOSTASIS		23	0.625458	1.1953	0.243961	0.971313	1	1908	tags=30%, list=15%, signal=36%
HP_PREMATURE_SKIN_WRINKLING	HP_PREMATURE_SKIN_WRINKLING		55	-0.728841	-1.3952	0.0909091	0.688845	1	350	tags=5%, list=3%, signal=6%				GOMF_METALLOAMINOPEPTIDASE_ACTIVITY	GOMF_METALLOAMINOPEPTIDASE_ACTIVITY		21	0.642689	1.19495	0.243619	0.970962	1	1285	tags=19%, list=10%, signal=21%
GOBP_REGULATION_OF_MUSCLE_SYSTEM_PROCESS	GOBP_REGULATION_OF_MUSCLE_SYSTEM_PROCESS		153	-0.672521	-1.39264	0.0524781	0.68911	1	673	tags=9%, list=5%, signal=10%				HP_ASPIRATION_PNEUMONIA	HP_ASPIRATION_PNEUMONIA		77	0.54882	1.19479	0.206452	0.969974	1	1028	tags=14%, list=8%, signal=15%
GOBP_AMINO_SUGAR_METABOLIC_PROCESS	GOBP_AMINO_SUGAR_METABOLIC_PROCESS		35	-0.757264	-1.38937	0.130435	0.689279	1	467	tags=11%, list=4%, signal=12%				GOBP_PEPTIDYL_SERINE_DEPHOSPHORYLATION	GOBP_PEPTIDYL_SERINE_DEPHOSPHORYLATION		15	0.664327	1.1947	0.263403	0.968741	1	1628	tags=27%, list=13%, signal=30%
GOBP_RESPONSE_TO_MINERALOCORTICOID	GOBP_RESPONSE_TO_MINERALOCORTICOID		20	-0.819613	-1.39559	0.100694	0.689314	1	300	tags=10%, list=2%, signal=10%				GOCC_NEURON_SPINE	GOCC_NEURON_SPINE		125	0.526544	1.19436	0.189369	0.968386	1	1217	tags=15%, list=9%, signal=17%
GOMF_N_ACYLTRANSFERASE_ACTIVITY	GOMF_N_ACYLTRANSFERASE_ACTIVITY		72	-0.721811	-1.3933	0.0936037	0.689401	1	218	tags=3%, list=2%, signal=3%				HP_PENDULAR_NYSTAGMUS	HP_PENDULAR_NYSTAGMUS		29	0.61019	1.19434	0.258486	0.96691	1	1201	tags=21%, list=9%, signal=23%
GOBP_ENTRY_INTO_HOST	GOBP_ENTRY_INTO_HOST		125	-0.683201	-1.39403	0.0690647	0.689465	1	758	tags=11%, list=6%, signal=12%				GOBP_EMBRYONIC_CAMERA_TYPE_EYE_DEVELOPMENT	GOBP_EMBRYONIC_CAMERA_TYPE_EYE_DEVELOPMENT		22	0.634171	1.1934	0.26555	0.968802	1	608	tags=23%, list=5%, signal=24%
GOBP_MAINTENANCE_OF_LOCATION_IN_CELL	GOBP_MAINTENANCE_OF_LOCATION_IN_CELL		178	-0.663281	-1.39302	0.0604396	0.689619	1	858	tags=7%, list=7%, signal=8%				GOCC_AXON	GOCC_AXON		426	0.475016	1.1922	0.183333	0.971571	1	1148	tags=17%, list=9%, signal=18%
HP_CONGENITAL_DIAPHRAGMATIC_HERNIA	HP_CONGENITAL_DIAPHRAGMATIC_HERNIA		76	-0.711647	-1.39474	0.0716511	0.689752	1	144	tags=3%, list=1%, signal=3%				GOBP_RESPONSE_TO_MISFOLDED_PROTEIN	GOBP_RESPONSE_TO_MISFOLDED_PROTEIN		24	0.604433	1.19196	0.249412	0.970903	1	410	tags=8%, list=3%, signal=9%
GOBP_MITOCHONDRIAL_CYTOCHROME_C_OXIDASE_ASSEMBLY	GOBP_MITOCHONDRIAL_CYTOCHROME_C_OXIDASE_ASSEMBLY		23	-0.790813	-1.39573	0.110526	0.689893	1	2369	tags=61%, list=18%, signal=74%				GOBP_ENDOPLASMIC_RETICULUM_TO_CYTOSOL_TRANSPORT	GOBP_ENDOPLASMIC_RETICULUM_TO_CYTOSOL_TRANSPORT		28	0.613	1.19159	0.264851	0.970611	1	2033	tags=29%, list=16%, signal=34%
GOBP_RESPIRATORY_CHAIN_COMPLEX_IV_ASSEMBLY	GOBP_RESPIRATORY_CHAIN_COMPLEX_IV_ASSEMBLY		27	-0.767112	-1.39621	0.114286	0.69002	1	2369	tags=52%, list=18%, signal=63%				HP_SHORT_PHILTRUM	HP_SHORT_PHILTRUM		200	0.497942	1.19158	0.168539	0.96912	1	2110	tags=22%, list=16%, signal=25%
HP_INCREASED_CSF_LACTATE	HP_INCREASED_CSF_LACTATE		93	-0.689354	-1.38944	0.0793157	0.690055	1	1822	tags=34%, list=14%, signal=40%				HP_LOW_HANGING_COLUMELLA	HP_LOW_HANGING_COLUMELLA		42	0.581971	1.19084	0.256659	0.970155	1	1990	tags=26%, list=15%, signal=31%
GOBP_MACROPHAGE_ACTIVATION	GOBP_MACROPHAGE_ACTIVATION		84	-0.704217	-1.3904	0.0694006	0.690109	1	476	tags=14%, list=4%, signal=15%				GOBP_NEGATIVE_REGULATION_OF_MONONUCLEAR_CELL_MIGRATION	GOBP_NEGATIVE_REGULATION_OF_MONONUCLEAR_CELL_MIGRATION		16	0.6474	1.19056	0.259174	0.969626	1	2043	tags=38%, list=16%, signal=44%
GOCC_BASAL_PART_OF_CELL	GOCC_BASAL_PART_OF_CELL		197	-0.649547	-1.39337	0.0510067	0.690166	1	859	tags=10%, list=7%, signal=10%				GOBP_POSITIVE_REGULATION_OF_ESTABLISHMENT_OF_PROTEIN_LOCALIZATION_TO_MITOCHONDRION	GOBP_POSITIVE_REGULATION_OF_ESTABLISHMENT_OF_PROTEIN_LOCALIZATION_TO_MITOCHONDRION		34	0.601197	1.18948	0.257282	0.971985	1	48	tags=6%, list=0%, signal=6%
HP_CENTRAL_OPACIFICATION_OF_THE_CORNEA	HP_CENTRAL_OPACIFICATION_OF_THE_CORNEA		15	-0.83787	-1.39139	0.0998308	0.690189	1	420	tags=13%, list=3%, signal=14%				HP_SIMPLE_FEBRILE_SEIZURE	HP_SIMPLE_FEBRILE_SEIZURE		18	0.634599	1.18934	0.247031	0.970909	1	1458	tags=17%, list=11%, signal=19%
GOMF_ELECTRON_TRANSFER_ACTIVITY	GOMF_ELECTRON_TRANSFER_ACTIVITY		97	-0.693443	-1.39437	0.0720859	0.690191	1	1902	tags=49%, list=15%, signal=58%				GOCC_VACUOLAR_MEMBRANE	GOCC_VACUOLAR_MEMBRANE		410	0.47738	1.18903	0.175	0.970564	1	951	tags=10%, list=7%, signal=10%
HP_NEPHROLITHIASIS	HP_NEPHROLITHIASIS		102	-0.698066	-1.3959	0.0737463	0.690215	1	908	tags=16%, list=7%, signal=17%				GOMF_EXOPEPTIDASE_ACTIVITY	GOMF_EXOPEPTIDASE_ACTIVITY		73	0.538072	1.18862	0.195195	0.970484	1	330	tags=5%, list=3%, signal=6%
GOMF_INTRAMOLECULAR_OXIDOREDUCTASE_ACTIVITY	GOMF_INTRAMOLECULAR_OXIDOREDUCTASE_ACTIVITY		42	-0.753599	-1.39206	0.108197	0.690481	1	1824	tags=24%, list=14%, signal=28%				GOMF_TRANSLATION_REPRESSOR_ACTIVITY	GOMF_TRANSLATION_REPRESSOR_ACTIVITY		35	0.597171	1.18834	0.24	0.969993	1	716	tags=17%, list=6%, signal=18%
GOCC_CORTICAL_CYTOSKELETON	GOCC_CORTICAL_CYTOSKELETON		82	-0.695735	-1.39008	0.0758725	0.690483	1	389	tags=7%, list=3%, signal=7%				HP_ABNORMAL_1ST_METACARPAL_MORPHOLOGY	HP_ABNORMAL_1ST_METACARPAL_MORPHOLOGY		26	0.618727	1.18819	0.247978	0.969012	1	1352	tags=12%, list=10%, signal=13%
GOCC_MITOCHONDRIAL_SMALL_RIBOSOMAL_SUBUNIT	GOCC_MITOCHONDRIAL_SMALL_RIBOSOMAL_SUBUNIT		32	-0.780966	-1.39057	0.120861	0.690488	1	2488	tags=75%, list=19%, signal=93%				GOBP_RECEPTOR_CATABOLIC_PROCESS	GOBP_RECEPTOR_CATABOLIC_PROCESS		27	0.626886	1.18797	0.247664	0.968253	1	2665	tags=37%, list=21%, signal=47%
GOBP_CELL_CHEMOTAXIS	GOBP_CELL_CHEMOTAXIS		210	-0.662636	-1.39403	0.0335196	0.690566	1	565	tags=13%, list=4%, signal=14%				GOMF_HISTONE_H3_METHYLTRANSFERASE_ACTIVITY	GOMF_HISTONE_H3_METHYLTRANSFERASE_ACTIVITY		38	0.583579	1.18704	0.224138	0.970214	1	2087	tags=21%, list=16%, signal=25%
GOMF_TRANSFORMING_GROWTH_FACTOR_BETA_BINDING	GOMF_TRANSFORMING_GROWTH_FACTOR_BETA_BINDING		20	-0.804751	-1.3918	0.109929	0.690581	1	13	tags=5%, list=0%, signal=5%				GOMF_NUCLEOTIDE_RECEPTOR_ACTIVITY	GOMF_NUCLEOTIDE_RECEPTOR_ACTIVITY		17	0.646781	1.1866	0.293367	0.970325	1	367	tags=12%, list=3%, signal=12%
HP_ABNORMALITY_OF_THE_MITOCHONDRION	HP_ABNORMALITY_OF_THE_MITOCHONDRION		182	-0.662815	-1.39351	0.0571827	0.690613	1	2714	tags=40%, list=21%, signal=49%				GOBP_ALTERNATIVE_MRNA_SPLICING_VIA_SPLICEOSOME	GOBP_ALTERNATIVE_MRNA_SPLICING_VIA_SPLICEOSOME		62	0.548483	1.18647	0.223796	0.969231	1	383	tags=5%, list=3%, signal=5%
GOBP_ORGANIC_ACID_TRANSPORT	GOBP_ORGANIC_ACID_TRANSPORT		215	-0.660386	-1.39151	0.0402219	0.690782	1	951	tags=13%, list=7%, signal=14%				HP_SYNOSTOSIS_INVOLVING_BONES_OF_THE_LOWER_LIMBS	HP_SYNOSTOSIS_INVOLVING_BONES_OF_THE_LOWER_LIMBS		19	0.631088	1.18632	0.278132	0.968259	1	1797	tags=26%, list=14%, signal=31%
GOMF_OXIDOREDUCTASE_ACTIVITY_ACTING_ON_NAD_P_H_QUINONE_OR_SIMILAR_COMPOUND_AS_ACCEPTOR	GOMF_OXIDOREDUCTASE_ACTIVITY_ACTING_ON_NAD_P_H_QUINONE_OR_SIMILAR_COMPOUND_AS_ACCEPTOR		44	-0.753554	-1.38948	0.0967742	0.690965	1	1832	tags=59%, list=14%, signal=69%				HP_PULMONARY_HEMORRHAGE	HP_PULMONARY_HEMORRHAGE		28	0.613019	1.18592	0.258454	0.968197	1	798	tags=18%, list=6%, signal=19%
GOBP_NUCLEOSIDE_TRIPHOSPHATE_BIOSYNTHETIC_PROCESS	GOBP_NUCLEOSIDE_TRIPHOSPHATE_BIOSYNTHETIC_PROCESS		109	-0.691661	-1.39092	0.0768136	0.691058	1	1769	tags=43%, list=14%, signal=50%				HP_COUGH	HP_COUGH		113	0.5198	1.18519	0.184564	0.969322	1	986	tags=12%, list=8%, signal=13%
GOBP_RESPONSE_TO_STARVATION	GOBP_RESPONSE_TO_STARVATION		168	-0.654781	-1.38966	0.0618982	0.691219	1	558	tags=5%, list=4%, signal=5%				GOBP_MIRNA_MEDIATED_GENE_SILENCING_BY_INHIBITION_OF_TRANSLATION	GOBP_MIRNA_MEDIATED_GENE_SILENCING_BY_INHIBITION_OF_TRANSLATION		16	0.662839	1.18331	0.279121	0.974585	1	132	tags=13%, list=1%, signal=13%
HP_SUPRAVALVULAR_AORTIC_STENOSIS	HP_SUPRAVALVULAR_AORTIC_STENOSIS		23	-0.783845	-1.39065	0.130282	0.691238	1	17	tags=4%, list=0%, signal=4%				GOMF_SUMO_TRANSFERASE_ACTIVITY	GOMF_SUMO_TRANSFERASE_ACTIVITY		22	0.628121	1.18316	0.267139	0.973613	1	822	tags=18%, list=6%, signal=19%
HP_ABNORMAL_DUODENUM_MORPHOLOGY	HP_ABNORMAL_DUODENUM_MORPHOLOGY		69	-0.704846	-1.38818	0.103679	0.693356	1	1818	tags=25%, list=14%, signal=29%				HP_OCULAR_ALBINISM	HP_OCULAR_ALBINISM		23	0.631833	1.18216	0.25	0.975868	1	289	tags=9%, list=2%, signal=9%
GOBP_POSITIVE_REGULATION_OF_CELL_GROWTH	GOBP_POSITIVE_REGULATION_OF_CELL_GROWTH		118	-0.68609	-1.38723	0.0813124	0.69649	1	588	tags=10%, list=5%, signal=11%				GOBP_POSITIVE_REGULATION_OF_OXIDATIVE_STRESS_INDUCED_CELL_DEATH	GOBP_POSITIVE_REGULATION_OF_OXIDATIVE_STRESS_INDUCED_CELL_DEATH		19	0.642716	1.18198	0.242647	0.974966	1	559	tags=11%, list=4%, signal=11%
GOBP_CHAPERONE_MEDIATED_AUTOPHAGY	GOBP_CHAPERONE_MEDIATED_AUTOPHAGY		15	-0.819517	-1.3866	0.112263	0.698119	1	404	tags=20%, list=3%, signal=21%				GOBP_CARDIAC_SEPTUM_DEVELOPMENT	GOBP_CARDIAC_SEPTUM_DEVELOPMENT		71	0.542605	1.18144	0.212828	0.975362	1	954	tags=15%, list=7%, signal=17%
HP_EPIDERMAL_ACANTHOSIS	HP_EPIDERMAL_ACANTHOSIS		30	-0.767529	-1.38582	0.116949	0.698294	1	106	tags=7%, list=1%, signal=7%				GOBP_MONOUBIQUITINATED_HISTONE_DEUBIQUITINATION	GOBP_MONOUBIQUITINATED_HISTONE_DEUBIQUITINATION		30	0.605269	1.18101	0.260965	0.97537	1	571	tags=13%, list=4%, signal=14%
HP_ABDOMINAL_PAIN	HP_ABDOMINAL_PAIN		265	-0.641965	-1.38616	0.0346205	0.699007	1	1015	tags=15%, list=8%, signal=16%				GOBP_NEGATIVE_REGULATION_OF_BIOMINERAL_TISSUE_DEVELOPMENT	GOBP_NEGATIVE_REGULATION_OF_BIOMINERAL_TISSUE_DEVELOPMENT		21	0.652108	1.18069	0.264775	0.974913	1	482	tags=14%, list=4%, signal=15%
GOBP_REGULATION_OF_SMOOTH_MUSCLE_CONTRACTION	GOBP_REGULATION_OF_SMOOTH_MUSCLE_CONTRACTION		33	-0.759687	-1.38587	0.1133	0.699168	1	1554	tags=27%, list=12%, signal=31%				HP_HORIZONTAL_EYEBROW	HP_HORIZONTAL_EYEBROW		26	0.61423	1.18058	0.263566	0.973804	1	460	tags=12%, list=4%, signal=12%
GOBP_LEUKOCYTE_TETHERING_OR_ROLLING	GOBP_LEUKOCYTE_TETHERING_OR_ROLLING		27	-0.767173	-1.38475	0.117253	0.701837	1	392	tags=15%, list=3%, signal=15%				HP_ULNAR_DEVIATION_OF_FINGER	HP_ULNAR_DEVIATION_OF_FINGER		19	0.637732	1.18044	0.285714	0.97281	1	1998	tags=32%, list=15%, signal=37%
GOBP_POSITIVE_REGULATION_OF_ERBB_SIGNALING_PATHWAY	GOBP_POSITIVE_REGULATION_OF_ERBB_SIGNALING_PATHWAY		30	-0.76546	-1.38389	0.0996732	0.704552	1	49	tags=3%, list=0%, signal=3%				GOBP_SEMAPHORIN_PLEXIN_SIGNALING_PATHWAY	GOBP_SEMAPHORIN_PLEXIN_SIGNALING_PATHWAY		34	0.588975	1.1803	0.248718	0.971772	1	1376	tags=32%, list=11%, signal=36%
GOBP_REGULATION_OF_MONONUCLEAR_CELL_MIGRATION	GOBP_REGULATION_OF_MONONUCLEAR_CELL_MIGRATION		95	-0.690372	-1.38321	0.0730994	0.706404	1	392	tags=7%, list=3%, signal=8%				GOMF_HISTONE_LYSINE_N_METHYLTRANSFERASE_ACTIVITY	GOMF_HISTONE_LYSINE_N_METHYLTRANSFERASE_ACTIVITY		49	0.587443	1.18021	0.232143	0.970596	1	2085	tags=20%, list=16%, signal=24%
GOBP_ICOSANOID_TRANSPORT	GOBP_ICOSANOID_TRANSPORT		30	-0.777419	-1.38002	0.104825	0.707264	1	476	tags=20%, list=4%, signal=21%				HP_DECREASED_MUSCLE_MASS	HP_DECREASED_MUSCLE_MASS		45	0.564864	1.18008	0.215584	0.969567	1	2149	tags=20%, list=17%, signal=24%
HP_RHEUMATOID_ARTHRITIS	HP_RHEUMATOID_ARTHRITIS		19	-0.800819	-1.38021	0.107965	0.707474	1	479	tags=37%, list=4%, signal=38%				GOMF_PURINE_NUCLEOTIDE_TRANSMEMBRANE_TRANSPORTER_ACTIVITY	GOMF_PURINE_NUCLEOTIDE_TRANSMEMBRANE_TRANSPORTER_ACTIVITY		20	0.625614	1.18005	0.284038	0.968207	1	2760	tags=35%, list=21%, signal=44%
GOBP_PHOSPHATIDYLCHOLINE_BIOSYNTHETIC_PROCESS	GOBP_PHOSPHATIDYLCHOLINE_BIOSYNTHETIC_PROCESS		23	-0.779623	-1.38269	0.144578	0.707569	1	45	tags=4%, list=0%, signal=4%				GOCC_PHAGOPHORE_ASSEMBLY_SITE	GOCC_PHAGOPHORE_ASSEMBLY_SITE		36	0.597686	1.17984	0.25	0.967419	1	2239	tags=31%, list=17%, signal=37%
GOBP_NEGATIVE_REGULATION_OF_CYCLIN_DEPENDENT_PROTEIN_KINASE_ACTIVITY	GOBP_NEGATIVE_REGULATION_OF_CYCLIN_DEPENDENT_PROTEIN_KINASE_ACTIVITY		25	-0.779313	-1.38242	0.0929825	0.707633	1	1896	tags=40%, list=15%, signal=47%				GOBP_ALPHA_BETA_T_CELL_DIFFERENTIATION	GOBP_ALPHA_BETA_T_CELL_DIFFERENTIATION		101	0.519452	1.17966	0.171014	0.966616	1	618	tags=6%, list=5%, signal=6%
GOMF_CYSTEINE_TYPE_ENDOPEPTIDASE_INHIBITOR_ACTIVITY	GOMF_CYSTEINE_TYPE_ENDOPEPTIDASE_INHIBITOR_ACTIVITY		25	-0.771215	-1.37413	0.136283	0.708106	1	1064	tags=20%, list=8%, signal=22%				GOBP_CELLULAR_RESPONSE_TO_VITAMIN	GOBP_CELLULAR_RESPONSE_TO_VITAMIN		21	0.639118	1.17954	0.251834	0.965548	1	38	tags=5%, list=0%, signal=5%
GOBP_MAMMARY_GLAND_ALVEOLUS_DEVELOPMENT	GOBP_MAMMARY_GLAND_ALVEOLUS_DEVELOPMENT		15	-0.821622	-1.38029	0.127376	0.708227	1	1426	tags=27%, list=11%, signal=30%				GOCC_SAGA_TYPE_COMPLEX	GOCC_SAGA_TYPE_COMPLEX		37	0.588652	1.17949	0.236407	0.964299	1	571	tags=11%, list=4%, signal=11%
HP_ANTERIOR_CHAMBER_SYNECHIAE	HP_ANTERIOR_CHAMBER_SYNECHIAE		15	-0.825154	-1.37947	0.117958	0.708512	1	420	tags=13%, list=3%, signal=14%				GOCC_ACETYLTRANSFERASE_COMPLEX	GOCC_ACETYLTRANSFERASE_COMPLEX		93	0.527369	1.17942	0.19883	0.963103	1	571	tags=5%, list=4%, signal=6%
GOCC_U12_TYPE_SPLICEOSOMAL_COMPLEX	GOCC_U12_TYPE_SPLICEOSOMAL_COMPLEX		26	-0.765637	-1.38041	0.12825	0.708769	1	1927	tags=38%, list=15%, signal=45%				GOBP_NEGATIVE_REGULATION_OF_FAT_CELL_DIFFERENTIATION	GOBP_NEGATIVE_REGULATION_OF_FAT_CELL_DIFFERENTIATION		40	0.587251	1.17926	0.253769	0.962216	1	913	tags=18%, list=7%, signal=19%
HP_MINIMAL_CHANGE_GLOMERULONEPHRITIS	HP_MINIMAL_CHANGE_GLOMERULONEPHRITIS		28	-0.757532	-1.37417	0.129032	0.708983	1	2302	tags=39%, list=18%, signal=48%				HP_ABNORMAL_MORPHOLOGY_OF_THE_LIMBIC_SYSTEM	HP_ABNORMAL_MORPHOLOGY_OF_THE_LIMBIC_SYSTEM		27	0.608461	1.17887	0.241135	0.962142	1	1284	tags=22%, list=10%, signal=25%
GOBP_HISTONE_LYSINE_METHYLATION	GOBP_HISTONE_LYSINE_METHYLATION		94	-0.685725	-1.38072	0.0958702	0.709548	1	198	tags=5%, list=2%, signal=5%				HP_AORTIC_ROOT_ANEURYSM	HP_AORTIC_ROOT_ANEURYSM		53	0.570029	1.17812	0.232044	0.963374	1	398	tags=8%, list=3%, signal=8%
HP_CLUBBING_OF_FINGERS	HP_CLUBBING_OF_FINGERS		31	-0.744462	-1.37648	0.114809	0.709573	1	926	tags=19%, list=7%, signal=21%				GOBP_MESENCHYMAL_CELL_MIGRATION	GOBP_MESENCHYMAL_CELL_MIGRATION		40	0.577117	1.17734	0.256614	0.964551	1	253	tags=10%, list=2%, signal=10%
HP_FETAL_AKINESIA_SEQUENCE	HP_FETAL_AKINESIA_SEQUENCE		20	-0.811972	-1.37424	0.1121	0.709707	1	689	tags=15%, list=5%, signal=16%				GOBP_NEGATIVE_REGULATION_OF_INTERLEUKIN_2_PRODUCTION	GOBP_NEGATIVE_REGULATION_OF_INTERLEUKIN_2_PRODUCTION		21	0.619545	1.17614	0.26817	0.967397	1	687	tags=19%, list=5%, signal=20%
HP_ABNORMALITY_OF_HAIR_TEXTURE	HP_ABNORMALITY_OF_HAIR_TEXTURE		154	-0.668129	-1.38043	0.0611664	0.709733	1	3	tags=1%, list=0%, signal=1%				HP_ADRENAL_HYPERPLASIA	HP_ADRENAL_HYPERPLASIA		20	0.634191	1.1751	0.275949	0.96965	1	2684	tags=35%, list=21%, signal=44%
GOBP_NEGATIVE_REGULATION_OF_DNA_METABOLIC_PROCESS	GOBP_NEGATIVE_REGULATION_OF_DNA_METABOLIC_PROCESS		122	-0.680719	-1.3789	0.0667634	0.709787	1	722	tags=9%, list=6%, signal=9%				GOMF_R_SMAD_BINDING	GOMF_R_SMAD_BINDING		22	0.625562	1.17506	0.262911	0.968311	1	112	tags=9%, list=1%, signal=9%
GOBP_LIPID_EXPORT_FROM_CELL	GOBP_LIPID_EXPORT_FROM_CELL		29	-0.762028	-1.37342	0.125	0.710026	1	968	tags=38%, list=7%, signal=41%				GOBP_LYSOSOMAL_PROTEIN_CATABOLIC_PROCESS	GOBP_LYSOSOMAL_PROTEIN_CATABOLIC_PROCESS		17	0.648098	1.17455	0.29274	0.968547	1	2009	tags=29%, list=15%, signal=35%
GOBP_TISSUE_MIGRATION	GOBP_TISSUE_MIGRATION		249	-0.63153	-1.37315	0.0484293	0.710137	1	520	tags=8%, list=4%, signal=8%				GOCC_PRESYNAPTIC_ACTIVE_ZONE_MEMBRANE	GOCC_PRESYNAPTIC_ACTIVE_ZONE_MEMBRANE		23	0.618639	1.17414	0.280182	0.96857	1	11	tags=4%, list=0%, signal=4%
GOBP_POSITIVE_REGULATION_OF_TRANSCRIPTION_FROM_RNA_POLYMERASE_II_PROMOTER_IN_RESPONSE_TO_STRESS	GOBP_POSITIVE_REGULATION_OF_TRANSCRIPTION_FROM_RNA_POLYMERASE_II_PROMOTER_IN_RESPONSE_TO_STRESS		18	-0.798668	-1.38134	0.122966	0.710219	1	88	tags=11%, list=1%, signal=11%				HP_NAUSEA	HP_NAUSEA		72	0.530544	1.17382	0.217391	0.968307	1	529	tags=10%, list=4%, signal=10%
HP_ABNORMAL_CHOROID_MORPHOLOGY	HP_ABNORMAL_CHOROID_MORPHOLOGY		134	-0.665596	-1.37658	0.0763689	0.710276	1	787	tags=7%, list=6%, signal=7%				HP_CENTRAL_HYPOTHYROIDISM	HP_CENTRAL_HYPOTHYROIDISM		45	0.56713	1.17379	0.247222	0.966978	1	553	tags=9%, list=4%, signal=9%
GOBP_INNER_MITOCHONDRIAL_MEMBRANE_ORGANIZATION	GOBP_INNER_MITOCHONDRIAL_MEMBRANE_ORGANIZATION		40	-0.746812	-1.37853	0.11165	0.710353	1	1459	tags=33%, list=11%, signal=37%				GOMF_UBIQUITIN_CONJUGATING_ENZYME_BINDING	GOMF_UBIQUITIN_CONJUGATING_ENZYME_BINDING		27	0.61945	1.17315	0.254854	0.967734	1	1583	tags=11%, list=12%, signal=13%
GOBP_MRNA_CATABOLIC_PROCESS	GOBP_MRNA_CATABOLIC_PROCESS		221	-0.635943	-1.37705	0.045082	0.710363	1	947	tags=7%, list=7%, signal=7%				HP_UROGENITAL_FISTULA	HP_UROGENITAL_FISTULA		43	0.57503	1.17312	0.258974	0.966406	1	587	tags=12%, list=5%, signal=12%
GOBP_MUSCLE_CELL_PROLIFERATION	GOBP_MUSCLE_CELL_PROLIFERATION		158	-0.659367	-1.37432	0.0703448	0.710427	1	635	tags=11%, list=5%, signal=11%				GOBP_HEMATOPOIETIC_PROGENITOR_CELL_DIFFERENTIATION	GOBP_HEMATOPOIETIC_PROGENITOR_CELL_DIFFERENTIATION		114	0.522887	1.17303	0.207547	0.965287	1	1202	tags=16%, list=9%, signal=17%
GOBP_CELLULAR_RESPONSE_TO_ATP	GOBP_CELLULAR_RESPONSE_TO_ATP		15	-0.814404	-1.37213	0.106457	0.710427	1	1360	tags=27%, list=10%, signal=30%				GOBP_AXON_DEVELOPMENT	GOBP_AXON_DEVELOPMENT		321	0.486767	1.17297	0.206478	0.964075	1	938	tags=12%, list=7%, signal=13%
HP_THICKENED_SKIN	HP_THICKENED_SKIN		334	-0.626781	-1.38077	0.0349288	0.710455	1	883	tags=10%, list=7%, signal=10%				GOCC_SITE_OF_POLARIZED_GROWTH	GOCC_SITE_OF_POLARIZED_GROWTH		136	0.527428	1.17118	0.225705	0.968942	1	987	tags=15%, list=8%, signal=16%
GOBP_POSITIVE_REGULATION_OF_CYSTEINE_TYPE_ENDOPEPTIDASE_ACTIVITY	GOBP_POSITIVE_REGULATION_OF_CYSTEINE_TYPE_ENDOPEPTIDASE_ACTIVITY		111	-0.681032	-1.37254	0.0774963	0.710653	1	329	tags=6%, list=3%, signal=6%				HP_TYPE_II_LISSENCEPHALY	HP_TYPE_II_LISSENCEPHALY		15	0.645232	1.16965	0.281179	0.972934	1	3080	tags=33%, list=24%, signal=44%
GOBP_TIGHT_JUNCTION_ORGANIZATION	GOBP_TIGHT_JUNCTION_ORGANIZATION		53	-0.733165	-1.38147	0.100159	0.710718	1	403	tags=11%, list=3%, signal=12%				GOBP_REGULATION_OF_MEMBRANE_REPOLARIZATION	GOBP_REGULATION_OF_MEMBRANE_REPOLARIZATION		17	0.645653	1.1695	0.288095	0.972055	1	3076	tags=41%, list=24%, signal=54%
GOBP_DNA_REPLICATION_INITIATION	GOBP_DNA_REPLICATION_INITIATION		35	-0.750239	-1.37671	0.114865	0.710758	1	2513	tags=54%, list=19%, signal=67%				HP_RADIAL_DEVIATION_OF_FINGER	HP_RADIAL_DEVIATION_OF_FINGER		40	0.576583	1.16938	0.275862	0.971087	1	1497	tags=23%, list=12%, signal=25%
GOBP_FIBROBLAST_GROWTH_FACTOR_RECEPTOR_SIGNALING_PATHWAY	GOBP_FIBROBLAST_GROWTH_FACTOR_RECEPTOR_SIGNALING_PATHWAY		44	-0.753723	-1.38093	0.110764	0.71082	1	366	tags=9%, list=3%, signal=9%				GOBP_POSITIVE_REGULATION_OF_ACTIN_FILAMENT_BUNDLE_ASSEMBLY	GOBP_POSITIVE_REGULATION_OF_ACTIN_FILAMENT_BUNDLE_ASSEMBLY		52	0.55832	1.16927	0.227811	0.970035	1	547	tags=12%, list=4%, signal=12%
GOBP_MEMBRANE_PROTEIN_PROTEOLYSIS	GOBP_MEMBRANE_PROTEIN_PROTEOLYSIS		52	-0.728729	-1.37155	0.126168	0.710868	1	134	tags=6%, list=1%, signal=6%				GOMF_PROTEIN_PHOSPHATASE_BINDING	GOMF_PROTEIN_PHOSPHATASE_BINDING		119	0.509673	1.16882	0.220736	0.970206	1	1315	tags=10%, list=10%, signal=11%
HP_POSTURAL_TREMOR	HP_POSTURAL_TREMOR		46	-0.712946	-1.37225	0.111987	0.710896	1	2043	tags=30%, list=16%, signal=36%				HP_GASTROESOPHAGEAL_REFLUX	HP_GASTROESOPHAGEAL_REFLUX		373	0.476793	1.16704	0.19797	0.974988	1	1458	tags=14%, list=11%, signal=15%
HP_ABNORMAL_NERVE_CONDUCTION_VELOCITY	HP_ABNORMAL_NERVE_CONDUCTION_VELOCITY		99	-0.684844	-1.37271	0.0947205	0.710947	1	267	tags=5%, list=2%, signal=5%				HP_DIFFUSE_CEREBELLAR_ATROPHY	HP_DIFFUSE_CEREBELLAR_ATROPHY		17	0.637423	1.167	0.307175	0.973722	1	148	tags=6%, list=1%, signal=6%
HP_ABNORMALITY_OF_THE_TONSILS	HP_ABNORMALITY_OF_THE_TONSILS		29	-0.760917	-1.37443	0.129032	0.711	1	673	tags=17%, list=5%, signal=18%				GOBP_NEGATIVE_REGULATION_OF_MACROAUTOPHAGY	GOBP_NEGATIVE_REGULATION_OF_MACROAUTOPHAGY		31	0.604672	1.16684	0.271144	0.972822	1	1824	tags=35%, list=14%, signal=41%
GOBP_REGULATION_OF_CELLULAR_CARBOHYDRATE_METABOLIC_PROCESS	GOBP_REGULATION_OF_CELLULAR_CARBOHYDRATE_METABOLIC_PROCESS		121	-0.672656	-1.37715	0.0808081	0.711021	1	462	tags=5%, list=4%, signal=5%				GOBP_NEGATIVE_REGULATION_OF_SECRETION	GOBP_NEGATIVE_REGULATION_OF_SECRETION		117	0.516142	1.16667	0.204893	0.971969	1	661	tags=10%, list=5%, signal=11%
GOBP_POSITIVE_REGULATION_OF_GROWTH	GOBP_POSITIVE_REGULATION_OF_GROWTH		174	-0.650378	-1.37167	0.0625	0.711366	1	598	tags=9%, list=5%, signal=10%				GOBP_POSITIVE_REGULATION_OF_CYTOKINE_PRODUCTION_INVOLVED_IN_INFLAMMATORY_RESPONSE	GOBP_POSITIVE_REGULATION_OF_CYTOKINE_PRODUCTION_INVOLVED_IN_INFLAMMATORY_RESPONSE		19	0.623331	1.16662	0.285388	0.970789	1	655	tags=16%, list=5%, signal=17%
GOCC_BASOLATERAL_PLASMA_MEMBRANE	GOCC_BASOLATERAL_PLASMA_MEMBRANE		159	-0.666701	-1.3778	0.0682128	0.711367	1	859	tags=10%, list=7%, signal=11%				HP_ABNORMAL_AGGRESSIVE_IMPULSIVE_OR_VIOLENT_BEHAVIOR	HP_ABNORMAL_AGGRESSIVE_IMPULSIVE_OR_VIOLENT_BEHAVIOR		307	0.479605	1.16655	0.192469	0.96962	1	2033	tags=20%, list=16%, signal=23%
GOCC_AZUROPHIL_GRANULE_MEMBRANE	GOCC_AZUROPHIL_GRANULE_MEMBRANE		55	-0.732406	-1.37755	0.1136	0.711415	1	642	tags=7%, list=5%, signal=8%				GOMF_PROTEIN_TYROSINE_KINASE_ACTIVITY	GOMF_PROTEIN_TYROSINE_KINASE_ACTIVITY		118	0.505517	1.16646	0.214984	0.968555	1	1236	tags=19%, list=10%, signal=21%
GOBP_POSITIVE_REGULATION_OF_MAP_KINASE_ACTIVITY	GOBP_POSITIVE_REGULATION_OF_MAP_KINASE_ACTIVITY		91	-0.694265	-1.37447	0.0785824	0.71189	1	476	tags=10%, list=4%, signal=10%				HP_VASCULAR_CALCIFICATION	HP_VASCULAR_CALCIFICATION		25	0.617442	1.16628	0.250633	0.967787	1	1018	tags=32%, list=8%, signal=35%
HP_POLYCYTHEMIA	HP_POLYCYTHEMIA		17	-0.811021	-1.37793	0.109023	0.711927	1	2	tags=6%, list=0%, signal=6%				HP_THIN_UPPER_LIP_VERMILION	HP_THIN_UPPER_LIP_VERMILION		253	0.483224	1.16621	0.205674	0.966641	1	2130	tags=18%, list=16%, signal=21%
GOMF_OXIDOREDUCTION_DRIVEN_ACTIVE_TRANSMEMBRANE_TRANSPORTER_ACTIVITY	GOMF_OXIDOREDUCTION_DRIVEN_ACTIVE_TRANSMEMBRANE_TRANSPORTER_ACTIVITY		55	-0.718691	-1.37718	0.110211	0.711982	1	1759	tags=62%, list=14%, signal=71%				GOBP_VESICLE_TARGETING_ROUGH_ER_TO_CIS_GOLGI	GOBP_VESICLE_TARGETING_ROUGH_ER_TO_CIS_GOLGI		24	0.609441	1.16611	0.282407	0.965596	1	53	tags=4%, list=0%, signal=4%
GOBP_DIOL_BIOSYNTHETIC_PROCESS	GOBP_DIOL_BIOSYNTHETIC_PROCESS		18	-0.806015	-1.37453	0.115517	0.712651	1	1782	tags=33%, list=14%, signal=39%				GOBP_VESICLE_CARGO_LOADING	GOBP_VESICLE_CARGO_LOADING		26	0.611544	1.16597	0.274699	0.964649	1	2598	tags=35%, list=20%, signal=43%
HP_ABNORMALITY_OF_THE_UMBILICAL_CORD	HP_ABNORMALITY_OF_THE_UMBILICAL_CORD		39	-0.742449	-1.37525	0.121643	0.712716	1	1015	tags=13%, list=8%, signal=14%				GOBP_REGULATION_OF_ANOIKIS	GOBP_REGULATION_OF_ANOIKIS		18	0.651628	1.16576	0.295082	0.964014	1	2261	tags=28%, list=17%, signal=34%
GOMF_STRUCTURAL_CONSTITUENT_OF_CYTOSKELETON	GOMF_STRUCTURAL_CONSTITUENT_OF_CYTOSKELETON		72	-0.692835	-1.37082	0.114583	0.71286	1	1411	tags=28%, list=11%, signal=31%				GOBP_NEUTRAL_LIPID_CATABOLIC_PROCESS	GOBP_NEUTRAL_LIPID_CATABOLIC_PROCESS		18	0.637914	1.1655	0.306122	0.963523	1	710	tags=11%, list=5%, signal=12%
GOBP_POSITIVE_REGULATION_OF_LEUKOCYTE_ADHESION_TO_VASCULAR_ENDOTHELIAL_CELL	GOBP_POSITIVE_REGULATION_OF_LEUKOCYTE_ADHESION_TO_VASCULAR_ENDOTHELIAL_CELL		20	-0.788232	-1.37457	0.121993	0.71354	1	265	tags=10%, list=2%, signal=10%				GOBP_CHEMOKINE_C_X_C_MOTIF_LIGAND_2_PRODUCTION	GOBP_CHEMOKINE_C_X_C_MOTIF_LIGAND_2_PRODUCTION		16	0.642727	1.165	0.2975	0.963966	1	590	tags=19%, list=5%, signal=20%
HP_FEVER	HP_FEVER		306	-0.627913	-1.37529	0.027451	0.713637	1	886	tags=12%, list=7%, signal=13%				GOBP_AUTOPHAGOSOME_ORGANIZATION	GOBP_AUTOPHAGOSOME_ORGANIZATION		107	0.533832	1.16471	0.260355	0.963585	1	2239	tags=26%, list=17%, signal=31%
GOBP_NEGATIVE_REGULATION_OF_RESPONSE_TO_WOUNDING	GOBP_NEGATIVE_REGULATION_OF_RESPONSE_TO_WOUNDING		54	-0.729897	-1.36924	0.104101	0.713645	1	493	tags=13%, list=4%, signal=13%				HP_ABNORMAL_PROXIMAL_PHALANX_MORPHOLOGY_OF_THE_HAND	HP_ABNORMAL_PROXIMAL_PHALANX_MORPHOLOGY_OF_THE_HAND		20	0.626084	1.16448	0.303167	0.963016	1	393	tags=10%, list=3%, signal=10%
HP_HYPOPLASIA_OF_THE_UTERUS	HP_HYPOPLASIA_OF_THE_UTERUS		31	-0.739929	-1.36899	0.121464	0.713745	1	458	tags=6%, list=4%, signal=7%				GOMF_NOTCH_BINDING	GOMF_NOTCH_BINDING		20	0.625611	1.16444	0.242857	0.961806	1	53	tags=5%, list=0%, signal=5%
GOBP_NEGATIVE_REGULATION_OF_CYSTEINE_TYPE_ENDOPEPTIDASE_ACTIVITY	GOBP_NEGATIVE_REGULATION_OF_CYSTEINE_TYPE_ENDOPEPTIDASE_ACTIVITY		68	-0.707952	-1.36942	0.128776	0.713832	1	224	tags=12%, list=2%, signal=12%				GOBP_NEUROMUSCULAR_PROCESS_CONTROLLING_BALANCE	GOBP_NEUROMUSCULAR_PROCESS_CONTROLLING_BALANCE		28	0.603984	1.16409	0.25066	0.961609	1	2488	tags=32%, list=19%, signal=40%
HP_DYSPAREUNIA	HP_DYSPAREUNIA		21	-0.7789	-1.36963	0.11973	0.713958	1	947	tags=29%, list=7%, signal=31%				GOBP_EPIGENETIC_REGULATION_OF_GENE_EXPRESSION	GOBP_EPIGENETIC_REGULATION_OF_GENE_EXPRESSION		155	0.495794	1.16399	0.20915	0.960553	1	1057	tags=11%, list=8%, signal=12%
GOBP_INORGANIC_ION_HOMEOSTASIS	GOBP_INORGANIC_ION_HOMEOSTASIS		363	-0.62186	-1.37464	0.0374677	0.714293	1	709	tags=9%, list=5%, signal=9%				GOBP_NEURAL_TUBE_DEVELOPMENT	GOBP_NEURAL_TUBE_DEVELOPMENT		126	0.515749	1.16374	0.199367	0.960025	1	2249	tags=28%, list=17%, signal=33%
HP_INSIDIOUS_ONSET	HP_INSIDIOUS_ONSET		15	-0.798626	-1.36978	0.125224	0.714348	1	1624	tags=27%, list=13%, signal=30%				GOBP_POSITIVE_REGULATION_OF_MITOCHONDRIAL_FISSION	GOBP_POSITIVE_REGULATION_OF_MITOCHONDRIAL_FISSION		21	0.618955	1.16367	0.266833	0.958926	1	984	tags=14%, list=8%, signal=15%
HP_MACULAR_THICKENING	HP_MACULAR_THICKENING		29	-0.74893	-1.36999	0.123077	0.714481	1	514	tags=14%, list=4%, signal=14%				GOBP_TUBE_FORMATION	GOBP_TUBE_FORMATION		108	0.510366	1.16304	0.196481	0.959739	1	814	tags=16%, list=6%, signal=17%
GOBP_INSULIN_LIKE_GROWTH_FACTOR_RECEPTOR_SIGNALING_PATHWAY	GOBP_INSULIN_LIKE_GROWTH_FACTOR_RECEPTOR_SIGNALING_PATHWAY		31	-0.759222	-1.37004	0.134948	0.715238	1	36	tags=3%, list=0%, signal=3%				HP_FACIAL_HEMANGIOMA	HP_FACIAL_HEMANGIOMA		20	0.617071	1.16292	0.289786	0.958772	1	2417	tags=30%, list=19%, signal=37%
GOBP_LABYRINTHINE_LAYER_BLOOD_VESSEL_DEVELOPMENT	GOBP_LABYRINTHINE_LAYER_BLOOD_VESSEL_DEVELOPMENT		15	-0.813167	-1.36808	0.108808	0.716535	1	403	tags=20%, list=3%, signal=21%				HP_SPORADIC	HP_SPORADIC		75	0.535894	1.16204	0.231672	0.960375	1	1950	tags=24%, list=15%, signal=28%
GOMF_MRNA_3_UTR_AU_RICH_REGION_BINDING	GOMF_MRNA_3_UTR_AU_RICH_REGION_BINDING		22	-0.763751	-1.36374	0.142626	0.716943	1	64	tags=5%, list=0%, signal=5%				HP_LIMB_MYOCLONUS	HP_LIMB_MYOCLONUS		18	0.640628	1.16179	0.301402	0.959862	1	1245	tags=22%, list=10%, signal=25%
GOBP_NEGATIVE_REGULATION_OF_PEPTIDASE_ACTIVITY	GOBP_NEGATIVE_REGULATION_OF_PEPTIDASE_ACTIVITY		117	-0.664992	-1.36384	0.0872781	0.717491	1	275	tags=10%, list=2%, signal=10%				GOBP_NEGATIVE_REGULATION_OF_BMP_SIGNALING_PATHWAY	GOBP_NEGATIVE_REGULATION_OF_BMP_SIGNALING_PATHWAY		35	0.594966	1.16149	0.264631	0.959543	1	250	tags=11%, list=2%, signal=12%
GOBP_PLACENTA_BLOOD_VESSEL_DEVELOPMENT	GOBP_PLACENTA_BLOOD_VESSEL_DEVELOPMENT		23	-0.775178	-1.36339	0.115917	0.71752	1	988	tags=22%, list=8%, signal=23%				GOCC_AXONAL_GROWTH_CONE	GOCC_AXONAL_GROWTH_CONE		22	0.622874	1.16079	0.271635	0.960519	1	191	tags=14%, list=1%, signal=14%
HP_ABNORMALITY_OF_THE_DIAPHRAGM	HP_ABNORMALITY_OF_THE_DIAPHRAGM		93	-0.693931	-1.36263	0.0916149	0.717772	1	837	tags=6%, list=6%, signal=7%				GOBP_ENTEROENDOCRINE_CELL_DIFFERENTIATION	GOBP_ENTEROENDOCRINE_CELL_DIFFERENTIATION		22	0.605741	1.16067	0.273381	0.95957	1	11	tags=5%, list=0%, signal=5%
GOBP_REGULATION_OF_HISTONE_METHYLATION	GOBP_REGULATION_OF_HISTONE_METHYLATION		50	-0.72384	-1.36305	0.124797	0.717971	1	93	tags=4%, list=1%, signal=4%				HP_ABSENT_SEPTUM_PELLUCIDUM	HP_ABSENT_SEPTUM_PELLUCIDUM		49	0.566732	1.16053	0.263923	0.958743	1	1062	tags=14%, list=8%, signal=16%
GOMF_PROTEASOME_BINDING	GOMF_PROTEASOME_BINDING		16	-0.795322	-1.36725	0.151463	0.718007	1	1668	tags=25%, list=13%, signal=29%				GOBP_PROTEIN_LOCALIZATION_TO_ENDOSOME	GOBP_PROTEIN_LOCALIZATION_TO_ENDOSOME		24	0.615081	1.16047	0.276699	0.957581	1	1907	tags=25%, list=15%, signal=29%
GOBP_CELLULAR_RESPIRATION	GOBP_CELLULAR_RESPIRATION		210	-0.657248	-1.36281	0.056338	0.718009	1	1769	tags=34%, list=14%, signal=39%				GOBP_PROTEIN_LOCALIZATION_TO_CYTOSKELETON	GOBP_PROTEIN_LOCALIZATION_TO_CYTOSKELETON		56	0.537832	1.16028	0.252033	0.956859	1	1011	tags=13%, list=8%, signal=13%
HP_JUVENILE_ONSET	HP_JUVENILE_ONSET		392	-0.619067	-1.36395	0.0279898	0.718043	1	918	tags=7%, list=7%, signal=8%				HP_APLASIA_HYPOPLASIA_INVOLVING_THE_METACARPAL_BONES	HP_APLASIA_HYPOPLASIA_INVOLVING_THE_METACARPAL_BONES		102	0.513999	1.16018	0.209677	0.955843	1	1497	tags=18%, list=12%, signal=20%
GOBP_KINETOCHORE_ASSEMBLY	GOBP_KINETOCHORE_ASSEMBLY		16	-0.799736	-1.3641	0.125455	0.718451	1	1032	tags=44%, list=8%, signal=47%				GOBP_NON_MOTILE_CILIUM_ASSEMBLY	GOBP_NON_MOTILE_CILIUM_ASSEMBLY		56	0.537393	1.16012	0.223464	0.954692	1	2034	tags=21%, list=16%, signal=25%
GOMF_CHEMOKINE_ACTIVITY	GOMF_CHEMOKINE_ACTIVITY		20	-0.788736	-1.36689	0.123711	0.71853	1	1001	tags=40%, list=8%, signal=43%				GOCC_UBIQUITIN_LIGASE_COMPLEX	GOCC_UBIQUITIN_LIGASE_COMPLEX		283	0.472953	1.1597	0.195833	0.954824	1	1592	tags=13%, list=12%, signal=15%
GOBP_NEGATIVE_REGULATION_OF_BLOOD_VESSEL_ENDOTHELIAL_CELL_MIGRATION	GOBP_NEGATIVE_REGULATION_OF_BLOOD_VESSEL_ENDOTHELIAL_CELL_MIGRATION		30	-0.760765	-1.36735	0.114379	0.718596	1	219	tags=13%, list=2%, signal=14%				HP_AMELOGENESIS_IMPERFECTA	HP_AMELOGENESIS_IMPERFECTA		21	0.618517	1.15966	0.30622	0.953666	1	2507	tags=33%, list=19%, signal=41%
HP_CHONDROCALCINOSIS	HP_CHONDROCALCINOSIS		18	-0.800203	-1.36211	0.123675	0.719069	1	480	tags=28%, list=4%, signal=29%				HP_SMALL_HAND	HP_SMALL_HAND		88	0.515962	1.15922	0.221902	0.95388	1	1661	tags=20%, list=13%, signal=23%
GOBP_SKIN_EPIDERMIS_DEVELOPMENT	GOBP_SKIN_EPIDERMIS_DEVELOPMENT		74	-0.697639	-1.36415	0.0960366	0.719235	1	406	tags=8%, list=3%, signal=8%				HP_RENOVASCULAR_HYPERTENSION	HP_RENOVASCULAR_HYPERTENSION		22	0.619413	1.15813	0.285714	0.956308	1	1098	tags=23%, list=8%, signal=25%
HP_DISTAL_SENSORY_IMPAIRMENT	HP_DISTAL_SENSORY_IMPAIRMENT		110	-0.692763	-1.36466	0.0996979	0.719991	1	1104	tags=11%, list=9%, signal=12%				GOCC_SIN3_TYPE_COMPLEX	GOCC_SIN3_TYPE_COMPLEX		22	0.632849	1.15805	0.27154	0.955319	1	1328	tags=18%, list=10%, signal=20%
GOMF_TRANSLATION_REGULATOR_ACTIVITY_NUCLEIC_ACID_BINDING	GOMF_TRANSLATION_REGULATOR_ACTIVITY_NUCLEIC_ACID_BINDING		95	-0.684585	-1.36416	0.0918518	0.720199	1	2102	tags=22%, list=16%, signal=26%				HP_MILD_GLOBAL_DEVELOPMENTAL_DELAY	HP_MILD_GLOBAL_DEVELOPMENTAL_DELAY		58	0.554072	1.1578	0.274566	0.95488	1	11	tags=2%, list=0%, signal=2%
GOBP_UNSATURATED_FATTY_ACID_METABOLIC_PROCESS	GOBP_UNSATURATED_FATTY_ACID_METABOLIC_PROCESS		65	-0.705867	-1.36108	0.117005	0.72045	1	924	tags=17%, list=7%, signal=18%				HP_ABNORMALITY_OF_PAIN_SENSATION	HP_ABNORMALITY_OF_PAIN_SENSATION		77	0.527502	1.15742	0.25816	0.95486	1	1097	tags=16%, list=8%, signal=17%
GOMF_ACTININ_BINDING	GOMF_ACTININ_BINDING		25	-0.779411	-1.36478	0.124126	0.720503	1	567	tags=12%, list=4%, signal=13%				GOBP_REGULATION_OF_PROTEIN_K63_LINKED_UBIQUITINATION	GOBP_REGULATION_OF_PROTEIN_K63_LINKED_UBIQUITINATION		15	0.649121	1.15724	0.32	0.954169	1	594	tags=13%, list=5%, signal=14%
GOBP_CELLULAR_RESPONSE_TO_UV	GOBP_CELLULAR_RESPONSE_TO_UV		82	-0.699037	-1.3613	0.110942	0.720514	1	869	tags=12%, list=7%, signal=13%				HP_EEG_WITH_BURST_SUPPRESSION	HP_EEG_WITH_BURST_SUPPRESSION		39	0.576836	1.1571	0.262376	0.953335	1	1838	tags=23%, list=14%, signal=27%
HP_ABNORMALITY_OF_THE_COAGULATION_CASCADE	HP_ABNORMALITY_OF_THE_COAGULATION_CASCADE		119	-0.667038	-1.36589	0.0821114	0.720724	1	822	tags=9%, list=6%, signal=10%				GOBP_ADENYLATE_CYCLASE_INHIBITING_G_PROTEIN_COUPLED_RECEPTOR_SIGNALING_PATHWAY	GOBP_ADENYLATE_CYCLASE_INHIBITING_G_PROTEIN_COUPLED_RECEPTOR_SIGNALING_PATHWAY		34	0.59496	1.15665	0.281481	0.953478	1	839	tags=21%, list=6%, signal=22%
GOBP_REGULATION_OF_INTEGRIN_MEDIATED_SIGNALING_PATHWAY	GOBP_REGULATION_OF_INTEGRIN_MEDIATED_SIGNALING_PATHWAY		16	-0.806059	-1.36427	0.136752	0.720769	1	130	tags=13%, list=1%, signal=13%				GOBP_CARDIAC_ATRIUM_DEVELOPMENT	GOBP_CARDIAC_ATRIUM_DEVELOPMENT		20	0.62339	1.15588	0.29902	0.954754	1	253	tags=10%, list=2%, signal=10%
HP_PATELLAR_APLASIA	HP_PATELLAR_APLASIA		15	-0.800092	-1.36134	0.137457	0.721324	1	1326	tags=47%, list=10%, signal=52%				GOCC_POSTSYNAPSE	GOCC_POSTSYNAPSE		439	0.456087	1.15448	0.182648	0.95829	1	1030	tags=13%, list=8%, signal=14%
GOBP_REGULATION_OF_INTRINSIC_APOPTOTIC_SIGNALING_PATHWAY	GOBP_REGULATION_OF_INTRINSIC_APOPTOTIC_SIGNALING_PATHWAY		151	-0.645158	-1.3648	0.0770349	0.721401	1	1288	tags=15%, list=10%, signal=17%				GOBP_PEROXISOME_PROLIFERATOR_ACTIVATED_RECEPTOR_SIGNALING_PATHWAY	GOBP_PEROXISOME_PROLIFERATOR_ACTIVATED_RECEPTOR_SIGNALING_PATHWAY		15	0.66367	1.15425	0.326389	0.957727	1	594	tags=20%, list=5%, signal=21%
HP_COXA_VARA	HP_COXA_VARA		51	-0.722463	-1.36597	0.113821	0.721407	1	865	tags=10%, list=7%, signal=10%				GOCC_TRANSCRIPTION_REPRESSOR_COMPLEX	GOCC_TRANSCRIPTION_REPRESSOR_COMPLEX		67	0.529167	1.15362	0.224432	0.958465	1	1223	tags=16%, list=9%, signal=18%
HP_TITUBATION	HP_TITUBATION		26	-0.769775	-1.35941	0.108108	0.721409	1	264	tags=12%, list=2%, signal=12%				GOMF_GTPASE_ACTIVATOR_ACTIVITY	GOMF_GTPASE_ACTIVATOR_ACTIVITY		232	0.48059	1.15314	0.217544	0.958773	1	2226	tags=28%, list=17%, signal=34%
HP_ARTERIAL_THROMBOSIS	HP_ARTERIAL_THROMBOSIS		25	-0.773641	-1.35955	0.142857	0.72187	1	823	tags=20%, list=6%, signal=21%				GOBP_CALCIUM_ION_TRANSPORT_INTO_CYTOSOL	GOBP_CALCIUM_ION_TRANSPORT_INTO_CYTOSOL		15	0.657918	1.1526	0.317647	0.959287	1	1666	tags=20%, list=13%, signal=23%
GOBP_PEPTIDYL_LYSINE_TRIMETHYLATION	GOBP_PEPTIDYL_LYSINE_TRIMETHYLATION		36	-0.762216	-1.35903	0.140523	0.72193	1	198	tags=11%, list=2%, signal=11%				GOBP_NEGATIVE_REGULATION_OF_DNA_BINDING	GOBP_NEGATIVE_REGULATION_OF_DNA_BINDING		40	0.562192	1.15223	0.256831	0.959245	1	21	tags=3%, list=0%, signal=2%
GOCC_INTERCALATED_DISC	GOCC_INTERCALATED_DISC		36	-0.747733	-1.36533	0.141234	0.722101	1	3	tags=3%, list=0%, signal=3%				GOBP_COPII_COATED_VESICLE_CARGO_LOADING	GOBP_COPII_COATED_VESICLE_CARGO_LOADING		15	0.654787	1.15177	0.304348	0.959431	1	2322	tags=40%, list=18%, signal=49%
GOMF_CALCIUM_CHANNEL_REGULATOR_ACTIVITY	GOMF_CALCIUM_CHANNEL_REGULATOR_ACTIVITY		34	-0.742887	-1.35993	0.142379	0.722259	1	1056	tags=15%, list=8%, signal=16%				HP_ABNORMAL_ESOPHAGUS_MORPHOLOGY	HP_ABNORMAL_ESOPHAGUS_MORPHOLOGY		178	0.490568	1.15151	0.195572	0.958969	1	1301	tags=15%, list=10%, signal=16%
GOCC_MITOCHONDRIAL_MATRIX	GOCC_MITOCHONDRIAL_MATRIX		444	-0.6115	-1.36481	0.0200501	0.722389	1	2488	tags=34%, list=19%, signal=40%				GOBP_MOTOR_NEURON_AXON_GUIDANCE	GOBP_MOTOR_NEURON_AXON_GUIDANCE		17	0.642693	1.15151	0.30543	0.957668	1	673	tags=18%, list=5%, signal=19%
GOBP_RESPONSE_TO_FIBROBLAST_GROWTH_FACTOR	GOBP_RESPONSE_TO_FIBROBLAST_GROWTH_FACTOR		65	-0.69351	-1.3596	0.111288	0.722621	1	366	tags=8%, list=3%, signal=8%				GOBP_FIBROBLAST_APOPTOTIC_PROCESS	GOBP_FIBROBLAST_APOPTOTIC_PROCESS		22	0.607281	1.15099	0.285058	0.958075	1	53	tags=5%, list=0%, signal=5%
GOMF_VITAMIN_B6_BINDING	GOMF_VITAMIN_B6_BINDING		40	-0.75459	-1.36006	0.109428	0.722723	1	334	tags=5%, list=3%, signal=5%				GOBP_NEUROEPITHELIAL_CELL_DIFFERENTIATION	GOBP_NEUROEPITHELIAL_CELL_DIFFERENTIATION		17	0.622735	1.15099	0.283146	0.956782	1	11	tags=6%, list=0%, signal=6%
GOBP_OLEFINIC_COMPOUND_METABOLIC_PROCESS	GOBP_OLEFINIC_COMPOUND_METABOLIC_PROCESS		78	-0.688547	-1.36493	0.0972424	0.722829	1	968	tags=14%, list=7%, signal=15%				GOBP_SMOOTH_MUSCLE_CELL_APOPTOTIC_PROCESS	GOBP_SMOOTH_MUSCLE_CELL_APOPTOTIC_PROCESS		19	0.627194	1.15073	0.316832	0.95635	1	1611	tags=21%, list=12%, signal=24%
GOMF_SODIUM_CHANNEL_REGULATOR_ACTIVITY	GOMF_SODIUM_CHANNEL_REGULATOR_ACTIVITY		27	-0.767938	-1.36013	0.101375	0.723445	1	784	tags=11%, list=6%, signal=12%				GOBP_POSTSYNAPTIC_MODULATION_OF_CHEMICAL_SYNAPTIC_TRANSMISSION	GOBP_POSTSYNAPTIC_MODULATION_OF_CHEMICAL_SYNAPTIC_TRANSMISSION		17	0.635696	1.15063	0.306636	0.955413	1	707	tags=18%, list=5%, signal=19%
HP_HIGH_ANTERIOR_HAIRLINE	HP_HIGH_ANTERIOR_HAIRLINE		54	-0.700177	-1.35774	0.123003	0.724284	1	32	tags=2%, list=0%, signal=2%				GOBP_HEART_VALVE_DEVELOPMENT	GOBP_HEART_VALVE_DEVELOPMENT		48	0.545119	1.15022	0.241096	0.955482	1	881	tags=15%, list=7%, signal=16%
GOBP_PROTEIN_LOCALIZATION_TO_CHROMOSOME	GOBP_PROTEIN_LOCALIZATION_TO_CHROMOSOME		110	-0.676677	-1.3565	0.104412	0.724682	1	1741	tags=25%, list=13%, signal=29%				GOBP_ATRIOVENTRICULAR_VALVE_DEVELOPMENT	GOBP_ATRIOVENTRICULAR_VALVE_DEVELOPMENT		17	0.623403	1.15005	0.304545	0.954748	1	89	tags=12%, list=1%, signal=12%
GOBP_HISTONE_METHYLATION	GOBP_HISTONE_METHYLATION		118	-0.66691	-1.35811	0.0889526	0.724722	1	198	tags=4%, list=2%, signal=4%				HP_DIFFUSE_WHITE_MATTER_ABNORMALITIES	HP_DIFFUSE_WHITE_MATTER_ABNORMALITIES		30	0.595695	1.15002	0.270784	0.953592	1	1368	tags=20%, list=11%, signal=22%
HP_ABNORMALITY_OF_VITAMIN_D_METABOLISM	HP_ABNORMALITY_OF_VITAMIN_D_METABOLISM		35	-0.736858	-1.35694	0.12628	0.724766	1	259	tags=6%, list=2%, signal=6%				GOBP_PEPTIDYL_PROLINE_MODIFICATION	GOBP_PEPTIDYL_PROLINE_MODIFICATION		39	0.570998	1.14995	0.278195	0.95255	1	19	tags=3%, list=0%, signal=3%
GOBP_POSITIVE_REGULATION_OF_SPROUTING_ANGIOGENESIS	GOBP_POSITIVE_REGULATION_OF_SPROUTING_ANGIOGENESIS		17	-0.799364	-1.35739	0.126418	0.724779	1	196	tags=18%, list=2%, signal=18%				GOMF_LIGAND_GATED_MONOATOMIC_ION_CHANNEL_ACTIVITY	GOMF_LIGAND_GATED_MONOATOMIC_ION_CHANNEL_ACTIVITY		53	0.551228	1.1499	0.261708	0.951455	1	963	tags=19%, list=7%, signal=20%
HP_METABOLIC_ACIDOSIS	HP_METABOLIC_ACIDOSIS		140	-0.663424	-1.35599	0.0704023	0.724939	1	521	tags=4%, list=4%, signal=4%				GOCC_PERIKARYON	GOCC_PERIKARYON		98	0.517239	1.14982	0.21875	0.950438	1	980	tags=17%, list=8%, signal=19%
HP_DECREASED_ACTIVITY_OF_THE_PYRUVATE_DEHYDROGENASE_COMPLEX	HP_DECREASED_ACTIVITY_OF_THE_PYRUVATE_DEHYDROGENASE_COMPLEX		35	-0.742195	-1.35779	0.144518	0.725083	1	1778	tags=43%, list=14%, signal=50%				GOBP_SENSORY_PERCEPTION_OF_CHEMICAL_STIMULUS	GOBP_SENSORY_PERCEPTION_OF_CHEMICAL_STIMULUS		42	0.555745	1.1486	0.270471	0.953364	1	513	tags=7%, list=4%, signal=7%
GOBP_ORGANIC_ACID_TRANSMEMBRANE_TRANSPORT	GOBP_ORGANIC_ACID_TRANSMEMBRANE_TRANSPORT		115	-0.668322	-1.35706	0.079646	0.725219	1	951	tags=12%, list=7%, signal=13%				GOCC_INCLUSION_BODY	GOCC_INCLUSION_BODY		64	0.540656	1.14832	0.248042	0.953021	1	113	tags=3%, list=1%, signal=3%
GOMF_GLYCOSAMINOGLYCAN_BINDING	GOMF_GLYCOSAMINOGLYCAN_BINDING		126	-0.663988	-1.35615	0.103746	0.725234	1	357	tags=10%, list=3%, signal=11%				HP_BRANCHIAL_ANOMALY	HP_BRANCHIAL_ANOMALY		15	0.631126	1.14821	0.311258	0.952063	1	2727	tags=40%, list=21%, signal=51%
GOCC_OXIDOREDUCTASE_COMPLEX	GOCC_OXIDOREDUCTASE_COMPLEX		102	-0.677995	-1.35653	0.0968703	0.725508	1	2162	tags=44%, list=17%, signal=53%				HP_OPEN_MOUTH	HP_OPEN_MOUTH		98	0.506983	1.14796	0.228739	0.951612	1	2172	tags=18%, list=17%, signal=22%
GOBP_TUMOR_NECROSIS_FACTOR_SUPERFAMILY_CYTOKINE_PRODUCTION	GOBP_TUMOR_NECROSIS_FACTOR_SUPERFAMILY_CYTOKINE_PRODUCTION		142	-0.651324	-1.35556	0.0916667	0.725788	1	1001	tags=20%, list=8%, signal=22%				HP_NEOPLASM_OF_THE_RESPIRATORY_SYSTEM	HP_NEOPLASM_OF_THE_RESPIRATORY_SYSTEM		66	0.539171	1.14725	0.281977	0.952698	1	606	tags=11%, list=5%, signal=11%
GOCC_SNO_S_RNA_CONTAINING_RIBONUCLEOPROTEIN_COMPLEX	GOCC_SNO_S_RNA_CONTAINING_RIBONUCLEOPROTEIN_COMPLEX		24	-0.770361	-1.35246	0.135888	0.72685	1	1680	tags=46%, list=13%, signal=53%				GOBP_AUTOPHAGOSOME_MATURATION	GOBP_AUTOPHAGOSOME_MATURATION		56	0.545583	1.1472	0.233062	0.951606	1	2528	tags=27%, list=19%, signal=33%
GOBP_PEPTIDYL_TYROSINE_AUTOPHOSPHORYLATION	GOBP_PEPTIDYL_TYROSINE_AUTOPHOSPHORYLATION		16	-0.78322	-1.35293	0.141093	0.726884	1	239	tags=13%, list=2%, signal=13%				HP_MYOPIA	HP_MYOPIA		317	0.464431	1.14667	0.209607	0.952114	1	1535	tags=13%, list=12%, signal=14%
GOBP_CYTOPLASMIC_SEQUESTERING_OF_TRANSCRIPTION_FACTOR	GOBP_CYTOPLASMIC_SEQUESTERING_OF_TRANSCRIPTION_FACTOR		15	-0.80994	-1.35194	0.12522	0.727055	1	72	tags=7%, list=1%, signal=7%				GOBP_LIPOPROTEIN_CATABOLIC_PROCESS	GOBP_LIPOPROTEIN_CATABOLIC_PROCESS		15	0.618033	1.1466	0.310345	0.951075	1	153	tags=7%, list=1%, signal=7%
GOBP_RESPONSE_TO_ARSENIC_CONTAINING_SUBSTANCE	GOBP_RESPONSE_TO_ARSENIC_CONTAINING_SUBSTANCE		28	-0.748971	-1.35306	0.139496	0.727281	1	1006	tags=14%, list=8%, signal=15%				GOBP_INTRINSIC_APOPTOTIC_SIGNALING_PATHWAY_BY_P53_CLASS_MEDIATOR	GOBP_INTRINSIC_APOPTOTIC_SIGNALING_PATHWAY_BY_P53_CLASS_MEDIATOR		74	0.534304	1.14624	0.248503	0.951026	1	970	tags=14%, list=7%, signal=15%
GOBP_RESPONSE_TO_LITHIUM_ION	GOBP_RESPONSE_TO_LITHIUM_ION		17	-0.802995	-1.35257	0.14882	0.727366	1	126	tags=18%, list=1%, signal=18%				GOBP_PYRIDINE_CONTAINING_COMPOUND_BIOSYNTHETIC_PROCESS	GOBP_PYRIDINE_CONTAINING_COMPOUND_BIOSYNTHETIC_PROCESS		22	0.620113	1.14621	0.320388	0.949895	1	1930	tags=27%, list=15%, signal=32%
HP_PULMONARY_ARTERY_STENOSIS	HP_PULMONARY_ARTERY_STENOSIS		65	-0.692194	-1.35326	0.11094	0.727367	1	913	tags=8%, list=7%, signal=8%				GOMF_NUCLEAR_RECEPTOR_COACTIVATOR_ACTIVITY	GOMF_NUCLEAR_RECEPTOR_COACTIVATOR_ACTIVITY		54	0.546908	1.14585	0.249315	0.949862	1	2133	tags=24%, list=16%, signal=29%
GOBP_REGULATION_OF_APOPTOTIC_SIGNALING_PATHWAY	GOBP_REGULATION_OF_APOPTOTIC_SIGNALING_PATHWAY		311	-0.617399	-1.35341	0.0552632	0.72773	1	1294	tags=14%, list=10%, signal=15%				HP_VENTRICULAR_PREEXCITATION	HP_VENTRICULAR_PREEXCITATION		15	0.634182	1.14519	0.316397	0.950792	1	1824	tags=33%, list=14%, signal=39%
GOBP_NEGATIVE_REGULATION_OF_OSTEOCLAST_DIFFERENTIATION	GOBP_NEGATIVE_REGULATION_OF_OSTEOCLAST_DIFFERENTIATION		24	-0.767665	-1.35198	0.127768	0.727805	1	532	tags=13%, list=4%, signal=13%				GOBP_AXONEMAL_DYNEIN_COMPLEX_ASSEMBLY	GOBP_AXONEMAL_DYNEIN_COMPLEX_ASSEMBLY		23	0.617649	1.145	0.2954	0.950176	1	2733	tags=48%, list=21%, signal=60%
GOBP_POSITIVE_REGULATION_OF_NEUROBLAST_PROLIFERATION	GOBP_POSITIVE_REGULATION_OF_NEUROBLAST_PROLIFERATION		19	-0.774088	-1.35379	0.119863	0.728077	1	846	tags=16%, list=7%, signal=17%				HP_POLYGENIC_INHERITANCE	HP_POLYGENIC_INHERITANCE		18	0.632566	1.14493	0.303097	0.949179	1	1202	tags=28%, list=9%, signal=31%
HP_REDUNDANT_SKIN	HP_REDUNDANT_SKIN		76	-0.701141	-1.35477	0.111782	0.728118	1	984	tags=11%, list=8%, signal=11%				HP_TARSAL_SYNOSTOSIS	HP_TARSAL_SYNOSTOSIS		17	0.63372	1.14482	0.301149	0.94827	1	1797	tags=29%, list=14%, signal=34%
GOBP_MAGNESIUM_ION_TRANSPORT	GOBP_MAGNESIUM_ION_TRANSPORT		16	-0.804311	-1.35345	0.140794	0.728528	1	1373	tags=25%, list=11%, signal=28%				HP_HETERONYMOUS_HEMIANOPIA	HP_HETERONYMOUS_HEMIANOPIA		16	0.622811	1.14479	0.323595	0.94711	1	3094	tags=56%, list=24%, signal=74%
GOMF_DICARBOXYLIC_ACID_TRANSMEMBRANE_TRANSPORTER_ACTIVITY	GOMF_DICARBOXYLIC_ACID_TRANSMEMBRANE_TRANSPORTER_ACTIVITY		21	-0.776266	-1.35389	0.115772	0.728627	1	161	tags=10%, list=1%, signal=10%				GOBP_EXPLORATION_BEHAVIOR	GOBP_EXPLORATION_BEHAVIOR		17	0.631326	1.14474	0.326923	0.946032	1	2546	tags=35%, list=20%, signal=44%
HP_MALE_HYPOGONADISM	HP_MALE_HYPOGONADISM		27	-0.773056	-1.35429	0.138614	0.728972	1	555	tags=7%, list=4%, signal=8%				HP_THORACIC_KYPHOSIS	HP_THORACIC_KYPHOSIS		50	0.552658	1.14421	0.278378	0.946599	1	1665	tags=18%, list=13%, signal=21%
HP_LOW_LEVELS_OF_VITAMIN_D	HP_LOW_LEVELS_OF_VITAMIN_D		27	-0.754975	-1.35403	0.139456	0.729056	1	259	tags=7%, list=2%, signal=8%				HP_FATTY_REPLACEMENT_OF_SKELETAL_MUSCLE	HP_FATTY_REPLACEMENT_OF_SKELETAL_MUSCLE		20	0.59948	1.14411	0.289855	0.94573	1	135	tags=5%, list=1%, signal=5%
GOBP_VASCULAR_ENDOTHELIAL_GROWTH_FACTOR_RECEPTOR_SIGNALING_PATHWAY	GOBP_VASCULAR_ENDOTHELIAL_GROWTH_FACTOR_RECEPTOR_SIGNALING_PATHWAY		38	-0.748217	-1.35112	0.136439	0.72943	1	233	tags=11%, list=2%, signal=11%				GOMF_UBIQUITIN_LIKE_PROTEIN_CONJUGATING_ENZYME_BINDING	GOMF_UBIQUITIN_LIKE_PROTEIN_CONJUGATING_ENZYME_BINDING		33	0.563514	1.14353	0.282927	0.946406	1	113	tags=3%, list=1%, signal=3%
GOBP_FIBROBLAST_MIGRATION	GOBP_FIBROBLAST_MIGRATION		50	-0.711819	-1.3508	0.144882	0.729778	1	621	tags=8%, list=5%, signal=8%				GOBP_REGULATION_OF_VASCULATURE_DEVELOPMENT	GOBP_REGULATION_OF_VASCULATURE_DEVELOPMENT		216	0.48122	1.14314	0.209677	0.946462	1	350	tags=8%, list=3%, signal=8%
HP_ABNORMAL_PROSTATE_MORPHOLOGY	HP_ABNORMAL_PROSTATE_MORPHOLOGY		35	-0.726512	-1.35016	0.141379	0.731487	1	1141	tags=20%, list=9%, signal=22%				HP_HYPERTENSION_ASSOCIATED_WITH_PHEOCHROMOCYTOMA	HP_HYPERTENSION_ASSOCIATED_WITH_PHEOCHROMOCYTOMA		16	0.626241	1.14283	0.315789	0.946256	1	529	tags=13%, list=4%, signal=13%
HP_ABNORMAL_BLOOD_INORGANIC_CATION_CONCENTRATION	HP_ABNORMAL_BLOOD_INORGANIC_CATION_CONCENTRATION		124	-0.659276	-1.33747	0.0956652	0.731609	1	633	tags=6%, list=5%, signal=7%				HP_AVASCULAR_NECROSIS_OF_THE_CAPITAL_FEMORAL_EPIPHYSIS	HP_AVASCULAR_NECROSIS_OF_THE_CAPITAL_FEMORAL_EPIPHYSIS		25	0.588434	1.14281	0.297674	0.945125	1	2868	tags=40%, list=22%, signal=51%
GOBP_NEGATIVE_REGULATION_OF_B_CELL_ACTIVATION	GOBP_NEGATIVE_REGULATION_OF_B_CELL_ACTIVATION		30	-0.747234	-1.33711	0.140171	0.732197	1	863	tags=20%, list=7%, signal=21%				GOBP_COLUMNAR_CUBOIDAL_EPITHELIAL_CELL_DEVELOPMENT	GOBP_COLUMNAR_CUBOIDAL_EPITHELIAL_CELL_DEVELOPMENT		37	0.591731	1.14265	0.299233	0.94441	1	608	tags=11%, list=5%, signal=11%
GOCC_DESMOSOME	GOCC_DESMOSOME		18	-0.787645	-1.33754	0.143627	0.732227	1	211	tags=11%, list=2%, signal=11%				GOMF_ENZYME_SUBSTRATE_ADAPTOR_ACTIVITY	GOMF_ENZYME_SUBSTRATE_ADAPTOR_ACTIVITY		37	0.557469	1.14261	0.282238	0.943318	1	1320	tags=14%, list=10%, signal=15%
GOBP_MAINTENANCE_OF_LOCATION	GOBP_MAINTENANCE_OF_LOCATION		264	-0.619172	-1.33762	0.0656836	0.732798	1	1067	tags=8%, list=8%, signal=9%				GOBP_NEGATIVE_REGULATION_OF_CALCIUM_ION_TRANSMEMBRANE_TRANSPORTER_ACTIVITY	GOBP_NEGATIVE_REGULATION_OF_CALCIUM_ION_TRANSMEMBRANE_TRANSPORTER_ACTIVITY		25	0.595363	1.14221	0.297872	0.943392	1	824	tags=12%, list=6%, signal=13%
GOBP_CARDIAC_MUSCLE_CELL_MEMBRANE_REPOLARIZATION	GOBP_CARDIAC_MUSCLE_CELL_MEMBRANE_REPOLARIZATION		21	-0.771496	-1.34517	0.140203	0.733264	1	321	tags=10%, list=2%, signal=10%				HP_PROMINENT_DIGIT_PAD	HP_PROMINENT_DIGIT_PAD		31	0.573543	1.14178	0.272727	0.943584	1	2309	tags=39%, list=18%, signal=47%
HP_METAPHYSEAL_WIDENING	HP_METAPHYSEAL_WIDENING		84	-0.686249	-1.33769	0.109445	0.73342	1	266	tags=5%, list=2%, signal=5%				GOBP_CARDIAC_ATRIUM_MORPHOGENESIS	GOBP_CARDIAC_ATRIUM_MORPHOGENESIS		15	0.640765	1.14103	0.31954	0.94489	1	253	tags=13%, list=2%, signal=14%
HP_DISPROPORTIONATE_SHORT_LIMB_SHORT_STATURE	HP_DISPROPORTIONATE_SHORT_LIMB_SHORT_STATURE		87	-0.676906	-1.34465	0.124424	0.733555	1	1035	tags=10%, list=8%, signal=11%				HP_SPINAL_CORD_LESION	HP_SPINAL_CORD_LESION		37	0.573715	1.14042	0.271768	0.945682	1	1973	tags=22%, list=15%, signal=25%
HP_ABNORMAL_POSTERIOR_SEGMENT_IMAGING	HP_ABNORMAL_POSTERIOR_SEGMENT_IMAGING		32	-0.756775	-1.34555	0.140728	0.733571	1	1285	tags=19%, list=10%, signal=21%				HP_BLUE_SCLERAE	HP_BLUE_SCLERAE		82	0.51557	1.14023	0.252078	0.945114	1	1748	tags=18%, list=13%, signal=21%
GOBP_MITOTIC_CELL_CYCLE_CHECKPOINT_SIGNALING	GOBP_MITOTIC_CELL_CYCLE_CHECKPOINT_SIGNALING		136	-0.650696	-1.33653	0.0979827	0.733581	1	2174	tags=37%, list=17%, signal=44%				GOBP_PHOSPHATIDYLINOSITOL_3_PHOSPHATE_BIOSYNTHETIC_PROCESS	GOBP_PHOSPHATIDYLINOSITOL_3_PHOSPHATE_BIOSYNTHETIC_PROCESS		20	0.614815	1.14021	0.301663	0.943939	1	3160	tags=30%, list=24%, signal=40%
GOBP_REGULATION_OF_ASTROCYTE_DIFFERENTIATION	GOBP_REGULATION_OF_ASTROCYTE_DIFFERENTIATION		18	-0.779023	-1.33384	0.152482	0.733619	1	156	tags=11%, list=1%, signal=11%				GOBP_LYSOSOMAL_TRANSPORT	GOBP_LYSOSOMAL_TRANSPORT		117	0.501567	1.14013	0.228986	0.943031	1	2681	tags=32%, list=21%, signal=40%
HP_ABNORMALITY_OF_PULMONARY_CIRCULATION	HP_ABNORMALITY_OF_PULMONARY_CIRCULATION		137	-0.652642	-1.34485	0.0847201	0.733652	1	666	tags=7%, list=5%, signal=7%				HP_APLASIA_HYPOPLASIA_INVOLVING_THE_VERTEBRAL_COLUMN	HP_APLASIA_HYPOPLASIA_INVOLVING_THE_VERTEBRAL_COLUMN		59	0.556921	1.13981	0.254335	0.942873	1	1634	tags=17%, list=13%, signal=19%
GOBP_REGULATION_OF_MUSCLE_TISSUE_DEVELOPMENT	GOBP_REGULATION_OF_MUSCLE_TISSUE_DEVELOPMENT		35	-0.736857	-1.3469	0.161501	0.733707	1	922	tags=14%, list=7%, signal=15%				HP_PURPURA	HP_PURPURA		102	0.508664	1.13953	0.229814	0.942547	1	608	tags=7%, list=5%, signal=7%
HP_FEMALE_SEXUAL_DYSFUNCTION	HP_FEMALE_SEXUAL_DYSFUNCTION		40	-0.72888	-1.34667	0.121795	0.733713	1	947	tags=23%, list=7%, signal=24%				HP_SECONDARY_GROWTH_HORMONE_DEFICIENCY	HP_SECONDARY_GROWTH_HORMONE_DEFICIENCY		15	0.620977	1.13941	0.331828	0.941713	1	3046	tags=53%, list=23%, signal=70%
GOBP_DOPAMINERGIC_NEURON_DIFFERENTIATION	GOBP_DOPAMINERGIC_NEURON_DIFFERENTIATION		16	-0.774839	-1.33401	0.157343	0.733763	1	692	tags=19%, list=5%, signal=20%				GOMF_DEOXYRIBONUCLEASE_ACTIVITY	GOMF_DEOXYRIBONUCLEASE_ACTIVITY		56	0.545206	1.1391	0.268421	0.941447	1	436	tags=7%, list=3%, signal=7%
GOBP_BINDING_OF_SPERM_TO_ZONA_PELLUCIDA	GOBP_BINDING_OF_SPERM_TO_ZONA_PELLUCIDA		23	-0.749645	-1.34568	0.145937	0.733924	1	605	tags=13%, list=5%, signal=14%				GOBP_NEGATIVE_REGULATION_OF_PLASMA_MEMBRANE_BOUNDED_CELL_PROJECTION_ASSEMBLY	GOBP_NEGATIVE_REGULATION_OF_PLASMA_MEMBRANE_BOUNDED_CELL_PROJECTION_ASSEMBLY		30	0.571151	1.13729	0.300995	0.946147	1	547	tags=10%, list=4%, signal=10%
GOBP_NEGATIVE_REGULATION_OF_TRANSMEMBRANE_TRANSPORT	GOBP_NEGATIVE_REGULATION_OF_TRANSMEMBRANE_TRANSPORT		88	-0.680876	-1.34638	0.101644	0.73396	1	606	tags=7%, list=5%, signal=7%				GOBP_CELLULAR_RESPONSE_TO_HORMONE_STIMULUS	GOBP_CELLULAR_RESPONSE_TO_HORMONE_STIMULUS		445	0.463652	1.1372	0.22043	0.945223	1	974	tags=9%, list=8%, signal=9%
GOBP_CD8_POSITIVE_ALPHA_BETA_T_CELL_ACTIVATION	GOBP_CD8_POSITIVE_ALPHA_BETA_T_CELL_ACTIVATION		26	-0.753309	-1.33415	0.142379	0.734106	1	532	tags=12%, list=4%, signal=12%				GOMF_RNA_POLYMERASE_II_SPECIFIC_DNA_BINDING_TRANSCRIPTION_FACTOR_BINDING	GOMF_RNA_POLYMERASE_II_SPECIFIC_DNA_BINDING_TRANSCRIPTION_FACTOR_BINDING		293	0.467117	1.1372	0.220077	0.944014	1	1329	tags=13%, list=10%, signal=14%
HP_CHRONIC_FATIGUE	HP_CHRONIC_FATIGUE		21	-0.752454	-1.33815	0.130511	0.734118	1	163	tags=10%, list=1%, signal=10%				GOBP_EAR_MORPHOGENESIS	GOBP_EAR_MORPHOGENESIS		55	0.538053	1.13715	0.278646	0.942983	1	941	tags=18%, list=7%, signal=20%
GOBP_POSITIVE_REGULATION_OF_RELEASE_OF_CYTOCHROME_C_FROM_MITOCHONDRIA	GOBP_POSITIVE_REGULATION_OF_RELEASE_OF_CYTOCHROME_C_FROM_MITOCHONDRIA		24	-0.753377	-1.3493	0.139344	0.734142	1	329	tags=8%, list=3%, signal=9%				GOBP_DETECTION_OF_STIMULUS	GOBP_DETECTION_OF_STIMULUS		119	0.508629	1.13705	0.229102	0.942115	1	565	tags=8%, list=4%, signal=8%
GOBP_REGULATION_OF_SUPEROXIDE_ANION_GENERATION	GOBP_REGULATION_OF_SUPEROXIDE_ANION_GENERATION		19	-0.793529	-1.34518	0.151786	0.734151	1	266	tags=21%, list=2%, signal=21%				GOBP_REGULATION_OF_CELL_PROJECTION_ASSEMBLY	GOBP_REGULATION_OF_CELL_PROJECTION_ASSEMBLY		185	0.478051	1.13705	0.231343	0.940919	1	1102	tags=12%, list=8%, signal=13%
GOBP_CELLULAR_RESPONSE_TO_LIGHT_STIMULUS	GOBP_CELLULAR_RESPONSE_TO_LIGHT_STIMULUS		95	-0.669448	-1.33479	0.108108	0.73419	1	1142	tags=13%, list=9%, signal=14%				GOBP_POSITIVE_REGULATION_OF_AXONOGENESIS	GOBP_POSITIVE_REGULATION_OF_AXONOGENESIS		56	0.51943	1.13546	0.237805	0.944969	1	987	tags=18%, list=8%, signal=19%
HP_ARACHNODACTYLY	HP_ARACHNODACTYLY		99	-0.665636	-1.3377	0.125915	0.734279	1	651	tags=8%, list=5%, signal=8%				GOMF_CALMODULIN_DEPENDENT_PROTEIN_KINASE_ACTIVITY	GOMF_CALMODULIN_DEPENDENT_PROTEIN_KINASE_ACTIVITY		24	0.598995	1.13508	0.295285	0.945035	1	2985	tags=42%, list=23%, signal=54%
GOBP_POSITIVE_REGULATION_OF_CHEMOTAXIS	GOBP_POSITIVE_REGULATION_OF_CHEMOTAXIS		97	-0.67716	-1.33789	0.116564	0.734346	1	392	tags=10%, list=3%, signal=11%				HP_ARACHNOID_HEMANGIOMATOSIS	HP_ARACHNOID_HEMANGIOMATOSIS		16	0.637328	1.13465	0.317073	0.945264	1	529	tags=13%, list=4%, signal=13%
GOBP_AMINOGLYCAN_CATABOLIC_PROCESS	GOBP_AMINOGLYCAN_CATABOLIC_PROCESS		24	-0.753456	-1.33561	0.145025	0.73445	1	701	tags=17%, list=5%, signal=18%				GOCC_GLIAL_CELL_PROJECTION	GOCC_GLIAL_CELL_PROJECTION		19	0.612881	1.13441	0.327543	0.94484	1	2347	tags=32%, list=18%, signal=38%
HP_ABNORMALITY_OF_THE_TESTIS_SIZE	HP_ABNORMALITY_OF_THE_TESTIS_SIZE		128	-0.657139	-1.33829	0.10279	0.734514	1	905	tags=10%, list=7%, signal=11%				GOCC_PLASMA_MEMBRANE_SIGNALING_RECEPTOR_COMPLEX	GOCC_PLASMA_MEMBRANE_SIGNALING_RECEPTOR_COMPLEX		125	0.48218	1.13394	0.224422	0.945181	1	1311	tags=22%, list=10%, signal=24%
HP_BLOODSTREAM_INFECTIOUS_AGENT	HP_BLOODSTREAM_INFECTIOUS_AGENT		16	-0.792663	-1.33604	0.121739	0.734608	1	640	tags=13%, list=5%, signal=13%				GOBP_MITOCHONDRIAL_FISSION	GOBP_MITOCHONDRIAL_FISSION		39	0.560795	1.1336	0.28084	0.94505	1	426	tags=10%, list=3%, signal=11%
GOMF_PROTON_CHANNEL_ACTIVITY	GOMF_PROTON_CHANNEL_ACTIVITY		16	-0.792317	-1.34691	0.134513	0.734621	1	1464	tags=50%, list=11%, signal=56%				GOBP_DETECTION_OF_MECHANICAL_STIMULUS_INVOLVED_IN_SENSORY_PERCEPTION	GOBP_DETECTION_OF_MECHANICAL_STIMULUS_INVOLVED_IN_SENSORY_PERCEPTION		16	0.637519	1.13336	0.319797	0.944655	1	269	tags=13%, list=2%, signal=13%
GOBP_MORPHOGENESIS_OF_AN_EPITHELIAL_SHEET	GOBP_MORPHOGENESIS_OF_AN_EPITHELIAL_SHEET		48	-0.716369	-1.34573	0.131579	0.734635	1	285	tags=8%, list=2%, signal=8%				GOCC_TRANS_GOLGI_NETWORK_MEMBRANE	GOCC_TRANS_GOLGI_NETWORK_MEMBRANE		87	0.509709	1.13325	0.247813	0.943839	1	731	tags=7%, list=6%, signal=7%
GOBP_MEMBRANE_REPOLARIZATION	GOBP_MEMBRANE_REPOLARIZATION		24	-0.764346	-1.34597	0.148148	0.734651	1	321	tags=8%, list=2%, signal=9%				GOCC_EXTERNAL_ENCAPSULATING_STRUCTURE	GOCC_EXTERNAL_ENCAPSULATING_STRUCTURE		309	0.462152	1.13301	0.221739	0.943442	1	345	tags=8%, list=3%, signal=8%
GOMF_PROTEIN_HETERODIMERIZATION_ACTIVITY	GOMF_PROTEIN_HETERODIMERIZATION_ACTIVITY		237	-0.627064	-1.34362	0.0570652	0.734799	1	1379	tags=26%, list=11%, signal=28%				HP_VERTEBRAL_ARCH_ANOMALY	HP_VERTEBRAL_ARCH_ANOMALY		16	0.612162	1.13299	0.2975	0.94232	1	2215	tags=38%, list=17%, signal=45%
HP_PUSTULE	HP_PUSTULE		20	-0.776578	-1.33487	0.14795	0.734809	1	427	tags=10%, list=3%, signal=10%				GOBP_RESPONSE_TO_INCREASED_OXYGEN_LEVELS	GOBP_RESPONSE_TO_INCREASED_OXYGEN_LEVELS		20	0.609429	1.1318	0.313107	0.945005	1	2738	tags=35%, list=21%, signal=44%
GOMF_CELL_ADHESION_MOLECULE_BINDING	GOMF_CELL_ADHESION_MOLECULE_BINDING		450	-0.59617	-1.33329	0.0354523	0.734886	1	471	tags=5%, list=4%, signal=5%				GOBP_TELENCEPHALON_GLIAL_CELL_MIGRATION	GOBP_TELENCEPHALON_GLIAL_CELL_MIGRATION		21	0.609462	1.13134	0.331671	0.945355	1	4032	tags=62%, list=31%, signal=90%
HP_ABNORMAL_MITOCHONDRIA_IN_MUSCLE_TISSUE	HP_ABNORMAL_MITOCHONDRIA_IN_MUSCLE_TISSUE		28	-0.730319	-1.33417	0.158784	0.73489	1	2696	tags=57%, list=21%, signal=72%				GOBP_CARDIAC_SEPTUM_MORPHOGENESIS	GOBP_CARDIAC_SEPTUM_MORPHOGENESIS		44	0.543881	1.13132	0.261084	0.944237	1	540	tags=11%, list=4%, signal=12%
GOMF_SULFUR_COMPOUND_BINDING	GOMF_SULFUR_COMPOUND_BINDING		172	-0.63484	-1.33569	0.0978723	0.735035	1	651	tags=8%, list=5%, signal=8%				GOCC_SMOOTH_ENDOPLASMIC_RETICULUM	GOCC_SMOOTH_ENDOPLASMIC_RETICULUM		22	0.599813	1.13125	0.30047	0.943264	1	2340	tags=32%, list=18%, signal=39%
HP_INCREASED_CIRCULATING_INTERFERON_GAMMA_CONCENTRATION	HP_INCREASED_CIRCULATING_INTERFERON_GAMMA_CONCENTRATION		20	-0.781028	-1.34883	0.139415	0.735112	1	603	tags=20%, list=5%, signal=21%				HP_HYPOPLASIA_OF_THE_IRIS	HP_HYPOPLASIA_OF_THE_IRIS		22	0.618269	1.13116	0.319307	0.94235	1	2507	tags=41%, list=19%, signal=51%
HP_PREMATURE_LOSS_OF_TEETH	HP_PREMATURE_LOSS_OF_TEETH		48	-0.71282	-1.33301	0.14172	0.735136	1	387	tags=10%, list=3%, signal=11%				HP_FEMALE_INFERTILITY	HP_FEMALE_INFERTILITY		39	0.552803	1.13094	0.274725	0.941947	1	317	tags=5%, list=2%, signal=5%
GOMF_ABC_TYPE_TRANSPORTER_ACTIVITY	GOMF_ABC_TYPE_TRANSPORTER_ACTIVITY		38	-0.707288	-1.34398	0.134454	0.73524	1	766	tags=13%, list=6%, signal=14%				GOBP_HEART_VALVE_MORPHOGENESIS	GOBP_HEART_VALVE_MORPHOGENESIS		38	0.559834	1.13089	0.308252	0.940945	1	881	tags=18%, list=7%, signal=20%
GOMF_THIOLESTER_HYDROLASE_ACTIVITY	GOMF_THIOLESTER_HYDROLASE_ACTIVITY		33	-0.735124	-1.34373	0.135678	0.735289	1	1192	tags=12%, list=9%, signal=13%				HP_SUPERNUMERARY_NIPPLE	HP_SUPERNUMERARY_NIPPLE		44	0.549517	1.13088	0.291339	0.939796	1	11	tags=2%, list=0%, signal=2%
GOBP_KINETOCHORE_ORGANIZATION	GOBP_KINETOCHORE_ORGANIZATION		21	-0.772544	-1.34213	0.13799	0.735294	1	2288	tags=62%, list=18%, signal=75%				GOBP_PRESYNAPTIC_MODULATION_OF_CHEMICAL_SYNAPTIC_TRANSMISSION	GOBP_PRESYNAPTIC_MODULATION_OF_CHEMICAL_SYNAPTIC_TRANSMISSION		16	0.627696	1.13077	0.307512	0.938962	1	64	tags=6%, list=0%, signal=6%
GOBP_PYRIMIDINE_NUCLEOSIDE_TRIPHOSPHATE_METABOLIC_PROCESS	GOBP_PYRIMIDINE_NUCLEOSIDE_TRIPHOSPHATE_METABOLIC_PROCESS		21	-0.739516	-1.33519	0.138889	0.735297	1	2305	tags=43%, list=18%, signal=52%				GOBP_TRANSPOSITION	GOBP_TRANSPOSITION		15	0.630614	1.13019	0.325581	0.939637	1	2730	tags=47%, list=21%, signal=59%
GOMF_COA_HYDROLASE_ACTIVITY	GOMF_COA_HYDROLASE_ACTIVITY		19	-0.780186	-1.34325	0.148084	0.735299	1	50	tags=5%, list=0%, signal=5%				HP_IMPAIRED_PAIN_SENSATION	HP_IMPAIRED_PAIN_SENSATION		57	0.542591	1.13015	0.285319	0.938612	1	1097	tags=12%, list=8%, signal=13%
GOBP_NEGATIVE_REGULATION_OF_LIPID_LOCALIZATION	GOBP_NEGATIVE_REGULATION_OF_LIPID_LOCALIZATION		31	-0.74524	-1.34831	0.14827	0.73531	1	13	tags=3%, list=0%, signal=3%				HP_DYSOSTOSIS_MULTIPLEX	HP_DYSOSTOSIS_MULTIPLEX		23	0.605554	1.13	0.317647	0.937877	1	2396	tags=26%, list=18%, signal=32%
GOBP_NEGATIVE_REGULATION_OF_CHEMOTAXIS	GOBP_NEGATIVE_REGULATION_OF_CHEMOTAXIS		43	-0.720293	-1.34303	0.12275	0.735318	1	656	tags=14%, list=5%, signal=15%				HP_HYPOPLASTIC_VERTEBRAL_BODIES	HP_HYPOPLASTIC_VERTEBRAL_BODIES		18	0.62623	1.12941	0.330296	0.938618	1	2396	tags=28%, list=18%, signal=34%
HP_ABNORMALITY_OF_COAGULATION	HP_ABNORMALITY_OF_COAGULATION		176	-0.638907	-1.33831	0.0937931	0.735341	1	849	tags=9%, list=7%, signal=9%				GOBP_ADENYLATE_CYCLASE_ACTIVATING_G_PROTEIN_COUPLED_RECEPTOR_SIGNALING_PATHWAY	GOBP_ADENYLATE_CYCLASE_ACTIVATING_G_PROTEIN_COUPLED_RECEPTOR_SIGNALING_PATHWAY		73	0.512151	1.12901	0.287791	0.938761	1	1322	tags=29%, list=10%, signal=32%
HP_MISCARRIAGE	HP_MISCARRIAGE		19	-0.769783	-1.33428	0.13438	0.735343	1	549	tags=16%, list=4%, signal=16%				GOBP_ESTABLISHMENT_OF_EPITHELIAL_CELL_APICAL_BASAL_POLARITY	GOBP_ESTABLISHMENT_OF_EPITHELIAL_CELL_APICAL_BASAL_POLARITY		16	0.616996	1.12752	0.333333	0.942383	1	636	tags=13%, list=5%, signal=13%
GOBP_REGULATION_OF_LEUKOCYTE_DEGRANULATION	GOBP_REGULATION_OF_LEUKOCYTE_DEGRANULATION		41	-0.729749	-1.34695	0.133556	0.735378	1	265	tags=7%, list=2%, signal=7%				HP_ACUTE_HEPATIC_FAILURE	HP_ACUTE_HEPATIC_FAILURE		33	0.55823	1.12708	0.300733	0.942623	1	574	tags=9%, list=4%, signal=9%
HP_JOINT_SUBLUXATION	HP_JOINT_SUBLUXATION		20	-0.790945	-1.34806	0.118443	0.735392	1	17	tags=5%, list=0%, signal=5%				GOMF_DNA_BINDING_TRANSCRIPTION_FACTOR_BINDING	GOMF_DNA_BINDING_TRANSCRIPTION_FACTOR_BINDING		405	0.453621	1.12689	0.202586	0.942092	1	1412	tags=14%, list=11%, signal=15%
HP_ABNORMALITY_OF_THE_THORACIC_CAVITY	HP_ABNORMALITY_OF_THE_THORACIC_CAVITY		49	-0.69787	-1.33141	0.146302	0.735397	1	427	tags=8%, list=3%, signal=8%				HP_PROLONGED_PARTIAL_THROMBOPLASTIN_TIME	HP_PROLONGED_PARTIAL_THROMBOPLASTIN_TIME		23	0.569465	1.12655	0.317308	0.941996	1	1713	tags=22%, list=13%, signal=25%
HP_ABNORMALITY_OF_SOMATOSENSORY_EVOKED_POTENTIALS	HP_ABNORMALITY_OF_SOMATOSENSORY_EVOKED_POTENTIALS		17	-0.788624	-1.34783	0.141343	0.73545	1	122	tags=12%, list=1%, signal=12%				GOBP_CELL_PROLIFERATION_INVOLVED_IN_KIDNEY_DEVELOPMENT	GOBP_CELL_PROLIFERATION_INVOLVED_IN_KIDNEY_DEVELOPMENT		16	0.615958	1.12626	0.341304	0.941818	1	913	tags=44%, list=7%, signal=47%
GOBP_MUSCLE_CONTRACTION	GOBP_MUSCLE_CONTRACTION		201	-0.64157	-1.34232	0.0766017	0.735484	1	916	tags=10%, list=7%, signal=11%				HP_FOCAL_IMPAIRED_AWARENESS_SEIZURE	HP_FOCAL_IMPAIRED_AWARENESS_SEIZURE		75	0.524229	1.12606	0.262599	0.941298	1	854	tags=16%, list=7%, signal=17%
HP_ABNORMAL_FEMORAL_NECK_MORPHOLOGY	HP_ABNORMAL_FEMORAL_NECK_MORPHOLOGY		125	-0.649203	-1.33271	0.0926471	0.7355	1	259	tags=3%, list=2%, signal=3%				GOBP_TRANSCYTOSIS	GOBP_TRANSCYTOSIS		16	0.61984	1.12587	0.326291	0.940707	1	3446	tags=44%, list=27%, signal=60%
GOBP_PYRIMIDINE_NUCLEOSIDE_TRIPHOSPHATE_BIOSYNTHETIC_PROCESS	GOBP_PYRIMIDINE_NUCLEOSIDE_TRIPHOSPHATE_BIOSYNTHETIC_PROCESS		16	-0.785582	-1.33491	0.16696	0.735545	1	2305	tags=44%, list=18%, signal=53%				HP_RECURRENT_PAROXYSMAL_HEADACHE	HP_RECURRENT_PAROXYSMAL_HEADACHE		16	0.626241	1.12532	0.315436	0.941386	1	529	tags=13%, list=4%, signal=13%
GOBP_RIBOSOMAL_SMALL_SUBUNIT_ASSEMBLY	GOBP_RIBOSOMAL_SMALL_SUBUNIT_ASSEMBLY		17	-0.788857	-1.33247	0.146691	0.735597	1	2256	tags=53%, list=17%, signal=64%				HP_DECREASED_FERTILITY_IN_FEMALES	HP_DECREASED_FERTILITY_IN_FEMALES		51	0.527635	1.12509	0.27027	0.940998	1	317	tags=4%, list=2%, signal=4%
GOBP_MITOCHONDRIAL_GENE_EXPRESSION	GOBP_MITOCHONDRIAL_GENE_EXPRESSION		163	-0.641454	-1.33194	0.0949721	0.735969	1	2488	tags=47%, list=19%, signal=57%				GOBP_CD4_POSITIVE_ALPHA_BETA_T_CELL_ACTIVATION	GOBP_CD4_POSITIVE_ALPHA_BETA_T_CELL_ACTIVATION		97	0.507749	1.1248	0.273292	0.94078	1	1149	tags=12%, list=9%, signal=13%
GOBP_MITOTIC_G1_S_TRANSITION_CHECKPOINT_SIGNALING	GOBP_MITOTIC_G1_S_TRANSITION_CHECKPOINT_SIGNALING		28	-0.740172	-1.34243	0.140411	0.735974	1	869	tags=25%, list=7%, signal=27%				GOBP_REGULATION_OF_NEUROTRANSMITTER_RECEPTOR_ACTIVITY	GOBP_REGULATION_OF_NEUROTRANSMITTER_RECEPTOR_ACTIVITY		37	0.555261	1.12433	0.296104	0.941172	1	583	tags=11%, list=4%, signal=11%
HP_APHTHOUS_ULCER	HP_APHTHOUS_ULCER		37	-0.730512	-1.33837	0.139344	0.736001	1	427	tags=19%, list=3%, signal=20%				HP_ANARTHRIA	HP_ANARTHRIA		15	0.630104	1.12385	0.312343	0.941564	1	2928	tags=40%, list=23%, signal=52%
GOBP_NEGATIVE_REGULATION_OF_EPITHELIAL_CELL_DIFFERENTIATION	GOBP_NEGATIVE_REGULATION_OF_EPITHELIAL_CELL_DIFFERENTIATION		31	-0.73721	-1.33148	0.145455	0.736033	1	278	tags=19%, list=2%, signal=20%				GOBP_RECEPTOR_LOCALIZATION_TO_SYNAPSE	GOBP_RECEPTOR_LOCALIZATION_TO_SYNAPSE		39	0.550454	1.12349	0.306905	0.941559	1	2235	tags=36%, list=17%, signal=43%
GOMF_2_IRON_2_SULFUR_CLUSTER_BINDING	GOMF_2_IRON_2_SULFUR_CLUSTER_BINDING		21	-0.768182	-1.34837	0.12766	0.736041	1	1484	tags=38%, list=11%, signal=43%				GOBP_REGULATION_OF_SYNAPSE_STRUCTURE_OR_ACTIVITY	GOBP_REGULATION_OF_SYNAPSE_STRUCTURE_OR_ACTIVITY		163	0.488227	1.12339	0.25	0.940796	1	1148	tags=12%, list=9%, signal=13%
HP_HEAD_TREMOR	HP_HEAD_TREMOR		32	-0.744682	-1.347	0.123778	0.736138	1	264	tags=9%, list=2%, signal=10%				GOBP_VESICLE_FUSION_TO_PLASMA_MEMBRANE	GOBP_VESICLE_FUSION_TO_PLASMA_MEMBRANE		16	0.62866	1.12334	0.361702	0.939795	1	963	tags=31%, list=7%, signal=34%
HP_LOW_FRUSTRATION_TOLERANCE	HP_LOW_FRUSTRATION_TOLERANCE		17	-0.782548	-1.33854	0.131579	0.736199	1	887	tags=18%, list=7%, signal=19%				GOMF_NUCLEOTIDE_TRANSMEMBRANE_TRANSPORTER_ACTIVITY	GOMF_NUCLEOTIDE_TRANSMEMBRANE_TRANSPORTER_ACTIVITY		24	0.590326	1.1226	0.317352	0.941011	1	2276	tags=29%, list=18%, signal=35%
GOBP_NEUTROPHIL_MEDIATED_IMMUNITY	GOBP_NEUTROPHIL_MEDIATED_IMMUNITY		30	-0.759652	-1.33206	0.154622	0.736371	1	1038	tags=23%, list=8%, signal=25%				GOBP_PROTEIN_LOCALIZATION_TO_MITOCHONDRION	GOBP_PROTEIN_LOCALIZATION_TO_MITOCHONDRION		122	0.49083	1.12232	0.230769	0.940747	1	339	tags=4%, list=3%, signal=4%
HP_ABNORMAL_RIGHT_VENTRICLE_MORPHOLOGY	HP_ABNORMAL_RIGHT_VENTRICLE_MORPHOLOGY		48	-0.71618	-1.34254	0.164274	0.736431	1	350	tags=8%, list=3%, signal=9%				GOBP_CELL_MORPHOGENESIS_INVOLVED_IN_DIFFERENTIATION	GOBP_CELL_MORPHOGENESIS_INVOLVED_IN_DIFFERENTIATION		429	0.448981	1.12216	0.222798	0.940114	1	938	tags=11%, list=7%, signal=11%
GOBP_REGULATION_OF_CARBOHYDRATE_METABOLIC_PROCESS	GOBP_REGULATION_OF_CARBOHYDRATE_METABOLIC_PROCESS		150	-0.644447	-1.33158	0.0898876	0.736482	1	462	tags=5%, list=4%, signal=5%				GOBP_REGULATION_OF_AUTOPHAGY_OF_MITOCHONDRION	GOBP_REGULATION_OF_AUTOPHAGY_OF_MITOCHONDRION		36	0.556325	1.12181	0.272727	0.940124	1	891	tags=11%, list=7%, signal=12%
GOCC_CELL_CELL_CONTACT_ZONE	GOCC_CELL_CELL_CONTACT_ZONE		56	-0.701391	-1.33998	0.123994	0.73664	1	3	tags=2%, list=0%, signal=2%				GOBP_RESPONSE_TO_LECTIN	GOBP_RESPONSE_TO_LECTIN		18	0.628145	1.12111	0.341232	0.941339	1	2261	tags=44%, list=17%, signal=54%
GOBP_POSITIVE_REGULATION_OF_PEPTIDASE_ACTIVITY	GOBP_POSITIVE_REGULATION_OF_PEPTIDASE_ACTIVITY		140	-0.644371	-1.34709	0.0833333	0.736691	1	329	tags=6%, list=3%, signal=6%				GOBP_INTRACELLULAR_STEROL_TRANSPORT	GOBP_INTRACELLULAR_STEROL_TRANSPORT		32	0.572507	1.12075	0.310945	0.941429	1	1607	tags=22%, list=12%, signal=25%
GOBP_NEGATIVE_REGULATION_OF_ATP_DEPENDENT_ACTIVITY	GOBP_NEGATIVE_REGULATION_OF_ATP_DEPENDENT_ACTIVITY		16	-0.786238	-1.33089	0.15343	0.736697	1	27	tags=6%, list=0%, signal=6%				HP_SHALLOW_ORBITS	HP_SHALLOW_ORBITS		27	0.566144	1.11946	0.322353	0.944588	1	150	tags=15%, list=1%, signal=15%
HP_PARANOIA	HP_PARANOIA		21	-0.744003	-1.33066	0.147651	0.736753	1	1014	tags=14%, list=8%, signal=15%				HP_TINNITUS	HP_TINNITUS		46	0.541322	1.11848	0.3	0.946552	1	2008	tags=28%, list=15%, signal=33%
GOBP_CAMERA_TYPE_EYE_PHOTORECEPTOR_CELL_DIFFERENTIATION	GOBP_CAMERA_TYPE_EYE_PHOTORECEPTOR_CELL_DIFFERENTIATION		18	-0.778906	-1.33907	0.148649	0.73676	1	89	tags=11%, list=1%, signal=11%				HP_ABNORMALITY_OF_DENTAL_COLOR	HP_ABNORMALITY_OF_DENTAL_COLOR		22	0.59149	1.11834	0.332474	0.945845	1	1733	tags=27%, list=13%, signal=31%
GOBP_ATTACHMENT_OF_MITOTIC_SPINDLE_MICROTUBULES_TO_KINETOCHORE	GOBP_ATTACHMENT_OF_MITOTIC_SPINDLE_MICROTUBULES_TO_KINETOCHORE		21	-0.764442	-1.33972	0.149565	0.736772	1	2204	tags=43%, list=17%, signal=52%				HP_FEMALE_REPRODUCTIVE_SYSTEM_NEOPLASM	HP_FEMALE_REPRODUCTIVE_SYSTEM_NEOPLASM		55	0.544887	1.11829	0.316239	0.944875	1	393	tags=5%, list=3%, signal=6%
GOBP_PIGMENTATION	GOBP_PIGMENTATION		90	-0.676552	-1.33928	0.130435	0.73679	1	462	tags=3%, list=4%, signal=3%				GOMF_SMALL_MOLECULE_SENSOR_ACTIVITY	GOMF_SMALL_MOLECULE_SENSOR_ACTIVITY		31	0.561037	1.11828	0.299742	0.943796	1	15	tags=3%, list=0%, signal=3%
GOCC_RESPIRATORY_CHAIN_COMPLEX_IV	GOCC_RESPIRATORY_CHAIN_COMPLEX_IV		20	-0.771802	-1.33881	0.139493	0.736879	1	1522	tags=65%, list=12%, signal=74%				GOBP_THYMUS_DEVELOPMENT	GOBP_THYMUS_DEVELOPMENT		38	0.548655	1.11818	0.291457	0.942958	1	662	tags=11%, list=5%, signal=11%
GOBP_REGULATION_OF_RESPONSE_TO_REACTIVE_OXYGEN_SPECIES	GOBP_REGULATION_OF_RESPONSE_TO_REACTIVE_OXYGEN_SPECIES		30	-0.746631	-1.33859	0.146912	0.736952	1	688	tags=17%, list=5%, signal=18%				HP_WEAK_CRY	HP_WEAK_CRY		39	0.545056	1.11768	0.295213	0.943537	1	1231	tags=18%, list=9%, signal=20%
HP_PRENATAL_DEATH	HP_PRENATAL_DEATH		41	-0.726489	-1.33944	0.136437	0.737039	1	815	tags=17%, list=6%, signal=18%				GOBP_CHOLESTEROL_EFFLUX	GOBP_CHOLESTEROL_EFFLUX		36	0.554924	1.11741	0.286064	0.943232	1	1611	tags=28%, list=12%, signal=32%
GOBP_REACTIVE_OXYGEN_SPECIES_BIOSYNTHETIC_PROCESS	GOBP_REACTIVE_OXYGEN_SPECIES_BIOSYNTHETIC_PROCESS		38	-0.705168	-1.32944	0.151163	0.737091	1	1652	tags=29%, list=13%, signal=33%				GOBP_NEGATIVE_REGULATION_OF_INTERLEUKIN_1_PRODUCTION	GOBP_NEGATIVE_REGULATION_OF_INTERLEUKIN_1_PRODUCTION		26	0.573096	1.1166	0.334873	0.944659	1	64	tags=8%, list=0%, signal=8%
GOBP_POSITIVE_REGULATION_OF_GLUCOSE_TRANSMEMBRANE_TRANSPORT	GOBP_POSITIVE_REGULATION_OF_GLUCOSE_TRANSMEMBRANE_TRANSPORT		32	-0.736033	-1.34004	0.140234	0.737302	1	1460	tags=28%, list=11%, signal=32%				HP_IMPULSIVITY	HP_IMPULSIVITY		98	0.503748	1.11638	0.298507	0.944281	1	683	tags=10%, list=5%, signal=11%
GOCC_PSEUDOPODIUM	GOCC_PSEUDOPODIUM		15	-0.780715	-1.33007	0.164021	0.737332	1	201	tags=7%, list=2%, signal=7%				HP_FOCAL_ONSET_SEIZURE	HP_FOCAL_ONSET_SEIZURE		226	0.474812	1.11621	0.242537	0.94369	1	1844	tags=21%, list=14%, signal=24%
GOBP_REGULATION_OF_DNA_BINDING_TRANSCRIPTION_FACTOR_ACTIVITY	GOBP_REGULATION_OF_DNA_BINDING_TRANSCRIPTION_FACTOR_ACTIVITY		347	-0.614028	-1.34715	0.0373711	0.737356	1	322	tags=6%, list=2%, signal=6%				GOBP_POSITIVE_REGULATION_OF_MICROTUBULE_POLYMERIZATION_OR_DEPOLYMERIZATION	GOBP_POSITIVE_REGULATION_OF_MICROTUBULE_POLYMERIZATION_OR_DEPOLYMERIZATION		32	0.559703	1.1159	0.29803	0.943532	1	889	tags=9%, list=7%, signal=10%
GOBP_LUNG_ALVEOLUS_DEVELOPMENT	GOBP_LUNG_ALVEOLUS_DEVELOPMENT		33	-0.726353	-1.32983	0.158261	0.737381	1	690	tags=12%, list=5%, signal=13%				HP_ABNORMAL_RENAL_COLLECTING_SYSTEM_MORPHOLOGY	HP_ABNORMAL_RENAL_COLLECTING_SYSTEM_MORPHOLOGY		25	0.58786	1.11545	0.338983	0.943842	1	1848	tags=24%, list=14%, signal=28%
HP_NEOPLASM_OF_THE_SMALL_INTESTINE	HP_NEOPLASM_OF_THE_SMALL_INTESTINE		16	-0.773234	-1.32953	0.160428	0.737631	1	159	tags=13%, list=1%, signal=13%				HP_BRACHYCEPHALY	HP_BRACHYCEPHALY		210	0.47314	1.11486	0.255061	0.944622	1	2149	tags=22%, list=17%, signal=26%
HP_DYSCHROMATOPSIA	HP_DYSCHROMATOPSIA		17	-0.794485	-1.34015	0.142096	0.737811	1	1018	tags=18%, list=8%, signal=19%				HP_CHIARI_TYPE_I_MALFORMATION	HP_CHIARI_TYPE_I_MALFORMATION		33	0.562376	1.11486	0.326969	0.943511	1	2389	tags=42%, list=18%, signal=52%
GOBP_NUCLEUS_LOCALIZATION	GOBP_NUCLEUS_LOCALIZATION		26	-0.738257	-1.33014	0.149485	0.73791	1	122	tags=8%, list=1%, signal=8%				GOBP_ADHERENS_JUNCTION_ORGANIZATION	GOBP_ADHERENS_JUNCTION_ORGANIZATION		38	0.554355	1.11476	0.305764	0.942707	1	303	tags=5%, list=2%, signal=5%
HP_TEMPORAL_PATTERN	HP_TEMPORAL_PATTERN		20	-0.768224	-1.34097	0.138225	0.738104	1	1624	tags=20%, list=13%, signal=23%				GOBP_REGULATION_OF_FILOPODIUM_ASSEMBLY	GOBP_REGULATION_OF_FILOPODIUM_ASSEMBLY		41	0.553882	1.11402	0.315104	0.943952	1	2200	tags=29%, list=17%, signal=35%
GOBP_COPPER_ION_HOMEOSTASIS	GOBP_COPPER_ION_HOMEOSTASIS		15	-0.779629	-1.32741	0.145614	0.738357	1	1798	tags=33%, list=14%, signal=39%				GOBP_OUTFLOW_TRACT_MORPHOGENESIS	GOBP_OUTFLOW_TRACT_MORPHOGENESIS		49	0.533517	1.11379	0.29558	0.943588	1	881	tags=18%, list=7%, signal=20%
GOBP_ANDROGEN_METABOLIC_PROCESS	GOBP_ANDROGEN_METABOLIC_PROCESS		16	-0.793785	-1.34043	0.156415	0.738528	1	220	tags=13%, list=2%, signal=13%				GOCC_CELL_BODY	GOCC_CELL_BODY		396	0.442537	1.11225	0.222707	0.947442	1	1003	tags=15%, list=8%, signal=15%
GOBP_ACUTE_INFLAMMATORY_RESPONSE	GOBP_ACUTE_INFLAMMATORY_RESPONSE		72	-0.684976	-1.3256	0.152493	0.738597	1	368	tags=15%, list=3%, signal=16%				HP_PETECHIAE	HP_PETECHIAE		48	0.532376	1.11168	0.31831	0.948101	1	1171	tags=17%, list=9%, signal=18%
HP_ACHILLES_TENDON_CONTRACTURE	HP_ACHILLES_TENDON_CONTRACTURE		32	-0.728096	-1.32712	0.158228	0.738637	1	918	tags=13%, list=7%, signal=13%				GOBP_ERAD_PATHWAY	GOBP_ERAD_PATHWAY		99	0.502373	1.11168	0.281818	0.947002	1	2033	tags=17%, list=16%, signal=20%
HP_CEREBRAL_INCLUSION_BODIES	HP_CEREBRAL_INCLUSION_BODIES		40	-0.713808	-1.32539	0.126806	0.738641	1	1494	tags=20%, list=12%, signal=23%				HP_RADIOULNAR_SYNOSTOSIS	HP_RADIOULNAR_SYNOSTOSIS		63	0.525263	1.11138	0.299401	0.94682	1	2125	tags=22%, list=16%, signal=26%
GOBP_RESPONSE_TO_INORGANIC_SUBSTANCE	GOBP_RESPONSE_TO_INORGANIC_SUBSTANCE		390	-0.607111	-1.34015	0.037323	0.738728	1	810	tags=11%, list=6%, signal=11%				HP_ABNORMALITY_OF_THE_MAXILLA	HP_ABNORMALITY_OF_THE_MAXILLA		111	0.502936	1.11136	0.2589	0.945755	1	1601	tags=21%, list=12%, signal=23%
GOBP_RESPONSE_TO_INTERLEUKIN_6	GOBP_RESPONSE_TO_INTERLEUKIN_6		26	-0.753818	-1.34102	0.129758	0.738857	1	278	tags=12%, list=2%, signal=12%				HP_DEFORMED_SELLA_TURCICA	HP_DEFORMED_SELLA_TURCICA		16	0.611608	1.11117	0.358852	0.945222	1	3016	tags=63%, list=23%, signal=81%
GOCC_PROTEASOME_COMPLEX	GOCC_PROTEASOME_COMPLEX		58	-0.697187	-1.32574	0.149444	0.73893	1	2838	tags=40%, list=22%, signal=51%				GOBP_POSITIVE_REGULATION_OF_RESPONSE_TO_CYTOKINE_STIMULUS	GOBP_POSITIVE_REGULATION_OF_RESPONSE_TO_CYTOKINE_STIMULUS		58	0.518702	1.1111	0.289256	0.944367	1	1935	tags=34%, list=15%, signal=40%
GOBP_POSITIVE_REGULATION_OF_CELL_ACTIVATION	GOBP_POSITIVE_REGULATION_OF_CELL_ACTIVATION		324	-0.608054	-1.32834	0.0614973	0.738952	1	926	tags=10%, list=7%, signal=11%				GOBP_POSITIVE_REGULATION_OF_VASCULATURE_DEVELOPMENT	GOBP_POSITIVE_REGULATION_OF_VASCULATURE_DEVELOPMENT		120	0.488966	1.11078	0.25656	0.944294	1	403	tags=9%, list=3%, signal=9%
GOBP_CELL_SUBSTRATE_ADHESION	GOBP_CELL_SUBSTRATE_ADHESION		272	-0.612698	-1.32874	0.0606452	0.739049	1	968	tags=10%, list=7%, signal=10%				HP_HEPATIC_CYSTS	HP_HEPATIC_CYSTS		22	0.591029	1.11022	0.34321	0.944954	1	2034	tags=32%, list=16%, signal=38%
HP_SPARSE_OR_ABSENT_EYELASHES	HP_SPARSE_OR_ABSENT_EYELASHES		64	-0.689438	-1.34051	0.12	0.739093	1	1598	tags=27%, list=12%, signal=30%				GOBP_CYTOSOLIC_TRANSPORT	GOBP_CYTOSOLIC_TRANSPORT		162	0.495743	1.11017	0.249158	0.943973	1	2581	tags=25%, list=20%, signal=30%
GOBP_MACROPHAGE_DIFFERENTIATION	GOBP_MACROPHAGE_DIFFERENTIATION		51	-0.698611	-1.32743	0.1488	0.739127	1	914	tags=16%, list=7%, signal=17%				HP_ABNORMAL_COLUMELLA_MORPHOLOGY	HP_ABNORMAL_COLUMELLA_MORPHOLOGY		71	0.495171	1.10994	0.288184	0.943634	1	1990	tags=23%, list=15%, signal=26%
HP_HEAD_TITUBATION	HP_HEAD_TITUBATION		16	-0.787576	-1.32801	0.151042	0.739414	1	264	tags=13%, list=2%, signal=13%				GOCC_SECONDARY_LYSOSOME	GOCC_SECONDARY_LYSOSOME		17	0.612863	1.10958	0.336384	0.943756	1	1098	tags=24%, list=8%, signal=26%
GOBP_CELLULAR_RESPONSE_TO_REACTIVE_OXYGEN_SPECIES	GOBP_CELLULAR_RESPONSE_TO_REACTIVE_OXYGEN_SPECIES		121	-0.654443	-1.32778	0.102158	0.739475	1	1797	tags=25%, list=14%, signal=29%				GOMF_NUCLEAR_RECEPTOR_ACTIVITY	GOMF_NUCLEAR_RECEPTOR_ACTIVITY		34	0.557797	1.10898	0.323907	0.944589	1	1262	tags=29%, list=10%, signal=32%
HP_GENERALIZED_HYPERPIGMENTATION	HP_GENERALIZED_HYPERPIGMENTATION		31	-0.731931	-1.32647	0.160066	0.739478	1	709	tags=10%, list=5%, signal=10%				GOBP_NEGATIVE_REGULATION_OF_TORC1_SIGNALING	GOBP_NEGATIVE_REGULATION_OF_TORC1_SIGNALING		24	0.578469	1.1087	0.312039	0.944352	1	2037	tags=33%, list=16%, signal=39%
GOBP_ENDOCHONDRAL_BONE_MORPHOGENESIS	GOBP_ENDOCHONDRAL_BONE_MORPHOGENESIS		40	-0.731105	-1.32756	0.128165	0.739501	1	387	tags=5%, list=3%, signal=5%				GOBP_POSITIVE_REGULATION_OF_VACUOLE_ORGANIZATION	GOBP_POSITIVE_REGULATION_OF_VACUOLE_ORGANIZATION		20	0.588934	1.10849	0.36	0.943909	1	2094	tags=45%, list=16%, signal=54%
GOBP_REGULATION_OF_MEMBRANE_PROTEIN_ECTODOMAIN_PROTEOLYSIS	GOBP_REGULATION_OF_MEMBRANE_PROTEIN_ECTODOMAIN_PROTEOLYSIS		20	-0.75479	-1.32841	0.144621	0.739529	1	787	tags=15%, list=6%, signal=16%				GOBP_MUSCLE_ORGAN_MORPHOGENESIS	GOBP_MUSCLE_ORGAN_MORPHOGENESIS		44	0.53767	1.1084	0.292191	0.943128	1	881	tags=16%, list=7%, signal=17%
GOBP_REGULATION_OF_LEUKOCYTE_CHEMOTAXIS	GOBP_REGULATION_OF_LEUKOCYTE_CHEMOTAXIS		90	-0.666913	-1.32577	0.108346	0.739663	1	540	tags=12%, list=4%, signal=13%				HP_RHABDOMYOLYSIS	HP_RHABDOMYOLYSIS		35	0.565909	1.10829	0.304469	0.942362	1	1665	tags=23%, list=13%, signal=26%
GOCC_ADHERENS_JUNCTION	GOCC_ADHERENS_JUNCTION		147	-0.628841	-1.32663	0.0843023	0.739754	1	411	tags=6%, list=3%, signal=6%				GOBP_ASPARTATE_FAMILY_AMINO_ACID_METABOLIC_PROCESS	GOBP_ASPARTATE_FAMILY_AMINO_ACID_METABOLIC_PROCESS		37	0.540694	1.10817	0.285366	0.94165	1	43	tags=3%, list=0%, signal=3%
GOBP_CELL_CELL_ADHESION_VIA_PLASMA_MEMBRANE_ADHESION_MOLECULES	GOBP_CELL_CELL_ADHESION_VIA_PLASMA_MEMBRANE_ADHESION_MOLECULES		139	-0.638908	-1.32612	0.108911	0.740017	1	411	tags=11%, list=3%, signal=11%				HP_BASAL_GANGLIA_CALCIFICATION	HP_BASAL_GANGLIA_CALCIFICATION		30	0.564071	1.108	0.32439	0.941094	1	969	tags=20%, list=7%, signal=22%
GOBP_POSITIVE_REGULATION_OF_VASCULAR_ASSOCIATED_SMOOTH_MUSCLE_CELL_PROLIFERATION	GOBP_POSITIVE_REGULATION_OF_VASCULAR_ASSOCIATED_SMOOTH_MUSCLE_CELL_PROLIFERATION		31	-0.730379	-1.32481	0.158559	0.740081	1	159	tags=13%, list=1%, signal=13%				HP_ABNORMAL_PHARYNX_MORPHOLOGY	HP_ABNORMAL_PHARYNX_MORPHOLOGY		168	0.467177	1.10798	0.229965	0.940082	1	933	tags=13%, list=7%, signal=14%
HP_POSTNATAL_GROWTH_RETARDATION	HP_POSTNATAL_GROWTH_RETARDATION		178	-0.628791	-1.32581	0.0983146	0.740393	1	741	tags=6%, list=6%, signal=6%				HP_MACROTIA	HP_MACROTIA		200	0.461297	1.10769	0.222642	0.939987	1	2172	tags=18%, list=17%, signal=21%
HP_SEVERELY_REDUCED_VISUAL_ACUITY	HP_SEVERELY_REDUCED_VISUAL_ACUITY		32	-0.723945	-1.32429	0.164602	0.741292	1	787	tags=13%, list=6%, signal=13%				HP_MYOCLONIC_SPASMS	HP_MYOCLONIC_SPASMS		19	0.613468	1.10716	0.341176	0.940657	1	2325	tags=47%, list=18%, signal=58%
GOBP_REGULATION_OF_MITOCHONDRIAL_GENE_EXPRESSION	GOBP_REGULATION_OF_MITOCHONDRIAL_GENE_EXPRESSION		30	-0.735378	-1.32349	0.149837	0.742677	1	2362	tags=40%, list=18%, signal=49%				HP_NASAL_SPEECH	HP_NASAL_SPEECH		69	0.508328	1.10697	0.275281	0.940177	1	2333	tags=26%, list=18%, signal=32%
GOBP_NUCLEOSIDE_MONOPHOSPHATE_CATABOLIC_PROCESS	GOBP_NUCLEOSIDE_MONOPHOSPHATE_CATABOLIC_PROCESS		15	-0.77497	-1.32369	0.155393	0.742768	1	1178	tags=33%, list=9%, signal=37%				GOBP_TORC1_SIGNALING	GOBP_TORC1_SIGNALING		58	0.534282	1.10616	0.30563	0.941726	1	2147	tags=34%, list=17%, signal=41%
GOBP_POSITIVE_REGULATION_OF_TRANSMEMBRANE_RECEPTOR_PROTEIN_SERINE_THREONINE_KINASE_SIGNALING_PATHWAY	GOBP_POSITIVE_REGULATION_OF_TRANSMEMBRANE_RECEPTOR_PROTEIN_SERINE_THREONINE_KINASE_SIGNALING_PATHWAY		81	-0.672334	-1.31761	0.134644	0.74382	1	968	tags=17%, list=7%, signal=19%				GOBP_INTRACELLULAR_LIPID_TRANSPORT	GOBP_INTRACELLULAR_LIPID_TRANSPORT		45	0.550082	1.10605	0.318878	0.941019	1	1607	tags=18%, list=12%, signal=20%
HP_APLASIA_HYPOPLASIA_OF_THE_CLAVICLES	HP_APLASIA_HYPOPLASIA_OF_THE_CLAVICLES		38	-0.706039	-1.31695	0.157718	0.743927	1	1478	tags=32%, list=11%, signal=36%				GOCC_INTEGRIN_COMPLEX	GOCC_INTEGRIN_COMPLEX		27	0.568962	1.10552	0.342105	0.941614	1	1222	tags=22%, list=9%, signal=24%
GOBP_MULTICELLULAR_ORGANISMAL_LEVEL_CHEMICAL_HOMEOSTASIS	GOBP_MULTICELLULAR_ORGANISMAL_LEVEL_CHEMICAL_HOMEOSTASIS		34	-0.727376	-1.31882	0.167219	0.744089	1	765	tags=21%, list=6%, signal=22%				GOBP_POSITIVE_REGULATION_OF_GTPASE_ACTIVITY	GOBP_POSITIVE_REGULATION_OF_GTPASE_ACTIVITY		205	0.465695	1.10541	0.236364	0.940926	1	977	tags=14%, list=8%, signal=15%
HP_ABNORMAL_CARDIAC_VENTRICULAR_FUNCTION	HP_ABNORMAL_CARDIAC_VENTRICULAR_FUNCTION		87	-0.669111	-1.31665	0.15478	0.74427	1	254	tags=6%, list=2%, signal=6%				HP_LONG_PHILTRUM	HP_LONG_PHILTRUM		325	0.442059	1.10527	0.237668	0.94027	1	2130	tags=18%, list=16%, signal=22%
GOBP_RNA_PHOSPHODIESTER_BOND_HYDROLYSIS	GOBP_RNA_PHOSPHODIESTER_BOND_HYDROLYSIS		143	-0.632004	-1.31767	0.118911	0.744402	1	800	tags=8%, list=6%, signal=8%				HP_CENTRAL_APNEA	HP_CENTRAL_APNEA		26	0.57381	1.10525	0.318841	0.939293	1	1593	tags=27%, list=12%, signal=31%
HP_AREFLEXIA_OF_LOWER_LIMBS	HP_AREFLEXIA_OF_LOWER_LIMBS		63	-0.689653	-1.31938	0.145086	0.744439	1	267	tags=5%, list=2%, signal=5%				GOCC_NEUROTRANSMITTER_RECEPTOR_COMPLEX	GOCC_NEUROTRANSMITTER_RECEPTOR_COMPLEX		18	0.607385	1.10486	0.331719	0.939385	1	1147	tags=39%, list=9%, signal=43%
HP_CENTRAL_SCOTOMA	HP_CENTRAL_SCOTOMA		27	-0.743815	-1.3185	0.159664	0.744502	1	54	tags=4%, list=0%, signal=4%				GOBP_PROTEIN_KINASE_A_SIGNALING	GOBP_PROTEIN_KINASE_A_SIGNALING		21	0.596054	1.10424	0.351942	0.940207	1	28	tags=5%, list=0%, signal=5%
HP_ACCELERATED_SKELETAL_MATURATION	HP_ACCELERATED_SKELETAL_MATURATION		53	-0.686548	-1.31723	0.147385	0.744513	1	318	tags=8%, list=2%, signal=8%				GOBP_POST_GOLGI_VESICLE_MEDIATED_TRANSPORT	GOBP_POST_GOLGI_VESICLE_MEDIATED_TRANSPORT		98	0.501067	1.10393	0.29595	0.940131	1	3121	tags=31%, list=24%, signal=40%
GOBP_POSITIVE_REGULATION_OF_PROTEIN_KINASE_B_SIGNALING	GOBP_POSITIVE_REGULATION_OF_PROTEIN_KINASE_B_SIGNALING		80	-0.674957	-1.3217	0.118361	0.744568	1	469	tags=10%, list=4%, signal=10%				GOBP_PLASMA_MEMBRANE_TUBULATION	GOBP_PLASMA_MEMBRANE_TUBULATION		19	0.605809	1.1038	0.34058	0.939483	1	1469	tags=11%, list=11%, signal=12%
GOBP_MODULATION_BY_HOST_OF_VIRAL_PROCESS	GOBP_MODULATION_BY_HOST_OF_VIRAL_PROCESS		38	-0.714135	-1.32147	0.149109	0.744608	1	27	tags=3%, list=0%, signal=3%				GOBP_PEPTIDYL_GLUTAMIC_ACID_MODIFICATION	GOBP_PEPTIDYL_GLUTAMIC_ACID_MODIFICATION		19	0.600828	1.10364	0.362981	0.938935	1	293	tags=11%, list=2%, signal=11%
GOBP_LONG_TERM_MEMORY	GOBP_LONG_TERM_MEMORY		24	-0.741052	-1.31697	0.168614	0.744685	1	615	tags=8%, list=5%, signal=9%				HP_GLOSSOPTOSIS	HP_GLOSSOPTOSIS		20	0.595119	1.1036	0.338028	0.937989	1	1512	tags=20%, list=12%, signal=23%
GOBP_REGULATION_OF_SYSTEM_PROCESS	GOBP_REGULATION_OF_SYSTEM_PROCESS		349	-0.600599	-1.31822	0.0626632	0.744797	1	876	tags=12%, list=7%, signal=13%				HP_BRITTLE_HAIR	HP_BRITTLE_HAIR		40	0.538762	1.10278	0.311346	0.939541	1	1609	tags=15%, list=12%, signal=17%
GOMF_RIBONUCLEOPROTEIN_COMPLEX_BINDING	GOMF_RIBONUCLEOPROTEIN_COMPLEX_BINDING		153	-0.628917	-1.32121	0.0893617	0.744858	1	1816	tags=15%, list=14%, signal=17%				GOBP_REGULATION_OF_HEMATOPOIETIC_STEM_CELL_DIFFERENTIATION	GOBP_REGULATION_OF_HEMATOPOIETIC_STEM_CELL_DIFFERENTIATION		16	0.594107	1.10244	0.340183	0.939536	1	3795	tags=38%, list=29%, signal=53%
HP_SPINAL_RIGIDITY	HP_SPINAL_RIGIDITY		36	-0.730491	-1.31882	0.136895	0.7449	1	883	tags=14%, list=7%, signal=15%				HP_HEPATITIS	HP_HEPATITIS		78	0.506452	1.10213	0.293447	0.939461	1	848	tags=13%, list=7%, signal=14%
GOBP_CYTOPLASMIC_SEQUESTERING_OF_PROTEIN	GOBP_CYTOPLASMIC_SEQUESTERING_OF_PROTEIN		21	-0.776793	-1.31771	0.162257	0.745109	1	72	tags=5%, list=1%, signal=5%				HP_ABNORMAL_HEART_RATE_VARIABILITY	HP_ABNORMAL_HEART_RATE_VARIABILITY		16	0.605253	1.1021	0.346939	0.938484	1	1593	tags=25%, list=12%, signal=28%
GOMF_MHC_CLASS_I_PROTEIN_BINDING	GOMF_MHC_CLASS_I_PROTEIN_BINDING		15	-0.795439	-1.3194	0.146953	0.745173	1	472	tags=27%, list=4%, signal=28%				HP_PROMINENT_OCCIPUT	HP_PROMINENT_OCCIPUT		46	0.533065	1.10067	0.302267	0.942072	1	2196	tags=22%, list=17%, signal=26%
GOBP_CELLULAR_CARBOHYDRATE_METABOLIC_PROCESS	GOBP_CELLULAR_CARBOHYDRATE_METABOLIC_PROCESS		230	-0.622762	-1.32171	0.0842246	0.745368	1	462	tags=3%, list=4%, signal=4%				GOBP_PHOSPHOLIPID_DEPHOSPHORYLATION	GOBP_PHOSPHOLIPID_DEPHOSPHORYLATION		33	0.542823	1.10021	0.316049	0.942475	1	1774	tags=15%, list=14%, signal=18%
GOBP_CELLULAR_RESPONSE_TO_EXTERNAL_STIMULUS	GOBP_CELLULAR_RESPONSE_TO_EXTERNAL_STIMULUS		257	-0.605772	-1.31885	0.0771277	0.745641	1	778	tags=8%, list=6%, signal=9%				GOBP_ORGANELLE_TRANSPORT_ALONG_MICROTUBULE	GOBP_ORGANELLE_TRANSPORT_ALONG_MICROTUBULE		80	0.499577	1.09996	0.287234	0.942189	1	1801	tags=16%, list=14%, signal=19%
HP_HYPOKINESIA	HP_HYPOKINESIA		41	-0.69653	-1.32183	0.168487	0.745743	1	689	tags=12%, list=5%, signal=13%				GOBP_REGULATION_OF_MYELINATION	GOBP_REGULATION_OF_MYELINATION		38	0.545959	1.09969	0.30303	0.941978	1	608	tags=11%, list=5%, signal=11%
HP_PERIODONTITIS	HP_PERIODONTITIS		33	-0.729589	-1.32031	0.16184	0.745798	1	1337	tags=21%, list=10%, signal=24%				HP_DEPRESSED_NASAL_RIDGE	HP_DEPRESSED_NASAL_RIDGE		86	0.496641	1.09831	0.269113	0.945241	1	289	tags=6%, list=2%, signal=6%
GOCC_SIDE_OF_MEMBRANE	GOCC_SIDE_OF_MEMBRANE		411	-0.59069	-1.32007	0.0471464	0.745877	1	822	tags=11%, list=6%, signal=12%				GOBP_COLLAGEN_BIOSYNTHETIC_PROCESS	GOBP_COLLAGEN_BIOSYNTHETIC_PROCESS		30	0.544843	1.0983	0.295612	0.944212	1	1064	tags=27%, list=8%, signal=29%
GOBP_POSITIVE_REGULATION_OF_TRANSCRIPTION_FROM_RNA_POLYMERASE_II_PROMOTER_INVOLVED_IN_CELLULAR_RESPONSE_TO_CHEMICAL_STIMULUS	GOBP_POSITIVE_REGULATION_OF_TRANSCRIPTION_FROM_RNA_POLYMERASE_II_PROMOTER_INVOLVED_IN_CELLULAR_RESPONSE_TO_CHEMICAL_STIMULUS		16	-0.771733	-1.31772	0.15952	0.745919	1	84	tags=6%, list=1%, signal=6%				GOBP_NEGATIVE_REGULATION_OF_STEM_CELL_PROLIFERATION	GOBP_NEGATIVE_REGULATION_OF_STEM_CELL_PROLIFERATION		15	0.606371	1.09802	0.361305	0.944013	1	2117	tags=33%, list=16%, signal=40%
HP_NARROW_NASAL_RIDGE	HP_NARROW_NASAL_RIDGE		16	-0.799036	-1.31942	0.174229	0.745951	1	694	tags=13%, list=5%, signal=13%				GOBP_EPITHELIAL_STRUCTURE_MAINTENANCE	GOBP_EPITHELIAL_STRUCTURE_MAINTENANCE		19	0.598905	1.09787	0.350348	0.943461	1	274	tags=11%, list=2%, signal=11%
GOBP_REGULATION_OF_NEUROBLAST_PROLIFERATION	GOBP_REGULATION_OF_NEUROBLAST_PROLIFERATION		27	-0.739227	-1.32045	0.162069	0.74612	1	1095	tags=15%, list=8%, signal=16%				GOBP_REGULATION_OF_NEURON_PROJECTION_DEVELOPMENT	GOBP_REGULATION_OF_NEURON_PROJECTION_DEVELOPMENT		325	0.43471	1.09754	0.25431	0.943433	1	723	tags=11%, list=6%, signal=12%
GOMF_RIBONUCLEASE_ACTIVITY	GOMF_RIBONUCLEASE_ACTIVITY		115	-0.650243	-1.32194	0.122682	0.74617	1	764	tags=8%, list=6%, signal=8%				HP_MYELOPROLIFERATIVE_DISORDER	HP_MYELOPROLIFERATIVE_DISORDER		15	0.609011	1.09722	0.36165	0.943408	1	2504	tags=60%, list=19%, signal=74%
GOBP_GLUTAMINE_FAMILY_AMINO_ACID_CATABOLIC_PROCESS	GOBP_GLUTAMINE_FAMILY_AMINO_ACID_CATABOLIC_PROCESS		17	-0.775964	-1.3221	0.157706	0.746476	1	794	tags=24%, list=6%, signal=25%				GOCC_CILIARY_MEMBRANE	GOCC_CILIARY_MEMBRANE		50	0.519728	1.09661	0.306233	0.94426	1	4	tags=2%, list=0%, signal=2%
GOBP_EPITHELIAL_CELL_PROLIFERATION	GOBP_EPITHELIAL_CELL_PROLIFERATION		306	-0.603947	-1.32229	0.0628272	0.746567	1	1251	tags=15%, list=10%, signal=16%				HP_DISPROPORTIONATE_TALL_STATURE	HP_DISPROPORTIONATE_TALL_STATURE		34	0.543038	1.09653	0.344221	0.943448	1	386	tags=12%, list=3%, signal=12%
GOCC_ORGANELLE_ENVELOPE_LUMEN	GOCC_ORGANELLE_ENVELOPE_LUMEN		89	-0.667583	-1.31947	0.129927	0.746597	1	2052	tags=31%, list=16%, signal=37%				GOBP_CELLULAR_COMPONENT_ASSEMBLY_INVOLVED_IN_MORPHOGENESIS	GOBP_CELLULAR_COMPONENT_ASSEMBLY_INVOLVED_IN_MORPHOGENESIS		77	0.522615	1.09585	0.315217	0.944607	1	1222	tags=13%, list=9%, signal=14%
GOBP_CELLULAR_RESPONSE_TO_CORTICOSTEROID_STIMULUS	GOBP_CELLULAR_RESPONSE_TO_CORTICOSTEROID_STIMULUS		44	-0.717044	-1.32049	0.150502	0.746814	1	1132	tags=14%, list=9%, signal=15%				GOCC_DENDRITE_CYTOPLASM	GOCC_DENDRITE_CYTOPLASM		24	0.562345	1.09569	0.325416	0.944111	1	2019	tags=21%, list=16%, signal=25%
GOBP_RESPONSE_TO_ETHANOL	GOBP_RESPONSE_TO_ETHANOL		79	-0.663293	-1.31959	0.13928	0.746987	1	1426	tags=25%, list=11%, signal=28%				GOBP_AUTOPHAGY_OF_NUCLEUS	GOBP_AUTOPHAGY_OF_NUCLEUS		19	0.60159	1.09544	0.364286	0.943802	1	566	tags=16%, list=4%, signal=16%
GOMF_CERAMIDE_BINDING	GOMF_CERAMIDE_BINDING		15	-0.780439	-1.31497	0.157801	0.747512	1	547	tags=20%, list=4%, signal=21%				GOBP_NEGATIVE_REGULATION_OF_FATTY_ACID_METABOLIC_PROCESS	GOBP_NEGATIVE_REGULATION_OF_FATTY_ACID_METABOLIC_PROCESS		23	0.560631	1.09489	0.319809	0.944504	1	1949	tags=35%, list=15%, signal=41%
HP_APLASIA_INVOLVING_BONES_OF_THE_EXTREMITIES	HP_APLASIA_INVOLVING_BONES_OF_THE_EXTREMITIES		17	-0.766983	-1.31526	0.193841	0.748046	1	93	tags=6%, list=1%, signal=6%				GOBP_REGULATION_OF_PROTEIN_LOCALIZATION_TO_SYNAPSE	GOBP_REGULATION_OF_PROTEIN_LOCALIZATION_TO_SYNAPSE		17	0.603718	1.09471	0.344902	0.944079	1	2282	tags=35%, list=18%, signal=43%
HP_ABNORMALITY_OF_PERIPHERAL_NERVES	HP_ABNORMALITY_OF_PERIPHERAL_NERVES		121	-0.661056	-1.31502	0.110283	0.748148	1	267	tags=4%, list=2%, signal=4%				GOBP_PROTEIN_MONOUBIQUITINATION	GOBP_PROTEIN_MONOUBIQUITINATION		82	0.491068	1.09389	0.293948	0.945616	1	571	tags=5%, list=4%, signal=5%
GOBP_RESPONSE_TO_LEAD_ION	GOBP_RESPONSE_TO_LEAD_ION		17	-0.77054	-1.31529	0.172477	0.748722	1	1006	tags=24%, list=8%, signal=25%				GOBP_CALCIUM_ION_TRANSMEMBRANE_TRANSPORT	GOBP_CALCIUM_ION_TRANSMEMBRANE_TRANSPORT		223	0.460164	1.09362	0.268707	0.945385	1	1182	tags=13%, list=9%, signal=15%
GOBP_PROTEIN_LOCALIZATION_TO_CONDENSED_CHROMOSOME	GOBP_PROTEIN_LOCALIZATION_TO_CONDENSED_CHROMOSOME		18	-0.760312	-1.31239	0.169039	0.752523	1	2376	tags=56%, list=18%, signal=68%				HP_PARAGANGLIOMA	HP_PARAGANGLIOMA		19	0.581385	1.09338	0.341981	0.945158	1	529	tags=11%, list=4%, signal=11%
GOBP_NEGATIVE_REGULATION_OF_PROTEIN_LOCALIZATION_TO_CELL_PERIPHERY	GOBP_NEGATIVE_REGULATION_OF_PROTEIN_LOCALIZATION_TO_CELL_PERIPHERY		21	-0.750408	-1.30544	0.195286	0.752636	1	968	tags=14%, list=7%, signal=15%				HP_MULTIFOCAL_SEIZURES	HP_MULTIFOCAL_SEIZURES		15	0.607818	1.09335	0.364407	0.944203	1	1503	tags=13%, list=12%, signal=15%
GOBP_ALDITOL_METABOLIC_PROCESS	GOBP_ALDITOL_METABOLIC_PROCESS		17	-0.773944	-1.31276	0.170599	0.752678	1	1621	tags=35%, list=12%, signal=40%				HP_GINGIVAL_BLEEDING	HP_GINGIVAL_BLEEDING		48	0.525845	1.0931	0.332454	0.943961	1	2277	tags=25%, list=18%, signal=30%
GOBP_NEGATIVE_REGULATION_OF_ENDOPEPTIDASE_ACTIVITY	GOBP_NEGATIVE_REGULATION_OF_ENDOPEPTIDASE_ACTIVITY		93	-0.664075	-1.31252	0.137982	0.75282	1	224	tags=10%, list=2%, signal=10%				GOMF_ORGANOPHOSPHATE_ESTER_TRANSMEMBRANE_TRANSPORTER_ACTIVITY	GOMF_ORGANOPHOSPHATE_ESTER_TRANSMEMBRANE_TRANSPORTER_ACTIVITY		29	0.555338	1.0923	0.334146	0.945368	1	3252	tags=38%, list=25%, signal=51%
GOBP_VASCULAR_ASSOCIATED_SMOOTH_MUSCLE_CELL_PROLIFERATION	GOBP_VASCULAR_ASSOCIATED_SMOOTH_MUSCLE_CELL_PROLIFERATION		56	-0.698893	-1.3055	0.16042	0.753174	1	345	tags=11%, list=3%, signal=11%				GOBP_POSITIVE_REGULATION_OF_ANTIGEN_RECEPTOR_MEDIATED_SIGNALING_PATHWAY	GOBP_POSITIVE_REGULATION_OF_ANTIGEN_RECEPTOR_MEDIATED_SIGNALING_PATHWAY		26	0.560377	1.09225	0.336683	0.944494	1	2343	tags=35%, list=18%, signal=42%
GOBP_MYELOID_CELL_APOPTOTIC_PROCESS	GOBP_MYELOID_CELL_APOPTOTIC_PROCESS		30	-0.725868	-1.31278	0.153344	0.753423	1	476	tags=7%, list=4%, signal=7%				GOBP_REGULATION_OF_LYMPHOCYTE_CHEMOTAXIS	GOBP_REGULATION_OF_LYMPHOCYTE_CHEMOTAXIS		17	0.600269	1.09157	0.377129	0.945559	1	1506	tags=35%, list=12%, signal=40%
GOBP_EPITHELIAL_TUBE_BRANCHING_INVOLVED_IN_LUNG_MORPHOGENESIS	GOBP_EPITHELIAL_TUBE_BRANCHING_INVOLVED_IN_LUNG_MORPHOGENESIS		17	-0.745786	-1.30563	0.179298	0.753462	1	375	tags=12%, list=3%, signal=12%				HP_MUSCLE_SPASM	HP_MUSCLE_SPASM		144	0.481664	1.09134	0.305648	0.945221	1	497	tags=5%, list=4%, signal=5%
HP_MUSCLE_ABNORMALITY_RELATED_TO_MITOCHONDRIAL_DYSFUNCTION	HP_MUSCLE_ABNORMALITY_RELATED_TO_MITOCHONDRIAL_DYSFUNCTION		66	-0.674561	-1.30472	0.154799	0.753838	1	2696	tags=44%, list=21%, signal=55%				HP_ABNORMAL_ANTERIOR_HORN_CELL_MORPHOLOGY	HP_ABNORMAL_ANTERIOR_HORN_CELL_MORPHOLOGY		20	0.591568	1.09126	0.347826	0.944418	1	135	tags=5%, list=1%, signal=5%
GOBP_POSITIVE_REGULATION_OF_CELL_DEATH	GOBP_POSITIVE_REGULATION_OF_CELL_DEATH		462	-0.587012	-1.30843	0.0477941	0.753876	1	922	tags=8%, list=7%, signal=9%				HP_SPRENGEL_ANOMALY	HP_SPRENGEL_ANOMALY		44	0.531457	1.09125	0.32419	0.943429	1	249	tags=5%, list=2%, signal=5%
HP_DECREASED_ACTIVITY_OF_MITOCHONDRIAL_COMPLEX_I	HP_DECREASED_ACTIVITY_OF_MITOCHONDRIAL_COMPLEX_I		72	-0.679858	-1.31179	0.129376	0.753901	1	2696	tags=46%, list=21%, signal=58%				HP_ABNORMAL_PATELLA_MORPHOLOGY	HP_ABNORMAL_PATELLA_MORPHOLOGY		79	0.499741	1.09089	0.298246	0.943559	1	628	tags=6%, list=5%, signal=7%
GOBP_REGULATION_OF_MICROGLIAL_CELL_ACTIVATION	GOBP_REGULATION_OF_MICROGLIAL_CELL_ACTIVATION		16	-0.777557	-1.31308	0.187175	0.753938	1	205	tags=13%, list=2%, signal=13%				HP_FOCAL_MOTOR_SEIZURE	HP_FOCAL_MOTOR_SEIZURE		62	0.518728	1.09001	0.312684	0.945315	1	1258	tags=19%, list=10%, signal=21%
HP_ABNORMALITY_OF_ACID_BASE_HOMEOSTASIS	HP_ABNORMALITY_OF_ACID_BASE_HOMEOSTASIS		348	-0.596914	-1.31285	0.048906	0.754016	1	1652	tags=17%, list=13%, signal=19%				GOBP_BLOOD_VESSEL_MORPHOGENESIS	GOBP_BLOOD_VESSEL_MORPHOGENESIS		445	0.440383	1.0897	0.263158	0.94523	1	482	tags=7%, list=4%, signal=7%
HP_ABNORMAL_CIRCULATING_PROTEIN_CONCENTRATION	HP_ABNORMAL_CIRCULATING_PROTEIN_CONCENTRATION		496	-0.580633	-1.30569	0.0374065	0.754061	1	1028	tags=9%, list=8%, signal=10%				HP_CHOREA	HP_CHOREA		169	0.469863	1.08968	0.238095	0.944284	1	1458	tags=16%, list=11%, signal=18%
GOBP_NEGATIVE_REGULATION_OF_LIPID_TRANSPORT	GOBP_NEGATIVE_REGULATION_OF_LIPID_TRANSPORT		21	-0.766882	-1.309	0.180036	0.754132	1	13	tags=5%, list=0%, signal=5%				GOBP_SPERMATID_NUCLEUS_DIFFERENTIATION	GOBP_SPERMATID_NUCLEUS_DIFFERENTIATION		18	0.584685	1.08955	0.372414	0.943644	1	311	tags=6%, list=2%, signal=6%
HP_LIMITED_ELBOW_MOVEMENT	HP_LIMITED_ELBOW_MOVEMENT		114	-0.639664	-1.30484	0.117143	0.754162	1	195	tags=3%, list=2%, signal=3%				GOBP_ANTEROGRADE_AXONAL_TRANSPORT	GOBP_ANTEROGRADE_AXONAL_TRANSPORT		41	0.533302	1.08912	0.315789	0.943972	1	727	tags=10%, list=6%, signal=10%
HP_DECREASED_ACTIVITY_OF_MITOCHONDRIAL_COMPLEX_III	HP_DECREASED_ACTIVITY_OF_MITOCHONDRIAL_COMPLEX_III		29	-0.726013	-1.30813	0.171953	0.754241	1	2659	tags=48%, list=20%, signal=61%				HP_PERIVENTRICULAR_LEUKOMALACIA	HP_PERIVENTRICULAR_LEUKOMALACIA		42	0.544746	1.08846	0.352941	0.944933	1	1223	tags=12%, list=9%, signal=13%
HP_CUTIS_LAXA	HP_CUTIS_LAXA		111	-0.646316	-1.30853	0.137283	0.754319	1	984	tags=8%, list=8%, signal=9%				HP_PULMONARY_ARTERY_ATRESIA	HP_PULMONARY_ARTERY_ATRESIA		21	0.579438	1.0881	0.36211	0.945036	1	2592	tags=52%, list=20%, signal=65%
GOBP_MUSCLE_SYSTEM_PROCESS	GOBP_MUSCLE_SYSTEM_PROCESS		270	-0.599687	-1.30577	0.071708	0.754495	1	824	tags=10%, list=6%, signal=10%				GOMF_CARBOHYDRATE_DERIVATIVE_TRANSMEMBRANE_TRANSPORTER_ACTIVITY	GOMF_CARBOHYDRATE_DERIVATIVE_TRANSMEMBRANE_TRANSPORTER_ACTIVITY		43	0.518771	1.08771	0.334254	0.945244	1	2469	tags=28%, list=19%, signal=34%
GOBP_PROTEIN_LOCALIZATION_TO_PLASMA_MEMBRANE	GOBP_PROTEIN_LOCALIZATION_TO_PLASMA_MEMBRANE		246	-0.609788	-1.30868	0.0990753	0.754525	1	457	tags=3%, list=4%, signal=3%				GOCC_GABA_ERGIC_SYNAPSE	GOCC_GABA_ERGIC_SYNAPSE		32	0.54418	1.08749	0.363636	0.944883	1	1342	tags=19%, list=10%, signal=21%
GOBP_LONG_CHAIN_FATTY_ACYL_COA_METABOLIC_PROCESS	GOBP_LONG_CHAIN_FATTY_ACYL_COA_METABOLIC_PROCESS		21	-0.751167	-1.30413	0.174957	0.754594	1	733	tags=14%, list=6%, signal=15%				GOCC_PRESPLICEOSOME	GOCC_PRESPLICEOSOME		15	0.61545	1.0873	0.379775	0.944501	1	1103	tags=27%, list=9%, signal=29%
GOMF_POTASSIUM_CHANNEL_REGULATOR_ACTIVITY	GOMF_POTASSIUM_CHANNEL_REGULATOR_ACTIVITY		28	-0.738274	-1.30736	0.159247	0.754686	1	53	tags=7%, list=0%, signal=7%				GOBP_HEART_TRABECULA_MORPHOGENESIS	GOBP_HEART_TRABECULA_MORPHOGENESIS		22	0.570404	1.08687	0.347291	0.944844	1	253	tags=9%, list=2%, signal=9%
HP_ABNORMAL_MACROSCOPIC_URINE_APPEARANCE	HP_ABNORMAL_MACROSCOPIC_URINE_APPEARANCE		43	-0.70575	-1.30428	0.162295	0.75476	1	2302	tags=40%, list=18%, signal=48%				GOCC_PLASMA_MEMBRANE_PROTEIN_COMPLEX	GOCC_PLASMA_MEMBRANE_PROTEIN_COMPLEX		345	0.441426	1.08681	0.251121	0.944021	1	877	tags=13%, list=7%, signal=14%
HP_PHARYNGITIS	HP_PHARYNGITIS		15	-0.775998	-1.30774	0.1489	0.754879	1	823	tags=33%, list=6%, signal=36%				HP_HYPERHIDROSIS	HP_HYPERHIDROSIS		106	0.477621	1.08626	0.308642	0.944705	1	805	tags=14%, list=6%, signal=15%
GOBP_PROTEIN_LOCALIZATION_TO_CELL_PERIPHERY	GOBP_PROTEIN_LOCALIZATION_TO_CELL_PERIPHERY		280	-0.597212	-1.30587	0.0833333	0.75492	1	876	tags=6%, list=7%, signal=6%				GOBP_TYPE_II_INTERFERON_MEDIATED_SIGNALING_PATHWAY	GOBP_TYPE_II_INTERFERON_MEDIATED_SIGNALING_PATHWAY		23	0.576988	1.08567	0.354762	0.945545	1	1978	tags=39%, list=15%, signal=46%
GOBP_NEGATIVE_REGULATION_OF_CHROMOSOME_ORGANIZATION	GOBP_NEGATIVE_REGULATION_OF_CHROMOSOME_ORGANIZATION		90	-0.656403	-1.309	0.15156	0.754945	1	3102	tags=44%, list=24%, signal=58%				GOMF_PHOSPHATASE_INHIBITOR_ACTIVITY	GOMF_PHOSPHATASE_INHIBITOR_ACTIVITY		32	0.534143	1.08525	0.333333	0.945859	1	534	tags=9%, list=4%, signal=10%
GOCC_SECRETORY_GRANULE_MEMBRANE	GOCC_SECRETORY_GRANULE_MEMBRANE		251	-0.599494	-1.30748	0.0991957	0.75505	1	436	tags=9%, list=3%, signal=9%				GOBP_DOPAMINE_RECEPTOR_SIGNALING_PATHWAY	GOBP_DOPAMINE_RECEPTOR_SIGNALING_PATHWAY		29	0.552122	1.08498	0.328321	0.945679	1	944	tags=21%, list=7%, signal=22%
GOBP_RESPONSE_TO_INTERLEUKIN_1	GOBP_RESPONSE_TO_INTERLEUKIN_1		91	-0.659369	-1.30597	0.141768	0.755326	1	621	tags=11%, list=5%, signal=11%				GOBP_VACUOLAR_LOCALIZATION	GOBP_VACUOLAR_LOCALIZATION		80	0.494682	1.08474	0.289326	0.945424	1	1060	tags=16%, list=8%, signal=18%
GOBP_COLLAGEN_METABOLIC_PROCESS	GOBP_COLLAGEN_METABOLIC_PROCESS		70	-0.653688	-1.30698	0.143084	0.755364	1	406	tags=9%, list=3%, signal=9%				GOCC_PHOTORECEPTOR_INNER_SEGMENT	GOCC_PHOTORECEPTOR_INNER_SEGMENT		43	0.5266	1.08454	0.307479	0.944997	1	729	tags=12%, list=6%, signal=12%
GOBP_REGULATION_OF_ANTIGEN_PROCESSING_AND_PRESENTATION	GOBP_REGULATION_OF_ANTIGEN_PROCESSING_AND_PRESENTATION		16	-0.776838	-1.30652	0.174632	0.755617	1	396	tags=13%, list=3%, signal=13%				GOBP_RNA_POLYADENYLATION	GOBP_RNA_POLYADENYLATION		39	0.526356	1.08334	0.327791	0.947688	1	1772	tags=10%, list=14%, signal=12%
GOBP_POSITIVE_REGULATION_OF_ENDOTHELIAL_CELL_MIGRATION	GOBP_POSITIVE_REGULATION_OF_ENDOTHELIAL_CELL_MIGRATION		89	-0.65055	-1.30904	0.136508	0.755621	1	520	tags=10%, list=4%, signal=10%				GOBP_ADENYLATE_CYCLASE_MODULATING_G_PROTEIN_COUPLED_RECEPTOR_SIGNALING_PATHWAY	GOBP_ADENYLATE_CYCLASE_MODULATING_G_PROTEIN_COUPLED_RECEPTOR_SIGNALING_PATHWAY		117	0.468244	1.08277	0.269122	0.94847	1	1322	tags=25%, list=10%, signal=27%
GOBP_RNA_PHOSPHODIESTER_BOND_HYDROLYSIS_ENDONUCLEOLYTIC	GOBP_RNA_PHOSPHODIESTER_BOND_HYDROLYSIS_ENDONUCLEOLYTIC		75	-0.671155	-1.30921	0.141337	0.755767	1	764	tags=9%, list=6%, signal=10%				GOMF_PURINE_RIBONUCLEOTIDE_TRANSMEMBRANE_TRANSPORTER_ACTIVITY	GOMF_PURINE_RIBONUCLEOTIDE_TRANSMEMBRANE_TRANSPORTER_ACTIVITY		16	0.588246	1.08239	0.384248	0.948608	1	2760	tags=31%, list=21%, signal=40%
GOMF_SINGLE_STRANDED_DNA_HELICASE_ACTIVITY	GOMF_SINGLE_STRANDED_DNA_HELICASE_ACTIVITY		23	-0.755119	-1.30936	0.178631	0.755968	1	2693	tags=70%, list=21%, signal=88%				GOMF_MITOGEN_ACTIVATED_PROTEIN_KINASE_BINDING	GOMF_MITOGEN_ACTIVATED_PROTEIN_KINASE_BINDING		26	0.566465	1.08216	0.353808	0.948303	1	2906	tags=46%, list=22%, signal=59%
GOBP_POSITIVE_REGULATION_OF_T_CELL_CYTOKINE_PRODUCTION	GOBP_POSITIVE_REGULATION_OF_T_CELL_CYTOKINE_PRODUCTION		25	-0.726928	-1.30357	0.174074	0.755978	1	403	tags=16%, list=3%, signal=16%				GOBP_SALIVARY_GLAND_DEVELOPMENT	GOBP_SALIVARY_GLAND_DEVELOPMENT		24	0.567209	1.08097	0.389401	0.950949	1	1951	tags=25%, list=15%, signal=29%
HP_ABNORMAL_CIRCULATING_AMINO_ACID_CONCENTRATION	HP_ABNORMAL_CIRCULATING_AMINO_ACID_CONCENTRATION		128	-0.628796	-1.30598	0.113537	0.756094	1	2094	tags=28%, list=16%, signal=33%				GOBP_REGULATION_OF_DENDRITE_DEVELOPMENT	GOBP_REGULATION_OF_DENDRITE_DEVELOPMENT		79	0.486295	1.08091	0.332468	0.950161	1	1657	tags=18%, list=13%, signal=20%
GOBP_RESPONSE_TO_DEXAMETHASONE	GOBP_RESPONSE_TO_DEXAMETHASONE		30	-0.73718	-1.31102	0.16145	0.756122	1	536	tags=10%, list=4%, signal=10%				HP_HYPERMETROPIA	HP_HYPERMETROPIA		199	0.466359	1.08086	0.283688	0.949294	1	2172	tags=25%, list=17%, signal=30%
HP_ABNORMAL_LEFT_VENTRICULAR_END_DIASTOLIC_VOLUME	HP_ABNORMAL_LEFT_VENTRICULAR_END_DIASTOLIC_VOLUME		17	-0.757081	-1.30616	0.17128	0.75622	1	201	tags=6%, list=2%, signal=6%				GOMF_SYNTAXIN_1_BINDING	GOMF_SYNTAXIN_1_BINDING		15	0.612361	1.08085	0.373786	0.948315	1	974	tags=20%, list=8%, signal=22%
GOBP_POSITIVE_REGULATION_OF_GLUCOSE_IMPORT	GOBP_POSITIVE_REGULATION_OF_GLUCOSE_IMPORT		27	-0.735115	-1.30995	0.170068	0.756267	1	1452	tags=26%, list=11%, signal=29%				HP_SUBCUTANEOUS_NODULE	HP_SUBCUTANEOUS_NODULE		74	0.492204	1.08033	0.299735	0.948885	1	417	tags=5%, list=3%, signal=6%
HP_LEWY_BODIES	HP_LEWY_BODIES		19	-0.762878	-1.31057	0.142349	0.756288	1	1449	tags=26%, list=11%, signal=30%				GOBP_VIRAL_GENOME_REPLICATION	GOBP_VIRAL_GENOME_REPLICATION		103	0.47391	1.07971	0.30031	0.949849	1	1163	tags=16%, list=9%, signal=17%
GOBP_LEUKOTRIENE_METABOLIC_PROCESS	GOBP_LEUKOTRIENE_METABOLIC_PROCESS		20	-0.751116	-1.30653	0.206642	0.756366	1	442	tags=15%, list=3%, signal=16%				GOBP_NEGATIVE_REGULATION_OF_TOLL_LIKE_RECEPTOR_SIGNALING_PATHWAY	GOBP_NEGATIVE_REGULATION_OF_TOLL_LIKE_RECEPTOR_SIGNALING_PATHWAY		19	0.587292	1.07971	0.358575	0.94885	1	944	tags=21%, list=7%, signal=23%
HP_ABNORMAL_ILIUM_MORPHOLOGY	HP_ABNORMAL_ILIUM_MORPHOLOGY		85	-0.666079	-1.31074	0.141007	0.756409	1	1035	tags=11%, list=8%, signal=11%				GOBP_SELECTIVE_AUTOPHAGY	GOBP_SELECTIVE_AUTOPHAGY		87	0.480961	1.07878	0.312684	0.950732	1	2275	tags=24%, list=18%, signal=29%
GOBP_REGULATION_OF_GROWTH	GOBP_REGULATION_OF_GROWTH		427	-0.586251	-1.30967	0.0545685	0.756469	1	633	tags=7%, list=5%, signal=8%				GOBP_CHAPERONE_COFACTOR_DEPENDENT_PROTEIN_REFOLDING	GOBP_CHAPERONE_COFACTOR_DEPENDENT_PROTEIN_REFOLDING		30	0.55474	1.07826	0.35443	0.951296	1	258	tags=7%, list=2%, signal=7%
GOBP_ANTIGEN_PROCESSING_AND_PRESENTATION_OF_PEPTIDE_OR_POLYSACCHARIDE_ANTIGEN_VIA_MHC_CLASS_II	GOBP_ANTIGEN_PROCESSING_AND_PRESENTATION_OF_PEPTIDE_OR_POLYSACCHARIDE_ANTIGEN_VIA_MHC_CLASS_II		27	-0.716991	-1.3101	0.164049	0.756532	1	508	tags=11%, list=4%, signal=12%				HP_BEAKING_OF_VERTEBRAL_BODIES	HP_BEAKING_OF_VERTEBRAL_BODIES		26	0.561754	1.07825	0.345538	0.950343	1	2354	tags=23%, list=18%, signal=28%
HP_ABNORMALITY_OF_BONE_MINERAL_DENSITY	HP_ABNORMALITY_OF_BONE_MINERAL_DENSITY		478	-0.581132	-1.30264	0.0620438	0.756544	1	665	tags=6%, list=5%, signal=6%				GOBP_NEGATIVE_REGULATION_OF_RESPONSE_TO_CYTOKINE_STIMULUS	GOBP_NEGATIVE_REGULATION_OF_RESPONSE_TO_CYTOKINE_STIMULUS		55	0.518188	1.07773	0.352185	0.95095	1	753	tags=20%, list=6%, signal=21%
HP_ABNORMAL_MORPHOLOGY_OF_ULNA	HP_ABNORMAL_MORPHOLOGY_OF_ULNA		127	-0.634164	-1.30938	0.119938	0.756717	1	49	tags=2%, list=0%, signal=2%				HP_DECREASED_CIRCULATING_GONADOTROPIN_CONCENTRATION	HP_DECREASED_CIRCULATING_GONADOTROPIN_CONCENTRATION		19	0.589262	1.07761	0.390698	0.950325	1	30	tags=5%, list=0%, signal=5%
GOMF_MODIFIED_AMINO_ACID_TRANSMEMBRANE_TRANSPORTER_ACTIVITY	GOMF_MODIFIED_AMINO_ACID_TRANSMEMBRANE_TRANSPORTER_ACTIVITY		26	-0.719809	-1.30238	0.190647	0.756752	1	859	tags=19%, list=7%, signal=21%				HP_DISTURBANCE_OF_FACIAL_EXPRESSION	HP_DISTURBANCE_OF_FACIAL_EXPRESSION		23	0.573463	1.0776	0.361751	0.949351	1	614	tags=13%, list=5%, signal=14%
GOBP_NEGATIVE_REGULATION_OF_NEURON_DIFFERENTIATION	GOBP_NEGATIVE_REGULATION_OF_NEURON_DIFFERENTIATION		40	-0.700665	-1.30269	0.139905	0.757131	1	352	tags=13%, list=3%, signal=13%				GOBP_RESPONSE_TO_VIRUS	GOBP_RESPONSE_TO_VIRUS		311	0.450918	1.07734	0.289916	0.949173	1	1420	tags=18%, list=11%, signal=19%
GOBP_THYROID_GLAND_DEVELOPMENT	GOBP_THYROID_GLAND_DEVELOPMENT		17	-0.776041	-1.30289	0.15669	0.757149	1	824	tags=18%, list=6%, signal=19%				GOBP_COPII_COATED_VESICLE_BUDDING	GOBP_COPII_COATED_VESICLE_BUDDING		40	0.530804	1.07692	0.360104	0.949443	1	1995	tags=20%, list=15%, signal=24%
HP_OPPORTUNISTIC_INFECTION	HP_OPPORTUNISTIC_INFECTION		34	-0.705573	-1.3101	0.184165	0.757337	1	824	tags=26%, list=6%, signal=28%				GOBP_STRIATED_MUSCLE_CELL_DEVELOPMENT	GOBP_STRIATED_MUSCLE_CELL_DEVELOPMENT		37	0.54309	1.07673	0.336683	0.949055	1	1141	tags=16%, list=9%, signal=18%
GOBP_POSITIVE_REGULATION_OF_NEURAL_PRECURSOR_CELL_PROLIFERATION	GOBP_POSITIVE_REGULATION_OF_NEURAL_PRECURSOR_CELL_PROLIFERATION		31	-0.71328	-1.30202	0.175123	0.757382	1	1314	tags=23%, list=10%, signal=25%				GOBP_CELL_FATE_COMMITMENT	GOBP_CELL_FATE_COMMITMENT		140	0.460858	1.07639	0.292096	0.949127	1	881	tags=10%, list=7%, signal=11%
HP_APLASIA_HYPOPLASIA_OF_THE_PATELLA	HP_APLASIA_HYPOPLASIA_OF_THE_PATELLA		20	-0.761166	-1.30155	0.158363	0.757618	1	1326	tags=35%, list=10%, signal=39%				GOBP_CELL_COMMUNICATION_BY_ELECTRICAL_COUPLING_INVOLVED_IN_CARDIAC_CONDUCTION	GOBP_CELL_COMMUNICATION_BY_ELECTRICAL_COUPLING_INVOLVED_IN_CARDIAC_CONDUCTION		16	0.575927	1.07633	0.368778	0.948312	1	707	tags=13%, list=5%, signal=13%
GOMF_TRANSFORMING_GROWTH_FACTOR_BETA_RECEPTOR_BINDING	GOMF_TRANSFORMING_GROWTH_FACTOR_BETA_RECEPTOR_BINDING		19	-0.738134	-1.30004	0.196213	0.75785	1	263	tags=11%, list=2%, signal=11%				GOMF_NUCLEOBASE_CONTAINING_COMPOUND_TRANSMEMBRANE_TRANSPORTER_ACTIVITY	GOMF_NUCLEOBASE_CONTAINING_COMPOUND_TRANSMEMBRANE_TRANSPORTER_ACTIVITY		42	0.50665	1.07523	0.352617	0.950791	1	2276	tags=26%, list=18%, signal=32%
GOBP_RESPONSE_TO_PEPTIDE	GOBP_RESPONSE_TO_PEPTIDE		375	-0.583921	-1.30291	0.0726817	0.757861	1	477	tags=6%, list=4%, signal=6%				GOBP_ENDOLYSOSOMAL_TOLL_LIKE_RECEPTOR_SIGNALING_PATHWAY	GOBP_ENDOLYSOSOMAL_TOLL_LIKE_RECEPTOR_SIGNALING_PATHWAY		33	0.545904	1.07468	0.349367	0.951501	1	2334	tags=30%, list=18%, signal=37%
GOBP_BRANCHED_CHAIN_AMINO_ACID_CATABOLIC_PROCESS	GOBP_BRANCHED_CHAIN_AMINO_ACID_CATABOLIC_PROCESS		21	-0.745426	-1.30019	0.178201	0.758056	1	111	tags=5%, list=1%, signal=5%				GOBP_RETICULOPHAGY	GOBP_RETICULOPHAGY		18	0.576674	1.07467	0.380615	0.950563	1	566	tags=17%, list=4%, signal=17%
GOBP_NEGATIVE_REGULATION_OF_MUSCLE_CONTRACTION	GOBP_NEGATIVE_REGULATION_OF_MUSCLE_CONTRACTION		18	-0.749145	-1.30081	0.183099	0.75816	1	1803	tags=39%, list=14%, signal=45%				HP_SKIN_NODULE	HP_SKIN_NODULE		93	0.492439	1.07454	0.319277	0.949947	1	417	tags=5%, list=3%, signal=6%
HP_ABNORMALITY_OF_THE_PERITONEUM	HP_ABNORMALITY_OF_THE_PERITONEUM		51	-0.694929	-1.30098	0.152941	0.758271	1	1185	tags=16%, list=9%, signal=17%				GOCC_POSTSYNAPTIC_DENSITY_MEMBRANE	GOCC_POSTSYNAPTIC_DENSITY_MEMBRANE		50	0.521224	1.07414	0.339572	0.950166	1	1666	tags=22%, list=13%, signal=25%
GOMF_RNA_ENDONUCLEASE_ACTIVITY	GOMF_RNA_ENDONUCLEASE_ACTIVITY		64	-0.68134	-1.30159	0.151067	0.75829	1	764	tags=9%, list=6%, signal=10%				HP_TACHYCARDIA	HP_TACHYCARDIA		91	0.476165	1.07303	0.302632	0.952555	1	705	tags=10%, list=5%, signal=10%
GOBP_C4_DICARBOXYLATE_TRANSPORT	GOBP_C4_DICARBOXYLATE_TRANSPORT		21	-0.759595	-1.30054	0.190476	0.758335	1	63	tags=5%, list=0%, signal=5%				HP_SHORT_FOOT	HP_SHORT_FOOT		115	0.475135	1.07288	0.280757	0.952058	1	2130	tags=26%, list=16%, signal=31%
HP_DECREASED_ACTIVITY_OF_MITOCHONDRIAL_COMPLEX_IV	HP_DECREASED_ACTIVITY_OF_MITOCHONDRIAL_COMPLEX_IV		50	-0.688946	-1.30115	0.177847	0.758418	1	2352	tags=36%, list=18%, signal=44%				GOBP_SYNAPTIC_VESICLE_MATURATION	GOBP_SYNAPTIC_VESICLE_MATURATION		24	0.563221	1.07254	0.385321	0.952103	1	2738	tags=33%, list=21%, signal=42%
GOBP_PITUITARY_GLAND_DEVELOPMENT	GOBP_PITUITARY_GLAND_DEVELOPMENT		15	-0.768128	-1.30023	0.175439	0.758728	1	598	tags=33%, list=5%, signal=35%				GOCC_MITOCHONDRIA_ASSOCIATED_ENDOPLASMIC_RETICULUM_MEMBRANE	GOCC_MITOCHONDRIA_ASSOCIATED_ENDOPLASMIC_RETICULUM_MEMBRANE		19	0.58863	1.07229	0.366505	0.951858	1	895	tags=11%, list=7%, signal=11%
GOBP_RESPONSE_TO_ANGIOTENSIN	GOBP_RESPONSE_TO_ANGIOTENSIN		23	-0.751359	-1.29163	0.169779	0.759107	1	1251	tags=22%, list=10%, signal=24%				GOBP_CHONDROITIN_SULFATE_PROTEOGLYCAN_BIOSYNTHETIC_PROCESS	GOBP_CHONDROITIN_SULFATE_PROTEOGLYCAN_BIOSYNTHETIC_PROCESS		20	0.584828	1.07194	0.364303	0.951936	1	1056	tags=20%, list=8%, signal=22%
GOBP_ACTIVATION_OF_PHOSPHOLIPASE_C_ACTIVITY	GOBP_ACTIVATION_OF_PHOSPHOLIPASE_C_ACTIVITY		19	-0.75211	-1.29196	0.192523	0.759288	1	1241	tags=26%, list=10%, signal=29%				HP_APNEA	HP_APNEA		276	0.441641	1.07177	0.315789	0.951467	1	1093	tags=10%, list=8%, signal=11%
HP_ABNORMAL_PLATELET_VOLUME	HP_ABNORMAL_PLATELET_VOLUME		24	-0.742853	-1.29137	0.169231	0.759326	1	1392	tags=21%, list=11%, signal=23%				HP_INAPPROPRIATE_CRYING	HP_INAPPROPRIATE_CRYING		16	0.586588	1.07152	0.401869	0.951263	1	1075	tags=19%, list=8%, signal=20%
HP_ABNORMAL_EPIDERMAL_MORPHOLOGY	HP_ABNORMAL_EPIDERMAL_MORPHOLOGY		56	-0.676679	-1.29173	0.168504	0.759437	1	427	tags=9%, list=3%, signal=9%				HP_UPPER_LIMB_SPASTICITY	HP_UPPER_LIMB_SPASTICITY		22	0.567879	1.07128	0.395	0.950986	1	2859	tags=41%, list=22%, signal=52%
HP_ADENOCARCINOMA_OF_THE_COLON	HP_ADENOCARCINOMA_OF_THE_COLON		29	-0.701807	-1.27713	0.17517	0.759541	1	2256	tags=34%, list=17%, signal=42%				HP_ABNORMAL_SEPTUM_PELLUCIDUM_MORPHOLOGY	HP_ABNORMAL_SEPTUM_PELLUCIDUM_MORPHOLOGY		79	0.497575	1.07079	0.351744	0.951495	1	1844	tags=18%, list=14%, signal=21%
GOBP_RENAL_TUBULE_DEVELOPMENT	GOBP_RENAL_TUBULE_DEVELOPMENT		58	-0.669319	-1.2765	0.171924	0.759742	1	579	tags=16%, list=4%, signal=16%				HP_ABNORMAL_EPIGLOTTIS_MORPHOLOGY	HP_ABNORMAL_EPIGLOTTIS_MORPHOLOGY		16	0.582221	1.07069	0.379545	0.950838	1	393	tags=13%, list=3%, signal=13%
GOCC_CYTOSOLIC_RIBOSOME	GOCC_CYTOSOLIC_RIBOSOME		88	-0.63871	-1.27745	0.169391	0.759772	1	2391	tags=31%, list=18%, signal=37%				GOBP_NEUROMUSCULAR_SYNAPTIC_TRANSMISSION	GOBP_NEUROMUSCULAR_SYNAPTIC_TRANSMISSION		18	0.593233	1.0705	0.408313	0.950464	1	2417	tags=39%, list=19%, signal=48%
GOBP_SPROUTING_ANGIOGENESIS	GOBP_SPROUTING_ANGIOGENESIS		102	-0.632916	-1.27629	0.167894	0.75985	1	520	tags=12%, list=4%, signal=12%				GOBP_NEGATIVE_REGULATION_OF_CELL_PROJECTION_ORGANIZATION	GOBP_NEGATIVE_REGULATION_OF_CELL_PROJECTION_ORGANIZATION		141	0.456808	1.07038	0.281787	0.949847	1	1063	tags=16%, list=8%, signal=17%
GOMF_INTEGRIN_BINDING	GOMF_INTEGRIN_BINDING		122	-0.628684	-1.27666	0.15142	0.75987	1	657	tags=11%, list=5%, signal=11%				HP_PERIORBITAL_EDEMA	HP_PERIORBITAL_EDEMA		85	0.495954	1.07003	0.334328	0.950015	1	628	tags=5%, list=5%, signal=5%
GOMF_GLUTATHIONE_PEROXIDASE_ACTIVITY	GOMF_GLUTATHIONE_PEROXIDASE_ACTIVITY		17	-0.74936	-1.27723	0.183636	0.759879	1	1924	tags=47%, list=15%, signal=55%				HP_HAMARTOMA_OF_THE_EYE	HP_HAMARTOMA_OF_THE_EYE		28	0.559462	1.07003	0.384804	0.94905	1	1824	tags=29%, list=14%, signal=33%
GOBP_RESPONSE_TO_TUMOR_NECROSIS_FACTOR	GOBP_RESPONSE_TO_TUMOR_NECROSIS_FACTOR		188	-0.61101	-1.29198	0.104895	0.759989	1	1001	tags=12%, list=8%, signal=13%				GOMF_PEPTIDE_LYSINE_N_ACETYLTRANSFERASE_ACTIVITY	GOMF_PEPTIDE_LYSINE_N_ACETYLTRANSFERASE_ACTIVITY		43	0.526279	1.06998	0.366584	0.948198	1	1143	tags=9%, list=9%, signal=10%
GOBP_CELL_CYCLE_CHECKPOINT_SIGNALING	GOBP_CELL_CYCLE_CHECKPOINT_SIGNALING		181	-0.602855	-1.27677	0.124309	0.760138	1	2174	tags=31%, list=17%, signal=37%				GOBP_SYNAPSE_ASSEMBLY	GOBP_SYNAPSE_ASSEMBLY		109	0.467067	1.06984	0.328358	0.947681	1	403	tags=6%, list=3%, signal=7%
GOBP_AMINE_BIOSYNTHETIC_PROCESS	GOBP_AMINE_BIOSYNTHETIC_PROCESS		24	-0.732747	-1.28976	0.174629	0.760167	1	1512	tags=42%, list=12%, signal=47%				GOBP_SARCOMERE_ORGANIZATION	GOBP_SARCOMERE_ORGANIZATION		23	0.566764	1.06922	0.364055	0.948685	1	346	tags=9%, list=3%, signal=9%
GOBP_INTERLEUKIN_8_PRODUCTION	GOBP_INTERLEUKIN_8_PRODUCTION		65	-0.663631	-1.28897	0.160494	0.760174	1	229	tags=14%, list=2%, signal=14%				HP_VENTRICULAR_FIBRILLATION	HP_VENTRICULAR_FIBRILLATION		32	0.546969	1.06893	0.338942	0.948676	1	2015	tags=28%, list=16%, signal=33%
HP_CELLULITIS	HP_CELLULITIS		41	-0.685365	-1.28817	0.172529	0.760238	1	420	tags=12%, list=3%, signal=13%				HP_ABNORMALITY_OF_UPPER_LIP_VERMILLION	HP_ABNORMALITY_OF_UPPER_LIP_VERMILLION		363	0.435396	1.06887	0.313043	0.947888	1	2065	tags=17%, list=16%, signal=19%
HP_SEPSIS	HP_SEPSIS		86	-0.64745	-1.29211	0.157076	0.760255	1	673	tags=10%, list=5%, signal=11%				HP_ABNORMALITY_OF_THE_AUTONOMIC_NERVOUS_SYSTEM	HP_ABNORMALITY_OF_THE_AUTONOMIC_NERVOUS_SYSTEM		215	0.452297	1.06842	0.256604	0.948344	1	246	tags=5%, list=2%, signal=5%
GOBP_REGULATION_OF_OLIGODENDROCYTE_DIFFERENTIATION	GOBP_REGULATION_OF_OLIGODENDROCYTE_DIFFERENTIATION		25	-0.727283	-1.28834	0.191987	0.760308	1	1379	tags=20%, list=11%, signal=22%				GOBP_REGULATION_OF_INTRINSIC_APOPTOTIC_SIGNALING_PATHWAY_IN_RESPONSE_TO_DNA_DAMAGE_BY_P53_CLASS_MEDIATOR	GOBP_REGULATION_OF_INTRINSIC_APOPTOTIC_SIGNALING_PATHWAY_IN_RESPONSE_TO_DNA_DAMAGE_BY_P53_CLASS_MEDIATOR		17	0.587584	1.06839	0.392344	0.947473	1	187	tags=12%, list=1%, signal=12%
HP_TIBIAL_BOWING	HP_TIBIAL_BOWING		31	-0.717283	-1.29918	0.183566	0.760319	1	8	tags=3%, list=0%, signal=3%				HP_SPARSE_LATERAL_EYEBROW	HP_SPARSE_LATERAL_EYEBROW		25	0.552041	1.06777	0.366667	0.948475	1	1177	tags=8%, list=9%, signal=9%
GOMF_MRNA_3_UTR_BINDING	GOMF_MRNA_3_UTR_BINDING		88	-0.646935	-1.27749	0.175758	0.760354	1	344	tags=5%, list=3%, signal=5%				GOCC_MICROTUBULE_PLUS_END	GOCC_MICROTUBULE_PLUS_END		23	0.543942	1.06764	0.380952	0.947902	1	1590	tags=17%, list=12%, signal=20%
GOMF_KINASE_INHIBITOR_ACTIVITY	GOMF_KINASE_INHIBITOR_ACTIVITY		42	-0.710522	-1.28647	0.196721	0.760584	1	1547	tags=24%, list=12%, signal=27%				GOBP_SENSORY_ORGAN_MORPHOGENESIS	GOBP_SENSORY_ORGAN_MORPHOGENESIS		148	0.459346	1.06758	0.301639	0.947116	1	778	tags=12%, list=6%, signal=13%
GOBP_REGULATION_OF_EPITHELIAL_CELL_DIFFERENTIATION	GOBP_REGULATION_OF_EPITHELIAL_CELL_DIFFERENTIATION		96	-0.648871	-1.28903	0.14486	0.760721	1	931	tags=16%, list=7%, signal=17%				GOBP_PANCREAS_DEVELOPMENT	GOBP_PANCREAS_DEVELOPMENT		46	0.508402	1.06736	0.34026	0.946817	1	598	tags=9%, list=5%, signal=9%
GOBP_PROTEIN_KINASE_B_SIGNALING	GOBP_PROTEIN_KINASE_B_SIGNALING		141	-0.619345	-1.28843	0.130117	0.760745	1	541	tags=9%, list=4%, signal=9%				GOBP_PHOSPHOLIPASE_C_ACTIVATING_G_PROTEIN_COUPLED_RECEPTOR_SIGNALING_PATHWAY	GOBP_PHOSPHOLIPASE_C_ACTIVATING_G_PROTEIN_COUPLED_RECEPTOR_SIGNALING_PATHWAY		56	0.51182	1.06735	0.35989	0.945898	1	96	tags=4%, list=1%, signal=4%
GOBP_CELLULAR_RESPONSE_TO_INTERLEUKIN_1	GOBP_CELLULAR_RESPONSE_TO_INTERLEUKIN_1		69	-0.674001	-1.2898	0.164596	0.760776	1	316	tags=9%, list=2%, signal=9%				HP_HYPERKALEMIA	HP_HYPERKALEMIA		22	0.562112	1.06708	0.372998	0.945776	1	549	tags=18%, list=4%, signal=19%
HP_GASTROPARESIS	HP_GASTROPARESIS		29	-0.71985	-1.29217	0.181197	0.760783	1	665	tags=14%, list=5%, signal=15%				HP_DELAYED_GROSS_MOTOR_DEVELOPMENT	HP_DELAYED_GROSS_MOTOR_DEVELOPMENT		341	0.436588	1.06686	0.310811	0.945462	1	2330	tags=22%, list=18%, signal=26%
GOBP_REGULATION_OF_ATTACHMENT_OF_SPINDLE_MICROTUBULES_TO_KINETOCHORE	GOBP_REGULATION_OF_ATTACHMENT_OF_SPINDLE_MICROTUBULES_TO_KINETOCHORE		18	-0.754526	-1.2892	0.187063	0.760794	1	1928	tags=50%, list=15%, signal=59%				HP_ABNORMAL_CEREBRAL_VASCULAR_MORPHOLOGY	HP_ABNORMAL_CEREBRAL_VASCULAR_MORPHOLOGY		248	0.448537	1.06667	0.285171	0.945089	1	1171	tags=13%, list=9%, signal=13%
GOBP_ACUTE_INFLAMMATORY_RESPONSE_TO_ANTIGENIC_STIMULUS	GOBP_ACUTE_INFLAMMATORY_RESPONSE_TO_ANTIGENIC_STIMULUS		19	-0.747044	-1.27753	0.19646	0.760892	1	553	tags=21%, list=4%, signal=22%				HP_ABNORMAL_BRAIN_POSITRON_EMISSION_TOMOGRAPHY	HP_ABNORMAL_BRAIN_POSITRON_EMISSION_TOMOGRAPHY		21	0.588475	1.06664	0.383133	0.944254	1	2248	tags=38%, list=17%, signal=46%
GOBP_PURINE_NUCLEOBASE_METABOLIC_PROCESS	GOBP_PURINE_NUCLEOBASE_METABOLIC_PROCESS		17	-0.739204	-1.27562	0.188581	0.760894	1	3117	tags=65%, list=24%, signal=85%				HP_CUTANEOUS_SYNDACTYLY	HP_CUTANEOUS_SYNDACTYLY		49	0.495682	1.06597	0.335065	0.945288	1	1882	tags=18%, list=15%, signal=21%
GOBP_DNA_DAMAGE_RESPONSE_SIGNAL_TRANSDUCTION_BY_P53_CLASS_MEDIATOR_RESULTING_IN_CELL_CYCLE_ARREST	GOBP_DNA_DAMAGE_RESPONSE_SIGNAL_TRANSDUCTION_BY_P53_CLASS_MEDIATOR_RESULTING_IN_CELL_CYCLE_ARREST		17	-0.767377	-1.29075	0.194545	0.760896	1	869	tags=29%, list=7%, signal=31%				GOBP_REGULATION_OF_NEUROTRANSMITTER_SECRETION	GOBP_REGULATION_OF_NEUROTRANSMITTER_SECRETION		55	0.507467	1.06581	0.346253	0.944798	1	835	tags=15%, list=6%, signal=15%
GOBP_CELLULAR_RESPONSE_TO_OXIDATIVE_STRESS	GOBP_CELLULAR_RESPONSE_TO_OXIDATIVE_STRESS		237	-0.601118	-1.29334	0.0835616	0.760971	1	1797	tags=22%, list=14%, signal=25%				HP_CNS_DEMYELINATION	HP_CNS_DEMYELINATION		38	0.519942	1.06566	0.324582	0.944297	1	2357	tags=26%, list=18%, signal=32%
HP_BLURRED_VISION	HP_BLURRED_VISION		15	-0.762084	-1.29229	0.184162	0.7611	1	163	tags=13%, list=1%, signal=13%				GOMF_REGULATORY_RNA_BINDING	GOMF_REGULATORY_RNA_BINDING		39	0.530615	1.06547	0.374359	0.943988	1	1244	tags=15%, list=10%, signal=17%
HP_WORMIAN_BONES	HP_WORMIAN_BONES		49	-0.660091	-1.28554	0.168831	0.761101	1	93	tags=4%, list=1%, signal=4%				HP_ABNORMAL_THALAMIC_MRI_SIGNAL_INTENSITY	HP_ABNORMAL_THALAMIC_MRI_SIGNAL_INTENSITY		23	0.553399	1.06522	0.371921	0.943869	1	3282	tags=52%, list=25%, signal=70%
GOBP_RIBOSE_PHOSPHATE_METABOLIC_PROCESS	GOBP_RIBOSE_PHOSPHATE_METABOLIC_PROCESS		384	-0.581322	-1.28652	0.0692308	0.761144	1	1769	tags=22%, list=14%, signal=25%				GOBP_DNA_CATABOLIC_PROCESS	GOBP_DNA_CATABOLIC_PROCESS		26	0.543231	1.06506	0.364764	0.94339	1	1697	tags=15%, list=13%, signal=18%
GOBP_ESTABLISHMENT_OF_ENDOTHELIAL_INTESTINAL_BARRIER	GOBP_ESTABLISHMENT_OF_ENDOTHELIAL_INTESTINAL_BARRIER		15	-0.756167	-1.28928	0.198934	0.761234	1	1084	tags=13%, list=8%, signal=15%				GOBP_GOLGI_TO_PLASMA_MEMBRANE_TRANSPORT	GOBP_GOLGI_TO_PLASMA_MEMBRANE_TRANSPORT		56	0.503108	1.06484	0.344353	0.943105	1	2057	tags=18%, list=16%, signal=21%
HP_DECREASED_AMPLITUDE_OF_SENSORY_ACTION_POTENTIALS	HP_DECREASED_AMPLITUDE_OF_SENSORY_ACTION_POTENTIALS		22	-0.727337	-1.28987	0.180036	0.761242	1	93	tags=5%, list=1%, signal=5%				GOMF_G_PROTEIN_ACTIVITY	GOMF_G_PROTEIN_ACTIVITY		36	0.541093	1.0634	0.367647	0.946549	1	69	tags=3%, list=1%, signal=3%
GOBP_SUBSTRATE_ADHESION_DEPENDENT_CELL_SPREADING	GOBP_SUBSTRATE_ADHESION_DEPENDENT_CELL_SPREADING		83	-0.661779	-1.29243	0.138264	0.761303	1	233	tags=2%, list=2%, signal=2%				GOBP_CHONDROITIN_SULFATE_BIOSYNTHETIC_PROCESS	GOBP_CHONDROITIN_SULFATE_BIOSYNTHETIC_PROCESS		17	0.599051	1.06289	0.407407	0.947191	1	1056	tags=24%, list=8%, signal=26%
HP_MACULAR_EDEMA	HP_MACULAR_EDEMA		24	-0.729409	-1.28687	0.184931	0.761327	1	514	tags=13%, list=4%, signal=13%				GOBP_EAR_DEVELOPMENT	GOBP_EAR_DEVELOPMENT		113	0.475417	1.06286	0.321543	0.94631	1	1376	tags=17%, list=11%, signal=19%
GOBP_LONG_CHAIN_FATTY_ACYL_COA_BIOSYNTHETIC_PROCESS	GOBP_LONG_CHAIN_FATTY_ACYL_COA_BIOSYNTHETIC_PROCESS		16	-0.764862	-1.27569	0.192661	0.761376	1	504	tags=13%, list=4%, signal=13%				GOBP_ENTRAINMENT_OF_CIRCADIAN_CLOCK	GOBP_ENTRAINMENT_OF_CIRCADIAN_CLOCK		25	0.546179	1.06284	0.389522	0.945452	1	232	tags=8%, list=2%, signal=8%
HP_LEFT_VENTRICULAR_SYSTOLIC_DYSFUNCTION	HP_LEFT_VENTRICULAR_SYSTOLIC_DYSFUNCTION		36	-0.69768	-1.28664	0.179487	0.761421	1	1277	tags=8%, list=10%, signal=9%				GOBP_NEURON_PROJECTION_GUIDANCE	GOBP_NEURON_PROJECTION_GUIDANCE		137	0.467823	1.06254	0.304795	0.945432	1	1063	tags=17%, list=8%, signal=18%
HP_OBSTRUCTIVE_AZOOSPERMIA	HP_OBSTRUCTIVE_AZOOSPERMIA		16	-0.760372	-1.28564	0.195167	0.761427	1	394	tags=19%, list=3%, signal=19%				GOBP_PROTEIN_LOCALIZATION_TO_PHAGOPHORE_ASSEMBLY_SITE	GOBP_PROTEIN_LOCALIZATION_TO_PHAGOPHORE_ASSEMBLY_SITE		16	0.588265	1.06231	0.393365	0.945163	1	2848	tags=19%, list=22%, signal=24%
GOBP_T_CELL_CYTOKINE_PRODUCTION	GOBP_T_CELL_CYTOKINE_PRODUCTION		33	-0.700994	-1.2803	0.186603	0.761453	1	532	tags=15%, list=4%, signal=16%				HP_RESPIRATORY_FAILURE_REQUIRING_ASSISTED_VENTILATION	HP_RESPIRATORY_FAILURE_REQUIRING_ASSISTED_VENTILATION		26	0.549695	1.06185	0.360697	0.945606	1	1760	tags=31%, list=14%, signal=36%
GOBP_DEOXYRIBONUCLEOSIDE_MONOPHOSPHATE_METABOLIC_PROCESS	GOBP_DEOXYRIBONUCLEOSIDE_MONOPHOSPHATE_METABOLIC_PROCESS		20	-0.73781	-1.2904	0.183274	0.761462	1	1337	tags=35%, list=10%, signal=39%				HP_MACROGYRIA	HP_MACROGYRIA		20	0.571635	1.06167	0.404545	0.945217	1	1770	tags=25%, list=14%, signal=29%
GOCC_CAVEOLA	GOCC_CAVEOLA		61	-0.664289	-1.29002	0.161994	0.761462	1	1307	tags=18%, list=10%, signal=20%				HP_IRIS_HYPOPIGMENTATION	HP_IRIS_HYPOPIGMENTATION		43	0.513649	1.06095	0.368421	0.946505	1	289	tags=7%, list=2%, signal=7%
GOBP_REGULATION_OF_CELL_GROWTH	GOBP_REGULATION_OF_CELL_GROWTH		309	-0.588363	-1.28843	0.0857143	0.761487	1	633	tags=7%, list=5%, signal=7%				HP_CHRONIC_DIARRHEA	HP_CHRONIC_DIARRHEA		80	0.481968	1.0607	0.343558	0.946348	1	1051	tags=15%, list=8%, signal=16%
HP_HYPERPARATHYROIDISM	HP_HYPERPARATHYROIDISM		19	-0.745528	-1.27525	0.211765	0.761522	1	633	tags=26%, list=5%, signal=28%				GOCC_PODOSOME	GOCC_PODOSOME		30	0.543492	1.0606	0.350617	0.945706	1	2638	tags=43%, list=20%, signal=54%
GOBP_REGULATION_OF_MYELOID_LEUKOCYTE_MEDIATED_IMMUNITY	GOBP_REGULATION_OF_MYELOID_LEUKOCYTE_MEDIATED_IMMUNITY		54	-0.671132	-1.28601	0.165	0.76153	1	368	tags=7%, list=3%, signal=8%				GOBP_ENDOPLASMIC_RETICULUM_ORGANIZATION	GOBP_ENDOPLASMIC_RETICULUM_ORGANIZATION		84	0.483494	1.0606	0.337176	0.94478	1	538	tags=7%, list=4%, signal=7%
GOBP_RESPONSE_TO_PROTOZOAN	GOBP_RESPONSE_TO_PROTOZOAN		24	-0.722073	-1.27775	0.176471	0.761553	1	845	tags=17%, list=7%, signal=18%				GOMF_PHOSPHATASE_BINDING	GOMF_PHOSPHATASE_BINDING		160	0.452832	1.05977	0.3	0.946324	1	2033	tags=18%, list=16%, signal=20%
GOBP_RENAL_ABSORPTION	GOBP_RENAL_ABSORPTION		18	-0.750482	-1.29746	0.195933	0.761558	1	824	tags=33%, list=6%, signal=36%				GOBP_POSITIVE_REGULATION_OF_HORMONE_SECRETION	GOBP_POSITIVE_REGULATION_OF_HORMONE_SECRETION		83	0.4699	1.05972	0.337349	0.945535	1	881	tags=11%, list=7%, signal=12%
GOBP_NEGATIVE_REGULATION_OF_ENDOTHELIAL_CELL_PROLIFERATION	GOBP_NEGATIVE_REGULATION_OF_ENDOTHELIAL_CELL_PROLIFERATION		26	-0.715588	-1.27753	0.21393	0.761583	1	219	tags=8%, list=2%, signal=8%				HP_EXCESSIVE_SALIVATION	HP_EXCESSIVE_SALIVATION		93	0.480472	1.05947	0.306785	0.945399	1	1322	tags=16%, list=10%, signal=18%
HP_DISPROPORTIONATE_SHORT_STATURE	HP_DISPROPORTIONATE_SHORT_STATURE		112	-0.6359	-1.29764	0.123188	0.761637	1	1035	tags=9%, list=8%, signal=10%				HP_OPEN_BITE	HP_OPEN_BITE		45	0.522298	1.05945	0.386598	0.944519	1	2652	tags=29%, list=20%, signal=36%
GOBP_REGULATION_OF_REACTIVE_OXYGEN_SPECIES_BIOSYNTHETIC_PROCESS	GOBP_REGULATION_OF_REACTIVE_OXYGEN_SPECIES_BIOSYNTHETIC_PROCESS		31	-0.711494	-1.29335	0.164745	0.761687	1	1652	tags=29%, list=13%, signal=33%				HP_FLUSHING	HP_FLUSHING		43	0.509578	1.05898	0.355438	0.945022	1	1318	tags=16%, list=10%, signal=18%
GOMF_PROTEIN_SERINE_THREONINE_KINASE_ACTIVATOR_ACTIVITY	GOMF_PROTEIN_SERINE_THREONINE_KINASE_ACTIVATOR_ACTIVITY		59	-0.664835	-1.28042	0.177019	0.761738	1	517	tags=5%, list=4%, signal=5%				GOBP_ANAPHASE_PROMOTING_COMPLEX_DEPENDENT_CATABOLIC_PROCESS	GOBP_ANAPHASE_PROMOTING_COMPLEX_DEPENDENT_CATABOLIC_PROCESS		22	0.5613	1.05855	0.396594	0.945425	1	53	tags=5%, list=0%, signal=5%
GOCC_CONTRACTILE_FIBER	GOCC_CONTRACTILE_FIBER		157	-0.625623	-1.29272	0.131884	0.761743	1	822	tags=8%, list=6%, signal=9%				HP_ABNORMALITY_OF_THE_PUBIC_BONE	HP_ABNORMALITY_OF_THE_PUBIC_BONE		25	0.558991	1.05827	0.371158	0.945332	1	1980	tags=28%, list=15%, signal=33%
GOBP_ANTIGEN_PROCESSING_AND_PRESENTATION	GOBP_ANTIGEN_PROCESSING_AND_PRESENTATION		82	-0.64899	-1.2929	0.13154	0.761839	1	508	tags=10%, list=4%, signal=10%				GOBP_VACUOLAR_TRANSPORT	GOBP_VACUOLAR_TRANSPORT		149	0.461656	1.05813	0.340206	0.944856	1	2681	tags=26%, list=21%, signal=33%
HP_IMPAIRED_GLUCOSE_TOLERANCE	HP_IMPAIRED_GLUCOSE_TOLERANCE		25	-0.74365	-1.29249	0.16753	0.761869	1	709	tags=12%, list=5%, signal=13%				GOBP_PURINE_NUCLEOTIDE_TRANSPORT	GOBP_PURINE_NUCLEOTIDE_TRANSPORT		24	0.559304	1.05762	0.405213	0.945535	1	2276	tags=25%, list=18%, signal=30%
HP_SLOWLY_PROGRESSIVE	HP_SLOWLY_PROGRESSIVE		132	-0.632686	-1.29796	0.12769	0.761873	1	1892	tags=17%, list=15%, signal=20%				HP_PAPILLOMA	HP_PAPILLOMA		46	0.522174	1.05737	0.37018	0.945317	1	2344	tags=30%, list=18%, signal=37%
GOMF_ACYLTRANSFERASE_ACTIVITY	GOMF_ACYLTRANSFERASE_ACTIVITY		195	-0.606939	-1.2901	0.102493	0.761889	1	740	tags=6%, list=6%, signal=6%				GOBP_NEGATIVE_REGULATION_OF_UBIQUITIN_DEPENDENT_PROTEIN_CATABOLIC_PROCESS	GOBP_NEGATIVE_REGULATION_OF_UBIQUITIN_DEPENDENT_PROTEIN_CATABOLIC_PROCESS		46	0.512545	1.05729	0.354756	0.944598	1	250	tags=7%, list=2%, signal=7%
GOMF_CYTOKINE_BINDING	GOMF_CYTOKINE_BINDING		96	-0.642564	-1.28692	0.159884	0.761904	1	420	tags=8%, list=3%, signal=9%				GOMF_PEPTIDE_N_ACETYLTRANSFERASE_ACTIVITY	GOMF_PEPTIDE_N_ACETYLTRANSFERASE_ACTIVITY		47	0.517936	1.05684	0.345013	0.94506	1	1143	tags=9%, list=9%, signal=9%
HP_PNEUMOTHORAX	HP_PNEUMOTHORAX		49	-0.689052	-1.27804	0.203947	0.76191	1	476	tags=12%, list=4%, signal=13%				GOBP_LYMPHOCYTE_MIGRATION	GOBP_LYMPHOCYTE_MIGRATION		83	0.482399	1.0568	0.354108	0.944254	1	1506	tags=23%, list=12%, signal=26%
GOBP_MYELOID_LEUKOCYTE_ACTIVATION	GOBP_MYELOID_LEUKOCYTE_ACTIVATION		198	-0.610722	-1.2857	0.112835	0.761929	1	565	tags=10%, list=4%, signal=10%				GOBP_POSITIVE_REGULATION_OF_CYTOSKELETON_ORGANIZATION	GOBP_POSITIVE_REGULATION_OF_CYTOSKELETON_ORGANIZATION		154	0.458931	1.05636	0.304487	0.944677	1	936	tags=12%, list=7%, signal=13%
HP_SKELETAL_DYSPLASIA	HP_SKELETAL_DYSPLASIA		151	-0.628623	-1.29815	0.125691	0.761982	1	764	tags=7%, list=6%, signal=7%				GOBP_POSITIVE_REGULATION_OF_PROTEIN_LOCALIZATION_TO_CELL_PERIPHERY	GOBP_POSITIVE_REGULATION_OF_PROTEIN_LOCALIZATION_TO_CELL_PERIPHERY		56	0.51326	1.05587	0.366577	0.945223	1	1476	tags=20%, list=11%, signal=22%
HP_OLIGOHYDRAMNIOS	HP_OLIGOHYDRAMNIOS		140	-0.627096	-1.29774	0.128492	0.761997	1	1305	tags=11%, list=10%, signal=13%				GOBP_NEURAL_NUCLEUS_DEVELOPMENT	GOBP_NEURAL_NUCLEUS_DEVELOPMENT		44	0.515929	1.0555	0.369077	0.945386	1	1132	tags=9%, list=9%, signal=10%
GOCC_POLYSOMAL_RIBOSOME	GOCC_POLYSOMAL_RIBOSOME		28	-0.720007	-1.29857	0.181049	0.761998	1	1167	tags=29%, list=9%, signal=31%				GOBP_CALCIUM_ION_TRANSMEMBRANE_IMPORT_INTO_CYTOSOL	GOBP_CALCIUM_ION_TRANSMEMBRANE_IMPORT_INTO_CYTOSOL		121	0.469034	1.05538	0.302839	0.944853	1	1427	tags=17%, list=11%, signal=18%
GOBP_CELL_JUNCTION_DISASSEMBLY	GOBP_CELL_JUNCTION_DISASSEMBLY		22	-0.73366	-1.29713	0.203152	0.762001	1	1666	tags=27%, list=13%, signal=31%				GOMF_VITAMIN_TRANSMEMBRANE_TRANSPORTER_ACTIVITY	GOMF_VITAMIN_TRANSMEMBRANE_TRANSPORTER_ACTIVITY		22	0.560104	1.05519	0.390071	0.944495	1	1700	tags=27%, list=13%, signal=31%
GOBP_ISOPRENOID_BIOSYNTHETIC_PROCESS	GOBP_ISOPRENOID_BIOSYNTHETIC_PROCESS		22	-0.74777	-1.29834	0.18638	0.762044	1	1605	tags=18%, list=12%, signal=21%				GOBP_REGULATION_OF_GLUCOSE_TRANSMEMBRANE_TRANSPORT	GOBP_REGULATION_OF_GLUCOSE_TRANSMEMBRANE_TRANSPORT		56	0.498876	1.05492	0.355615	0.944424	1	677	tags=7%, list=5%, signal=8%
GOBP_FATTY_ACID_BIOSYNTHETIC_PROCESS	GOBP_FATTY_ACID_BIOSYNTHETIC_PROCESS		105	-0.639482	-1.29668	0.147143	0.762169	1	660	tags=10%, list=5%, signal=11%				GOBP_NEGATIVE_REGULATION_OF_TRANSLATIONAL_INITIATION	GOBP_NEGATIVE_REGULATION_OF_TRANSLATIONAL_INITIATION		19	0.560374	1.05472	0.387025	0.944107	1	581	tags=11%, list=4%, signal=11%
GOBP_REGULATION_OF_MYELOID_CELL_APOPTOTIC_PROCESS	GOBP_REGULATION_OF_MYELOID_CELL_APOPTOTIC_PROCESS		26	-0.732883	-1.27775	0.186757	0.762236	1	476	tags=8%, list=4%, signal=8%				GOMF_MHC_PROTEIN_COMPLEX_BINDING	GOMF_MHC_PROTEIN_COMPLEX_BINDING		25	0.549257	1.05472	0.395122	0.943193	1	829	tags=36%, list=6%, signal=38%
HP_ABNORMAL_CIRCULATING_ADRENOCORTICOTROPIN_CONCENTRATION	HP_ABNORMAL_CIRCULATING_ADRENOCORTICOTROPIN_CONCENTRATION		34	-0.683149	-1.27812	0.165017	0.762304	1	298	tags=6%, list=2%, signal=6%				HP_ABNORMAL_TEMPER_TANTRUMS	HP_ABNORMAL_TEMPER_TANTRUMS		23	0.544133	1.05468	0.36891	0.94236	1	883	tags=13%, list=7%, signal=14%
HP_ABNORMAL_PLEURA_MORPHOLOGY	HP_ABNORMAL_PLEURA_MORPHOLOGY		129	-0.640588	-1.29338	0.138329	0.762359	1	476	tags=11%, list=4%, signal=11%				GOBP_REGULATION_OF_COLLAGEN_METABOLIC_PROCESS	GOBP_REGULATION_OF_COLLAGEN_METABOLIC_PROCESS		25	0.55622	1.05452	0.396552	0.941914	1	1064	tags=28%, list=8%, signal=30%
GOBP_CYTOPLASMIC_TRANSLATION	GOBP_CYTOPLASMIC_TRANSLATION		149	-0.61704	-1.28044	0.144847	0.762365	1	2391	tags=28%, list=18%, signal=33%				HP_RETINAL_HAMARTOMA	HP_RETINAL_HAMARTOMA		22	0.544868	1.05398	0.408416	0.942689	1	1824	tags=27%, list=14%, signal=32%
GOBP_TISSUE_HOMEOSTASIS	GOBP_TISSUE_HOMEOSTASIS		177	-0.621397	-1.28697	0.12358	0.762427	1	705	tags=10%, list=5%, signal=11%				GOBP_NEGATIVE_REGULATION_OF_STEM_CELL_POPULATION_MAINTENANCE	GOBP_NEGATIVE_REGULATION_OF_STEM_CELL_POPULATION_MAINTENANCE		21	0.548137	1.05265	0.370098	0.945743	1	1057	tags=14%, list=8%, signal=16%
GOBP_THIOESTER_METABOLIC_PROCESS	GOBP_THIOESTER_METABOLIC_PROCESS		75	-0.651849	-1.27826	0.17757	0.762515	1	1103	tags=11%, list=9%, signal=12%				GOBP_NEGATIVE_REGULATION_OF_BLOOD_PRESSURE	GOBP_NEGATIVE_REGULATION_OF_BLOOD_PRESSURE		23	0.555573	1.05258	0.380952	0.945035	1	824	tags=13%, list=6%, signal=14%
GOBP_RESPONSE_TO_REACTIVE_OXYGEN_SPECIES	GOBP_RESPONSE_TO_REACTIVE_OXYGEN_SPECIES		160	-0.614217	-1.27959	0.153191	0.762633	1	1753	tags=23%, list=14%, signal=26%				GOBP_RETROGRADE_TRANSPORT_ENDOSOME_TO_GOLGI	GOBP_RETROGRADE_TRANSPORT_ENDOSOME_TO_GOLGI		88	0.472638	1.05218	0.321023	0.945297	1	2157	tags=18%, list=17%, signal=22%
GOCC_PLATELET_ALPHA_GRANULE_LUMEN	GOCC_PLATELET_ALPHA_GRANULE_LUMEN		51	-0.683434	-1.29675	0.175788	0.76268	1	681	tags=14%, list=5%, signal=14%				GOMF_PROTEIN_KINASE_ACTIVITY	GOMF_PROTEIN_KINASE_ACTIVITY		484	0.413628	1.05153	0.315271	0.946369	1	1950	tags=22%, list=15%, signal=25%
GOBP_REGULATION_OF_DNA_DAMAGE_CHECKPOINT	GOBP_REGULATION_OF_DNA_DAMAGE_CHECKPOINT		25	-0.737958	-1.28709	0.168919	0.762749	1	1617	tags=28%, list=12%, signal=32%				HP_DORSOCERVICAL_FAT_PAD	HP_DORSOCERVICAL_FAT_PAD		15	0.587492	1.05145	0.422374	0.945695	1	3094	tags=40%, list=24%, signal=52%
GOBP_POSITIVE_REGULATION_OF_EPITHELIAL_CELL_MIGRATION	GOBP_POSITIVE_REGULATION_OF_EPITHELIAL_CELL_MIGRATION		126	-0.619555	-1.29346	0.127379	0.762779	1	520	tags=8%, list=4%, signal=8%				GOBP_PROTEIN_MODIFICATION_BY_SMALL_PROTEIN_REMOVAL	GOBP_PROTEIN_MODIFICATION_BY_SMALL_PROTEIN_REMOVAL		146	0.459916	1.05142	0.319728	0.944882	1	869	tags=7%, list=7%, signal=7%
GOBP_REGULATION_OF_MRNA_CATABOLIC_PROCESS	GOBP_REGULATION_OF_MRNA_CATABOLIC_PROCESS		165	-0.609484	-1.28487	0.142241	0.762847	1	437	tags=4%, list=3%, signal=4%				HP_HYPERACTIVITY	HP_HYPERACTIVITY		398	0.42972	1.05136	0.324176	0.944133	1	2066	tags=20%, list=16%, signal=23%
GOBP_CELLULAR_RESPONSE_TO_EXTRACELLULAR_STIMULUS	GOBP_CELLULAR_RESPONSE_TO_EXTRACELLULAR_STIMULUS		209	-0.598424	-1.2807	0.125344	0.762871	1	778	tags=8%, list=6%, signal=8%				GOBP_REGULATION_OF_MRNA_3_END_PROCESSING	GOBP_REGULATION_OF_MRNA_3_END_PROCESSING		21	0.563611	1.05091	0.391304	0.944611	1	112	tags=5%, list=1%, signal=5%
GOBP_PURINE_NUCLEOSIDE_METABOLIC_PROCESS	GOBP_PURINE_NUCLEOSIDE_METABOLIC_PROCESS		21	-0.730338	-1.2809	0.174147	0.762881	1	1178	tags=29%, list=9%, signal=31%				HP_EPISODIC_HYPERHIDROSIS	HP_EPISODIC_HYPERHIDROSIS		22	0.552608	1.0509	0.419048	0.943732	1	529	tags=9%, list=4%, signal=9%
GOBP_RNA_CATABOLIC_PROCESS	GOBP_RNA_CATABOLIC_PROCESS		266	-0.588972	-1.28464	0.108247	0.762931	1	807	tags=7%, list=6%, signal=7%				GOBP_NEURAL_CREST_CELL_DIFFERENTIATION	GOBP_NEURAL_CREST_CELL_DIFFERENTIATION		65	0.484636	1.05048	0.365651	0.944109	1	1148	tags=15%, list=9%, signal=17%
GOBP_CERAMIDE_TRANSPORT	GOBP_CERAMIDE_TRANSPORT		15	-0.778384	-1.29361	0.163478	0.762967	1	70	tags=7%, list=1%, signal=7%				GOBP_OVARIAN_FOLLICLE_DEVELOPMENT	GOBP_OVARIAN_FOLLICLE_DEVELOPMENT		40	0.522219	1.05011	0.364557	0.944264	1	944	tags=20%, list=7%, signal=22%
GOBP_MITOCHONDRIAL_ELECTRON_TRANSPORT_CYTOCHROME_C_TO_OXYGEN	GOBP_MITOCHONDRIAL_ELECTRON_TRANSPORT_CYTOCHROME_C_TO_OXYGEN		18	-0.737549	-1.27967	0.182759	0.763047	1	1522	tags=56%, list=12%, signal=63%				GOCC_SPERM_PRINCIPAL_PIECE	GOCC_SPERM_PRINCIPAL_PIECE		17	0.579893	1.04997	0.422274	0.943795	1	72	tags=6%, list=1%, signal=6%
GOMF_KINASE_REGULATOR_ACTIVITY	GOMF_KINASE_REGULATOR_ACTIVITY		175	-0.608447	-1.28045	0.11413	0.763077	1	777	tags=9%, list=6%, signal=9%				GOBP_VESICLE_MEDIATED_TRANSPORT_IN_SYNAPSE	GOBP_VESICLE_MEDIATED_TRANSPORT_IN_SYNAPSE		162	0.454901	1.04974	0.310954	0.943583	1	1003	tags=14%, list=8%, signal=15%
GOBP_REGULATION_OF_PROTEIN_SERINE_THREONINE_KINASE_ACTIVITY	GOBP_REGULATION_OF_PROTEIN_SERINE_THREONINE_KINASE_ACTIVITY		276	-0.59252	-1.2783	0.113976	0.763079	1	1213	tags=14%, list=9%, signal=16%				GOBP_HISTONE_DEACETYLATION	GOBP_HISTONE_DEACETYLATION		87	0.478661	1.04971	0.36236	0.942762	1	878	tags=10%, list=7%, signal=11%
GOBP_CELLULAR_RESPONSE_TO_ARSENIC_CONTAINING_SUBSTANCE	GOBP_CELLULAR_RESPONSE_TO_ARSENIC_CONTAINING_SUBSTANCE		19	-0.741773	-1.27846	0.197898	0.763208	1	88	tags=5%, list=1%, signal=5%				GOBP_POSITIVE_REGULATION_OF_SUPRAMOLECULAR_FIBER_ORGANIZATION	GOBP_POSITIVE_REGULATION_OF_SUPRAMOLECULAR_FIBER_ORGANIZATION		138	0.463496	1.0496	0.308244	0.94222	1	936	tags=12%, list=7%, signal=13%
HP_FOAMY_URINE	HP_FOAMY_URINE		23	-0.737429	-1.27864	0.19322	0.763252	1	2302	tags=35%, list=18%, signal=42%				GOBP_PEPTIDYL_LYSINE_DIMETHYLATION	GOBP_PEPTIDYL_LYSINE_DIMETHYLATION		21	0.562612	1.04942	0.395973	0.941857	1	2085	tags=29%, list=16%, signal=34%
GOBP_NEGATIVE_REGULATION_OF_MITOTIC_CELL_CYCLE_PHASE_TRANSITION	GOBP_NEGATIVE_REGULATION_OF_MITOTIC_CELL_CYCLE_PHASE_TRANSITION		164	-0.610801	-1.2812	0.127379	0.763288	1	2174	tags=35%, list=17%, signal=41%				GOBP_POSITIVE_REGULATION_OF_EXOSOMAL_SECRETION	GOBP_POSITIVE_REGULATION_OF_EXOSOMAL_SECRETION		15	0.571362	1.04939	0.40724	0.941049	1	2714	tags=20%, list=21%, signal=25%
HP_ANTIPHOSPHOLIPID_ANTIBODY_POSITIVITY	HP_ANTIPHOSPHOLIPID_ANTIBODY_POSITIVITY		17	-0.765914	-1.28714	0.168096	0.763293	1	236	tags=18%, list=2%, signal=18%				GOMF_PHOSPHATIDYLINOSITOL_PHOSPHATE_PHOSPHATASE_ACTIVITY	GOMF_PHOSPHATIDYLINOSITOL_PHOSPHATE_PHOSPHATASE_ACTIVITY		26	0.54568	1.04909	0.405594	0.9411	1	3977	tags=46%, list=31%, signal=66%
HP_ABNORMAL_LIGHT_AND_DARK_ADAPTED_ELECTRORETINOGRAM	HP_ABNORMAL_LIGHT_AND_DARK_ADAPTED_ELECTRORETINOGRAM		24	-0.72362	-1.28097	0.187826	0.763352	1	54	tags=4%, list=0%, signal=4%				GOCC_MICROTUBULE_END	GOCC_MICROTUBULE_END		31	0.541834	1.04898	0.413043	0.940528	1	1590	tags=23%, list=12%, signal=26%
HP_CONGENITAL_SENSORINEURAL_HEARING_IMPAIRMENT	HP_CONGENITAL_SENSORINEURAL_HEARING_IMPAIRMENT		25	-0.732819	-1.27877	0.197987	0.763479	1	29	tags=4%, list=0%, signal=4%				GOMF_DEUBIQUITINASE_ACTIVITY	GOMF_DEUBIQUITINASE_ACTIVITY		89	0.46701	1.04883	0.332353	0.94012	1	2170	tags=18%, list=17%, signal=21%
GOBP_REGULATION_OF_CELLULAR_MACROMOLECULE_BIOSYNTHETIC_PROCESS	GOBP_REGULATION_OF_CELLULAR_MACROMOLECULE_BIOSYNTHETIC_PROCESS		443	-0.56355	-1.27452	0.0657734	0.76354	1	880	tags=6%, list=7%, signal=6%				GOBP_REGULATION_OF_CHOLESTEROL_EFFLUX	GOBP_REGULATION_OF_CHOLESTEROL_EFFLUX		27	0.52421	1.04836	0.357664	0.940628	1	1321	tags=26%, list=10%, signal=29%
GOBP_ESTABLISHMENT_OF_SPINDLE_ORIENTATION	GOBP_ESTABLISHMENT_OF_SPINDLE_ORIENTATION		34	-0.703154	-1.29365	0.200323	0.763585	1	2044	tags=29%, list=16%, signal=35%				HP_ABNORMAL_DURA_MATER_MORPHOLOGY	HP_ABNORMAL_DURA_MATER_MORPHOLOGY		16	0.577593	1.04786	0.43459	0.941226	1	2008	tags=38%, list=15%, signal=44%
GOBP_REGULATION_OF_CYTOPLASMIC_TRANSLATION	GOBP_REGULATION_OF_CYTOPLASMIC_TRANSLATION		25	-0.714967	-1.28171	0.192243	0.76364	1	237	tags=8%, list=2%, signal=8%				GOBP_POSITIVE_REGULATION_OF_MEIOTIC_CELL_CYCLE	GOBP_POSITIVE_REGULATION_OF_MEIOTIC_CELL_CYCLE		15	0.591764	1.04752	0.417431	0.941375	1	952	tags=27%, list=7%, signal=29%
HP_FATIGUE	HP_FATIGUE		293	-0.588033	-1.27891	0.109788	0.763707	1	479	tags=6%, list=4%, signal=6%				HP_FIBROUS_TISSUE_NEOPLASM	HP_FIBROUS_TISSUE_NEOPLASM		66	0.496434	1.0475	0.338843	0.940554	1	202	tags=5%, list=2%, signal=5%
GOBP_POSITIVE_REGULATION_OF_GLIAL_CELL_DIFFERENTIATION	GOBP_POSITIVE_REGULATION_OF_GLIAL_CELL_DIFFERENTIATION		30	-0.718297	-1.28127	0.169492	0.763807	1	156	tags=7%, list=1%, signal=7%				GOBP_REGULATION_OF_TORC1_SIGNALING	GOBP_REGULATION_OF_TORC1_SIGNALING		48	0.512906	1.04693	0.402948	0.941337	1	2048	tags=33%, list=16%, signal=39%
GOBP_TRNA_5_END_PROCESSING	GOBP_TRNA_5_END_PROCESSING		16	-0.754375	-1.28184	0.1875	0.763874	1	1851	tags=50%, list=14%, signal=58%				HP_MOTOR_SEIZURE	HP_MOTOR_SEIZURE		295	0.444398	1.04672	0.333333	0.941138	1	1458	tags=13%, list=11%, signal=15%
GOBP_HOMEOSTASIS_OF_NUMBER_OF_CELLS	GOBP_HOMEOSTASIS_OF_NUMBER_OF_CELLS		273	-0.586735	-1.27903	0.105053	0.763947	1	774	tags=10%, list=6%, signal=10%				GOBP_SYNAPTIC_VESICLE_EXOCYTOSIS	GOBP_SYNAPTIC_VESICLE_EXOCYTOSIS		67	0.48107	1.04667	0.347368	0.940401	1	1510	tags=25%, list=12%, signal=29%
GOBP_NUCLEOSIDE_METABOLIC_PROCESS	GOBP_NUCLEOSIDE_METABOLIC_PROCESS		38	-0.67688	-1.28334	0.179739	0.764021	1	1861	tags=32%, list=14%, signal=37%				GOBP_CELLULAR_RESPONSE_TO_GLUCOSE_STARVATION	GOBP_CELLULAR_RESPONSE_TO_GLUCOSE_STARVATION		45	0.502441	1.0461	0.371728	0.941216	1	302	tags=4%, list=2%, signal=5%
GOBP_PEPTIDYL_LYSINE_METHYLATION	GOBP_PEPTIDYL_LYSINE_METHYLATION		108	-0.648042	-1.29368	0.145833	0.764236	1	370	tags=6%, list=3%, signal=6%				GOBP_DE_NOVO_PROTEIN_FOLDING	GOBP_DE_NOVO_PROTEIN_FOLDING		39	0.502372	1.04609	0.370787	0.940359	1	258	tags=5%, list=2%, signal=5%
GOMF_CHEMOKINE_RECEPTOR_BINDING	GOMF_CHEMOKINE_RECEPTOR_BINDING		30	-0.707866	-1.27412	0.195364	0.764293	1	1446	tags=37%, list=11%, signal=41%				HP_ABNORMALITY_OF_THE_SKULL_BASE	HP_ABNORMALITY_OF_THE_SKULL_BASE		192	0.439692	1.04571	0.337037	0.940623	1	2026	tags=17%, list=16%, signal=20%
GOBP_FOCAL_ADHESION_ASSEMBLY	GOBP_FOCAL_ADHESION_ASSEMBLY		76	-0.654311	-1.2813	0.158556	0.764399	1	84	tags=3%, list=1%, signal=3%				GOBP_NEGATIVE_REGULATION_OF_ALPHA_BETA_T_CELL_DIFFERENTIATION	GOBP_NEGATIVE_REGULATION_OF_ALPHA_BETA_T_CELL_DIFFERENTIATION		23	0.549679	1.04567	0.388889	0.939819	1	3000	tags=39%, list=23%, signal=51%
GOMF_CYCLIN_DEPENDENT_PROTEIN_SERINE_THREONINE_KINASE_REGULATOR_ACTIVITY	GOMF_CYCLIN_DEPENDENT_PROTEIN_SERINE_THREONINE_KINASE_REGULATOR_ACTIVITY		40	-0.696272	-1.29383	0.164297	0.764434	1	1928	tags=35%, list=15%, signal=41%				HP_ABNORMALITY_OF_THE_DIENCEPHALON	HP_ABNORMALITY_OF_THE_DIENCEPHALON		100	0.474712	1.04542	0.383436	0.9397	1	1098	tags=8%, list=8%, signal=9%
GOBP_BRANCHED_CHAIN_AMINO_ACID_METABOLIC_PROCESS	GOBP_BRANCHED_CHAIN_AMINO_ACID_METABOLIC_PROCESS		26	-0.718831	-1.28187	0.191638	0.764492	1	111	tags=4%, list=1%, signal=4%				GOBP_POSITIVE_REGULATION_OF_NERVOUS_SYSTEM_PROCESS	GOBP_POSITIVE_REGULATION_OF_NERVOUS_SYSTEM_PROCESS		22	0.560692	1.04482	0.391728	0.940593	1	824	tags=9%, list=6%, signal=10%
GOCC_PROTON_TRANSPORTING_TWO_SECTOR_ATPASE_COMPLEX	GOCC_PROTON_TRANSPORTING_TWO_SECTOR_ATPASE_COMPLEX		41	-0.693475	-1.28339	0.186603	0.764597	1	1405	tags=29%, list=11%, signal=33%				GOBP_TYPE_I_INTERFERON_PRODUCTION	GOBP_TYPE_I_INTERFERON_PRODUCTION		94	0.472944	1.04481	0.340659	0.939739	1	1184	tags=13%, list=9%, signal=14%
HP_RETINAL_PIGMENT_EPITHELIAL_MOTTLING	HP_RETINAL_PIGMENT_EPITHELIAL_MOTTLING		30	-0.713885	-1.29398	0.170813	0.764681	1	54	tags=3%, list=0%, signal=3%				GOBP_REGULATION_OF_RESPIRATORY_BURST	GOBP_REGULATION_OF_RESPIRATORY_BURST		15	0.578505	1.04466	0.400447	0.9393	1	2080	tags=47%, list=16%, signal=56%
GOBP_REGULATION_OF_TRANSCRIPTION_REGULATORY_REGION_DNA_BINDING	GOBP_REGULATION_OF_TRANSCRIPTION_REGULATORY_REGION_DNA_BINDING		37	-0.696448	-1.28198	0.176661	0.764799	1	196	tags=5%, list=2%, signal=5%				GOBP_CELL_CELL_ADHESION_MEDIATED_BY_CADHERIN	GOBP_CELL_CELL_ADHESION_MEDIATED_BY_CADHERIN		22	0.555261	1.0446	0.405405	0.938589	1	11	tags=5%, list=0%, signal=5%
GOBP_MONOCARBOXYLIC_ACID_METABOLIC_PROCESS	GOBP_MONOCARBOXYLIC_ACID_METABOLIC_PROCESS		438	-0.578323	-1.29518	0.0544041	0.764846	1	924	tags=7%, list=7%, signal=7%				GOBP_CELLULAR_RESPONSE_TO_THYROID_HORMONE_STIMULUS	GOBP_CELLULAR_RESPONSE_TO_THYROID_HORMONE_STIMULUS		15	0.582749	1.04387	0.435443	0.939815	1	246	tags=7%, list=2%, signal=7%
GOBP_FATTY_ACID_DERIVATIVE_METABOLIC_PROCESS	GOBP_FATTY_ACID_DERIVATIVE_METABOLIC_PROCESS		54	-0.691552	-1.29576	0.175439	0.764982	1	1103	tags=17%, list=9%, signal=18%				GOBP_ENDOSOME_TO_LYSOSOME_TRANSPORT	GOBP_ENDOSOME_TO_LYSOSOME_TRANSPORT		63	0.492794	1.04368	0.360111	0.939478	1	2681	tags=32%, list=21%, signal=40%
GOBP_ENERGY_DERIVATION_BY_OXIDATION_OF_ORGANIC_COMPOUNDS	GOBP_ENERGY_DERIVATION_BY_OXIDATION_OF_ORGANIC_COMPOUNDS		274	-0.595819	-1.2949	0.0822102	0.765092	1	1769	tags=27%, list=14%, signal=31%				GOBP_REGULATION_OF_NEUROTRANSMITTER_TRANSPORT	GOBP_REGULATION_OF_NEUROTRANSMITTER_TRANSPORT		63	0.492509	1.04367	0.356955	0.938624	1	835	tags=13%, list=6%, signal=14%
HP_OMPHALOCELE	HP_OMPHALOCELE		60	-0.669459	-1.28206	0.169985	0.765213	1	320	tags=7%, list=2%, signal=7%				GOMF_GAMMA_TUBULIN_BINDING	GOMF_GAMMA_TUBULIN_BINDING		30	0.525434	1.04361	0.373368	0.937954	1	579	tags=10%, list=4%, signal=10%
HP_DISTAL_AMYOTROPHY	HP_DISTAL_AMYOTROPHY		159	-0.616905	-1.28341	0.127923	0.765227	1	1152	tags=9%, list=9%, signal=10%				GOMF_DYNEIN_LIGHT_INTERMEDIATE_CHAIN_BINDING	GOMF_DYNEIN_LIGHT_INTERMEDIATE_CHAIN_BINDING		17	0.568489	1.0432	0.415865	0.938322	1	2662	tags=35%, list=21%, signal=44%
GOBP_EPIBOLY	GOBP_EPIBOLY		31	-0.716822	-1.29402	0.198003	0.765284	1	285	tags=10%, list=2%, signal=10%				GOBP_REGULATION_OF_SMOOTH_MUSCLE_CELL_DIFFERENTIATION	GOBP_REGULATION_OF_SMOOTH_MUSCLE_CELL_DIFFERENTIATION		23	0.553855	1.04301	0.400485	0.938043	1	1950	tags=26%, list=15%, signal=31%
GOBP_NEGATIVE_REGULATION_OF_SIGNALING_RECEPTOR_ACTIVITY	GOBP_NEGATIVE_REGULATION_OF_SIGNALING_RECEPTOR_ACTIVITY		32	-0.70552	-1.2942	0.188455	0.765382	1	2064	tags=31%, list=16%, signal=37%				HP_INTELLECTUAL_DISABILITY_PROGRESSIVE	HP_INTELLECTUAL_DISABILITY_PROGRESSIVE		39	0.517807	1.04291	0.365432	0.937488	1	2112	tags=23%, list=16%, signal=27%
HP_IMPAIRED_DISTAL_VIBRATION_SENSATION	HP_IMPAIRED_DISTAL_VIBRATION_SENSATION		40	-0.703196	-1.29522	0.170492	0.765456	1	321	tags=13%, list=2%, signal=13%				GOBP_CELLULAR_RESPONSE_TO_ORGANIC_CYCLIC_COMPOUND	GOBP_CELLULAR_RESPONSE_TO_ORGANIC_CYCLIC_COMPOUND		410	0.41908	1.04232	0.340336	0.938361	1	944	tags=12%, list=7%, signal=12%
GOBP_POSITIVE_REGULATION_OF_CELL_ADHESION	GOBP_POSITIVE_REGULATION_OF_CELL_ADHESION		381	-0.581419	-1.27035	0.0972222	0.765515	1	968	tags=10%, list=7%, signal=11%				HP_INCREASED_CIRCULATING_PROLACTIN_CONCENTRATION	HP_INCREASED_CIRCULATING_PROLACTIN_CONCENTRATION		23	0.55959	1.04214	0.408163	0.938044	1	3094	tags=39%, list=24%, signal=51%
HP_JOINT_STIFFNESS	HP_JOINT_STIFFNESS		159	-0.6235	-1.29437	0.105114	0.76555	1	705	tags=9%, list=5%, signal=9%				GOBP_NERVE_DEVELOPMENT	GOBP_NERVE_DEVELOPMENT		52	0.495773	1.04199	0.356021	0.937638	1	1395	tags=29%, list=11%, signal=32%
GOBP_PROTEIN_LOCALIZATION_TO_CHROMOSOME_CENTROMERIC_REGION	GOBP_PROTEIN_LOCALIZATION_TO_CHROMOSOME_CENTROMERIC_REGION		39	-0.701464	-1.29455	0.174629	0.765615	1	739	tags=26%, list=6%, signal=27%				GOBP_NEGATIVE_REGULATION_OF_VIRAL_GENOME_REPLICATION	GOBP_NEGATIVE_REGULATION_OF_VIRAL_GENOME_REPLICATION		42	0.514629	1.0417	0.373259	0.937616	1	869	tags=21%, list=7%, signal=23%
HP_ABSENT_EYEBROW	HP_ABSENT_EYEBROW		24	-0.731351	-1.29539	0.192644	0.765632	1	1402	tags=17%, list=11%, signal=19%				HP_DISINHIBITION	HP_DISINHIBITION		122	0.453152	1.04126	0.348387	0.938068	1	683	tags=8%, list=5%, signal=9%
GOBP_PLATELET_AGGREGATION	GOBP_PLATELET_AGGREGATION		59	-0.670552	-1.2705	0.210611	0.76569	1	110	tags=5%, list=1%, signal=5%				GOBP_STRIATED_MUSCLE_TISSUE_DEVELOPMENT	GOBP_STRIATED_MUSCLE_TISSUE_DEVELOPMENT		154	0.45338	1.04126	0.327922	0.937212	1	721	tags=11%, list=6%, signal=12%
HP_ABNORMAL_SWEAT_HOMEOSTASIS	HP_ABNORMAL_SWEAT_HOMEOSTASIS		16	-0.751497	-1.28212	0.206522	0.765694	1	1545	tags=44%, list=12%, signal=50%				GOBP_REGULATION_OF_DENDRITIC_SPINE_MORPHOGENESIS	GOBP_REGULATION_OF_DENDRITIC_SPINE_MORPHOGENESIS		36	0.520928	1.04107	0.409953	0.936876	1	1989	tags=19%, list=15%, signal=23%
GOBP_NEGATIVE_REGULATION_OF_SYNAPTIC_TRANSMISSION	GOBP_NEGATIVE_REGULATION_OF_SYNAPTIC_TRANSMISSION		30	-0.703524	-1.28346	0.200663	0.765809	1	1124	tags=30%, list=9%, signal=33%				HP_URETEROPELVIC_JUNCTION_OBSTRUCTION	HP_URETEROPELVIC_JUNCTION_OBSTRUCTION		17	0.576205	1.04097	0.417391	0.936303	1	2677	tags=41%, list=21%, signal=52%
GOBP_REGULATION_OF_OSTEOCLAST_DIFFERENTIATION	GOBP_REGULATION_OF_OSTEOCLAST_DIFFERENTIATION		49	-0.681597	-1.28364	0.172859	0.765839	1	1114	tags=14%, list=9%, signal=16%				GOBP_PROTEOGLYCAN_METABOLIC_PROCESS	GOBP_PROTEOGLYCAN_METABOLIC_PROCESS		73	0.483862	1.04045	0.355882	0.93698	1	1512	tags=23%, list=12%, signal=26%
GOMF_KINASE_ACTIVATOR_ACTIVITY	GOMF_KINASE_ACTIVATOR_ACTIVITY		109	-0.635309	-1.28227	0.151111	0.765863	1	699	tags=8%, list=5%, signal=9%				HP_MICRONODULAR_CIRRHOSIS	HP_MICRONODULAR_CIRRHOSIS		21	0.564589	1.04033	0.409195	0.936486	1	1597	tags=19%, list=12%, signal=22%
HP_SCHIZOPHRENIA	HP_SCHIZOPHRENIA		50	-0.662957	-1.271	0.191489	0.76596	1	1411	tags=16%, list=11%, signal=18%				HP_DIALEPTIC_SEIZURE	HP_DIALEPTIC_SEIZURE		163	0.435096	1.04013	0.320285	0.936211	1	1841	tags=21%, list=14%, signal=25%
GOCC_U5_SNRNP	GOCC_U5_SNRNP		18	-0.744385	-1.27061	0.208566	0.765967	1	1620	tags=39%, list=12%, signal=44%				HP_CHOREOATHETOSIS	HP_CHOREOATHETOSIS		96	0.468894	1.03841	0.365625	0.940416	1	1962	tags=20%, list=15%, signal=23%
GOBP_POSITIVE_REGULATION_OF_EXOCYTOSIS	GOBP_POSITIVE_REGULATION_OF_EXOCYTOSIS		62	-0.657144	-1.28235	0.176024	0.766288	1	350	tags=8%, list=3%, signal=8%				GOBP_CELL_PART_MORPHOGENESIS	GOBP_CELL_PART_MORPHOGENESIS		455	0.411397	1.03818	0.313131	0.940239	1	938	tags=9%, list=7%, signal=10%
GOBP_MODULATION_BY_HOST_OF_SYMBIONT_PROCESS	GOBP_MODULATION_BY_HOST_OF_SYMBIONT_PROCESS		70	-0.640845	-1.27106	0.159016	0.766395	1	1135	tags=10%, list=9%, signal=11%				GOBP_BODY_MORPHOGENESIS	GOBP_BODY_MORPHOGENESIS		34	0.517088	1.03808	0.379717	0.939679	1	966	tags=18%, list=7%, signal=19%
HP_BARREL_SHAPED_CHEST	HP_BARREL_SHAPED_CHEST		17	-0.740407	-1.27067	0.20073	0.766436	1	266	tags=12%, list=2%, signal=12%				HP_11_PAIRS_OF_RIBS	HP_11_PAIRS_OF_RIBS		37	0.50871	1.03797	0.40404	0.939094	1	289	tags=5%, list=2%, signal=6%
GOBP_SOMATIC_STEM_CELL_POPULATION_MAINTENANCE	GOBP_SOMATIC_STEM_CELL_POPULATION_MAINTENANCE		49	-0.672429	-1.28246	0.184087	0.766619	1	278	tags=12%, list=2%, signal=12%				GOBP_CARDIAC_VENTRICLE_MORPHOGENESIS	GOBP_CARDIAC_VENTRICLE_MORPHOGENESIS		41	0.514554	1.03778	0.347258	0.938833	1	881	tags=20%, list=7%, signal=21%
HP_DYSPNEA	HP_DYSPNEA		310	-0.581855	-1.27116	0.0988297	0.76671	1	427	tags=5%, list=3%, signal=5%				GOBP_REGULATION_OF_CELL_MATURATION	GOBP_REGULATION_OF_CELL_MATURATION		15	0.571945	1.03749	0.427015	0.938829	1	785	tags=13%, list=6%, signal=14%
HP_ABNORMAL_OVARIAN_PHYSIOLOGY	HP_ABNORMAL_OVARIAN_PHYSIOLOGY		75	-0.655938	-1.2724	0.181675	0.767066	1	458	tags=4%, list=4%, signal=4%				GOBP_INTRINSIC_APOPTOTIC_SIGNALING_PATHWAY_IN_RESPONSE_TO_DNA_DAMAGE	GOBP_INTRINSIC_APOPTOTIC_SIGNALING_PATHWAY_IN_RESPONSE_TO_DNA_DAMAGE		93	0.472496	1.03748	0.354286	0.938	1	970	tags=12%, list=7%, signal=13%
HP_ABNORMALITY_OF_TEMPERATURE_REGULATION	HP_ABNORMALITY_OF_TEMPERATURE_REGULATION		387	-0.577255	-1.27314	0.0836551	0.767134	1	1014	tags=13%, list=8%, signal=14%				GOMF_TRANSCRIPTION_COACTIVATOR_ACTIVITY	GOMF_TRANSCRIPTION_COACTIVATOR_ACTIVITY		246	0.432751	1.0372	0.359684	0.937963	1	1185	tags=10%, list=9%, signal=11%
HP_HYPOGLYCEMIC_COMA	HP_HYPOGLYCEMIC_COMA		18	-0.737023	-1.27159	0.201786	0.767176	1	2292	tags=44%, list=18%, signal=54%				HP_ATTENTION_DEFICIT_HYPERACTIVITY_DISORDER	HP_ATTENTION_DEFICIT_HYPERACTIVITY_DISORDER		283	0.433727	1.03652	0.316239	0.939047	1	1675	tags=16%, list=13%, signal=18%
HP_RETINAL_ATROPHY	HP_RETINAL_ATROPHY		67	-0.660766	-1.27118	0.179245	0.76732	1	1285	tags=12%, list=10%, signal=13%				GOCC_BASEMENT_MEMBRANE	GOCC_BASEMENT_MEMBRANE		55	0.48992	1.03624	0.368571	0.939014	1	611	tags=13%, list=5%, signal=13%
HP_WHITE_HAIR	HP_WHITE_HAIR		15	-0.761001	-1.27168	0.20979	0.767541	1	1337	tags=27%, list=10%, signal=30%				GOMF_TRANSCRIPTION_COREGULATOR_BINDING	GOMF_TRANSCRIPTION_COREGULATOR_BINDING		98	0.470852	1.03598	0.359773	0.938905	1	2055	tags=24%, list=16%, signal=29%
HP_FOOT_DORSIFLEXOR_WEAKNESS	HP_FOOT_DORSIFLEXOR_WEAKNESS		80	-0.643135	-1.27263	0.172932	0.767587	1	1104	tags=14%, list=9%, signal=15%				GOBP_POSITIVE_REGULATION_OF_CALCIUM_ION_TRANSMEMBRANE_TRANSPORTER_ACTIVITY	GOBP_POSITIVE_REGULATION_OF_CALCIUM_ION_TRANSMEMBRANE_TRANSPORTER_ACTIVITY		32	0.536128	1.03594	0.40241	0.938134	1	2930	tags=38%, list=23%, signal=48%
GOMF_CHEMOATTRACTANT_ACTIVITY	GOMF_CHEMOATTRACTANT_ACTIVITY		16	-0.758031	-1.27127	0.217699	0.767657	1	1350	tags=25%, list=10%, signal=28%				GOBP_POSITIVE_REGULATION_OF_MACROPHAGE_CYTOKINE_PRODUCTION	GOBP_POSITIVE_REGULATION_OF_MACROPHAGE_CYTOKINE_PRODUCTION		22	0.533634	1.03579	0.398551	0.937687	1	655	tags=9%, list=5%, signal=10%
GOBP_CELL_CYCLE_DNA_REPLICATION	GOBP_CELL_CYCLE_DNA_REPLICATION		40	-0.693276	-1.2724	0.184168	0.767749	1	2776	tags=58%, list=21%, signal=73%				GOCC_NEURON_PROJECTION_CYTOPLASM	GOCC_NEURON_PROJECTION_CYTOPLASM		76	0.464925	1.03571	0.36612	0.937088	1	727	tags=8%, list=6%, signal=8%
HP_FOCAL_T2_HYPERINTENSE_BRAINSTEM_LESION	HP_FOCAL_T2_HYPERINTENSE_BRAINSTEM_LESION		29	-0.72612	-1.27176	0.185668	0.76797	1	2696	tags=55%, list=21%, signal=69%				GOMF_PROTEIN_SERINE_KINASE_ACTIVITY	GOMF_PROTEIN_SERINE_KINASE_ACTIVITY		313	0.421737	1.03569	0.344398	0.936271	1	1747	tags=21%, list=13%, signal=24%
GOBP_CELL_MATURATION	GOBP_CELL_MATURATION		120	-0.634412	-1.27268	0.145138	0.768141	1	931	tags=17%, list=7%, signal=18%				GOBP_HEMATOPOIETIC_STEM_CELL_DIFFERENTIATION	GOBP_HEMATOPOIETIC_STEM_CELL_DIFFERENTIATION		32	0.525164	1.03521	0.416076	0.93683	1	2249	tags=19%, list=17%, signal=23%
GOBP_POSITIVE_REGULATION_OF_CELL_CYCLE_G2_M_PHASE_TRANSITION	GOBP_POSITIVE_REGULATION_OF_CELL_CYCLE_G2_M_PHASE_TRANSITION		29	-0.703602	-1.27183	0.193929	0.768403	1	2225	tags=41%, list=17%, signal=50%				GOBP_POSITIVE_REGULATION_OF_FILOPODIUM_ASSEMBLY	GOBP_POSITIVE_REGULATION_OF_FILOPODIUM_ASSEMBLY		24	0.54609	1.03511	0.416465	0.936274	1	2943	tags=42%, list=23%, signal=54%
HP_ABNORMAL_MACULAR_MORPHOLOGY	HP_ABNORMAL_MACULAR_MORPHOLOGY		148	-0.620406	-1.26865	0.147612	0.768866	1	514	tags=5%, list=4%, signal=6%				HP_ENAMEL_HYPOPLASIA	HP_ENAMEL_HYPOPLASIA		81	0.469731	1.03505	0.343195	0.935595	1	1644	tags=23%, list=13%, signal=27%
GOBP_ESTABLISHMENT_OF_MITOTIC_SPINDLE_LOCALIZATION	GOBP_ESTABLISHMENT_OF_MITOTIC_SPINDLE_LOCALIZATION		34	-0.698291	-1.26911	0.197552	0.76935	1	1740	tags=26%, list=13%, signal=30%				HP_ABNORMALITY_OF_URINE_CATECHOLAMINE_LEVEL	HP_ABNORMALITY_OF_URINE_CATECHOLAMINE_LEVEL		23	0.542887	1.03495	0.432099	0.935036	1	529	tags=9%, list=4%, signal=9%
HP_ATTENUATION_OF_RETINAL_BLOOD_VESSELS	HP_ATTENUATION_OF_RETINAL_BLOOD_VESSELS		56	-0.664301	-1.26868	0.179868	0.769456	1	1285	tags=13%, list=10%, signal=14%				HP_ABNORMALITY_OF_THE_UTERUS	HP_ABNORMALITY_OF_THE_UTERUS		172	0.447256	1.03485	0.3	0.934488	1	393	tags=3%, list=3%, signal=4%
HP_ABNORMAL_HEMOGLOBIN	HP_ABNORMAL_HEMOGLOBIN		50	-0.673503	-1.26785	0.183413	0.769735	1	2256	tags=34%, list=17%, signal=41%				GOMF_UBIQUITIN_LIKE_PROTEIN_PEPTIDASE_ACTIVITY	GOMF_UBIQUITIN_LIKE_PROTEIN_PEPTIDASE_ACTIVITY		105	0.464039	1.03483	0.36076	0.933692	1	2170	tags=18%, list=17%, signal=22%
HP_FETAL_DISTRESS	HP_FETAL_DISTRESS		51	-0.675818	-1.26819	0.195584	0.769865	1	1725	tags=31%, list=13%, signal=36%				HP_ABNORMALITY_OF_THE_GLABELLA	HP_ABNORMALITY_OF_THE_GLABELLA		21	0.530829	1.03479	0.412037	0.93297	1	3795	tags=38%, list=29%, signal=54%
HP_PROXIMAL_TUBULOPATHY	HP_PROXIMAL_TUBULOPATHY		37	-0.687707	-1.268	0.190878	0.769873	1	2696	tags=49%, list=21%, signal=61%				GOBP_HISTONE_H3_ACETYLATION	GOBP_HISTONE_H3_ACETYLATION		69	0.479974	1.0347	0.369444	0.932409	1	600	tags=13%, list=5%, signal=14%
GOBP_ANTIGEN_PROCESSING_AND_PRESENTATION_OF_PEPTIDE_ANTIGEN_VIA_MHC_CLASS_I	GOBP_ANTIGEN_PROCESSING_AND_PRESENTATION_OF_PEPTIDE_ANTIGEN_VIA_MHC_CLASS_I		26	-0.722989	-1.2687	0.206294	0.77007	1	427	tags=15%, list=3%, signal=16%				HP_ABNORMAL_B_CELL_MORPHOLOGY	HP_ABNORMAL_B_CELL_MORPHOLOGY		69	0.480627	1.03464	0.372832	0.931725	1	1923	tags=29%, list=15%, signal=34%
GOBP_GLYCOSYL_COMPOUND_BIOSYNTHETIC_PROCESS	GOBP_GLYCOSYL_COMPOUND_BIOSYNTHETIC_PROCESS		17	-0.722427	-1.25374	0.228223	0.77008	1	1469	tags=29%, list=11%, signal=33%				GOBP_FC_EPSILON_RECEPTOR_SIGNALING_PATHWAY	GOBP_FC_EPSILON_RECEPTOR_SIGNALING_PATHWAY		22	0.538264	1.0341	0.407317	0.932519	1	1923	tags=23%, list=15%, signal=27%
GOBP_FEMALE_MEIOTIC_NUCLEAR_DIVISION	GOBP_FEMALE_MEIOTIC_NUCLEAR_DIVISION		27	-0.708657	-1.26748	0.195876	0.770338	1	2225	tags=33%, list=17%, signal=40%				GOBP_REGULATION_OF_VIRAL_GENOME_REPLICATION	GOBP_REGULATION_OF_VIRAL_GENOME_REPLICATION		67	0.476089	1.03391	0.369565	0.932252	1	1018	tags=18%, list=8%, signal=19%
GOMF_PROTEIN_KINASE_C_BINDING	GOMF_PROTEIN_KINASE_C_BINDING		42	-0.666579	-1.26651	0.204225	0.770379	1	918	tags=14%, list=7%, signal=15%				GOCC_ORGANELLE_MEMBRANE_CONTACT_SITE	GOCC_ORGANELLE_MEMBRANE_CONTACT_SITE		47	0.50063	1.03369	0.431373	0.932068	1	895	tags=15%, list=7%, signal=16%
GOBP_PROTEIN_METHYLATION	GOBP_PROTEIN_METHYLATION		159	-0.603654	-1.25376	0.143678	0.770642	1	370	tags=4%, list=3%, signal=4%				GOBP_STEM_CELL_DEVELOPMENT	GOBP_STEM_CELL_DEVELOPMENT		60	0.485447	1.03334	0.381766	0.932251	1	639	tags=10%, list=5%, signal=10%
GOCC_REPLISOME	GOCC_REPLISOME		15	-0.744102	-1.26561	0.212121	0.770807	1	2821	tags=73%, list=22%, signal=94%				GOBP_HAIR_CELL_DIFFERENTIATION	GOBP_HAIR_CELL_DIFFERENTIATION		32	0.531659	1.03329	0.421176	0.93156	1	1601	tags=25%, list=12%, signal=28%
HP_AVASCULAR_NECROSIS	HP_AVASCULAR_NECROSIS		75	-0.645334	-1.25335	0.187307	0.770812	1	1363	tags=15%, list=11%, signal=16%				GOBP_LENS_DEVELOPMENT_IN_CAMERA_TYPE_EYE	GOBP_LENS_DEVELOPMENT_IN_CAMERA_TYPE_EYE		57	0.493442	1.03326	0.40458	0.93084	1	600	tags=12%, list=5%, signal=13%
GOBP_SKELETAL_MUSCLE_CELL_DIFFERENTIATION	GOBP_SKELETAL_MUSCLE_CELL_DIFFERENTIATION		47	-0.656721	-1.25386	0.202572	0.770899	1	883	tags=19%, list=7%, signal=20%				GOBP_PROTEIN_SUMOYLATION	GOBP_PROTEIN_SUMOYLATION		58	0.493195	1.03323	0.387097	0.930074	1	848	tags=12%, list=7%, signal=13%
HP_NATAL_TOOTH	HP_NATAL_TOOTH		30	-0.701268	-1.26652	0.201626	0.771025	1	93	tags=3%, list=1%, signal=3%				HP_THIN_VERMILION_BORDER	HP_THIN_VERMILION_BORDER		327	0.41641	1.03317	0.347826	0.929424	1	2130	tags=17%, list=16%, signal=20%
HP_NEOPLASM_OF_THE_MALE_EXTERNAL_GENITALIA	HP_NEOPLASM_OF_THE_MALE_EXTERNAL_GENITALIA		26	-0.709247	-1.26573	0.216071	0.771045	1	75	tags=4%, list=1%, signal=4%				HP_THIN_SKIN	HP_THIN_SKIN		74	0.487351	1.03277	0.36338	0.929763	1	1115	tags=15%, list=9%, signal=16%
GOMF_PRIMARY_ACTIVE_TRANSMEMBRANE_TRANSPORTER_ACTIVITY	GOMF_PRIMARY_ACTIVE_TRANSMEMBRANE_TRANSPORTER_ACTIVITY		129	-0.607685	-1.25202	0.151079	0.771058	1	1759	tags=34%, list=14%, signal=39%				GOBP_POSITIVE_REGULATION_OF_DEFENSE_RESPONSE_TO_VIRUS_BY_HOST	GOBP_POSITIVE_REGULATION_OF_DEFENSE_RESPONSE_TO_VIRUS_BY_HOST		24	0.543766	1.03248	0.427208	0.929812	1	2433	tags=29%, list=19%, signal=36%
GOBP_POSITIVE_REGULATION_OF_TRANSFERASE_ACTIVITY	GOBP_POSITIVE_REGULATION_OF_TRANSFERASE_ACTIVITY		395	-0.567558	-1.26122	0.0845254	0.771129	1	926	tags=11%, list=7%, signal=11%				HP_ESOPHAGEAL_VARIX	HP_ESOPHAGEAL_VARIX		31	0.523605	1.03214	0.381546	0.929912	1	2122	tags=35%, list=16%, signal=42%
GOBP_PURINE_CONTAINING_COMPOUND_METABOLIC_PROCESS	GOBP_PURINE_CONTAINING_COMPOUND_METABOLIC_PROCESS		447	-0.557788	-1.26588	0.0754476	0.771235	1	1291	tags=15%, list=10%, signal=17%				HP_KERATITIS	HP_KERATITIS		60	0.480604	1.03209	0.391061	0.929243	1	1141	tags=18%, list=9%, signal=20%
GOBP_BIOMINERAL_TISSUE_DEVELOPMENT	GOBP_BIOMINERAL_TISSUE_DEVELOPMENT		114	-0.623683	-1.26135	0.164993	0.771282	1	493	tags=14%, list=4%, signal=14%				GOBP_RESPONSE_TO_STEROL_DEPLETION	GOBP_RESPONSE_TO_STEROL_DEPLETION		17	0.569923	1.03204	0.426696	0.928536	1	4115	tags=47%, list=32%, signal=69%
GOMF_ENDONUCLEASE_ACTIVITY	GOMF_ENDONUCLEASE_ACTIVITY		108	-0.62752	-1.25155	0.177099	0.771401	1	764	tags=8%, list=6%, signal=9%				HP_FACIAL_EDEMA	HP_FACIAL_EDEMA		96	0.46706	1.03202	0.357595	0.927785	1	687	tags=5%, list=5%, signal=5%
GOBP_SPERM_AXONEME_ASSEMBLY	GOBP_SPERM_AXONEME_ASSEMBLY		18	-0.736135	-1.267	0.218247	0.771402	1	1625	tags=28%, list=13%, signal=32%				HP_PROTUBERANT_ABDOMEN	HP_PROTUBERANT_ABDOMEN		35	0.513522	1.0319	0.401617	0.927299	1	2388	tags=26%, list=18%, signal=31%
GOBP_REGULATION_OF_CARDIAC_MUSCLE_CELL_PROLIFERATION	GOBP_REGULATION_OF_CARDIAC_MUSCLE_CELL_PROLIFERATION		21	-0.7268	-1.2666	0.208191	0.771453	1	990	tags=33%, list=8%, signal=36%				HP_CLONIC_SEIZURE	HP_CLONIC_SEIZURE		40	0.516525	1.03187	0.422785	0.926569	1	1368	tags=28%, list=11%, signal=31%
HP_ABNORMAL_URINE_CARBOHYDRATE_LEVEL	HP_ABNORMAL_URINE_CARBOHYDRATE_LEVEL		31	-0.711502	-1.26523	0.186441	0.771493	1	397	tags=10%, list=3%, signal=10%				GOBP_DNA_METHYLATION	GOBP_DNA_METHYLATION		48	0.501668	1.03184	0.394203	0.925841	1	256	tags=4%, list=2%, signal=4%
GOBP_INTERLEUKIN_1_MEDIATED_SIGNALING_PATHWAY	GOBP_INTERLEUKIN_1_MEDIATED_SIGNALING_PATHWAY		25	-0.708407	-1.266	0.2	0.771508	1	134	tags=8%, list=1%, signal=8%				GOBP_NUCLEOTIDE_TRANSPORT	GOBP_NUCLEOTIDE_TRANSPORT		29	0.536023	1.03173	0.390746	0.925311	1	2276	tags=24%, list=18%, signal=29%
GOBP_POSITIVE_REGULATION_OF_MYOBLAST_DIFFERENTIATION	GOBP_POSITIVE_REGULATION_OF_MYOBLAST_DIFFERENTIATION		37	-0.674367	-1.25388	0.229866	0.771508	1	705	tags=8%, list=5%, signal=9%				GOBP_REGULATION_OF_RESPONSE_TO_CYTOKINE_STIMULUS	GOBP_REGULATION_OF_RESPONSE_TO_CYTOKINE_STIMULUS		134	0.450365	1.0317	0.327703	0.924592	1	1018	tags=17%, list=8%, signal=18%
GOCC_CHROMOSOME_CENTROMERIC_CORE_DOMAIN	GOCC_CHROMOSOME_CENTROMERIC_CORE_DOMAIN		15	-0.736008	-1.25404	0.22323	0.771575	1	739	tags=40%, list=6%, signal=42%				GOBP_NUCLEOTIDE_SUGAR_METABOLIC_PROCESS	GOBP_NUCLEOTIDE_SUGAR_METABOLIC_PROCESS		37	0.516907	1.0316	0.411458	0.924068	1	2586	tags=24%, list=20%, signal=30%
HP_INCREASED_SERUM_LACTATE	HP_INCREASED_SERUM_LACTATE		189	-0.592603	-1.25205	0.145892	0.771596	1	2393	tags=33%, list=18%, signal=40%				GOBP_POSITIVE_REGULATION_OF_CHOLESTEROL_EFFLUX	GOBP_POSITIVE_REGULATION_OF_CHOLESTEROL_EFFLUX		20	0.547335	1.03145	0.42539	0.923687	1	1321	tags=35%, list=10%, signal=39%
[truncated: 3,764 more rows]

## Sheet: -GSEA-hallmark_LSKMB49.
BM LSK cells -MB49
GSEA:	hallmark_LSKMB49.GseaPreranked.1685526096110
gsea_report_for_na_neg_1685526096110														gsea_report_for_na_pos_1685526096110
[truncated: 42 more rows]

## Sheet: GSEA-hematopoiesis_LSK_MB49.Gse
BM LSK cells -MB49
[truncated: 7 more rows]

## Sheet: GSEA-immuno_celltype_tf_LSKMB49
BM LSK cells -MB49
[truncated: 3,969 more rows]

## Sheet: GSEA-inflammation_LSK_MB49.Gsea
BM LSK cells -MB49
[truncated: 16 more rows]

## Sheet: GSEA-myeloid_LSK_MB49.GseaPrera
BM LSK cells -MB49
[truncated: 14 more rows]
