# Supplementary material for: PD-L1 blockade immunotherapy rewires cancer-induced emergency myelopoiesis
Source: Front Immunol. 2024 Oct 11;15:1386838. doi: 10.3389/fimmu.2024.1386838 (PMC11502414; doi:10.3389/fimmu.2024.1386838)
Supplement: Supplementary file 9 [file Table3.xlsx]

## Sheet: DEGs
HUMAN CD34 cells
RNA-seq	DEGS
Differentially Expressed Genes (DEGs)
gene	logFC	logCPM	PValue	FDR
GSTM1	10.9116	4.87584	2.2287e-29	3.91248e-25
ZFY	7.68202	3.57638	2.26715e-12	1.98999e-08
IGKV3-20	-11.9358	2.70203	4.01403e-10	2.34887e-06
AOX2P	5.10917	4.43056	8.58173e-10	3.76631e-06
CRHBP	-3.07416	5.82141	2.06694e-08	6.20019e-05
PCDH9	-3.16293	5.2378	2.35451e-08	6.20019e-05
USP9Y	6.39137	3.98405	2.47231e-08	6.20019e-05
ERAP2	-2.90656	6.08254	3.62927e-08	7.96397e-05
ENSG00000283458	-11.2168	1.98961	8.9372e-07	0.00174325
PRKG2	-2.29325	4.88803	1.25613e-06	0.00220513
RPSAP47	-10.4162	1.20324	7.15755e-06	0.0114228
AIRE	5.8258	3.18242	1.13277e-05	0.0165715
IGKV4-1	-11.1127	1.88814	1.77686e-05	0.0239945
TCEAL2	-10.516	1.30007	1.92741e-05	0.0241684
UTY	4.93422	4.19323	2.46379e-05	0.0288346
TXLNGY	7.62799	5.83805	2.67468e-05	0.0293463
MED12L	-2.09404	6.18651	3.28549e-05	0.0314297
RBPMS	-2.32379	4.37033	3.37161e-05	0.0314297
HLA-DQA1.1	-10.1921	0.984037	3.52555e-05	0.0314297
CEMIP	-10.9797	1.75549	3.58072e-05	0.0314297
EGR1	-1.84909	9.30158	5.56258e-05	0.0465006
LOC101928834	-2.08136	4.34147	6.28983e-05	0.05019
S1PR3	-10.1388	0.933298	7.04284e-05	0.0537552
SNHG18	-10.0264	0.823433	7.39464e-05	0.0540887
CALN1	-1.8749	5.12987	8.17178e-05	0.0561326
ABCB1	-2.13096	4.26211	8.48318e-05	0.0561326
AVP	-2.78639	5.00745	8.63333e-05	0.0561326
OR2L1P	-10.142	0.936501	9.01952e-05	0.0565492
PARP8	-1.67988	5.51686	9.93567e-05	0.0601451
TMSB4Y	9.94734	0.747134	0.000106947	0.0602189
HOXA3	-3.27955	2.92092	0.000107457	0.0602189
RAG2	4.57431	3.82792	0.000113236	0.0602189
SNED1	-3.08116	3.29132	0.0001133	0.0602189
HOPX	-2.34215	3.95774	0.00011663	0.0602189
TTTY14	7.80526	0.978537	0.000121857	0.0607545
CDH4	-7.95996	1.16592	0.000124589	0.0607545
TRBVB	-9.90146	0.702454	0.000144581	0.0674806
ANGPT1	-1.65321	5.19274	0.00014607	0.0674806
DCHS1	-2.79778	3.25128	0.000172763	0.0775658
H2BC21	-1.7628	4.99378	0.000176738	0.0775658
LOC101927745	-2.00221	4.23187	0.000186386	0.0798051
ENSG00000231412	10.1032	0.903335	0.000218355	0.0910965
ABHD4	-1.7402	4.69411	0.000223136	0.0910965
THSD7A	-7.86969	1.08297	0.000263622	0.105179
BEX2	-2.45364	4.86953	0.000274149	0.105365
MARCKS	1.83365	4.65678	0.000276093	0.105365
PLXDC2	-1.47513	6.01533	0.000416028	0.153389
GPRASP2	-3.67793	2.40874	0.000419406	0.153389
BEX1	-5.19555	3.83306	0.000457162	0.163785
LCN10	5.25492	2.23529	0.00048227	0.169325
CDC20P1	-10.0315	0.829683	0.000514722	0.177175
GYG2P1	9.66338	0.476869	0.000549458	0.185495
CYSLTR2	-4.11767	1.88541	0.000606466	0.198455
CDH2	-2.92568	2.65419	0.000610456	0.198455
IDS	-1.93407	6.28788	0.000629587	0.198986
CNTN1	-9.54185	0.354722	0.00064605	0.198986
XRRA1	-2.53486	3.33974	0.000646096	0.198986
CSGALNACT1	2.33052	3.75708	0.000667862	0.202144
HLF	-2.41145	4.18595	0.000689532	0.205165
KDM5D	6.07368	5.65874	0.000738854	0.212678
MMP2	-1.84402	4.30003	0.000739011	0.212678
FAM181B	-9.52727	0.342143	0.000799493	0.226372
SLCO5A1	-3.26434	2.50776	0.000860284	0.239719
USP6	-5.48326	1.54437	0.000889337	0.240959
MYO16	-5.84433	1.54085	0.000892188	0.240959
BRSK2	-5.37275	1.91218	0.000956196	0.252171
RHOB	-2.46479	7.14284	0.000962431	0.252171
EIF1AY	5.73294	4.39676	0.00103	0.265907
GBP2	-1.93065	5.12719	0.001064	0.270445
IGLV3-9	-9.50644	0.3226	0.00109085	0.270445
ERFE	3.4643	2.56381	0.0010938	0.270445
PGM5	-5.20347	2.92145	0.00117729	0.287045
SLC8A3	-2.10793	3.60559	0.00136146	0.327403
NAP1L2	-9.36452	0.184106	0.00151736	0.359963
ENSG00000277200	-7.2669	0.515723	0.00156601	0.36655
GPM6B	-4.07958	1.92573	0.00170098	0.381112
BHLHE41	-9.65008	0.457263	0.00171943	0.381112
LEF1	1.72096	4.55084	0.0017228	0.381112
VPREB3	5.23452	4.50309	0.00175779	0.381112
ENSG00000236333	-7.10499	0.358541	0.00177674	0.381112
PAX5	2.69589	4.83606	0.00179317	0.381112
CCL4	-9.2415	0.0684734	0.00179571	0.381112
ENSG00000274627	2.13533	3.39635	0.00182278	0.381112
MIR99AHG	-9.30959	0.134268	0.00182361	0.381112
ANTXR2	-1.3178	5.56001	0.00192171	0.39689
CD44	-1.25344	8.28319	0.00196432	0.399956
ENSG00000283633	-2.54612	2.73908	0.00199004	0.399956
RUNX3	-1.6143	7.17047	0.00200491	0.399956
SHD	-1.77062	4.05923	0.00208249	0.410766
CTSF	-1.63578	4.20242	0.00224659	0.438211
COL6A6	-3.71247	3.42691	0.00232785	0.447493
UCHL1	-3.07153	3.39597	0.00234516	0.447493
PCDHB5	-9.14783	-0.0211758	0.00241195	0.450943
GPRIN1	-9.14331	-0.0252851	0.00241745	0.450943
OVCH1-AS1	7.11564	0.267187	0.00245976	0.450943
DENND5A	-1.46843	6.92977	0.00247493	0.450943
ENSG00000204121	-9.13787	-0.0306464	0.00249168	0.450943
PKP2	-2.9395	2.90785	0.00273799	0.490463
BMP6	-6.09096	0.814619	0.00277558	0.492175
KLF9	-1.30423	5.36336	0.00281773	0.494652
ROBO4	-2.01772	3.98294	0.00295158	0.512856
MYEOV	7.05911	0.219705	0.00299215	0.512856
SPSB2	2.18635	3.0865	0.00300907	0.512856
NLRP2	2.88513	2.50806	0.00309372	0.522214
MDGA2	-9.11447	-0.0509878	0.0032932	0.550592
ENSG00000244273	-9.3459	0.169902	0.00335026	0.554848
HELZ2	-1.83337	3.90048	0.00349413	0.573266
MORC4	-5.95719	0.433838	0.00357908	0.581767
ENSG00000213087	-7.34101	0.35963	0.00363975	0.5862
PLOD2	-1.48227	4.41227	0.00368342	0.587841
LOC102723996	9.00843	-0.149087	0.00372556	0.589209
CD24	3.60812	5.35331	0.00384531	0.599712
FJX1	-8.98637	-0.173074	0.00388638	0.599712
ADGRG6	-1.58102	4.37061	0.00389445	0.599712
CLEC4G	-9.13209	-0.0337234	0.00393389	0.600517
TUBB4A	-3.48286	1.68102	0.00397074	0.600917
COBL	4.17705	1.56204	0.00423402	0.634837
HOXA4	-6.33804	0.506547	0.00426721	0.634837
EVI2B	-1.19566	6.05159	0.00446694	0.658967
VWF	-1.53529	5.43765	0.00453549	0.663504
ENSG00000244301	4.35084	1.3919	0.00462451	0.670937
ISG20	2.41933	3.34508	0.00483852	0.696232
ATF3	-1.58616	6.23986	0.00493894	0.704903
ENSG00000273230	2.33344	2.76372	0.00504707	0.714527
CFI	3.35437	1.89934	0.00523367	0.731583
COL9A2	1.94451	3.26622	0.0052509	0.731583
ENSG00000276115	8.90915	-0.238894	0.00553052	0.761533
NR3C2	-8.8955	-0.257604	0.00556618	0.761533
ENSG00000233864	4.60467	3.40567	0.005596	0.761533
ENSG00000267702	4.39321	0.786712	0.0057459	0.775917
CAMK2A	-8.96276	-0.198027	0.00582314	0.780345
LIMCH1	-2.96719	2.03216	0.00599537	0.797339
SEMA6A	9.14572	-0.0108772	0.00606738	0.800119
PRKY	4.75212	3.79649	0.00614952	0.800119
ENSG00000230438	-8.8488	-0.301516	0.00615301	0.800119
MEIS1	-1.19981	6.00442	0.00638634	0.824355
APBB1	-2.60697	2.45532	0.00658331	0.838634
LINC01238	2.31553	3.10354	0.0066227	0.838634
IL12A-AS1	-3.99565	1.64446	0.00664028	0.838634
PBX1	-1.1461	5.69125	0.00682016	0.855199
FPGT-TNNI3K	-8.78931	-0.357415	0.00688092	0.856699
PTGER4	-1.13563	6.66193	0.00701664	0.867445
TCAM1P	8.77405	-0.367284	0.00711626	0.869985
ENSG00000279265	8.78644	-0.354493	0.00722707	0.869985
LTB	1.57536	4.45085	0.00725624	0.869985
SMOX	-1.69915	4.16035	0.00729277	0.869985
GSTM4	1.34302	4.40758	0.00732168	0.869985
THY1	-8.72301	-0.420055	0.00734399	0.869985
IGFBP4	2.80093	2.23618	0.00738409	0.869985
MIR27A	-8.90654	-0.251311	0.00755908	0.883937
TFPI	-1.8862	4.57067	0.00760322	0.883937
PCSK1N	-8.7251	-0.419687	0.00774385	0.894364
ENSG00000280063	2.76793	2.20937	0.00781641	0.896843
NAP1L3	-2.59555	3.53694	0.00791869	0.89794
TMEM272	-5.36778	1.10264	0.00792826	0.89794
ENSG00000267519	-1.51326	4.90196	0.0082437	0.922335
RPS4X	-1.15226	11.3052	0.00832557	0.922335
FGD5	-1.45845	4.35159	0.00834091	0.922335
ATG9B	3.3881	1.36182	0.00835382	0.922335
DEPTOR-AS1	8.91232	-0.230478	0.00855315	0.933484
ALDH7A1	-1.20714	4.81303	0.00857885	0.933484
ATP9A	-1.8066	3.66928	0.00863176	0.933484
JUN	-1.26085	10.6496	0.00871497	0.933484
MIR573	8.66581	-0.466497	0.00872067	0.933484
XIST	-10.8588	8.6018	0.00884712	0.94128
ENSG00000279791	-8.82356	-0.323817	0.0089097	0.942227
SYNGR4	-8.85621	-0.293027	0.00914251	0.950776
RPL10P9	-2.94177	3.1017	0.00915699	0.950776
STAG3	2.08228	3.42913	0.00918202	0.950776
SORL1	-1.13043	7.59627	0.00920718	0.950776
RGS1	-1.68893	5.1483	0.00948147	0.964444
CD244	-1.27393	4.58368	0.00948445	0.964444
RASAL1	-8.59178	-0.543689	0.00953557	0.964444
NPIPA5	3.47357	2.08818	0.00958799	0.964444
ENSG00000253326	-6.62271	-0.0750196	0.00966334	0.964444
ARRDC3	-1.69677	6.4703	0.00966917	0.964444
WDR86-AS1	8.57798	-0.560379	0.00974738	0.965354
LRFN2	3.99419	2.19228	0.00982739	0.965354
NPAS1	-8.59881	-0.534101	0.00984326	0.965354
CPNE7	1.44486	4.14751	0.0100091	0.970153
AZU1	1.23222	8.61067	0.0101048	0.970153
LMO1	8.544	-0.580408	0.0101082	0.970153
POU2AF1	2.92119	4.10947	0.0101388	0.970153
ENSG00000278847	8.56116	-0.576811	0.0101685	0.970153
ADHFE1	-2.12053	2.66689	0.0102964	0.977041
PIF1	1.6019	3.74724	0.0103793	0.97962
KLRF1	8.49931	-0.62964	0.0104448	0.980526
SLC26A11	-8.55242	-0.580605	0.0107063	0.99973
SETBP1	-2.44627	2.33869	0.0111966	1
CABLES1	-1.12817	5.02746	0.0112514	1
LRFN3	-5.03996	1.51755	0.011308	1
SMN1.1	2.70817	2.14277	0.0113612	1
MME	2.87775	5.56242	0.0114085	1
HDC	1.11883	5.64132	0.0114699	1
NFIL3	-1.24276	5.17614	0.0115252	1
CDH5	8.61294	-0.510432	0.0115712	1
ADAMTS1	-2.15512	3.61604	0.0116009	1
ENSG00000260290	3.98412	2.64841	0.0116764	1
TUSC3	-8.76397	-0.385431	0.011686	1
ENSG00000236017	2.13504	3.42849	0.0117721	1
PROM1	-1.12324	6.26119	0.0120529	1
BTBD11	-1.48998	3.75011	0.0120919	1
LINC01013	4.06345	2.16063	0.0123006	1
ENSG00000225398	-8.42676	-0.695973	0.0123378	1
PSD3	2.06215	2.9542	0.0124579	1
MGAT3	1.683	4.32585	0.0125529	1
PLAG1	-4.23478	2.36913	0.0125978	1
RASSF9	-8.47539	-0.652095	0.0126001	1
ENSG00000151631	5.97934	0.0465401	0.0126463	1
CCL3	-2.80187	2.25804	0.0128719	1
TF	-8.43471	-0.6849	0.0130318	1
FIGN	-4.63055	2.6989	0.0131208	1
ENSG00000233396	-8.54741	-0.580305	0.0132676	1
RPS4Y2	8.63581	-0.486835	0.0133797	1
EREG	-1.42213	7.88787	0.0134101	1
ENSG00000228663	8.59638	-0.523701	0.0134439	1
GPC4	-8.47555	-0.646875	0.0134572	1
TSPAN9	2.91217	2.62206	0.0136098	1
CD19	2.97566	2.98207	0.013756	1
ENSG00000241859	8.305	-0.8086	0.0139114	1
CLU	-1.0463	5.97591	0.0139452	1
SERTAD1	-2.21588	2.60819	0.0140826	1
CD79B	1.83331	6.01644	0.0140992	1
ENSG00000267793	8.30807	-0.796646	0.0141408	1
DNMT3L-AS1	5.45285	0.482107	0.0141717	1
APOL4	2.71328	2.91991	0.0141839	1
SYTL3	-3.14946	1.86772	0.0142184	1
GOLM1	-1.97596	3.27753	0.0142786	1
SOCS3	-1.41514	5.27003	0.0143927	1
CCDC18	1.05697	5.38184	0.014463	1
AEBP1	1.64827	5.83217	0.0145379	1
ARFRP1	1.01155	5.59879	0.0145771	1
IRX1	-8.45418	-0.666157	0.0147466	1
FN1	-8.31806	-0.79186	0.0148485	1
PIK3IP1	-1.54812	4.22889	0.0151207	1
CLDN4	8.45555	-0.653656	0.0151213	1
AP1AR	1.26389	4.50629	0.0153718	1
STOX2	-8.28233	-0.82444	0.0155167	1
LYAR	1.08998	5.86591	0.0157712	1
ENSG00000204620	8.47864	-0.631309	0.0157735	1
PLCB4	-1.28992	4.15566	0.0158641	1
ACVR1C	-8.29422	-0.813172	0.0158803	1
LOC285097	2.78053	1.7927	0.0160056	1
LARGE2	3.59894	2.26529	0.0160472	1
ENSG00000225761	-8.2063	-0.894824	0.0160696	1
RIMS3	1.79591	4.09166	0.0163098	1
RCBTB1	0.987529	5.79385	0.0164438	1
ENSG00000229018	-6.28537	-0.385002	0.0167177	1
ENTPD8	-8.30398	-0.803695	0.0168418	1
TDRD10	-6.37166	-0.301626	0.0169321	1
ENSG00000237773	-8.18894	-0.909283	0.017129	1
DDX3Y	5.3885	7.01959	0.0172743	1
PNPLA7	1.98022	5.08393	0.017305	1
ENSG00000268635	-8.41422	-0.702301	0.0173345	1
SOBP	-8.15653	-0.93912	0.0174482	1
ENSG00000273419	-8.23515	-0.866583	0.0175497	1
PHACTR4	-1.0043	6.60972	0.0176194	1
CCDC175	-2.53725	1.86662	0.0176274	1
NPDC1	-0.995977	6.53282	0.0179416	1
LCA5L	-8.14982	-0.944679	0.0179655	1
ZNF521	-1.13237	5.41409	0.0180942	1
BCAN	8.11409	-0.973261	0.0182561	1
UBE2H	-1.63657	5.78931	0.0183681	1
MAST3	-1.25504	4.36093	0.0184046	1
CD79A	2.00354	5.17227	0.0185275	1
CDH6	-2.98486	1.70018	0.018532	1
OR1H1P	-8.08708	-1.00273	0.0185843	1
RGS18	-1.19672	4.5446	0.0186948	1
DBNDD1	6.27877	-0.452413	0.0188634	1
ENSG00000254350	6.50268	-0.29973	0.0188738	1
LIG4	1.64439	4.33415	0.018917	1
CD72	2.29007	3.85878	0.0189188	1
HES6	2.00641	4.8496	0.0189806	1
RECQL4	0.937165	6.4475	0.0191166	1
CACTIN-AS1	6.26488	-0.530687	0.0191309	1
KCNK6	1.5347	3.74748	0.0195858	1
ENSG00000250130	6.35673	-0.376584	0.0195993	1
ZNF385D	-1.79836	3.4295	0.0197028	1
LINC02082	-8.09676	-0.996363	0.0198124	1
COL2A1	-2.81332	2.13648	0.019814	1
RPS4Y1	5.59525	6.8892	0.0198743	1
RUBCNL	1.87594	3.32803	0.0199242	1
RFX2	-1.09308	4.74396	0.0199819	1
IFI44L	-2.13205	3.4842	0.0200351	1
TJP1	8.22206	-0.865402	0.0200727	1
P4HA2	2.98319	1.93906	0.0202274	1
ANKRD36BP2	-2.45057	2.70037	0.020267	1
ZBTB4	-1.05842	5.95492	0.0202801	1
FER1L6	-8.03087	-1.05391	0.020286	1
ENSG00000260685	8.09438	-0.984887	0.0203044	1
GRTP1	1.61299	3.29908	0.0203207	1
EGLN3	-4.46914	1.64603	0.0204211	1
ENSG00000275437	3.6223	0.674834	0.0205004	1
COLEC12	-8.09803	-0.990489	0.0205427	1
TMEM130	-8.03052	-1.05246	0.020551	1
COL4A2	8.10106	-0.977963	0.0206406	1
DNM3	-1.65199	3.27003	0.0206696	1
H2AW	-1.40424	3.9602	0.0206735	1
ENSG00000255389	3.21343	1.3076	0.0207302	1
RRP1	0.953282	5.88386	0.0208209	1
PCDHB14	-8.11384	-0.975896	0.020839	1
ENSG00000254810	-8.0957	-0.992398	0.0209105	1
PTPRC	-1.12735	7.80246	0.0210215	1
GPRASP1	-2.4079	3.81456	0.0210315	1
PGR	-8.07733	-1.0091	0.0210349	1
TMEM140	-2.0808	2.43539	0.0211863	1
ENSG00000233695	-1.21356	5.32772	0.0211935	1
ENSG00000272735	-8.05872	-1.026	0.0212112	1
HLA-DPB2	8.0606	-1.01533	0.0212471	1
ARPP21	2.57142	3.55221	0.0212644	1
PDE3A	-3.67243	1.73282	0.0214607	1
PDE1C	-7.97959	-1.09932	0.0215198	1
PPP1R3B	-2.10439	3.24407	0.0215641	1
TENT5C	0.999921	5.30171	0.0216109	1
AOX3P	6.14702	-0.575208	0.0217547	1
ENSG00000255142	7.96812	-1.11201	0.0222535	1
CCR4	-8.01585	-1.06442	0.0222904	1
ENSG00000244879	-0.928082	6.24346	0.0224239	1
ENSG00000267239	8.1723	-0.908602	0.0225591	1
LZTS3	-2.31801	3.25301	0.0226232	1
DPPA4	-0.925387	6.12317	0.0227036	1
GAB2	-1.27134	7.36614	0.022735	1
H3C10	-2.76343	2.02834	0.0227457	1
ENSG00000235280	-8.04913	-1.03382	0.022796	1
ENSG00000275880	8.09442	-0.980301	0.0228443	1
SOCS2-AS1	1.58884	3.62396	0.0229468	1
DAPK1	-1.00885	6.45107	0.0230173	1
DNAH6	-7.95419	-1.1199	0.0230842	1
ENSG00000213997	-8.11988	-0.977241	0.0231384	1
ARHGEF17	-1.00757	5.45393	0.0232706	1
COL23A1	1.75725	3.16132	0.0233719	1
CMYA5	-6.24256	-0.68127	0.0235676	1
LCN6	2.88269	3.0951	0.0235734	1
ENSG00000255139	7.90492	-1.16501	0.0236314	1
HERC2P3	1.26231	4.77806	0.0236763	1
HDAC5	-0.991103	6.07222	0.0237777	1
ENSG00000249258	-8.02527	-1.05498	0.0238578	1
GP5	-8.00597	-1.07243	0.0238955	1
HSPA1A	-1.78478	5.79071	0.023959	1
STEAP2	-7.92155	-1.15209	0.0239784	1
ENSG00000250616	-7.98642	-1.0901	0.0240028	1
PTGS1	-1.06439	5.97303	0.0240606	1
SNX7	-7.89778	-1.17124	0.0242431	1
ENSG00000225217	-7.92608	-1.14449	0.0242748	1
ENSG00000272438	7.96892	-1.09557	0.0243626	1
CHTF18	0.945232	7.18231	0.0245453	1
RNF24	-0.945265	6.71762	0.0247095	1
HSPA1B	-2.59567	6.65551	0.0247744	1
APOBR	0.990348	5.013	0.0248339	1
NPR3	-0.896408	6.99532	0.0250216	1
PDZK1IP1	-4.449	0.960909	0.025141	1
CXCL3	-1.58696	4.64645	0.0251463	1
PDGFA	-7.85797	-1.2073	0.025183	1
NID1	2.03538	3.37712	0.0252012	1
ENSG00000251513	7.8587	-1.20199	0.0252417	1
ANOS1	-7.86344	-1.20293	0.0252559	1
SLC22A17	-1.77646	3.18241	0.0252678	1
ENSG00000259495	-8.03946	-1.04168	0.0252921	1
F11R	-1.32522	5.03198	0.0253969	1
LOC554249	2.61364	1.97861	0.025403	1
BTC	-7.97275	-1.10864	0.0254061	1
SPNS2	-1.0559	5.61757	0.0254336	1
ENSG00000254595	-7.92084	-1.1487	0.0254472	1
LINC02076	-7.84699	-1.21607	0.0258632	1
SLC1A6	-3.86248	2.02328	0.0259291	1
ATN1	-0.918978	6.89403	0.0260507	1
CPED1	-1.32515	4.00248	0.0264982	1
NAV2-AS2	-7.89475	-1.17162	0.0265544	1
ENSG00000225138	1.09373	5.06183	0.0266498	1
ROGDI	1.01065	5.12846	0.0266572	1
F2R	-0.962732	5.62472	0.0267056	1
RTL5	-2.44379	2.1532	0.0267484	1
FPR3	7.83119	-1.22174	0.0267871	1
CORO2B	3.3323	3.07181	0.0268608	1
ENSG00000272053	-1.43356	3.55569	0.0268886	1
IGHV4-39	-3.63917	1.4909	0.0268929	1
ITGA9	-0.944332	5.23875	0.0268953	1
SIK3	-0.920007	6.35097	0.0269089	1
ENSG00000260404	-1.11383	4.96559	0.0270706	1
SESN3	-1.03877	6.24546	0.027104	1
ENSG00000227615	-2.06078	2.34701	0.0272568	1
LOC101927560	-7.87089	-1.19275	0.0272594	1
C21orf91	-1.03108	4.98655	0.0273516	1
ELMO1	-0.870087	6.82341	0.0274024	1
TC2N	-1.19852	4.16502	0.0274082	1
KLHL33	5.09783	0.0328317	0.0274087	1
MYOM2	-3.63946	0.632329	0.0274376	1
SLC16A4	6.1907	-0.586604	0.0276557	1
ENSG00000263884	-6.22176	-0.704275	0.0277217	1
PPP1R16B	-2.74457	6.29435	0.0278239	1
LOC101927480	-2.44635	1.95817	0.0278682	1
ZNF37BP	0.930905	5.53823	0.0279013	1
ACSS3	-7.89851	-1.17476	0.0279313	1
ENSG00000278831	3.3343	2.13671	0.0280472	1
ARMCX1	-1.24278	4.77951	0.0280479	1
LOC102724064	-7.92829	-1.14072	0.0283333	1
ENSG00000235501	-5.96953	-0.66599	0.0283423	1
HIVEP1	-1.22002	4.70661	0.0284105	1
PAX6	7.82342	-1.22372	0.0285129	1
CD109	-0.905509	5.74838	0.0287419	1
ENSG00000243302	-1.10727	4.27158	0.0290401	1
TSPAN10	-7.84109	-1.21859	0.0290439	1
ENSG00000278869	4.26709	1.16586	0.0291711	1
SEL1L	-0.962621	5.81391	0.0294301	1
ZNF763	-5.86998	-0.758266	0.0295775	1
IGKV2-30	5.00646	-0.335364	0.029638	1
SNTB1	-0.924164	6.37941	0.0296643	1
PCDHGB5	-5.9802	-0.659673	0.0296777	1
ENSG00000280422	7.83954	-1.20702	0.0296992	1
ENSG00000214776	2.57225	1.4901	0.0297363	1
LINC00240	-7.81632	-1.24041	0.0298167	1
ENSG00000167774	7.7179	-1.33061	0.0298222	1
RORA	-2.92148	1.16643	0.0298348	1
PCDHGB3	-5.85289	-0.77502	0.0298768	1
PRKG1	-2.24296	2.16131	0.0299001	1
POT1-AS1	-7.73377	-1.3148	0.0299055	1
TRBV26OR9-2	-6.10236	-0.539805	0.0301811	1
TAB2	-0.879688	7.04674	0.0302055	1
ENSG00000232618	-7.83553	-1.22299	0.030392	1
BGN	-7.85723	-1.2036	0.030449	1
LYN	-0.943413	7.21442	0.0304517	1
THNSL2	-3.69841	2.30684	0.0304699	1
ENSG00000213131	6.0487	-0.654855	0.0306216	1
MYH14	-5.8364	-0.788435	0.0307755	1
ENSG00000261079	-7.70436	-1.34285	0.0309671	1
BEND7	-1.74683	2.87599	0.0310424	1
CASTOR3	-1.32841	3.71936	0.0310977	1
TLCD5	-3.20635	1.84254	0.0311218	1
GOLGA8IP	5.95812	-0.802248	0.0311442	1
LINC01619	-7.82024	-1.24406	0.0313853	1
TUBA1A	-0.875993	7.6733	0.0314156	1
C3orf80	-1.12868	4.15127	0.0314663	1
PGGHG	-1.04843	5.31757	0.0315567	1
NEGR1	-1.03371	4.95017	0.0316387	1
ENSG00000224183	7.70131	-1.33403	0.0317244	1
MGLL	-0.905224	6.71781	0.0318161	1
KCTD16	7.66038	-1.38043	0.0319366	1
PRDM16	-2.75331	2.09141	0.0319429	1
TMEM176A	-5.80403	-0.818532	0.0319756	1
SLX9	1.05369	4.89234	0.0323687	1
SPARC	-0.92718	6.30776	0.0326846	1
PANX2	-2.03099	3.02805	0.0327527	1
ENSG00000279080	-6.01016	-0.623202	0.0327752	1
GEN1	0.950205	5.22248	0.0328015	1
LRAT	-7.6925	-1.35471	0.0328333	1
FOXO6	-7.63023	-1.40581	0.0328938	1
GIPC3	-1.57237	3.65435	0.032929	1
CHST11	-0.952687	7.19789	0.0330054	1
RTL8B	-3.40523	0.586484	0.0331753	1
CEP68	-0.959779	5.50187	0.0333014	1
ALDH3A1	-7.62382	-1.41076	0.0338006	1
NKAPL	7.6339	-1.3932	0.0338616	1
IGHG3	-6.8458	4.006	0.034383	1
ADCYAP1	-4.98783	0.755287	0.034393	1
TAF6L	1.03194	4.74136	0.0344227	1
DPYSL3	-1.86397	2.90639	0.0346376	1
TAF1A-AS1	-5.80887	-0.808754	0.0346735	1
CHST15	2.56113	3.88662	0.0346874	1
BRD3OS	1.73208	3.09759	0.0347382	1
ENSG00000159860	-7.66813	-1.37641	0.0347628	1
ENSG00000239593	-7.66813	-1.37641	0.0347628	1
RPL9P8	-0.988014	5.8356	0.0348926	1
IGBP1	-0.85303	6.07343	0.0349513	1
CR2	2.71954	1.41298	0.0350251	1
NUP210L	7.62015	-1.40369	0.0350435	1
ZNF219	-0.961041	5.54409	0.0352712	1
TRPS1	-1.19264	4.19403	0.0354419	1
KAZALD1	2.56506	1.80689	0.0354597	1
ADAMTS14	1.6519	3.69176	0.0354608	1
ABCC13	-7.70364	-1.33829	0.0355235	1
ENSG00000258458	-7.60443	-1.42567	0.0356128	1
NRIP1	-0.878562	7.77459	0.0356611	1
HIRIP3	0.885122	5.83229	0.0357069	1
ADAM28	-0.893578	5.19693	0.0359703	1
ENSG00000260273	-4.62687	0.416265	0.0360673	1
LYSMD2	-1.22974	3.7671	0.0361956	1
RAPGEF2	-1.00475	6.68883	0.036715	1
EBF1	2.02881	4.59211	0.0367566	1
CYP46A1	-7.51864	-1.50313	0.0368267	1
RPS3AP5	-3.25828	0.972123	0.0369577	1
NPAP1P6	7.55862	-1.45566	0.0371856	1
SYT11	-1.08281	4.47258	0.0371903	1
PLXNA1	1.62451	3.43537	0.0372269	1
DENND2C	-7.52553	-1.49789	0.0372611	1
TDRP	-7.50478	-1.51364	0.0375028	1
ENSG00000176700	-1.61822	3.15586	0.0375439	1
LAMP3	-7.5013	-1.51628	0.037595	1
RFX7	-0.865169	6.83659	0.0379571	1
EMCN	-4.5094	0.522602	0.0380441	1
SH3RF3	1.95201	2.36874	0.0381584	1
ENSG00000218596	-7.4908	-1.52421	0.0382386	1
IFNB1	-7.4908	-1.52421	0.0382386	1
MECOM	-1.32471	4.14997	0.0383718	1
MIR25	3.38476	0.533531	0.0383988	1
ZBTB8A	-1.57383	3.54446	0.0384055	1
FAM133A	-7.46986	-1.54324	0.0386344	1
ENSG00000279106	-7.44136	-1.568	0.0387338	1
PADI2	-2.78547	1.92959	0.0387957	1
ENSG00000280106	-4.57558	0.368995	0.0389197	1
CXCL8	-1.72972	7.49717	0.0389926	1
ENSG00000280211	-7.59133	-1.43568	0.0391487	1
DLGAP5	0.850109	5.81276	0.0391753	1
LTBP4	-0.845861	6.55059	0.0392616	1
ENSG00000280107	5.49372	-0.357292	0.0393063	1
LINC01122	-2.20064	1.93892	0.0395606	1
MMRN2	7.57353	-1.43616	0.039706	1
ENSG00000219085	-7.43407	-1.57346	0.0398434	1
WASHC1	1.42957	3.25814	0.0399299	1
FKRP	-1.10566	4.12142	0.0400833	1
ENSG00000224992	-7.47666	-1.53483	0.040134	1
PRSS3	-7.47666	-1.53483	0.040134	1
ERMN	-2.30613	2.09953	0.0401714	1
CXXC4	-7.42675	-1.57893	0.0402642	1
SNRNP25	0.888739	5.24179	0.0403217	1
ARHGEF10L	-4.89903	0.117652	0.0403616	1
PIEZO2	1.5763	3.5822	0.0403971	1
RNF150	-1.9232	2.23869	0.0404166	1
MAP1A	-0.95015	5.34732	0.0406453	1
ENSG00000248682	-7.53172	-1.48697	0.0408266	1
SELENOP	-1.27341	3.82351	0.0408796	1
ENSG00000272219	-7.40485	-1.59876	0.0409057	1
SRCIN1	-5.68655	-0.915486	0.0409982	1
DUSP26	3.09639	1.13946	0.0410285	1
ENSG00000254774	-5.01274	-0.869629	0.0410344	1
ENSG00000207101	5.87457	-0.80793	0.0412673	1
RGS17	-7.38259	-1.6189	0.0413653	1
SBF2	-1.0847	4.36688	0.0413894	1
SLC18A2	-1.77277	3.3836	0.0414575	1
ANPEP	-1.04528	5.80514	0.0414871	1
TIMM10	1.03195	4.38393	0.0415957	1
ZMIZ1	-0.84797	8.12693	0.0416869	1
AJM1	1.71073	2.64937	0.0417638	1
ASAP1-IT2	-7.44106	-1.56481	0.0417947	1
VPREB1	2.06881	4.22332	0.0418609	1
SEPTIN5	-0.932155	5.35957	0.0420157	1
DYRK1B	-1.18705	4.82137	0.0421319	1
PCDHGA5	-7.33675	-1.65652	0.0423545	1
ARAP2	-0.955891	4.65392	0.042435	1
SDF2L1	1.06485	5.48615	0.0424616	1
FSTL1	-1.39234	4.14494	0.0425202	1
SUN3	-7.38233	-1.61546	0.0425412	1
PARD3	-2.023	2.10535	0.0426501	1
ENSG00000248936	-5.63601	-0.965381	0.0428883	1
KIF2A	-0.815162	6.5446	0.0430352	1
EPN3	7.43786	-1.55434	0.0431495	1
LINC00200	7.35035	-1.63501	0.0431572	1
ZBTB16	-1.17639	4.25113	0.0432378	1
CRACD	-0.846526	6.01224	0.0435364	1
SLC17A5	-1.51119	3.25067	0.043574	1
FZD6	-1.33546	3.78305	0.0435969	1
ACSL3	0.850321	5.26085	0.0438592	1
SEC1P	-7.34428	-1.64719	0.0442337	1
TP53TG3D	-7.34428	-1.64719	0.0442337	1
ZNF532	-2.19416	2.172	0.0442829	1
HOXB2	-1.32384	4.16748	0.044623	1
UBQLNL	-7.37092	-1.62387	0.0446693	1
ALDH1L1	-7.40455	-1.59542	0.0446944	1
CYP27A1	-7.40455	-1.59542	0.0446944	1
ENSG00000274204	-7.40455	-1.59542	0.0446944	1
MRPL36	1.16531	3.78657	0.0448281	1
ESRRA	0.925841	4.76775	0.0448851	1
TRBV6-5	-5.77366	-1.10331	0.0449293	1
DHODH	1.18302	4.11429	0.0449976	1
ENSG00000270096	-7.28943	-1.69509	0.045082	1
DOCK1	-0.975308	5.17039	0.0451364	1
ZC4H2	-1.14935	3.98574	0.0451365	1
EIF2S3B	-3.72274	1.11133	0.0454237	1
ENSG00000276931	7.31682	-1.65933	0.0455653	1
EEF1A2	2.87965	1.05328	0.0455948	1
ENSG00000267108	-7.33649	-1.65289	0.0457651	1
OSR2	-7.33649	-1.65289	0.0457651	1
FAM98A	0.886719	5.06193	0.0459025	1
CMAHP	-1.17757	5.54743	0.0460225	1
ENSG00000251661	-4.58347	-0.286563	0.0460641	1
NCKAP1	-3.72061	1.40585	0.0460835	1
RNF212	4.60487	0.114411	0.0461614	1
C1orf116	-5.89606	-1.00292	0.0461764	1
SASH1	5.60158	-1.05691	0.046219	1
TRBV20-1	-7.25295	-1.72568	0.046483	1
CCDC171	-1.06902	4.39604	0.0465501	1
SLC43A3	0.819428	6.10377	0.046578	1
ENSG00000246451	-7.22396	-1.75086	0.0465987	1
ANKRD7	-7.24881	-1.72867	0.0466917	1
ENSG00000258711	-7.22816	-1.74782	0.0467144	1
ENSG00000223511	5.59308	-1.13524	0.0468458	1
ZFAND2A	-1.11941	4.37068	0.0470297	1
TCEAL5	-3.04969	1.31311	0.0473409	1
NPR2	2.34527	1.74851	0.0473441	1
GPR88	5.67121	-0.990215	0.0473567	1
CENPI	1.42561	3.52781	0.0473857	1
MYCT1	-1.16441	5.21664	0.0475182	1
TUBG2	-2.03854	2.81801	0.04754	1
MED13	-0.921519	6.48527	0.0478968	1
ALG1L	7.20842	-1.76037	0.047972	1
ENSG00000249790	4.80811	-0.111986	0.0479863	1
TUBA8	4.0629	-0.119278	0.0480657	1
ENSG00000270074	7.25831	-1.70879	0.0480917	1
SLC37A1	-0.87313	5.69632	0.0480982	1
DSG2	-0.850937	5.20502	0.0484126	1
ENSG00000243659	-7.23216	-1.74067	0.0486142	1
PCED1B	3.24481	0.651387	0.0487449	1
PTGS2	-1.48416	5.59517	0.048781	1
COL5A1	1.64709	5.73537	0.0490047	1
CRTC3-AS1	-7.19866	-1.77344	0.0490532	1
RASAL2-AS1	5.5009	-1.15226	0.0490623	1
SH2D4B	2.92488	2.14092	0.0491018	1
TPRN	0.986292	4.3853	0.0492892	1
PDCL	-1.08209	4.45293	0.0494126	1
MARCHF8	-0.838088	6.05141	0.0494802	1
RAB30	-2.72322	1.29354	0.0494859	1
IRF2BP2	-0.86484	8.77921	0.0496296	1
LOC646665	-7.17274	-1.79199	0.0497165	1

## Sheet: GO
HUMAN CD34 cells
GO
source	term_name	term_id	highlighted	adjusted_p_value	negative_log10_of_adjusted_p_value	term_size	query_size	intersection_size	effective_domain_size	intersections
GO:BP	system development	GO:0048731	true	3.4836e-13	12.458	3962	411	147	21128	ENSG00000067646,ENSG00000138669,ENSG00000160224,ENSG00000183878,ENSG00000120738,ENSG00000105997,ENSG00000175097,ENSG00000171476,ENSG00000179242,ENSG00000154188,ENSG00000166341,ENSG00000005108,ENSG00000277443,ENSG00000133169,ENSG00000170558,ENSG00000018236,ENSG00000147408,ENSG00000087245,ENSG00000041515,ENSG00000174672,ENSG00000143878,ENSG00000100678,ENSG00000186462,ENSG00000046653,ENSG00000123095…
GO:BP	multicellular organism development	GO:0007275	false	9.144e-13	12.0389	4627	411	162	21128	ENSG00000067646,ENSG00000138669,ENSG00000160224,ENSG00000183878,ENSG00000120738,ENSG00000213694,ENSG00000105997,ENSG00000175097,ENSG00000171476,ENSG00000179242,ENSG00000154188,ENSG00000166341,ENSG00000005108,ENSG00000277443,ENSG00000133169,ENSG00000170558,ENSG00000018236,ENSG00000147408,ENSG00000087245,ENSG00000041515,ENSG00000174672,ENSG00000143878,ENSG00000100678,ENSG00000186462,ENSG00000046653…
GO:BP	anatomical structure development	GO:0048856	false	2.79414e-12	11.5538	5861	411	189	21128	ENSG00000067646,ENSG00000138669,ENSG00000160224,ENSG00000183878,ENSG00000120738,ENSG00000213694,ENSG00000105997,ENSG00000175097,ENSG00000171476,ENSG00000179242,ENSG00000154188,ENSG00000166341,ENSG00000005108,ENSG00000277443,ENSG00000133169,ENSG00000170558,ENSG00000018236,ENSG00000147408,ENSG00000108924,ENSG00000087245,ENSG00000041515,ENSG00000174672,ENSG00000143878,ENSG00000154330,ENSG00000100678…
GO:BP	multicellular organismal process	GO:0032501	false	9.24022e-12	11.0343	7657	411	226	21128	ENSG00000067646,ENSG00000239951,ENSG00000145708,ENSG00000114374,ENSG00000164308,ENSG00000138669,ENSG00000160224,ENSG00000183878,ENSG00000237541,ENSG00000103888,ENSG00000120738,ENSG00000213694,ENSG00000085563,ENSG00000101200,ENSG00000105997,ENSG00000175097,ENSG00000171476,ENSG00000179242,ENSG00000154188,ENSG00000166341,ENSG00000005108,ENSG00000277443,ENSG00000158301,ENSG00000133169,ENSG00000170558…
GO:BP	developmental process	GO:0032502	false	5.98354e-11	10.223	6446	411	198	21128	ENSG00000067646,ENSG00000114374,ENSG00000138669,ENSG00000160224,ENSG00000183878,ENSG00000120738,ENSG00000213694,ENSG00000105997,ENSG00000175097,ENSG00000171476,ENSG00000179242,ENSG00000154188,ENSG00000166341,ENSG00000005108,ENSG00000277443,ENSG00000133169,ENSG00000170558,ENSG00000018236,ENSG00000147408,ENSG00000108924,ENSG00000087245,ENSG00000041515,ENSG00000174672,ENSG00000143878,ENSG00000154330…
GO:BP	cellular developmental process	GO:0048869	false	2.43282e-08	7.61389	4312	411	142	21128	ENSG00000067646,ENSG00000138669,ENSG00000160224,ENSG00000120738,ENSG00000213694,ENSG00000175097,ENSG00000171476,ENSG00000179242,ENSG00000154188,ENSG00000166341,ENSG00000005108,ENSG00000277443,ENSG00000133169,ENSG00000170558,ENSG00000018236,ENSG00000108924,ENSG00000087245,ENSG00000041515,ENSG00000174672,ENSG00000143878,ENSG00000154330,ENSG00000100678,ENSG00000186462,ENSG00000046653,ENSG00000123095…
GO:BP	cell development	GO:0048468	false	2.64607e-08	7.5774	2728	411	103	21128	ENSG00000067646,ENSG00000160224,ENSG00000120738,ENSG00000213694,ENSG00000175097,ENSG00000179242,ENSG00000154188,ENSG00000170558,ENSG00000018236,ENSG00000087245,ENSG00000041515,ENSG00000174672,ENSG00000154330,ENSG00000100678,ENSG00000046653,ENSG00000123095,ENSG00000138795,ENSG00000196092,ENSG00000020633,ENSG00000154277,ENSG00000169258,ENSG00000184014,ENSG00000153162,ENSG00000154133,ENSG00000112414…
GO:BP	cell differentiation	GO:0030154	false	6.95907e-08	7.15745	4287	411	140	21128	ENSG00000067646,ENSG00000138669,ENSG00000160224,ENSG00000120738,ENSG00000213694,ENSG00000175097,ENSG00000171476,ENSG00000179242,ENSG00000154188,ENSG00000166341,ENSG00000005108,ENSG00000277443,ENSG00000133169,ENSG00000170558,ENSG00000018236,ENSG00000108924,ENSG00000087245,ENSG00000041515,ENSG00000174672,ENSG00000143878,ENSG00000154330,ENSG00000100678,ENSG00000186462,ENSG00000046653,ENSG00000123095…
GO:CC	cell periphery	GO:0071944	true	5.65436e-07	6.24762	6168	433	178	22112	ENSG00000239951,ENSG00000184226,ENSG00000164308,ENSG00000138669,ENSG00000211598,ENSG00000237541,ENSG00000103888,ENSG00000213694,ENSG00000183166,ENSG00000085563,ENSG00000162804,ENSG00000179242,ENSG00000154188,ENSG00000166341,ENSG00000005108,ENSG00000277443,ENSG00000152207,ENSG00000170558,ENSG00000018236,ENSG00000087245,ENSG00000137571,ENSG00000129204,ENSG00000041515,ENSG00000143878,ENSG00000211670…
GO:BP	cell adhesion	GO:0007155	false	1.24428e-06	5.90508	1521	411	66	21128	ENSG00000184226,ENSG00000237541,ENSG00000175097,ENSG00000162804,ENSG00000179242,ENSG00000154188,ENSG00000166341,ENSG00000170558,ENSG00000018236,ENSG00000087245,ENSG00000143878,ENSG00000154330,ENSG00000046653,ENSG00000138795,ENSG00000275302,ENSG00000026508,ENSG00000020633,ENSG00000206384,ENSG00000113209,ENSG00000057294,ENSG00000153162,ENSG00000154133,ENSG00000272398,ENSG00000182566,ENSG00000110799…
GO:BP	anatomical structure morphogenesis	GO:0009653	false	1.83984e-06	5.73522	2697	411	97	21128	ENSG00000160224,ENSG00000213694,ENSG00000105997,ENSG00000171476,ENSG00000179242,ENSG00000154188,ENSG00000166341,ENSG00000005108,ENSG00000170558,ENSG00000018236,ENSG00000147408,ENSG00000087245,ENSG00000041515,ENSG00000174672,ENSG00000143878,ENSG00000154330,ENSG00000138795,ENSG00000196092,ENSG00000026508,ENSG00000154277,ENSG00000057294,ENSG00000153162,ENSG00000154133,ENSG00000179431,ENSG00000112414…
GO:BP	nervous system development	GO:0007399	false	2.99218e-06	5.52401	2525	411	92	21128	ENSG00000105997,ENSG00000179242,ENSG00000166341,ENSG00000277443,ENSG00000133169,ENSG00000170558,ENSG00000018236,ENSG00000087245,ENSG00000041515,ENSG00000174672,ENSG00000100678,ENSG00000186462,ENSG00000046653,ENSG00000123095,ENSG00000138795,ENSG00000196092,ENSG00000020633,ENSG00000154277,ENSG00000113209,ENSG00000169258,ENSG00000184014,ENSG00000153162,ENSG00000154133,ENSG00000139915,ENSG00000112414…
GO:BP	cell migration	GO:0016477	false	4.86866e-06	5.31259	1502	411	64	21128	ENSG00000114374,ENSG00000160224,ENSG00000103888,ENSG00000154620,ENSG00000154188,ENSG00000166341,ENSG00000170558,ENSG00000087245,ENSG00000143878,ENSG00000138795,ENSG00000275302,ENSG00000026508,ENSG00000154133,ENSG00000272398,ENSG00000070808,ENSG00000064042,ENSG00000092421,ENSG00000171522,ENSG00000154096,ENSG00000177606,ENSG00000137642,ENSG00000172232,ENSG00000179776,ENSG00000154734,ENSG00000128268…
GO:BP	regulation of locomotion	GO:0040012	false	5.9424e-06	5.22604	1033	411	50	21128	ENSG00000160224,ENSG00000103888,ENSG00000154620,ENSG00000154188,ENSG00000087245,ENSG00000143878,ENSG00000138795,ENSG00000275302,ENSG00000154133,ENSG00000070808,ENSG00000064042,ENSG00000092421,ENSG00000171522,ENSG00000154096,ENSG00000177606,ENSG00000137642,ENSG00000113369,ENSG00000172232,ENSG00000179776,ENSG00000154734,ENSG00000128268,ENSG00000277632,ENSG00000091513,ENSG00000115414,ENSG00000189143…
GO:CC	plasma membrane	GO:0005886	false	2.41031e-05	4.61793	5682	433	161	22112	ENSG00000239951,ENSG00000184226,ENSG00000164308,ENSG00000138669,ENSG00000211598,ENSG00000237541,ENSG00000103888,ENSG00000213694,ENSG00000183166,ENSG00000085563,ENSG00000179242,ENSG00000154188,ENSG00000166341,ENSG00000005108,ENSG00000277443,ENSG00000152207,ENSG00000170558,ENSG00000018236,ENSG00000087245,ENSG00000137571,ENSG00000129204,ENSG00000041515,ENSG00000143878,ENSG00000211670,ENSG00000154330…
GO:CC	extracellular space	GO:0005615	true	3.10307e-05	4.50821	3379	433	108	22112	ENSG00000239951,ENSG00000145708,ENSG00000211598,ENSG00000085563,ENSG00000101200,ENSG00000154188,ENSG00000184678,ENSG00000277443,ENSG00000018236,ENSG00000087245,ENSG00000143878,ENSG00000211670,ENSG00000178752,ENSG00000128218,ENSG00000275302,ENSG00000026508,ENSG00000174080,ENSG00000153162,ENSG00000154133,ENSG00000152952,ENSG00000179431,ENSG00000104833,ENSG00000110799,ENSG00000205403,ENSG00000049089…
GO:BP	regulation of cell motility	GO:2000145	false	3.1731e-05	4.49852	988	411	47	21128	ENSG00000160224,ENSG00000103888,ENSG00000154620,ENSG00000154188,ENSG00000087245,ENSG00000143878,ENSG00000138795,ENSG00000275302,ENSG00000154133,ENSG00000070808,ENSG00000064042,ENSG00000092421,ENSG00000171522,ENSG00000154096,ENSG00000177606,ENSG00000137642,ENSG00000179776,ENSG00000154734,ENSG00000128268,ENSG00000277632,ENSG00000091513,ENSG00000115414,ENSG00000189143,ENSG00000138660,ENSG00000123612…
TF	Factor: MAZ; motif: GGGGAGGG	TF:M00649	false	3.49614e-05	4.45641	9551	441	269	20012	ENSG00000134184,ENSG00000114374,ENSG00000138669,ENSG00000160224,ENSG00000184905,ENSG00000144893,ENSG00000157110,ENSG00000237541,ENSG00000120738,ENSG00000183166,ENSG00000101200,ENSG00000151883,ENSG00000154620,ENSG00000105997,ENSG00000162804,ENSG00000171476,ENSG00000166341,ENSG00000100439,ENSG00000133134,ENSG00000277443,ENSG00000120594,ENSG00000133169,ENSG00000187922,ENSG00000170558,ENSG00000010404…
GO:BP	regulation of cell migration	GO:0030334	false	3.51329e-05	4.45429	926	411	45	21128	ENSG00000160224,ENSG00000103888,ENSG00000154620,ENSG00000154188,ENSG00000087245,ENSG00000143878,ENSG00000138795,ENSG00000275302,ENSG00000154133,ENSG00000070808,ENSG00000064042,ENSG00000092421,ENSG00000171522,ENSG00000154096,ENSG00000177606,ENSG00000137642,ENSG00000179776,ENSG00000154734,ENSG00000128268,ENSG00000277632,ENSG00000115414,ENSG00000189143,ENSG00000123612,ENSG00000104067,ENSG00000081237…
GO:BP	cell motility	GO:0048870	false	4.2609e-05	4.3705	1699	411	67	21128	ENSG00000114374,ENSG00000160224,ENSG00000103888,ENSG00000154620,ENSG00000154188,ENSG00000166341,ENSG00000170558,ENSG00000087245,ENSG00000143878,ENSG00000138795,ENSG00000275302,ENSG00000026508,ENSG00000154133,ENSG00000272398,ENSG00000070808,ENSG00000064042,ENSG00000092421,ENSG00000171522,ENSG00000154096,ENSG00000177606,ENSG00000137642,ENSG00000172232,ENSG00000179776,ENSG00000154734,ENSG00000128268…
GO:BP	neurogenesis	GO:0022008	false	7.66765e-05	4.11534	1688	411	66	21128	ENSG00000179242,ENSG00000166341,ENSG00000277443,ENSG00000170558,ENSG00000018236,ENSG00000087245,ENSG00000041515,ENSG00000174672,ENSG00000100678,ENSG00000186462,ENSG00000046653,ENSG00000123095,ENSG00000138795,ENSG00000020633,ENSG00000154277,ENSG00000169258,ENSG00000184014,ENSG00000153162,ENSG00000154133,ENSG00000139915,ENSG00000112414,ENSG00000106078,ENSG00000070808,ENSG00000092421,ENSG00000143995…
TF	Factor: MAZ; motif: GGGGGAGGGGGNGRGRRRGNRG; match class: 1	TF:M09984_1	false	8.43033e-05	4.07416	5706	441	179	20012	ENSG00000067646,ENSG00000184905,ENSG00000144893,ENSG00000157110,ENSG00000120738,ENSG00000183166,ENSG00000101200,ENSG00000151883,ENSG00000166341,ENSG00000133134,ENSG00000277443,ENSG00000133169,ENSG00000187922,ENSG00000170558,ENSG00000108924,ENSG00000178752,ENSG00000186462,ENSG00000277200,ENSG00000123095,ENSG00000138795,ENSG00000163297,ENSG00000105251,ENSG00000154277,ENSG00000169258,ENSG00000057294…
TF	Factor: CKROX; motif: SCCCTCCCC	TF:M01175	false	0.000121227	3.9164	7468	441	220	20012	ENSG00000114374,ENSG00000138669,ENSG00000184905,ENSG00000144893,ENSG00000157110,ENSG00000120738,ENSG00000183166,ENSG00000101200,ENSG00000151883,ENSG00000154620,ENSG00000105997,ENSG00000171476,ENSG00000166341,ENSG00000100439,ENSG00000133134,ENSG00000277443,ENSG00000120594,ENSG00000133169,ENSG00000170558,ENSG00000018236,ENSG00000147408,ENSG00000108924,ENSG00000087245,ENSG00000182103,ENSG00000129204…
GO:BP	positive regulation of biological process	GO:0048518	false	0.000135998	3.86647	6348	411	174	21128	ENSG00000067646,ENSG00000160224,ENSG00000144893,ENSG00000157110,ENSG00000237541,ENSG00000103888,ENSG00000120738,ENSG00000213694,ENSG00000085563,ENSG00000101200,ENSG00000105997,ENSG00000175097,ENSG00000171476,ENSG00000179242,ENSG00000154188,ENSG00000133169,ENSG00000170558,ENSG00000018236,ENSG00000108924,ENSG00000087245,ENSG00000143878,ENSG00000178752,ENSG00000100678,ENSG00000186462,ENSG00000046653…
GO:BP	locomotion	GO:0040011	false	0.000150084	3.82367	1353	411	56	21128	ENSG00000160224,ENSG00000103888,ENSG00000154620,ENSG00000179242,ENSG00000154188,ENSG00000018236,ENSG00000087245,ENSG00000143878,ENSG00000138795,ENSG00000275302,ENSG00000154133,ENSG00000070808,ENSG00000064042,ENSG00000092421,ENSG00000171522,ENSG00000154096,ENSG00000177606,ENSG00000137642,ENSG00000113369,ENSG00000172232,ENSG00000179776,ENSG00000154734,ENSG00000128268,ENSG00000277632,ENSG00000091513…
GO:CC	extracellular region	GO:0005576	false	0.000184921	3.73301	4234	433	125	22112	ENSG00000239951,ENSG00000145708,ENSG00000211598,ENSG00000103888,ENSG00000085563,ENSG00000101200,ENSG00000162804,ENSG00000154188,ENSG00000184678,ENSG00000005108,ENSG00000277443,ENSG00000187922,ENSG00000018236,ENSG00000087245,ENSG00000143878,ENSG00000211670,ENSG00000178752,ENSG00000128218,ENSG00000275302,ENSG00000163297,ENSG00000026508,ENSG00000174080,ENSG00000206384,ENSG00000153162,ENSG00000154133…
GO:BP	regulation of cellular process	GO:0050794	false	0.000186606	3.72907	11139	411	269	21128	ENSG00000067646,ENSG00000145708,ENSG00000114374,ENSG00000164308,ENSG00000138669,ENSG00000160224,ENSG00000144893,ENSG00000157110,ENSG00000237541,ENSG00000103888,ENSG00000120738,ENSG00000213694,ENSG00000085563,ENSG00000101200,ENSG00000154620,ENSG00000105997,ENSG00000175097,ENSG00000171476,ENSG00000179242,ENSG00000154188,ENSG00000166341,ENSG00000133134,ENSG00000133169,ENSG00000152207,ENSG00000170558…
GO:BP	skeletal system development	GO:0001501	false	0.000250734	3.60079	547	411	31	21128	ENSG00000138669,ENSG00000105997,ENSG00000166341,ENSG00000147408,ENSG00000087245,ENSG00000196092,ENSG00000026508,ENSG00000020633,ENSG00000153162,ENSG00000197576,ENSG00000049089,ENSG00000143995,ENSG00000185630,ENSG00000171522,ENSG00000181652,ENSG00000132692,ENSG00000139219,ENSG00000081237,ENSG00000178732,ENSG00000113389,ENSG00000183018,ENSG00000160584,ENSG00000182492,ENSG00000171310,ENSG00000165804…
GO:BP	cell population proliferation	GO:0008283	false	0.000331834	3.47908	1985	411	72	21128	ENSG00000138669,ENSG00000120738,ENSG00000213694,ENSG00000085563,ENSG00000101200,ENSG00000105997,ENSG00000175097,ENSG00000154188,ENSG00000166341,ENSG00000170558,ENSG00000087245,ENSG00000041515,ENSG00000138795,ENSG00000020633,ENSG00000154277,ENSG00000153162,ENSG00000119138,ENSG00000272398,ENSG00000182566,ENSG00000162772,ENSG00000143995,ENSG00000185630,ENSG00000141753,ENSG00000198034,ENSG00000177606…
GO:MF	protein binding	GO:0005515	true	0.00036225	3.44099	14778	419	349	20171	ENSG00000134184,ENSG00000067646,ENSG00000145708,ENSG00000114374,ENSG00000138669,ENSG00000160224,ENSG00000184905,ENSG00000183878,ENSG00000144893,ENSG00000157110,ENSG00000237541,ENSG00000103888,ENSG00000120738,ENSG00000213694,ENSG00000183166,ENSG00000085563,ENSG00000101200,ENSG00000154620,ENSG00000105997,ENSG00000175097,ENSG00000162804,ENSG00000171476,ENSG00000179242,ENSG00000154188,ENSG00000166341…
GO:BP	tissue development	GO:0009888	false	0.000403127	3.39456	1995	411	72	21128	ENSG00000138669,ENSG00000160224,ENSG00000120738,ENSG00000213694,ENSG00000105997,ENSG00000171476,ENSG00000166341,ENSG00000277443,ENSG00000170558,ENSG00000147408,ENSG00000108924,ENSG00000087245,ENSG00000174672,ENSG00000143878,ENSG00000154330,ENSG00000046653,ENSG00000138795,ENSG00000196092,ENSG00000026508,ENSG00000020633,ENSG00000057294,ENSG00000153162,ENSG00000154133,ENSG00000272398,ENSG00000106078…
GO:BP	regulation of multicellular organismal process	GO:0051239	false	0.000422371	3.37431	3004	411	97	21128	ENSG00000145708,ENSG00000138669,ENSG00000160224,ENSG00000237541,ENSG00000120738,ENSG00000213694,ENSG00000101200,ENSG00000175097,ENSG00000171476,ENSG00000179242,ENSG00000154188,ENSG00000087245,ENSG00000143878,ENSG00000100678,ENSG00000046653,ENSG00000123095,ENSG00000138795,ENSG00000020633,ENSG00000057294,ENSG00000153162,ENSG00000022556,ENSG00000272398,ENSG00000182566,ENSG00000185862,ENSG00000092421…
GO:BP	regulation of developmental process	GO:0050793	false	0.000439276	3.35726	2474	411	84	21128	ENSG00000138669,ENSG00000213694,ENSG00000175097,ENSG00000171476,ENSG00000179242,ENSG00000170558,ENSG00000174672,ENSG00000143878,ENSG00000186462,ENSG00000046653,ENSG00000123095,ENSG00000138795,ENSG00000026508,ENSG00000020633,ENSG00000057294,ENSG00000153162,ENSG00000272398,ENSG00000182566,ENSG00000106078,ENSG00000185862,ENSG00000092421,ENSG00000143995,ENSG00000185630,ENSG00000154096,ENSG00000154783…
GO:BP	negative regulation of cellular process	GO:0048523	false	0.000527703	3.27761	4755	411	137	21128	ENSG00000145708,ENSG00000138669,ENSG00000103888,ENSG00000120738,ENSG00000213694,ENSG00000101200,ENSG00000154620,ENSG00000175097,ENSG00000171476,ENSG00000154188,ENSG00000170558,ENSG00000087245,ENSG00000041515,ENSG00000143878,ENSG00000178752,ENSG00000100678,ENSG00000046653,ENSG00000123095,ENSG00000138795,ENSG00000196092,ENSG00000026508,ENSG00000020633,ENSG00000154277,ENSG00000184014,ENSG00000057294…
GO:BP	leukocyte differentiation	GO:0002521	false	0.000589531	3.22949	599	411	32	21128	ENSG00000160224,ENSG00000120738,ENSG00000175097,ENSG00000138795,ENSG00000196092,ENSG00000020633,ENSG00000182566,ENSG00000185862,ENSG00000185630,ENSG00000171522,ENSG00000177606,ENSG00000110777,ENSG00000165030,ENSG00000277632,ENSG00000091513,ENSG00000177455,ENSG00000007312,ENSG00000105369,ENSG00000174405,ENSG00000081237,ENSG00000033327,ENSG00000108840,ENSG00000156535,ENSG00000069667,ENSG00000254087…
GO:BP	anatomical structure formation involved in morphogenesis	GO:0048646	false	0.00072559	3.13931	1168	411	49	21128	ENSG00000105997,ENSG00000171476,ENSG00000154188,ENSG00000166341,ENSG00000005108,ENSG00000018236,ENSG00000087245,ENSG00000143878,ENSG00000154330,ENSG00000138795,ENSG00000154133,ENSG00000179431,ENSG00000112414,ENSG00000106078,ENSG00000092421,ENSG00000143995,ENSG00000154096,ENSG00000177606,ENSG00000179776,ENSG00000154734,ENSG00000007062,ENSG00000124882,ENSG00000170549,ENSG00000115414,ENSG00000204138…
GO:BP	hemopoiesis	GO:0030097	false	0.000819664	3.08636	931	411	42	21128	ENSG00000160224,ENSG00000120738,ENSG00000175097,ENSG00000154188,ENSG00000100678,ENSG00000138795,ENSG00000196092,ENSG00000020633,ENSG00000182566,ENSG00000185862,ENSG00000143995,ENSG00000185630,ENSG00000171522,ENSG00000177606,ENSG00000110777,ENSG00000165030,ENSG00000277632,ENSG00000091513,ENSG00000177455,ENSG00000007312,ENSG00000145220,ENSG00000105369,ENSG00000174405,ENSG00000081237,ENSG00000033327…
REAC	Extracellular matrix organization	REAC:R-HSA-1474244	false	0.000838738	3.07637	298	253	22	10777	ENSG00000087245,ENSG00000026508,ENSG00000206384,ENSG00000152952,ENSG00000110799,ENSG00000049089,ENSG00000154734,ENSG00000115414,ENSG00000132692,ENSG00000139219,ENSG00000072682,ENSG00000134871,ENSG00000050767,ENSG00000197461,ENSG00000116962,ENSG00000158769,ENSG00000144668,ENSG00000182492,ENSG00000113140,ENSG00000138316,ENSG00000090006,ENSG00000130635
GO:BP	blood vessel development	GO:0001568	false	0.000946187	3.02402	706	411	35	21128	ENSG00000120738,ENSG00000105997,ENSG00000154188,ENSG00000005108,ENSG00000170558,ENSG00000087245,ENSG00000143878,ENSG00000138795,ENSG00000154133,ENSG00000092421,ENSG00000143995,ENSG00000154096,ENSG00000177606,ENSG00000179776,ENSG00000154734,ENSG00000124882,ENSG00000184557,ENSG00000115414,ENSG00000104067,ENSG00000134871,ENSG00000108840,ENSG00000197461,ENSG00000101445,ENSG00000007372,ENSG00000069667…
GO:BP	tube development	GO:0035295	false	0.00109671	2.95991	1079	411	46	21128	ENSG00000105997,ENSG00000171476,ENSG00000154188,ENSG00000166341,ENSG00000005108,ENSG00000277443,ENSG00000170558,ENSG00000087245,ENSG00000143878,ENSG00000138795,ENSG00000154133,ENSG00000272398,ENSG00000106078,ENSG00000092421,ENSG00000143995,ENSG00000185630,ENSG00000154096,ENSG00000177606,ENSG00000196549,ENSG00000179776,ENSG00000154734,ENSG00000007062,ENSG00000124882,ENSG00000170549,ENSG00000115414…
TF	Factor: GKLF; motif: NNRRGRRNGNSNNN; match class: 1	TF:M07040_1	false	0.00115953	2.93572	8362	441	236	20012	ENSG00000138669,ENSG00000160224,ENSG00000184905,ENSG00000144893,ENSG00000157110,ENSG00000120738,ENSG00000183166,ENSG00000101200,ENSG00000151883,ENSG00000162804,ENSG00000166341,ENSG00000100439,ENSG00000005108,ENSG00000133134,ENSG00000277443,ENSG00000120594,ENSG00000158301,ENSG00000133169,ENSG00000187922,ENSG00000170558,ENSG00000010404,ENSG00000108924,ENSG00000087245,ENSG00000174672,ENSG00000178752…
GO:BP	connective tissue development	GO:0061448	false	0.00117653	2.9294	277	411	20	21128	ENSG00000138669,ENSG00000120738,ENSG00000105997,ENSG00000147408,ENSG00000026508,ENSG00000020633,ENSG00000153162,ENSG00000137642,ENSG00000113369,ENSG00000139219,ENSG00000160584,ENSG00000182492,ENSG00000171310,ENSG00000165804,ENSG00000104447,ENSG00000105204,ENSG00000109906,ENSG00000173153,ENSG00000164920,ENSG00000130635
GO:CC	membrane	GO:0016020	false	0.00145158	2.83816	9840	433	239	22112	ENSG00000239951,ENSG00000184226,ENSG00000164308,ENSG00000138669,ENSG00000211598,ENSG00000237541,ENSG00000103888,ENSG00000213694,ENSG00000183166,ENSG00000085563,ENSG00000101200,ENSG00000179242,ENSG00000154188,ENSG00000166341,ENSG00000100439,ENSG00000005108,ENSG00000277443,ENSG00000120594,ENSG00000152207,ENSG00000170558,ENSG00000018236,ENSG00000147408,ENSG00000087245,ENSG00000137571,ENSG00000129204…
TF	Factor: MAZ; motif: GGGGGAGGGGGNGRGRRRGNRG	TF:M09984	false	0.0014785	2.83018	9784	441	267	20012	ENSG00000134184,ENSG00000067646,ENSG00000160224,ENSG00000184905,ENSG00000144893,ENSG00000157110,ENSG00000120738,ENSG00000183166,ENSG00000101200,ENSG00000151883,ENSG00000171476,ENSG00000166341,ENSG00000184678,ENSG00000100439,ENSG00000005108,ENSG00000133134,ENSG00000277443,ENSG00000120594,ENSG00000158301,ENSG00000133169,ENSG00000187922,ENSG00000170558,ENSG00000010404,ENSG00000018236,ENSG00000166435…
REAC	Integrin cell surface interactions	REAC:R-HSA-216083	false	0.00169209	2.77158	84	253	11	10777	ENSG00000026508,ENSG00000206384,ENSG00000110799,ENSG00000049089,ENSG00000115414,ENSG00000139219,ENSG00000134871,ENSG00000050767,ENSG00000158769,ENSG00000144668,ENSG00000130635
GO:BP	immune system process	GO:0002376	false	0.00183338	2.73675	2683	411	87	21128	ENSG00000239951,ENSG00000164308,ENSG00000160224,ENSG00000211598,ENSG00000237541,ENSG00000120738,ENSG00000105997,ENSG00000175097,ENSG00000154188,ENSG00000184678,ENSG00000152207,ENSG00000012817,ENSG00000087245,ENSG00000162645,ENSG00000211670,ENSG00000138795,ENSG00000128218,ENSG00000196092,ENSG00000275302,ENSG00000026508,ENSG00000020633,ENSG00000174080,ENSG00000153162,ENSG00000022556,ENSG00000272398…
GO:BP	response to stimulus	GO:0050896	true	0.00193081	2.71426	9039	411	224	21128	ENSG00000134184,ENSG00000239951,ENSG00000145708,ENSG00000114374,ENSG00000164308,ENSG00000138669,ENSG00000160224,ENSG00000211598,ENSG00000157110,ENSG00000237541,ENSG00000120738,ENSG00000213694,ENSG00000085563,ENSG00000101200,ENSG00000175097,ENSG00000171476,ENSG00000179242,ENSG00000154188,ENSG00000166341,ENSG00000184678,ENSG00000133134,ENSG00000277443,ENSG00000133169,ENSG00000152207,ENSG00000170558…
GO:MF	extracellular matrix structural constituent	GO:0005201	true	0.00213814	2.66996	174	419	15	20171	ENSG00000206384,ENSG00000110799,ENSG00000049089,ENSG00000106624,ENSG00000115414,ENSG00000139219,ENSG00000134871,ENSG00000050767,ENSG00000116962,ENSG00000011201,ENSG00000182492,ENSG00000113140,ENSG00000090006,ENSG00000173269,ENSG00000130635
GO:BP	cell activation	GO:0001775	false	0.00219915	2.65775	1142	411	47	21128	ENSG00000160224,ENSG00000237541,ENSG00000120738,ENSG00000175097,ENSG00000138795,ENSG00000196092,ENSG00000026508,ENSG00000020633,ENSG00000272398,ENSG00000182566,ENSG00000110799,ENSG00000185630,ENSG00000171522,ENSG00000154096,ENSG00000177606,ENSG00000122223,ENSG00000172232,ENSG00000166407,ENSG00000110777,ENSG00000165030,ENSG00000277632,ENSG00000177455,ENSG00000120885,ENSG00000007312,ENSG00000115414…
GO:BP	vasculature development	GO:0001944	false	0.00254381	2.59452	737	411	35	21128	ENSG00000120738,ENSG00000105997,ENSG00000154188,ENSG00000005108,ENSG00000170558,ENSG00000087245,ENSG00000143878,ENSG00000138795,ENSG00000154133,ENSG00000092421,ENSG00000143995,ENSG00000154096,ENSG00000177606,ENSG00000179776,ENSG00000154734,ENSG00000124882,ENSG00000184557,ENSG00000115414,ENSG00000104067,ENSG00000134871,ENSG00000108840,ENSG00000197461,ENSG00000101445,ENSG00000007372,ENSG00000069667…
GO:BP	regulation of biological process	GO:0050789	false	0.00268447	2.57114	12378	411	287	21128	ENSG00000067646,ENSG00000145708,ENSG00000114374,ENSG00000164308,ENSG00000138669,ENSG00000160224,ENSG00000183878,ENSG00000144893,ENSG00000157110,ENSG00000237541,ENSG00000103888,ENSG00000120738,ENSG00000213694,ENSG00000085563,ENSG00000101200,ENSG00000154620,ENSG00000105997,ENSG00000175097,ENSG00000171476,ENSG00000179242,ENSG00000154188,ENSG00000166341,ENSG00000133134,ENSG00000133169,ENSG00000152207…
GO:BP	blood vessel morphogenesis	GO:0048514	false	0.00344361	2.46299	618	411	31	21128	ENSG00000105997,ENSG00000154188,ENSG00000005108,ENSG00000170558,ENSG00000087245,ENSG00000143878,ENSG00000138795,ENSG00000154133,ENSG00000092421,ENSG00000143995,ENSG00000154096,ENSG00000177606,ENSG00000179776,ENSG00000154734,ENSG00000124882,ENSG00000115414,ENSG00000104067,ENSG00000134871,ENSG00000108840,ENSG00000197461,ENSG00000101445,ENSG00000069667,ENSG00000113140,ENSG00000109756,ENSG00000164035…
GO:BP	animal organ development	GO:0048513	false	0.00380822	2.41928	3109	411	96	21128	ENSG00000067646,ENSG00000138669,ENSG00000160224,ENSG00000183878,ENSG00000120738,ENSG00000105997,ENSG00000171476,ENSG00000154188,ENSG00000166341,ENSG00000170558,ENSG00000018236,ENSG00000147408,ENSG00000108924,ENSG00000087245,ENSG00000041515,ENSG00000046653,ENSG00000138795,ENSG00000196092,ENSG00000026508,ENSG00000020633,ENSG00000057294,ENSG00000153162,ENSG00000139915,ENSG00000272398,ENSG00000179431…
GO:BP	angiogenesis	GO:0001525	false	0.00384335	2.41529	528	411	28	21128	ENSG00000105997,ENSG00000154188,ENSG00000005108,ENSG00000087245,ENSG00000143878,ENSG00000138795,ENSG00000154133,ENSG00000092421,ENSG00000143995,ENSG00000154096,ENSG00000177606,ENSG00000179776,ENSG00000154734,ENSG00000124882,ENSG00000115414,ENSG00000104067,ENSG00000134871,ENSG00000108840,ENSG00000197461,ENSG00000101445,ENSG00000069667,ENSG00000113140,ENSG00000164035,ENSG00000169429,ENSG00000173269…
REAC	ECM proteoglycans	REAC:R-HSA-3000178	false	0.00397712	2.40043	75	253	10	10777	ENSG00000206384,ENSG00000049089,ENSG00000115414,ENSG00000132692,ENSG00000139219,ENSG00000134871,ENSG00000144668,ENSG00000182492,ENSG00000113140,ENSG00000130635
GO:BP	mononuclear cell differentiation	GO:1903131	false	0.00488871	2.31081	474	411	26	21128	ENSG00000160224,ENSG00000120738,ENSG00000175097,ENSG00000138795,ENSG00000196092,ENSG00000020633,ENSG00000182566,ENSG00000185630,ENSG00000171522,ENSG00000177606,ENSG00000110777,ENSG00000165030,ENSG00000177455,ENSG00000007312,ENSG00000105369,ENSG00000174405,ENSG00000081237,ENSG00000108840,ENSG00000069667,ENSG00000254087,ENSG00000002933,ENSG00000117322,ENSG00000171855,ENSG00000108175,ENSG00000109906…
GO:CC	collagen-containing extracellular matrix	GO:0062023	false	0.00511835	2.29087	429	433	23	22112	ENSG00000154188,ENSG00000170558,ENSG00000087245,ENSG00000174080,ENSG00000206384,ENSG00000110799,ENSG00000049089,ENSG00000154734,ENSG00000076716,ENSG00000120885,ENSG00000106624,ENSG00000115414,ENSG00000132692,ENSG00000139219,ENSG00000134871,ENSG00000050767,ENSG00000116962,ENSG00000182492,ENSG00000113140,ENSG00000107821,ENSG00000090006,ENSG00000173269,ENSG00000130635
GO:BP	tube morphogenesis	GO:0035239	false	0.00567611	2.24595	865	411	38	21128	ENSG00000105997,ENSG00000154188,ENSG00000166341,ENSG00000005108,ENSG00000170558,ENSG00000087245,ENSG00000143878,ENSG00000138795,ENSG00000154133,ENSG00000106078,ENSG00000092421,ENSG00000143995,ENSG00000185630,ENSG00000154096,ENSG00000177606,ENSG00000179776,ENSG00000154734,ENSG00000124882,ENSG00000170549,ENSG00000115414,ENSG00000204138,ENSG00000104067,ENSG00000134871,ENSG00000082175,ENSG00000108840…
GO:BP	positive regulation of locomotion	GO:0040017	false	0.00610248	2.21449	572	411	29	21128	ENSG00000103888,ENSG00000154188,ENSG00000087245,ENSG00000143878,ENSG00000138795,ENSG00000275302,ENSG00000092421,ENSG00000154096,ENSG00000177606,ENSG00000172232,ENSG00000179776,ENSG00000154734,ENSG00000277632,ENSG00000091513,ENSG00000115414,ENSG00000189143,ENSG00000104067,ENSG00000081237,ENSG00000183813,ENSG00000197461,ENSG00000181104,ENSG00000254087,ENSG00000113140,ENSG00000109756,ENSG00000169429…
GO:BP	ovulation	GO:0030728	true	0.00623707	2.20502	22	411	6	21128	ENSG00000087245,ENSG00000154734,ENSG00000124882,ENSG00000082175,ENSG00000180530,ENSG00000073756
TF	Factor: PATZ1; motif: SCNCCNCNSCCCCCASCCN; match class: 1	TF:M12648_1	false	0.0064703	2.18908	1289	441	55	20012	ENSG00000184905,ENSG00000166341,ENSG00000277443,ENSG00000133169,ENSG00000108924,ENSG00000087245,ENSG00000143878,ENSG00000178752,ENSG00000123095,ENSG00000169258,ENSG00000130589,ENSG00000179431,ENSG00000104833,ENSG00000106078,ENSG00000185630,ENSG00000102109,ENSG00000178773,ENSG00000128268,ENSG00000120885,ENSG00000106624,ENSG00000189143,ENSG00000198795,ENSG00000113361,ENSG00000003249,ENSG00000104067…
TF	Factor: MAZ; motif: GGGMGGGGS; match class: 1	TF:M10432_1	false	0.00697152	2.15667	4494	441	141	20012	ENSG00000138669,ENSG00000184905,ENSG00000120738,ENSG00000101200,ENSG00000151883,ENSG00000162804,ENSG00000166341,ENSG00000277443,ENSG00000158301,ENSG00000170558,ENSG00000087245,ENSG00000174672,ENSG00000178752,ENSG00000277200,ENSG00000123095,ENSG00000105251,ENSG00000174080,ENSG00000154277,ENSG00000169258,ENSG00000184014,ENSG00000057294,ENSG00000130589,ENSG00000133131,ENSG00000179431,ENSG00000104833…
TF	Factor: MAZ; motif: GGGGAGGG; match class: 1	TF:M00649_1	false	0.00717679	2.14407	4256	441	135	20012	ENSG00000114374,ENSG00000138669,ENSG00000157110,ENSG00000120738,ENSG00000183166,ENSG00000101200,ENSG00000151883,ENSG00000154620,ENSG00000166341,ENSG00000120594,ENSG00000170558,ENSG00000108924,ENSG00000182103,ENSG00000129204,ENSG00000178752,ENSG00000277200,ENSG00000196092,ENSG00000105251,ENSG00000169258,ENSG00000130589,ENSG00000133131,ENSG00000272398,ENSG00000179431,ENSG00000182566,ENSG00000104833…
GO:CC	extracellular matrix	GO:0031012	false	0.00742823	2.12911	565	433	27	22112	ENSG00000162804,ENSG00000154188,ENSG00000170558,ENSG00000087245,ENSG00000174080,ENSG00000206384,ENSG00000110799,ENSG00000049089,ENSG00000154734,ENSG00000076716,ENSG00000120885,ENSG00000106624,ENSG00000115414,ENSG00000132692,ENSG00000139219,ENSG00000158270,ENSG00000134871,ENSG00000050767,ENSG00000116962,ENSG00000011201,ENSG00000182492,ENSG00000113140,ENSG00000107821,ENSG00000138316,ENSG00000090006…
GO:CC	external encapsulating structure	GO:0030312	false	0.00766137	2.11569	566	433	27	22112	ENSG00000162804,ENSG00000154188,ENSG00000170558,ENSG00000087245,ENSG00000174080,ENSG00000206384,ENSG00000110799,ENSG00000049089,ENSG00000154734,ENSG00000076716,ENSG00000120885,ENSG00000106624,ENSG00000115414,ENSG00000132692,ENSG00000139219,ENSG00000158270,ENSG00000134871,ENSG00000050767,ENSG00000116962,ENSG00000011201,ENSG00000182492,ENSG00000113140,ENSG00000107821,ENSG00000138316,ENSG00000090006…
GO:BP	cell junction organization	GO:0034330	true	0.00771758	2.11252	708	411	33	21128	ENSG00000171476,ENSG00000166341,ENSG00000170558,ENSG00000100678,ENSG00000046653,ENSG00000113209,ENSG00000057294,ENSG00000153162,ENSG00000064042,ENSG00000154096,ENSG00000156564,ENSG00000126243,ENSG00000179776,ENSG00000076716,ENSG00000115414,ENSG00000189143,ENSG00000132692,ENSG00000113361,ENSG00000104067,ENSG00000197959,ENSG00000120327,ENSG00000088899,ENSG00000158769,ENSG00000181104,ENSG00000103647…
GO:CC	internode region of axon	GO:0033269	true	0.0102787	1.98806	4	433	3	22112	ENSG00000104833,ENSG00000136541,ENSG00000148498
GO:BP	positive regulation of cellular process	GO:0048522	false	0.0105198	1.97799	5657	411	151	21128	ENSG00000067646,ENSG00000160224,ENSG00000144893,ENSG00000157110,ENSG00000237541,ENSG00000103888,ENSG00000120738,ENSG00000213694,ENSG00000085563,ENSG00000101200,ENSG00000105997,ENSG00000171476,ENSG00000179242,ENSG00000154188,ENSG00000133169,ENSG00000170558,ENSG00000018236,ENSG00000108924,ENSG00000087245,ENSG00000143878,ENSG00000178752,ENSG00000100678,ENSG00000186462,ENSG00000138795,ENSG00000196092…
REAC	Collagen biosynthesis and modifying enzymes	REAC:R-HSA-1650814	false	0.010548	1.97683	67	253	9	10777	ENSG00000206384,ENSG00000152952,ENSG00000049089,ENSG00000139219,ENSG00000072682,ENSG00000134871,ENSG00000050767,ENSG00000138316,ENSG00000130635
GO:CC	cell surface	GO:0009986	true	0.0105639	1.97617	955	433	38	22112	ENSG00000085563,ENSG00000170558,ENSG00000163297,ENSG00000026508,ENSG00000272398,ENSG00000112414,ENSG00000182566,ENSG00000154096,ENSG00000003436,ENSG00000137642,ENSG00000122223,ENSG00000156564,ENSG00000126243,ENSG00000196549,ENSG00000179776,ENSG00000007062,ENSG00000091513,ENSG00000076716,ENSG00000177455,ENSG00000120885,ENSG00000007312,ENSG00000105369,ENSG00000081237,ENSG00000183813,ENSG00000050767…
GO:BP	regulation of multicellular organismal development	GO:2000026	false	0.0114381	1.94165	1400	411	52	21128	ENSG00000138669,ENSG00000213694,ENSG00000175097,ENSG00000171476,ENSG00000179242,ENSG00000143878,ENSG00000046653,ENSG00000123095,ENSG00000138795,ENSG00000020633,ENSG00000153162,ENSG00000272398,ENSG00000182566,ENSG00000185862,ENSG00000092421,ENSG00000143995,ENSG00000154096,ENSG00000137642,ENSG00000196549,ENSG00000179776,ENSG00000154734,ENSG00000007062,ENSG00000181690,ENSG00000277632,ENSG00000115414…
TF	Factor: MAZ; motif: GGGMGGGGS	TF:M10432	false	0.0118602	1.92591	9527	441	257	20012	ENSG00000067646,ENSG00000114374,ENSG00000138669,ENSG00000160224,ENSG00000184905,ENSG00000144893,ENSG00000157110,ENSG00000103888,ENSG00000120738,ENSG00000213694,ENSG00000183166,ENSG00000101200,ENSG00000151883,ENSG00000105997,ENSG00000162804,ENSG00000166341,ENSG00000100439,ENSG00000133134,ENSG00000277443,ENSG00000158301,ENSG00000133169,ENSG00000170558,ENSG00000108924,ENSG00000087245,ENSG00000182103…
GO:BP	regulation of catalytic activity	GO:0050790	true	0.0129335	1.88828	2356	411	76	21128	ENSG00000103888,ENSG00000120738,ENSG00000101200,ENSG00000154188,ENSG00000152207,ENSG00000129204,ENSG00000100678,ENSG00000275302,ENSG00000026508,ENSG00000154277,ENSG00000184014,ENSG00000022556,ENSG00000272398,ENSG00000070808,ENSG00000154096,ENSG00000003436,ENSG00000102109,ENSG00000154783,ENSG00000177606,ENSG00000137642,ENSG00000090104,ENSG00000111344,ENSG00000113369,ENSG00000172232,ENSG00000140451…
GO:CC	vesicle	GO:0031982	false	0.0131255	1.88188	3973	433	111	22112	ENSG00000239951,ENSG00000145708,ENSG00000237541,ENSG00000103888,ENSG00000085563,ENSG00000101200,ENSG00000154188,ENSG00000184678,ENSG00000277443,ENSG00000018236,ENSG00000129204,ENSG00000143878,ENSG00000162645,ENSG00000163297,ENSG00000026508,ENSG00000174080,ENSG00000153162,ENSG00000154133,ENSG00000152952,ENSG00000104833,ENSG00000110799,ENSG00000205403,ENSG00000070808,ENSG00000154096,ENSG00000102109…
GO:BP	regulation of cell population proliferation	GO:0042127	false	0.0134647	1.8708	1677	411	59	21128	ENSG00000138669,ENSG00000120738,ENSG00000213694,ENSG00000101200,ENSG00000105997,ENSG00000154188,ENSG00000170558,ENSG00000087245,ENSG00000041515,ENSG00000138795,ENSG00000020633,ENSG00000153162,ENSG00000119138,ENSG00000272398,ENSG00000182566,ENSG00000162772,ENSG00000143995,ENSG00000185630,ENSG00000198034,ENSG00000177606,ENSG00000166407,ENSG00000179776,ENSG00000154734,ENSG00000181690,ENSG00000124882…
GO:BP	signaling	GO:0023052	false	0.0171125	1.76669	6462	411	167	21128	ENSG00000145708,ENSG00000114374,ENSG00000164308,ENSG00000138669,ENSG00000157110,ENSG00000120738,ENSG00000213694,ENSG00000101200,ENSG00000154188,ENSG00000166341,ENSG00000133134,ENSG00000133169,ENSG00000152207,ENSG00000170558,ENSG00000018236,ENSG00000012817,ENSG00000087245,ENSG00000041515,ENSG00000174672,ENSG00000143878,ENSG00000178752,ENSG00000100678,ENSG00000138795,ENSG00000275302,ENSG00000026508…
REAC	Hemostasis	REAC:R-HSA-109582	false	0.018343	1.73653	672	253	33	10777	ENSG00000239951,ENSG00000138669,ENSG00000211598,ENSG00000154188,ENSG00000143878,ENSG00000100678,ENSG00000128218,ENSG00000026508,ENSG00000104833,ENSG00000110799,ENSG00000003436,ENSG00000122223,ENSG00000134508,ENSG00000091513,ENSG00000120885,ENSG00000115414,ENSG00000278828,ENSG00000178732,ENSG00000158769,ENSG00000181104,ENSG00000211959,ENSG00000156535,ENSG00000243238,ENSG00000254087,ENSG00000167552…
GO:BP	cell-cell adhesion	GO:0098609	false	0.0195019	1.70992	948	411	39	21128	ENSG00000184226,ENSG00000237541,ENSG00000175097,ENSG00000179242,ENSG00000166341,ENSG00000170558,ENSG00000018236,ENSG00000138795,ENSG00000026508,ENSG00000020633,ENSG00000113209,ENSG00000057294,ENSG00000153162,ENSG00000154133,ENSG00000272398,ENSG00000182566,ENSG00000154096,ENSG00000126243,ENSG00000179776,ENSG00000076716,ENSG00000115414,ENSG00000189143,ENSG00000113361,ENSG00000104067,ENSG00000120327…
KEGG	ECM-receptor interaction	KEGG:04512	false	0.0200462	1.69797	88	189	9	8091	ENSG00000026508,ENSG00000206384,ENSG00000110799,ENSG00000049089,ENSG00000115414,ENSG00000139219,ENSG00000134871,ENSG00000178732,ENSG00000144668
GO:BP	lymphocyte differentiation	GO:0030098	false	0.0208196	1.68153	422	411	23	21128	ENSG00000160224,ENSG00000120738,ENSG00000175097,ENSG00000138795,ENSG00000196092,ENSG00000020633,ENSG00000182566,ENSG00000185630,ENSG00000171522,ENSG00000110777,ENSG00000165030,ENSG00000177455,ENSG00000007312,ENSG00000105369,ENSG00000174405,ENSG00000081237,ENSG00000108840,ENSG00000069667,ENSG00000117322,ENSG00000171855,ENSG00000108175,ENSG00000109906,ENSG00000168264
GO:BP	regulation of cell adhesion	GO:0030155	false	0.0210792	1.67615	777	411	34	21128	ENSG00000237541,ENSG00000175097,ENSG00000154188,ENSG00000087245,ENSG00000046653,ENSG00000138795,ENSG00000026508,ENSG00000020633,ENSG00000057294,ENSG00000153162,ENSG00000272398,ENSG00000182566,ENSG00000064042,ENSG00000092421,ENSG00000154096,ENSG00000172232,ENSG00000126243,ENSG00000115414,ENSG00000138660,ENSG00000104067,ENSG00000081237,ENSG00000116962,ENSG00000158769,ENSG00000103647,ENSG00000185532…
TF	Factor: WT1; motif: CGCCCCCNCN	TF:M02036	false	0.0222569	1.65254	10003	441	266	20012	ENSG00000067646,ENSG00000184226,ENSG00000164308,ENSG00000138669,ENSG00000160224,ENSG00000184905,ENSG00000144893,ENSG00000157110,ENSG00000103888,ENSG00000120738,ENSG00000151883,ENSG00000162804,ENSG00000179242,ENSG00000166341,ENSG00000184678,ENSG00000133134,ENSG00000277443,ENSG00000120594,ENSG00000158301,ENSG00000133169,ENSG00000170558,ENSG00000010404,ENSG00000147408,ENSG00000108924,ENSG00000087245…
TF	Factor: WT1; motif: CGCCCCCNCN; match class: 1	TF:M02036_1	false	0.0233316	1.63205	5454	441	162	20012	ENSG00000184226,ENSG00000184905,ENSG00000144893,ENSG00000103888,ENSG00000120738,ENSG00000162804,ENSG00000179242,ENSG00000166341,ENSG00000133134,ENSG00000277443,ENSG00000120594,ENSG00000133169,ENSG00000170558,ENSG00000147408,ENSG00000108924,ENSG00000087245,ENSG00000182103,ENSG00000174672,ENSG00000143878,ENSG00000277200,ENSG00000123095,ENSG00000138795,ENSG00000196092,ENSG00000105251,ENSG00000174080…
REAC	Chondroitin sulfate biosynthesis	REAC:R-HSA-2022870	false	0.0262337	1.58114	19	253	5	10777	ENSG00000147408,ENSG00000132692,ENSG00000182492,ENSG00000171310,ENSG00000182022
TF	Factor: ZXDL; motif: GSGSCNNGGGMRGCNCCGGGS; match class: 1	TF:M12722_1	false	0.0264931	1.57687	6819	441	194	20012	ENSG00000138669,ENSG00000160224,ENSG00000144893,ENSG00000120738,ENSG00000162804,ENSG00000179242,ENSG00000166341,ENSG00000005108,ENSG00000133134,ENSG00000120594,ENSG00000158301,ENSG00000187922,ENSG00000170558,ENSG00000147408,ENSG00000087245,ENSG00000182103,ENSG00000137571,ENSG00000174672,ENSG00000178752,ENSG00000100678,ENSG00000123095,ENSG00000138795,ENSG00000026508,ENSG00000105251,ENSG00000174080…
TF	Factor: ZNF148; motif: NNCCCCTCCCCC; match class: 1	TF:M12464_1	false	0.027206	1.56533	2608	441	90	20012	ENSG00000157110,ENSG00000183166,ENSG00000151883,ENSG00000166341,ENSG00000277443,ENSG00000158301,ENSG00000170558,ENSG00000108924,ENSG00000182103,ENSG00000178752,ENSG00000277200,ENSG00000105251,ENSG00000154277,ENSG00000169258,ENSG00000133131,ENSG00000197576,ENSG00000151623,ENSG00000064042,ENSG00000166313,ENSG00000185630,ENSG00000154096,ENSG00000177606,ENSG00000111344,ENSG00000178773,ENSG00000172232…
GO:BP	cartilage development	GO:0051216	false	0.0276477	1.55834	206	411	15	21128	ENSG00000138669,ENSG00000105997,ENSG00000147408,ENSG00000026508,ENSG00000020633,ENSG00000153162,ENSG00000139219,ENSG00000160584,ENSG00000182492,ENSG00000171310,ENSG00000165804,ENSG00000104447,ENSG00000109906,ENSG00000173153,ENSG00000164920
GO:BP	leukocyte activation	GO:0045321	false	0.0279792	1.55316	999	411	40	21128	ENSG00000160224,ENSG00000237541,ENSG00000120738,ENSG00000175097,ENSG00000138795,ENSG00000196092,ENSG00000026508,ENSG00000020633,ENSG00000272398,ENSG00000182566,ENSG00000185630,ENSG00000171522,ENSG00000154096,ENSG00000177606,ENSG00000122223,ENSG00000172232,ENSG00000166407,ENSG00000110777,ENSG00000165030,ENSG00000277632,ENSG00000177455,ENSG00000120885,ENSG00000007312,ENSG00000115414,ENSG00000105369…
TF	Factor: WT1; motif: NNGGGNGGGSGN	TF:M07436	false	0.0292781	1.53346	6657	441	190	20012	ENSG00000067646,ENSG00000138669,ENSG00000184905,ENSG00000144893,ENSG00000120738,ENSG00000213694,ENSG00000183166,ENSG00000101200,ENSG00000151883,ENSG00000105997,ENSG00000166341,ENSG00000184678,ENSG00000100439,ENSG00000133134,ENSG00000277443,ENSG00000158301,ENSG00000133169,ENSG00000170558,ENSG00000108924,ENSG00000087245,ENSG00000137571,ENSG00000174672,ENSG00000178752,ENSG00000277200,ENSG00000046653…
GO:BP	positive regulation of cell motility	GO:2000147	false	0.0301729	1.52038	557	411	27	21128	ENSG00000103888,ENSG00000154188,ENSG00000087245,ENSG00000143878,ENSG00000138795,ENSG00000275302,ENSG00000092421,ENSG00000154096,ENSG00000177606,ENSG00000179776,ENSG00000154734,ENSG00000277632,ENSG00000091513,ENSG00000115414,ENSG00000189143,ENSG00000104067,ENSG00000081237,ENSG00000197461,ENSG00000181104,ENSG00000254087,ENSG00000113140,ENSG00000109756,ENSG00000169429,ENSG00000181404,ENSG00000150760…
TF	Factor: EGR1; motif: NACGCCCACGCANW; match class: 1	TF:M03896_1	false	0.0314804	1.50196	2173	441	78	20012	ENSG00000184226,ENSG00000184905,ENSG00000144893,ENSG00000103888,ENSG00000120738,ENSG00000162804,ENSG00000179242,ENSG00000170558,ENSG00000010404,ENSG00000147408,ENSG00000174672,ENSG00000138795,ENSG00000174080,ENSG00000057294,ENSG00000112414,ENSG00000106078,ENSG00000049089,ENSG00000151623,ENSG00000141753,ENSG00000054793,ENSG00000130751,ENSG00000166407,ENSG00000181045,ENSG00000104723,ENSG00000128268…
GO:CC	extracellular exosome	GO:0070062	false	0.0319238	1.49589	2109	433	66	22112	ENSG00000239951,ENSG00000085563,ENSG00000154188,ENSG00000184678,ENSG00000277443,ENSG00000018236,ENSG00000143878,ENSG00000026508,ENSG00000174080,ENSG00000154133,ENSG00000152952,ENSG00000104833,ENSG00000110799,ENSG00000205403,ENSG00000154096,ENSG00000198034,ENSG00000164904,ENSG00000137642,ENSG00000178773,ENSG00000172232,ENSG00000181045,ENSG00000196549,ENSG00000007062,ENSG00000198774,ENSG00000091513…
GO:BP	biological regulation	GO:0065007	false	0.0319832	1.49508	12926	411	292	21128	ENSG00000067646,ENSG00000145708,ENSG00000114374,ENSG00000164308,ENSG00000138669,ENSG00000160224,ENSG00000183878,ENSG00000144893,ENSG00000157110,ENSG00000237541,ENSG00000103888,ENSG00000120738,ENSG00000213694,ENSG00000085563,ENSG00000101200,ENSG00000154620,ENSG00000105997,ENSG00000175097,ENSG00000171476,ENSG00000179242,ENSG00000154188,ENSG00000166341,ENSG00000133134,ENSG00000133169,ENSG00000152207…
HP	Arthritis	HP:0001369	false	0.034272	1.46506	217	121	17	4856	ENSG00000175097,ENSG00000010404,ENSG00000087245,ENSG00000153162,ENSG00000205403,ENSG00000049089,ENSG00000244040,ENSG00000122223,ENSG00000091513,ENSG00000007312,ENSG00000106624,ENSG00000105369,ENSG00000139219,ENSG00000072682,ENSG00000105357,ENSG00000104447,ENSG00000130635
GO:BP	circulatory system development	GO:0072359	false	0.0347458	1.4591	1118	411	43	21128	ENSG00000183878,ENSG00000120738,ENSG00000105997,ENSG00000171476,ENSG00000154188,ENSG00000166341,ENSG00000005108,ENSG00000170558,ENSG00000087245,ENSG00000143878,ENSG00000138795,ENSG00000057294,ENSG00000154133,ENSG00000112414,ENSG00000092421,ENSG00000143995,ENSG00000154096,ENSG00000177606,ENSG00000179776,ENSG00000154734,ENSG00000124882,ENSG00000184557,ENSG00000115414,ENSG00000139219,ENSG00000104067…
GO:BP	positive regulation of cell migration	GO:0030335	false	0.0354383	1.45053	530	411	26	21128	ENSG00000103888,ENSG00000154188,ENSG00000087245,ENSG00000143878,ENSG00000138795,ENSG00000275302,ENSG00000092421,ENSG00000154096,ENSG00000177606,ENSG00000179776,ENSG00000154734,ENSG00000277632,ENSG00000115414,ENSG00000189143,ENSG00000104067,ENSG00000081237,ENSG00000197461,ENSG00000181104,ENSG00000254087,ENSG00000113140,ENSG00000109756,ENSG00000169429,ENSG00000181404,ENSG00000150760,ENSG00000111961…
TF	Factor: WT1; motif: SMCNCCNSC; match class: 1	TF:M01118_1	false	0.0373775	1.42739	2856	441	96	20012	ENSG00000114374,ENSG00000120738,ENSG00000151883,ENSG00000105997,ENSG00000166341,ENSG00000277443,ENSG00000133169,ENSG00000087245,ENSG00000143878,ENSG00000178752,ENSG00000277200,ENSG00000123095,ENSG00000163297,ENSG00000105251,ENSG00000169258,ENSG00000184014,ENSG00000152952,ENSG00000179431,ENSG00000104833,ENSG00000197576,ENSG00000166313,ENSG00000185630,ENSG00000168765,ENSG00000154096,ENSG00000102109…
GO:BP	regulation of inclusion body assembly	GO:0090083	true	0.0393758	1.40477	18	411	5	21128	ENSG00000137642,ENSG00000120885,ENSG00000204389,ENSG00000204388,ENSG00000171855
GO:BP	regulation of signaling	GO:0023051	false	0.0419396	1.37738	3378	411	98	21128	ENSG00000145708,ENSG00000157110,ENSG00000120738,ENSG00000101200,ENSG00000154188,ENSG00000170558,ENSG00000012817,ENSG00000174672,ENSG00000178752,ENSG00000100678,ENSG00000138795,ENSG00000275302,ENSG00000026508,ENSG00000154277,ENSG00000153162,ENSG00000022556,ENSG00000272398,ENSG00000110799,ENSG00000162772,ENSG00000151623,ENSG00000070808,ENSG00000092421,ENSG00000154096,ENSG00000141753,ENSG00000154783…
REAC	Developmental Biology	REAC:R-HSA-1266738	false	0.0421193	1.37552	1116	253	46	10777	ENSG00000105997,ENSG00000179242,ENSG00000184678,ENSG00000170558,ENSG00000018236,ENSG00000087245,ENSG00000143878,ENSG00000138795,ENSG00000206384,ENSG00000057294,ENSG00000130589,ENSG00000272398,ENSG00000112414,ENSG00000104833,ENSG00000197576,ENSG00000049089,ENSG00000092421,ENSG00000143995,ENSG00000185630,ENSG00000198034,ENSG00000177606,ENSG00000280969,ENSG00000123612,ENSG00000137101,ENSG00000139219…
GO:CC	extracellular vesicle	GO:1903561	false	0.0443889	1.35273	2133	433	66	22112	ENSG00000239951,ENSG00000085563,ENSG00000154188,ENSG00000184678,ENSG00000277443,ENSG00000018236,ENSG00000143878,ENSG00000026508,ENSG00000174080,ENSG00000154133,ENSG00000152952,ENSG00000104833,ENSG00000110799,ENSG00000205403,ENSG00000154096,ENSG00000198034,ENSG00000164904,ENSG00000137642,ENSG00000178773,ENSG00000172232,ENSG00000181045,ENSG00000196549,ENSG00000007062,ENSG00000198774,ENSG00000091513…
GO:CC	extracellular membrane-bounded organelle	GO:0065010	false	0.044994	1.34685	2134	433	66	22112	ENSG00000239951,ENSG00000085563,ENSG00000154188,ENSG00000184678,ENSG00000277443,ENSG00000018236,ENSG00000143878,ENSG00000026508,ENSG00000174080,ENSG00000154133,ENSG00000152952,ENSG00000104833,ENSG00000110799,ENSG00000205403,ENSG00000154096,ENSG00000198034,ENSG00000164904,ENSG00000137642,ENSG00000178773,ENSG00000172232,ENSG00000181045,ENSG00000196549,ENSG00000007062,ENSG00000198774,ENSG00000091513…
GO:CC	extracellular organelle	GO:0043230	false	0.044994	1.34685	2134	433	66	22112	ENSG00000239951,ENSG00000085563,ENSG00000154188,ENSG00000184678,ENSG00000277443,ENSG00000018236,ENSG00000143878,ENSG00000026508,ENSG00000174080,ENSG00000154133,ENSG00000152952,ENSG00000104833,ENSG00000110799,ENSG00000205403,ENSG00000154096,ENSG00000198034,ENSG00000164904,ENSG00000137642,ENSG00000178773,ENSG00000172232,ENSG00000181045,ENSG00000196549,ENSG00000007062,ENSG00000198774,ENSG00000091513…
GO:CC	endomembrane system	GO:0012505	true	0.0457664	1.33945	4730	433	125	22112	ENSG00000145708,ENSG00000164308,ENSG00000138669,ENSG00000237541,ENSG00000103888,ENSG00000183166,ENSG00000101200,ENSG00000100439,ENSG00000170558,ENSG00000147408,ENSG00000129204,ENSG00000174672,ENSG00000143878,ENSG00000162645,ENSG00000100678,ENSG00000128218,ENSG00000163297,ENSG00000026508,ENSG00000174080,ENSG00000154277,ENSG00000184014,ENSG00000022556,ENSG00000152952,ENSG00000112414,ENSG00000110799…
GO:BP	generation of neurons	GO:0048699	false	0.0462788	1.33462	1473	411	52	21128	ENSG00000179242,ENSG00000170558,ENSG00000018236,ENSG00000087245,ENSG00000041515,ENSG00000174672,ENSG00000186462,ENSG00000046653,ENSG00000138795,ENSG00000020633,ENSG00000154277,ENSG00000169258,ENSG00000184014,ENSG00000153162,ENSG00000154133,ENSG00000139915,ENSG00000106078,ENSG00000070808,ENSG00000092421,ENSG00000143995,ENSG00000166313,ENSG00000185630,ENSG00000154096,ENSG00000177606,ENSG00000111344…
GO:BP	cellular response to stimulus	GO:0051716	false	0.0470488	1.32745	7491	411	186	21128	ENSG00000134184,ENSG00000145708,ENSG00000114374,ENSG00000164308,ENSG00000138669,ENSG00000157110,ENSG00000120738,ENSG00000213694,ENSG00000085563,ENSG00000101200,ENSG00000154188,ENSG00000166341,ENSG00000133134,ENSG00000277443,ENSG00000133169,ENSG00000152207,ENSG00000170558,ENSG00000018236,ENSG00000012817,ENSG00000087245,ENSG00000041515,ENSG00000174672,ENSG00000143878,ENSG00000162645,ENSG00000178752…
TF	Factor: GKLF; motif: NNNRGGNGNGGSN; match class: 1	TF:M07289_1	false	0.0473098	1.32505	10824	441	282	20012	ENSG00000134184,ENSG00000067646,ENSG00000114374,ENSG00000138669,ENSG00000184905,ENSG00000144893,ENSG00000157110,ENSG00000103888,ENSG00000120738,ENSG00000183166,ENSG00000101200,ENSG00000151883,ENSG00000105997,ENSG00000162804,ENSG00000179242,ENSG00000166341,ENSG00000184678,ENSG00000100439,ENSG00000133134,ENSG00000277443,ENSG00000120594,ENSG00000158301,ENSG00000133169,ENSG00000187922,ENSG00000170558…
REAC	Degradation of the extracellular matrix	REAC:R-HSA-1474228	false	0.0473849	1.32436	140	253	12	10777	ENSG00000087245,ENSG00000026508,ENSG00000206384,ENSG00000049089,ENSG00000154734,ENSG00000115414,ENSG00000132692,ENSG00000139219,ENSG00000134871,ENSG00000050767,ENSG00000116962,ENSG00000130635
TF	Factor: MOVO-B; motif: GNGGGGG; match class: 1	TF:M01104_1	false	0.0480527	1.31828	5813	441	169	20012	ENSG00000067646,ENSG00000160224,ENSG00000184905,ENSG00000144893,ENSG00000157110,ENSG00000103888,ENSG00000120738,ENSG00000101200,ENSG00000105997,ENSG00000162804,ENSG00000179242,ENSG00000166341,ENSG00000277443,ENSG00000120594,ENSG00000158301,ENSG00000170558,ENSG00000147408,ENSG00000108924,ENSG00000087245,ENSG00000182103,ENSG00000137571,ENSG00000174672,ENSG00000143878,ENSG00000178752,ENSG00000100678…
GO:BP	cell communication	GO:0007154	true	0.0490591	1.30928	6573	411	167	21128	ENSG00000145708,ENSG00000114374,ENSG00000164308,ENSG00000138669,ENSG00000157110,ENSG00000120738,ENSG00000213694,ENSG00000101200,ENSG00000154188,ENSG00000166341,ENSG00000133134,ENSG00000133169,ENSG00000152207,ENSG00000170558,ENSG00000018236,ENSG00000012817,ENSG00000087245,ENSG00000041515,ENSG00000174672,ENSG00000143878,ENSG00000178752,ENSG00000100678,ENSG00000138795,ENSG00000275302,ENSG00000026508…

## Sheet: IPA
HUMAN CD34 cells
IPA analysis-BM specific
© 2000-2023 QIAGEN. All rights reserved.
Ingenuity Canonical Pathways -log(p-value) Ratio z-score Molecules
CREB Signaling in Neurons 8	55E00 1	99E-01 -3	883 ACKR1	ACKR3	ADGRE1	ADGRG6	ADGRL4	ADORA2A	ADORA2B	C3AR1	C5AR1	CACNA1A	CACNB2	CACNG8	CALCRL	CATSPER1	CCR4	CCR5	CHRM3	CREB5	CX3CR1	CXCR6	CYSLTR2	F2RL1	F2RL3	FLT1	FPR1	FZD2	FZD6	FZD7	GLP1R	GNA14	GNB1L	GNG11	GNG7	GPR162	GPR27	GPR52	GPR63	GRIN2D	KDR	LGR4	LPAR1	LPAR4	P2RY10	PLCD1	POLR2F	PRKCD	PRKCZ
Phagosome Formation 7	77E00 1	79E-01 -3	597 ACKR1	ACKR3	ADGRE1	ADGRG6	ADGRL4	ADORA2A	ADORA2B	C3AR1	C5AR1	CALCRL	CCR4	CCR5	CD14	CHRM3	COLEC12	CR1	CR2	CX3CR1	CXCR6	CYSLTR2	F2RL1	F2RL3	FCER2	FN1	FPR1	FZD2	FZD6	FZD7	GAB2	GLP1R	GPR162	GPR27	GPR52	GPR63	HMOX1	IGHG1	IGHG3	IGKC	IGLC2	ITGAX	LGR4	LPAR1	LPAR4	MALT1	MARCKS	MSR1	MYH11
S100 Family Signaling Pathway 7	57E00 1	75E-01 -3	881 ABCB1	ACKR1	ACKR3	ADGRE1	ADGRG6	ADGRL4	ADORA2A	ADORA2B	AREG	C3AR1	C5AR1	CACNA1A	CACNB2	CACNG8	CALCRL	CATSPER1	CCL3	CCL4	CCR4	CCR5	CHRM3	CREB5	CX3CR1	CXCL8	CXCR6	CYSLTR2	ERBB2	EREG	F2RL1	F2RL3	FPR1	FZD2	FZD6	FZD7	GLP1R	GPR162	GPR27	GPR52	GPR63	IGHG1	IGHG3	IGKC	IGLC2	JUN	LEF1	LGR4	LPAR1
FAK Signaling 7	3E00 1	76E-01 -3	845 ACKR1	ACKR3	ACVR2B	ADGRE1	ADGRG6	ADGRL4	ADORA2A	ADORA2B	BCAR3	C3AR1	C5AR1	CALCRL	CAPN5	CCND1	CCR4	CCR5	CD247	CDH5	CHRM3	CX3CR1	CXCR6	CYSLTR2	ECM2	EFNA1	EFNB2	ELF1	ERBB2	F2RL1	F2RL3	FLT1	FPR1	FZD2	FZD6	FZD7	GLP1R	GPR162	GPR27	GPR52	GPR63	IL1R1	IL7R	ITGAX	JUN	KDR	KLF8	LEF1	LGR4
Breast Cancer Regulation by Stathmin1 6	45E00 1	77E-01 -3	101 ACKR1	ACKR3	ADGRE1	ADGRG6	ADGRL4	ADORA2A	ADORA2B	ARHGEF10	ARHGEF17	ARHGEF4	C3AR1	C5AR1	CALCRL	CCND1	CCR4	CCR5	CHRM3	CREB5	CX3CR1	CXCR6	CYSLTR2	F2RL1	F2RL3	FPR1	FZD2	FZD6	FZD7	GLP1R	GNB1L	GNG11	GNG7	GPR162	GPR27	GPR52	GPR63	JUN	LGR4	LPAR1	LPAR4	MMP2	P2RY10	PPP2R2B	PRKCD	PRKCZ	PRKD1	PTGDR	PTGER3
B Cell Development 6	32E00 2	86E-01 NaN CD19	CD79A	CD79B	DNTT	HLA-DQA2	IGHA2	IGHG1	IGHG3	IGHV3-30	IGHV3-74	IGKC	IGKV1-5	IGKV2-30	IGKV3-20	IGKV4-1	IGLC2	IGLV2-14	IGLV3-25	IL7R	PTPRC	RAG1	RAG2
G-Protein Coupled Receptor Signaling 5	5E00 1	61E-01 -2	582 ACKR1	ACKR3	ADGRE1	ADGRG6	ADGRL4	ADORA2A	ADORA2B	BORCS8-MEF2B	C3AR1	C5AR1	CALCRL	CCND1	CCR4	CCR5	CHRM3	CREB5	CX3CR1	CXCR6	CYSLTR2	DUSP4	F2RL1	F2RL3	FPR1	FZD2	FZD6	FZD7	GLP1R	GNA14	GNB1L	GNG11	GNG7	GPR162	GPR27	GPR52	GPR63	GRK4	JUN	LGR4	LPAR1	LPAR4	MAP3K15	MYL11	MYLK	P2RY10	PDE2A	PDE6G	PDE9A
Altered T Cell and B Cell Signaling in Rheumatoid Arthritis 5	21E00 2	1E-01 NaN CD247	CD40LG	CD79A	CD79B	HLA-DQA2	IGHA2	IGHG1	IGHG3	IGHV3-30	IGHV3-74	IGKC	IGKV1-5	IGKV2-30	IGKV3-20	IGKV4-1	IGLC2	IGLV2-14	IGLV3-25	IL12A	IL1RN	LTB	PRTN3	RELB	SPP1	TLR10	TLR3	TLR5	TLR8	TRBC1	TRGV3
Communication between Innate and Adaptive Immune Cells 4	88E00 2	09E-01 NaN CCL3	CCL4	CD247	CD40LG	CD79A	CD79B	CXCL8	IGHA2	IGHG1	IGHG3	IGHV3-30	IGHV3-74	IGKC	IGKV1-5	IGKV2-30	IGKV3-20	IGKV4-1	IGLC2	IGLV2-14	IGLV3-25	IL12A	IL1RN	TLR10	TLR3	TLR5	TLR8	TRBC1	TRGV3
LPS/IL-1 Mediated Inhibition of RXR Function 4	72E00 1	99E-01 -0	905 ABCA1	ABCB1	ABCC2	ABCG1	ACSBG1	ACSM1	ALDH1L1	ALDH7A1	APOE	CD14	CETP	CHST15	CYP2C8	CYP2E1	FMO5	GSTM1	GSTM4	GSTM5	HMGCS1	HS3ST3B1	IL1R1	IL1RN	JUN	LY96	MAOA	NDST2	SLC27A3	SMOX	SULT1B1	SULT1C4
Systemic Lupus Erythematosus In B Cell Signaling Pathway 4	54E00 1	68E-01 -1	826 CCND1	CD19	CD22	CD40LG	CD72	CD79A	CD79B	CXCL8	IFIT2	IGHA2	IGHG1	IGHG3	IGHV3-30	IGHV3-74	IGKC	IGKV1-5	IGKV2-30	IGKV3-20	IGKV4-1	IGLC2	IGLV2-14	IGLV3-25	IL11	IL12A	IL17D	ISG20	JUN	LILRB3	LTB	MALT1	PRKCD	PRKCZ	PRKD1	RASD1	RASGRP3	RELB	RRAS	SHE	TLR3	TLR8	TNFSF12	TNFSF8	TRAF1
Hepatic Fibrosis / Hepatic Stellate Cell Activation 4	32E00 2	15E-01 NaN A2M	CCN2	CCR5	CD14	CD40LG	COL16A1	COL4A2	COL9A2	COL9A3	CXCL8	CYP2E1	FLT1	FN1	IGFBP4	IL1R1	KDR	LEPR	LY96	MMP2	MYH11	PDGFD	RELB	VCAM1
Granulocyte Adhesion and Diapedesis 4	04E00 2	12E-01 NaN ACKR3	C5AR1	CCL23	CCL3	CCL4	CCR4	CCR5	CDH5	CLDN5	CXCL2	CXCL8	CXCR6	FPR1	IL1R1	IL1RN	MMP15	MMP2	PF4	PPBP	SELP	THY1	VCAM1
Agranulocyte Adhesion and Diapedesis 3	28E00 1	88E-01 NaN ACKR3	C5AR1	CCL23	CCL3	CCL4	CCR4	CCR5	CDH5	CLDN5	CXCL2	CXCL8	CXCR6	FN1	IL1R1	IL1RN	MMP15	MMP2	MYH11	PF4	PPBP	SELP	VCAM1
Hepatic Cholestasis 3	26E00 1	84E-01 NaN ABCB1	ABCC2	ATP8B1	CD14	CD40LG	CETP	CXCL8	CYP27A1	IL11	IL12A	IL17D	IL1R1	IL1RN	JUN	LTB	LY96	PRKCD	PRKCZ	PRKD1	RELB	TIRAP	TNFSF12	TNFSF8
cAMP-mediated signaling 3	21E00 1	83E-01 -0	894 ADORA2A	ADORA2B	AKAP12	AKAP5	CCR4	CHRM3	CREB5	DUSP4	FPR1	GLP1R	GRK4	LPAR1	PDE2A	PDE6G	PDE9A	PKIB	PTGDR	PTGER3	PTGER4	RAP1GAP	RGS18	S1PR1	SMPDL3B
PI3K Signaling in B Lymphocytes 3	2E00 1	69E-01 -1	265 ATF3	BLK	CD19	CD79A	CD79B	CR2	IGHA2	IGHG1	IGHG3	IGHV3-30	IGHV3-74	IGKC	IGKV1-5	IGKV2-30	IGKV3-20	IGKV4-1	IGLC2	IGLV2-14	IGLV3-25	JUN	MALT1	PLCD1	PLEKHA4	PRKCZ	PTPRC	RASD1	RELB	RRAS
FcγRIIB Signaling in B Lymphocytes 3	14E00 1	88E-01 NaN CACNA1A	CACNB2	CACNG8	CATSPER1	CD79A	CD79B	IGHA2	IGHG1	IGHG3	IGHV3-30	IGHV3-74	IGKC	IGKV1-5	IGKV2-30	IGKV3-20	IGKV4-1	IGLC2	IGLV2-14	IGLV3-25	RASD1	RRAS
Pathogen Induced Cytokine Storm Signaling Pathway 3	02E00 1	56E-01 -3	307 CCL23	CCL3	CCL4	CCR5	CD163	CD40LG	COL16A1	COL4A2	COL9A2	COL9A3	CXCL2	CXCL8	HLA-DQA2	IL11	IL12A	IL17D	IL1R1	IL1RN	JUN	LTB	LYST	NLRP2	PF4	PPBP	RYR1	SLC2A3	SOCS3	TLR10	TLR3	TLR5	TLR8	TNFSF12	TNFSF8
Primary Immunodeficiency Signaling 3E00 2	56E-01 NaN CD19	CD40LG	CD79A	IGHG1	IGHG3	IGKC	IGLC2	IL7R	PTPRC	RAG1	RAG2
CCR5 Signaling in Macrophages 2	72E00 1	86E-01 -1	134 CACNA1A	CACNB2	CACNG8	CATSPER1	CCL3	CCL4	CCR5	CD247	GNA14	GNB1L	GNG11	GNG7	JUN	PRKCD	PRKCZ	PRKD1	TRBC1	TRGV3
Pulmonary Fibrosis Idiopathic Signaling Pathway 2	71E00 1	49E-01 -2	263 ACVR2B	ADAMTS1	AREG	CAV1	CCN2	CCND1	CDH2	COL16A1	COL4A2	COL9A2	COL9A3	EFNB2	EGR1	FN1	FZD2	FZD6	FZD7	IL11	JUN	LEF1	LPAR1	MMP15	MMP2	NOTCH3	PDGFD	RASD1	RELB	RPS6KA6	RRAS	RTEL1	TCF7	TGFBR3	WNT2B
Phospholipase C Signaling 2	65E00 1	41E-01 -0	894 ARHGEF10	ARHGEF17	ARHGEF4	BORCS8-MEF2B	CD247	CD79A	CD79B	CREB5	GNB1L	GNG11	GNG7	GRAP2	HMOX1	IGHA2	IGHG1	IGHG3	IGHV3-30	IGHV3-74	IGKC	IGKV1-5	IGKV2-30	IGKV3-20	IGKV4-1	IGLC2	IGLV2-14	IGLV3-25	ITGAX	MARCKS	MYL11	PLCD1	PRKCD	PRKCZ	PRKD1	RASD1	RELB	RHOB	RRAS	TRBC1	TRGV3
Role of Macrophages	Fibroblasts and Endothelial Cells in Rheumatoid Arthritis 2	64E00 1	47E-01 NaN C5AR1	CCND1	CREB5	CXCL8	F2RL1	FN1	FZD2	FZD6	FZD7	IGHG1	IGHG3	IGKC	IGLC2	IL1R1	IL1RN	JUN	LEF1	LTB	PDGFD	PLCD1	PRKCD	PRKCZ	PRKD1	RASD1	RRAS	SOCS3	TCF7	TLR10	TLR3	TLR5	TLR8	TRAF1	VCAM1	WNT2B
Wound Healing Signaling Pathway 2	62E00 1	65E-01 -1	043 ACVR2B	CD40LG	COL16A1	COL4A2	COL9A2	COL9A3	CXCL8	FN1	IL11	IL12A	IL17D	IL1R1	IL1RN	JUN	LAMA5	LTB	PDGFD	PF4	RASD1	RRAS	TGFBR3	TNFSF12	TNFSF8
p70S6K Signaling 2	56E00 1	59E-01 0	302 CD19	CD79A	CD79B	F2RL1	F2RL3	IGHA2	IGHG1	IGHG3	IGHV3-30	IGHV3-74	IGKC	IGKV1-5	IGKV2-30	IGKV3-20	IGKV4-1	IGLC2	IGLV2-14	IGLV3-25	PLCD1	PPP2R2B	PRKCD	PRKCZ	PRKD1	RASD1	RRAS
Airway Pathology in Chronic Obstructive Pulmonary Disease 2	51E00 2	14E-01 NaN CD40LG	CTSG	CXCL8	IL11	IL12A	IL17D	LTB	MMP2	PRTN3	RBP4	TNFSF12	TNFSF8
Role of Hypercytokinemia/hyperchemokinemia in the Pathogenesis of Influenza 2	51E00 2	24E-01 -0	905 AREG	CCL3	CCL4	CXCL8	IFIT2	IL12A	IL1RN	ISG20	RSAD2	S1PR1	TLR3
Circadian Rhythm Signaling 2	29E00 1	5E-01 NaN BLK	CACNA1A	CACNB2	CACNG8	CATSPER1	CREB5	GNA14	GNB1L	GNG11	GNG7	GRIN2D	HLF	NFIL3	NPR2	NR1D1	PLCD1	PRKCD	PRKCZ	PRKD1	PRKG1	PRKG2	RASD1	RORA	RRAS	RYR1	TRPC6
Factors Promoting Cardiogenesis in Vertebrates 2	15E00 1	72E-01 -1	000 ACVR2B	BMP4	CCND1	CREB5	FZD2	FZD6	FZD7	LEF1	NOG	PLCD1	PRKCD	PRKCZ	PRKD1	TCF7	TGFBR3	WNT2B
Complement System 2	08E00 2	35E-01 -1	342 C1R	C3AR1	C5AR1	CFI	CR1	CR2	ITGAX	MASP2
Pregnenolone Biosynthesis 2	08E00 4E-01 NaN CYP26B1	CYP27A1	CYP2E1	CYP4F11
GPCR-Mediated Nutrient Sensing in Enteroendocrine Cells 2	08E00 1	9E-01 -0	302 CACNA1A	CACNB2	CACNG8	CATSPER1	GNA14	GNG11	GNG7	PLCD1	PRKCD	PRKCZ	PRKD1	TAS1R3
Superpathway of Melatonin Degradation 2	03E00 2	5E-01 -1	890 CSGALNACT1	CYP2C8	CYP2E1	MAOA	SMOX	SULT1B1	SULT1C4
Chondroitin Sulfate Biosynthesis (Late Stages) 1	99E00 2	73E-01 0	000 CHST15	CSGALNACT1	HS3ST3B1	NDST2	SULT1B1	SULT1C4
B Cell Receptor Signaling 1	98E00 1	38E-01 -0	905 CD19	CD22	CD79A	CD79B	CREB5	EBF1	EGR1	GAB2	IGHA2	IGHG1	IGHG3	IGHV3-30	IGHV3-74	IGKC	IGKV1-5	IGKV2-30	IGKV3-20	IGKV4-1	IGLC2	IGLV2-14	IGLV3-25	JUN	MALT1	MAP3K15	PAX5	PTPRC	RASD1	RELB	RRAS
Neurovascular Coupling Signaling Pathway 1	97E00 1	65E-01 -0	500 ADORA2A	ADORA2B	CACNA1A	CACNB2	CACNG8	CATSPER1	CHRM3	GRIN2D	KCNMB4	NPR2	PRKG1	PRKG2	PTGER4	PTGS1	PTGS2	RYR1
Hepatic Fibrosis Signaling Pathway 1	94E00 1	28E-01 -1	414 ACVR2B	CACNA1A	CACNB2	CACNG8	CCL3	CCN2	CCND1	CD40LG	CREB5	CXCL8	FLT1	FZD2	FZD6	FZD7	IL1R1	IL1RN	ITGAX	JUN	KDR	KLF9	LEF1	LEPR	MYL11	MYLK	PDGFD	PRKCD	PRKCZ	PRKD1	RASD1	RELB	RHOB	RRAS	SPP1	TCF7	TF	TGFBR3	TIRAP	VCAM1	WNT2B
IL-8 Signaling 1	92E00 1	42E-01 -0	426 ANGPT1	ANGPT2	AZU1	CCND1	CR2	CXCL8	FLT1	GNA14	GNB1L	GNG11	GNG7	HMOX1	ITGAX	JUN	KDR	MMP2	PRKCD	PRKCZ	PRKD1	PTGS2	RASD1	RHOB	RRAS	TEK	VCAM1
Xenobiotic Metabolism CAR Signaling Pathway 1	92E00 1	57E-01 -0	943 ABCB1	ABCC2	ALDH1L1	ALDH7A1	CHST15	CYP2C8	FMO5	GSTM1	GSTM4	GSTM5	HS3ST3B1	NDST2	PPP2R2B	PRKCD	PRKCZ	PRKD1	SULT1B1	SULT1C4
Role of Pattern Recognition Receptors in Recognition of Bacteria and Viruses 1	9E00 1	59E-01 -1	633 C3AR1	C5AR1	CD40LG	CXCL8	IL11	IL12A	IL17D	LTB	PRKCD	PRKCZ	PRKD1	RELB	TLR3	TLR5	TLR8	TNFSF12	TNFSF8
Erythropoietin Signaling Pathway 1	89E00 1	5E-01 0	688 CCND1	CD40LG	CXCL8	HBA1/HBA2	HBE1	HBG2	HBQ1	IL11	IL12A	IL17D	JUN	LTB	PRKCD	PRKCZ	PRKD1	RASD1	RELB	RRAS	TNFSF12	TNFSF8
WNT/β-catenin Signaling 1	88E00 1	55E-01 -1	604 ACVR2B	CCND1	CD44	CDH2	CDH5	FZD2	FZD6	FZD7	JUN	KREMEN1	LEF1	PPP2R2B	RARG	SOX18	SOX6	TCF7	TGFBR3	WNT2B
Dopamine Degradation 1	87E00 2	94E-01 -2	236 ALDH7A1	MAOA	SMOX	SULT1B1	SULT1C4
Oxytocin In Brain Signaling Pathway 1	87E00 1	52E-01 -0	688 BORCS8-MEF2B	CACNA1A	CACNB2	CACNG8	CATSPER1	CREB5	DDIT3	GNB1L	GNG11	GNG7	NLRP2	PRKCD	PRKCZ	PRKD1	PTGS1	PTGS2	RASD1	RRAS	SLC12A5
CDX Gastrointestinal Cancer Signaling Pathway 1	87E00 1	52E-01 1	886 BMP4	CCND1	CD40LG	CXCL8	FZD2	FZD6	FZD7	IL11	IL12A	IL17D	JUN	LEF1	LTB	PTGS2	RELB	TCF7	TNFSF12	TNFSF8	WNT2B
Toll-like Receptor Signaling 1	87E00 1	79E-01 -1	134 CD14	IL12A	IL1RN	JUN	LY96	RELB	TIRAP	TLR10	TLR3	TLR5	TLR8	TRAF1
BEX2 Signaling Pathway 1	87E00 1	79E-01 -0	302 BEX1	BEX2	CCND1	CDH2	ERBB2	JUN	LEF1	MMP2	PPP2R2B	RELB	SPP1	TCF7
Chondroitin Sulfate Biosynthesis 1	86E00 2	33E-01 -0	378 B3GAT1	CHST15	CSGALNACT1	HS3ST3B1	NDST2	SULT1B1	SULT1C4
LXR/RXR Activation 1	81E00 1	58E-01 1	604 ABCA1	ABCG1	APOE	CD14	CETP	CLU	IL1R1	IL1RN	LY96	MSR1	PTGS2	RBP4	RELB	TF	TLR3	VTN
Xenobiotic Metabolism PXR Signaling Pathway 1	81E00 1	53E-01 -0	943 ABCB1	ABCC2	ALDH1L1	ALDH7A1	CHST15	CYP2C8	GSTM1	GSTM4	GSTM5	HS3ST3B1	MAOA	NDST2	PRKCD	PRKCZ	PRKD1	SMOX	SULT1B1	SULT1C4
PCP (Planar Cell Polarity) Pathway 1	79E00 2	11E-01 -2	121 CTHRC1	FZD2	FZD6	FZD7	JUN	LGR4	PRICKLE1	WNT2B
Hematopoiesis from Pluripotent Stem Cells 1	79E00 1	89E-01 NaN CD247	CXCL8	IGHG1	IGHG3	IGKC	IGLC2	IL11	IL12A	TRBC1	TRGV3
Nitric Oxide Signaling in the Cardiovascular System 1	77E00 1	69E-01 -1	897 CACNA1A	CACNB2	CACNG8	CAV1	FLT1	KDR	NPR2	PDE2A	PRKCD	PRKCZ	PRKD1	PRKG1	PRKG2
Pathogenesis of Multiple Sclerosis 1	74E00 4	29E-01 NaN CCL3	CCL4	CCR5
Gαi Signaling 1	73E00 1	67E-01 -1	000 CAV1	CCR4	FPR1	GNA14	GNB1L	GNG11	GNG7	LPAR1	PTGER3	RAP1GAP	RASD1	RRAS	S1PR1
Gαs Signaling 1	73E00 1	67E-01 -0	905 ADORA2A	ADORA2B	CHRM3	CREB5	GLP1R	GNA14	GNB1L	GNG11	GNG7	PTGDR	PTGER4	RAPGEF2	RYR1
IL-15 Signaling 1	71E00 1	49E-01 0	000 CXCL8	GNB1L	IGHA2	IGHG1	IGHG3	IGHV3-30	IGHV3-74	IGKC	IGKV1-5	IGKV2-30	IGKV3-20	IGKV4-1	IGLC2	IGLV2-14	IGLV3-25	RASD1	RELB	RRAS
Dermatan Sulfate Biosynthesis 1	71E00 2	19E-01 -0	378 B3GAT1	CHST15	CSGALNACT1	HS3ST3B1	NDST2	SULT1B1	SULT1C4
Th1 and Th2 Activation Pathway 1	67E00 1	43E-01 NaN ACVR2B	CCR4	CCR5	CD247	CD274	CD40LG	CXCR6	GATA3	HLA-DQA2	ICOSLG/LOC102723996	IL12A	JUN	KLRD1	NFIL3	NOTCH3	RUNX3	S1PR1	SOCS3	TGFBR3	TNFRSF4
Sperm Motility 1	66E00 1	39E-01 -1	414 BLK	CATSPER1	DDR1	EPHA2	ERBB2	FLT1	FLT3LG	GNA14	GNB1L	GNG11	GNG7	KDR	PDE2A	PLCD1	PRKCD	PRKCZ	PRKD1	PRKG1	PRKG2	TEK	TNK1	TXK
Melatonin Degradation II 1	66E00 6	67E-01 NaN MAOA	SMOX
Putrescine Degradation III 1	64E00 3	08E-01 -2	000 ALDH7A1	MAOA	SAT1	SMOX
Serotonin Degradation 1	64E00 2	12E-01 -1	890 ADHFE1	ALDH7A1	CSGALNACT1	MAOA	SMOX	SULT1B1	SULT1C4
Synaptic Long Term Depression 1	59E00 1	5E-01 -1	604 CACNA1A	CACNB2	CACNG8	CATSPER1	GNA14	NPR2	PLCD1	PPP2R2B	PRKCD	PRKCZ	PRKD1	PRKG1	PRKG2	RASD1	RRAS	RYR1
Opioid Signaling Pathway 1	59E00 1	33E-01 0	000 BLK	CACNA1A	CACNB2	CACNG8	CATSPER1	CREB5	GNA14	GNB1L	GNG11	GNG7	GRIN2D	GRK4	LEF1	PRKCD	PRKCZ	PRKD1	RASD1	RGS1	RGS17	RGS18	RPS6KA6	RRAS	RYR1	SLC12A5	TCF7
Dermatan Sulfate Biosynthesis (Late Stages) 1	57E00 2	5E-01 -0	447 CHST15	HS3ST3B1	NDST2	SULT1B1	SULT1C4
Role Of Osteoblasts In Rheumatoid Arthritis Signaling Pathway 1	55E00 1	37E-01 -0	447 ACVR2B	BMP4	CD40LG	CTSF	CTSG	CXCL8	FZD2	FZD6	FZD7	IL11	IL12A	IL17D	LEF1	LTB	MMP15	MMP2	PTGS2	TCF7	TNFSF12	TNFSF8	WNT2B
Apelin Endothelial Signaling Pathway 1	53E00 1	47E-01 -1	000 ANGPT1	BORCS8-MEF2B	GNA14	GNB1L	GNG11	GNG7	JUN	KLF2	PRKCD	PRKCZ	PRKD1	RASD1	RELB	RRAS	TEK	VCAM1
Atherosclerosis Signaling 1	51E00 1	6E-01 NaN APOE	CD40LG	CLU	CXCL8	IL1RN	MSR1	PDGFD	RBP4	RELB	SELP	TNFSF12	VCAM1
Th2 Pathway 1	49E00 1	45E-01 0	000 ACVR2B	CCR4	CCR5	CD247	CXCR6	GATA3	HLA-DQA2	ICOSLG/LOC102723996	IL12A	JUN	NOTCH3	RUNX3	S1PR1	SOCS3	TGFBR3	TNFRSF4
GNRH Signaling 1	49E00 1	39E-01 -1	155 CACNA1A	CACNB2	CACNG8	CATSPER1	CREB5	EGR1	GNA14	GNB1L	GNG11	GNG7	JUN	MAP3K15	MMP2	PRKCD	PRKCZ	PRKD1	RASD1	RELB	RRAS
Endocannabinoid Neuronal Synapse Pathway 1	45E00 1	53E-01 -0	333 ABHD6	CACNA1A	CACNB2	CACNG8	CATSPER1	DNAH10	GNA14	GNB1L	GNG11	GNG7	GRIN2D	PLCD1	PTGS2
G Beta Gamma Signaling 1	44E00 1	49E-01 -0	302 CACNA1A	CACNB2	CACNG8	CATSPER1	CAV1	GNA14	GNB1L	GNG11	GNG7	PRKCD	PRKCZ	PRKD1	RASD1	RRAS
Role of NFAT in Regulation of the Immune Response 1	4E00 1	24E-01 0	000 AKAP5	BORCS8-MEF2B	CD247	CD79A	CD79B	GNA14	GNB1L	GNG11	GNG7	HLA-DQA2	IGHA2	IGHG1	IGHG3	IGHV3-30	IGHV3-74	IGKC	IGKV1-5	IGKV2-30	IGKV3-20	IGKV4-1	IGLC2	IGLV2-14	IGLV3-25	JUN	RASD1	RELB	RRAS	TRBC1	TRGV3
IL-4 Signaling 1	4E00 1	36E-01 -2	065 CD247	COL16A1	COL4A2	COL9A2	COL9A3	CREB5	FCER2	GATA3	GNB1L	HLA-DQA2	MAOA	NFIL3	RASD1	RICTOR	RRAS	TIMP3	TRBC1	TRGV3	TRPC1
Nicotine Degradation III 1	4E00 2	27E-01 -1	000 AOX1	CSGALNACT1	CYP2C8	CYP2E1	FMO5
Gustation Pathway 1	39E00 1	54E-01 -0	577 CACNA1A	CACNB2	CACNG8	CATSPER1	CHRM3	GLP1R	P2RY10	SCN1B	TAS1R3	TAS2R14	TAS2R20	TAS2R43
Spermine and Spermidine Degradation I 1	38E00 5E-01 NaN SAT1	SMOX
Lysine Degradation II 1	38E00 5E-01 NaN AASS	ALDH7A1
α-tocopherol Degradation 1	38E00 5E-01 NaN CYP4F11	CYP4F2
Pulmonary Healing Signaling Pathway 1	38E00 1	35E-01 -1	147 ACKR3	BLK	BMP4	CCND1	FZD2	FZD6	FZD7	KDR	LEF1	MMP15	MMP2	NOTCH3	PRKCD	PRKCZ	PRKD1	RASD1	RRAS	TCF7	WNT2B
Xenobiotic Metabolism Signaling 1	34E00 1	26E-01 NaN ABCB1	ABCC2	ALDH1L1	ALDH7A1	CHST15	CYP2C8	FMO5	GSTM1	GSTM4	GSTM5	HMOX1	HS3ST3B1	MAOA	MAP3K15	NDST2	PPP2R2B	PRKCD	PRKCZ	PRKD1	RASD1	RELB	RRAS	SMOX	SULT1B1	SULT1C4
Androgen Signaling 1	32E00 1	34E-01 -2	333 AR	CACNA1A	CACNB2	CACNG8	CATSPER1	CCND1	DNAJB1	GNA14	GNB1L	GNG11	GNG7	JUN	POLR2F	PRKCD	PRKCZ	PRKD1	RELB	TAF6L
Cardiac Hypertrophy Signaling (Enhanced) 1	29E00 1	15E-01 -2	694 ACVR2B	BORCS8-MEF2B	CACNA1A	CACNB2	CACNG8	CD40LG	CXCL8	FZD2	FZD6	FZD7	GNA14	GNB1L	GNG11	GNG7	IL11	IL12A	IL17D	IL1R1	IL7R	ITGAX	JUN	LTB	MAP3K15	PDE2A	PDE6G	PDE9A	PLCD1	PRKCD	PRKCZ	PRKD1	PRKG1	PTGS2	RASD1	RELB	RRAS	RYR1	SMPDL3B	TGFBR3	TNFSF12	TNFSF8	WNT2B
nNOS Signaling in Neurons 1	29E00 1	94E-01 NaN CAPN5	GRIN2D	PRKCD	PRKCZ	PRKD1	RASD1
Differential Regulation of Cytokine Production in Macrophages and T Helper Cells by IL-17A and IL-17F 1	29E00 3E-01 NaN CCL3	CCL4	IL12A
nNOS Signaling in Skeletal Muscle Cells 1	26E00 2	08E-01 NaN CACNA1A	CACNB2	CACNG8	CATSPER1	RYR1
Melatonin Degradation I 1	26E00 2	08E-01 -1	342 CSGALNACT1	CYP2C8	CYP2E1	SULT1B1	SULT1C4
Nicotine Degradation II 1	26E00 2	08E-01 -1	342 AOX1	CSGALNACT1	CYP2C8	CYP2E1	FMO5
Basal Cell Carcinoma Signaling 1	23E00 1	75E-01 -1	342 BMP4	FZD2	FZD6	FZD7	LEF1	TCF7	WNT2B
Macrophage Alternative Activation Signaling Pathway 1	23E00 1	29E-01 -1	147 ABCA1	ADORA2A	ADORA2B	CLEC10A	CREB5	FCER2	FPR1	GNB1L	HLA-DQA2	IGHG1	IGHG3	IGKC	IGLC2	IL12A	IL1RN	JUN	PF4	RELB	SOCS3
Histidine Degradation VI 1	18E00 2	73E-01 NaN CYP26B1	CYP2E1	CYP4F11
Cellular Effects of Sildenafil (Viagra) 1	16E00 1	45E-01 NaN CACNA1A	CACNB2	CACNG8	MYH11	MYL11	MYLK	NPR2	PDE2A	PLCD1	PRKG1	PRKG2
Colorectal Cancer Metastasis Signaling 1	15E00 1	2E-01 -1	789 CCND1	FZD2	FZD6	FZD7	GNA14	GNB1L	GNG11	GNG7	JUN	LEF1	MMP15	MMP2	PTGER3	PTGER4	PTGS2	RASD1	RELB	RHOB	RRAS	TCF7	TLR10	TLR3	TLR5	TLR8	WNT2B
TREM1 Signaling 1	14E00 1	53E-01 -1	414 CCL3	CXCL8	ITGAX	NLRP2	RELB	TLR10	TLR3	TLR5	TLR8
Heparan Sulfate Biosynthesis 1	14E00 1	67E-01 -0	378 B3GAT1	CHST15	HS3ST3B1	NDST2	PNPLA7	SULT1B1	SULT1C4
Tumor Microenvironment Pathway 1	12E00 1	3E-01 -1	291 CCND1	CD274	CD44	CXCL8	FN1	JUN	LEPR	MMP15	MMP2	PDGFD	PTGS2	RASD1	RELB	RRAS	SLC2A3	SPP1
Thrombin Signaling 1	09E00 1	22E-01 -1	897 ARHGEF10	ARHGEF10L	ARHGEF17	ARHGEF39	ARHGEF4	F2RL3	GATA3	GNA14	GNB1L	GNG11	GNG7	MYL11	MYLK	PLCD1	PRKCD	PRKCZ	PRKD1	RASD1	RELB	RHOB	RRAS
SPINK1 Pancreatic Cancer Pathway 1	09E00 2	11E-01 0	000 CPB1	CPE	F2RL1	KLKB1
Phenylalanine Degradation IV (Mammalian	via Side Chain) 1	08E00 2	5E-01 NaN MAOA	SLC27A3	SMOX
Role of IL-17F in Allergic Inflammatory Airway Diseases 1	08E00 1	71E-01 -2	000 CCL4	CREB5	CXCL8	IL11	RELB	RPS6KA6
Heparan Sulfate Biosynthesis (Late Stages) 1	08E00 1	71E-01 0	000 CHST15	HS3ST3B1	NDST2	PNPLA7	SULT1B1	SULT1C4
Glutamate Receptor Signaling 1	07E00 1	85E-01 NaN GNB1L	GNG11	GNG7	GRIN2D	HOMER1
Cardiac β-adrenergic Signaling 1	06E00 1	29E-01 0	378 AKAP12	AKAP5	CACNA1A	CACNB2	CACNG8	GNA14	GNB1L	GNG11	GNG7	PDE2A	PDE6G	PDE9A	PKIB	PPP2R2B	SMPDL3B
Protein Citrullination 1	05E00 1E00 NaN PADI4
Choline Degradation I 1	05E00 1E00 NaN ALDH7A1
Thiamin Salvage III 1	05E00 1E00 NaN TPK1
Histamine Biosynthesis 1	05E00 1E00 NaN HDC
Corticotropin Releasing Hormone Signaling 1	04E00 1	33E-01 0	000 BORCS8-MEF2B	CACNA1A	CACNB2	CACNG8	CATSPER1	CREB5	JUN	KRT1	NPR2	PRKCD	PRKCZ	PRKD1	PTGS2
IL-15 Production 1	04E00 1	35E-01 0	905 BLK	DDR1	EPHA2	ERBB2	FLT1	FLT3LG	KDR	PRKCZ	RELB	TEK	TNK1	TXK
MSP-RON Signaling In Macrophages Pathway 1	04E00 1	35E-01 -0	905 CREB5	GAB2	HLA-DQA2	IL12A	JUN	KLKB1	PRKCZ	PTGS2	RASD1	RELB	RRAS	SOCS3
Ceramide Biosynthesis 1	04E00 3	33E-01 NaN DEGS2	SPTLC3
Eicosanoid Signaling 1	03E00 1	67E-01 NaN CYSLTR2	PTGDR	PTGER3	PTGER4	PTGS1	PTGS2
Systemic Lupus Erythematosus Signaling 1	02E00 1	16E-01 NaN CD22	CD247	CD40LG	CD72	CD79A	CD79B	IGHA2	IGHG1	IGHG3	IGHV3-30	IGHV3-74	IGKC	IGKV1-5	IGKV2-30	IGKV3-20	IGKV4-1	IGLC2	IGLV2-14	IGLV3-25	IL1RN	JUN	PTPRC	RASD1	RRAS	TRBC1	TRGV3
Coagulation System 1	02E00 1	79E-01 2	236 A2M	KLKB1	TFPI	THBD	VWF
WNT/Ca+ pathway 1	01E00 1	56E-01 -2	449 CREB5	FZD2	FZD6	FZD7	PDE6G	PLCD1	RELB
Differential Regulation of Cytokine Production in Intestinal Epithelial Cells by IL-17A and IL-17F 9	96E-01 2	31E-01 NaN CCL3	CCL4	IL12A
Fatty Acid Activation 9	96E-01 2	31E-01 NaN ACSBG1	ACSM1	SLC27A3
Thyroid Hormone Metabolism II (via Conjugation and/or Degradation) 9	96E-01 2	31E-01 NaN CSGALNACT1	SULT1B1	SULT1C4
Ubiquinol-10 Biosynthesis (Eukaryotic) 9	96E-01 2	31E-01 NaN CYP26B1	CYP2E1	CYP4F11
MIF Regulation of Innate Immunity 9	67E-01 1	72E-01 -2	000 CD14	JUN	LY96	PTGS2	RELB
HMGB1 Signaling 9	67E-01 1	25E-01 -1	000 CD40LG	CXCL8	IL11	IL12A	IL17D	IL1R1	JUN	LTB	RASD1	RELB	RHOB	RRAS	TNFSF12	TNFSF8	VCAM1
Autoimmune Thyroid Disease Signaling 9	63E-01 1	41E-01 NaN CD247	CD40LG	HLA-DQA2	IGHG1	IGHG3	IGKC	IGLC2	TRBC1	TRGV3
Glutathione-mediated Detoxification 9	63E-01 1	9E-01 0	000 ANPEP	GSTM1	GSTM4	GSTM5
NF-κB Signaling 9	39E-01 1	18E-01 -2	500 BMP4	CD247	CD40LG	FLT1	IL1R1	IL1RN	KDR	MALT1	PRKCZ	RASD1	RELB	RRAS	TGFBR3	TIRAP	TLR10	TLR3	TLR5	TLR8	TRBC1	TRGV3
Cancer Drug Resistance By Drug Efflux 9	32E-01 1	49E-01 0	000 ABCB1	ABCC2	ABCG2	mir-27	PTGS2	RASD1	RRAS
Tryptophan Degradation X (Mammalian	via Tryptamine) 9	21E-01 2	14E-01 NaN ALDH7A1	MAOA	SMOX
Th1 Pathway 9	17E-01 1	26E-01 0	000 CCR5	CD247	CD274	CD40LG	GATA3	HLA-DQA2	ICOSLG/LOC102723996	IL12A	KLRD1	NFIL3	NOTCH3	RUNX3	SOCS3
GP6 Signaling Pathway 9	1E-01 1	33E-01 -0	333 COL16A1	COL4A2	COL9A2	COL9A3	GP6	GRAP2	LAMA5	PRKCD	PRKCZ	PRKD1
MIF-mediated Glucocorticoid Regulation 9	07E-01 1	82E-01 NaN CD14	LY96	PTGS2	RELB
NOD1/2 Signaling Pathway 9E-01 1	22E-01 -2	840 CD40LG	CXCL8	HSPA1A/HSPA1B	HSPA6	IL11	IL12A	IL17D	JUN	LTB	TLR10	TLR3	TLR5	TLR8	TNFSF12	TNFSF8
Human Embryonic Stem Cell Pluripotency 8	76E-01 1	19E-01 -0	500 ACVR2B	BMP4	FZD2	FZD6	FZD7	ID3	KLF2	NOG	PDGFD	PRKCD	PRKCZ	PRKD1	RASD1	RRAS	UTF1	WNT2B
IL-17 Signaling 8	7E-01 1	24E-01 -1	941 CD40LG	CXCL8	IL11	IL12A	IL17D	JUN	LTB	MMP2	PTGS2	RASD1	RRAS	TNFSF12	TNFSF8
Thrombopoietin Signaling 8	63E-01 1	38E-01 -1	890 GAB2	JUN	MPL	PRKCD	PRKCZ	PRKD1	RASD1	RRAS
eNOS Signaling 8	57E-01 1	25E-01 -1	508 AQP10	CAV1	FLT1	HSPA1A/HSPA1B	HSPA6	KDR	LPAR1	LPAR4	PRKCD	PRKCZ	PRKD1	PRKG1
Noradrenaline and Adrenaline Degradation 8	54E-01 1	74E-01 -2	000 ADHFE1	ALDH7A1	MAOA	SMOX
Mitochondrial L-carnitine Shuttle Pathway 8	51E-01 2E-01 NaN ACSBG1	ACSM1	SLC27A3
Serotonin Receptor Signaling 8	51E-01 2E-01 NaN MAOA	SLC18A2	SMOX
Allograft Rejection Signaling 8	42E-01 1	32E-01 NaN CD247	CD40LG	HLA-DQA2	IGHG1	IGHG3	IGKC	IGLC2	TRBC1	TRGV3
IL-12 Signaling and Production in Macrophages 8	36E-01 1	14E-01 0	447 APOE	CCR5	CD40LG	CLU	FUT7	GATA3	IGHG1	IGHG3	IGKC	IL12A	JUN	NFIL3	PRKCD	PRKCZ	PRKD1	RBP4	RELB	SELP	SOCS3	TLR3
Prostanoid Biosynthesis 8	15E-01 2	5E-01 NaN PTGS1	PTGS2
Salvage Pathways of Pyrimidine Deoxyribonucleotides 8	15E-01 2	5E-01 NaN APOBEC3A	CDA
White Adipose Tissue Browning Pathway 7	93E-01 1	24E-01 -1	897 ANGPT2	CACNA1A	CACNB2	CACNG8	CATSPER1	CREB5	KDR	PRDM16	PRKG1	PRKG2	RARG
Alanine Degradation III 7	72E-01 5E-01 NaN GPT
Alanine Biosynthesis II 7	72E-01 5E-01 NaN GPT
Role of WNT/GSK-3β Signaling in the Pathogenesis of Influenza 7	54E-01 1	4E-01 -2	000 FZD2	FZD6	FZD7	LEF1	TCF7	WNT2B
Netrin Signaling 7	54E-01 1	4E-01 -1	342 CACNA1A	CACNB2	CACNG8	CATSPER1	PRKG1	RYR1
Dendritic Cell Maturation 7	47E-01 1	12E-01 -1	069 CD1C	CD247	CD40LG	CREB5	HLA-DQA2	IGHG1	IGHG3	IGKC	IGLC2	IL12A	IL1RN	LEPR	LTB	PLCD1	RELB	TLR3	TRBC1	TRGV3
P2Y Purigenic Receptor Signaling Pathway 7	45E-01 1	19E-01 -1	000 CREB5	GNB1L	GNG11	GNG7	JUN	PLCD1	PRKCD	PRKCZ	PRKD1	RASD1	RELB	RRAS
Axonal Guidance Signaling 7	38E-01 1	04E-01 NaN ADAMTS1	ADAMTS14	BMP4	EFNA1	EFNB2	EPHA2	ERAP2	ERBB2	FZD2	FZD6	FZD7	GNA14	GNB1L	GNG11	GNG7	ITGAX	MAG	MMP15	MMP2	MYL11	PDGFD	PLCD1	PLXNA1	PRKCD	PRKCZ	PRKD1	RASD1	RRAS	SEMA4F	SEMA6A	TUBB1	TUBB4A	WNT2B
Th17 Activation Pathway 7	38E-01 1	25E-01 -0	447 CD247	IL12A	IL1R1	PTGER4	RELB	RORA	SOCS3	TRBC1	TRGV3
Neutrophil Extracellular Trap Signaling Pathway 7	33E-01 1	06E-01 -1	890 BLK	CCR5	CD14	COL16A1	COL4A2	COL9A2	COL9A3	CTSG	CXCL8	FPR1	IGHG1	IGHG3	IGKC	IGLC2	LTF	MMP2	NDUFA7	PADI4	PF4	PLCD1	PRKCD	PRKCZ	PRKD1	PRTN3	SELP	TIMM10	TIRAP	TLR8
γ-linolenate Biosynthesis II (Animals) 7	3E-01 1	76E-01 NaN ACSBG1	ACSM1	SLC27A3
GDP-glucose Biosynthesis 7	3E-01 2	22E-01 NaN PGM2L1	PGM5
Salvage Pathways of Pyrimidine Ribonucleotides 7	08E-01 1	2E-01 -0	632 AK1	AK8	APOBEC3A	APOBEC3H	CDA	DAPK1	GRK4	MAK	POMK	PRKCD
Gα12/13 Signaling 7	03E-01 1	17E-01 -1	897 BORCS8-MEF2B	CDH2	CDH5	F2RL1	F2RL3	JUN	LPAR1	LPAR4	MYL11	RASD1	RELB	RRAS
UVC-Induced MAPK Signaling 6	9E-01 1	33E-01 -1	342 JUN	PRKCD	PRKCZ	PRKD1	RASD1	RRAS
ERBB Signaling 6	88E-01 1	22E-01 -1	890 AREG	ERBB2	EREG	JUN	PRKCD	PRKCZ	PRKD1	RASD1	RRAS
Relaxin Signaling 6	86E-01 1	14E-01 0	000 GNA14	GNB1L	GNG11	GNG7	JUN	NPR2	PDE2A	PDE6G	PDE9A	PRKCZ	RELB	RLN2	SMPDL3B
HIF1α Signaling 6	84E-01 1	09E-01 -0	943 ADM	EGLN3	FLT1	HMOX1	HSPA1A/HSPA1B	HSPA6	JUN	KDR	MMP15	MMP2	PRKCD	PRKCZ	PRKD1	RASD1	RRAS	SAT1	SLC2A3	TF
Role of Cytokines in Mediating Communication between Immune Cells 6	8E-01 1	67E-01 NaN CXCL8	IL12A	IL1RN
Regulation Of The Epithelial Mesenchymal Transition In Development Pathway 6	78E-01 1	27E-01 -2	000 FZD2	FZD6	FZD7	LEF1	RELB	TCF7	WNT2B
Pyroptosis Signaling Pathway 6	7E-01 1	23E-01 -1	414 GBP2	IL1R1	NLRP2	PTGER4	TLR10	TLR3	TLR5	TLR8
Synaptogenesis Signaling Pathway 6	7E-01 1	07E-01 -1	606 APOE	CACNB2	CDH2	CDH5	CREB5	EFNA1	EFNB2	EPHA2	GRIN2D	MARCKS	PRKCD	RASD1	RRAS	SHE	STX1A	STX1B	STXBP6	SYN1	SYT1	SYT11	SYT7
Oxytocin Signaling Pathway 6	66E-01 1	07E-01 -0	894 CACNA1A	CACNB2	CACNG8	CREB5	CXCL8	GNB1L	GNG11	GNG7	MYH11	MYLK	NPR2	PRKCD	PRKCZ	PRKD1	PRKG1	PRKG2	PTGS2	RASD1	RELB	RRAS
Maturity Onset Diabetes of Young (MODY) Signaling 6	62E-01 1	3E-01 NaN APOE	APOL4	BLK	CACNA1A	CACNB2	CACNG8
Glucose and Glucose-1-phosphate Degradation 6	6E-01 2E-01 NaN PGM2L1	PGM5
Glycogen Degradation II 6	6E-01 2E-01 NaN PGM2L1	PGM5
γ-glutamyl Cycle 6	6E-01 2E-01 NaN ANPEP	CHAC1
Fatty Acid α-oxidation 6	6E-01 2E-01 NaN ALDH7A1	PTGS2
Regulation of the Epithelial-Mesenchymal Transition Pathway 6	56E-01 1	1E-01 NaN CDH2	EGR1	FZD2	FZD6	FZD7	LEF1	MMP2	NOTCH3	PARD6A	PDGFD	RASD1	RELB	RRAS	TCF7	WNT2B
Multiple Sclerosis Signaling Pathway 6	5E-01 1	08E-01 -2	183 CAPN5	CD40LG	CXCL8	GRIN2D	HLA-DQA2	IL11	IL12A	IL17D	IL7R	LTB	PARP8	TLR10	TLR3	TLR5	TLR8	TNFSF12	TNFSF8
Gap Junction Signaling 6	36E-01 1	1E-01 NaN CAV1	LPAR1	NPR2	PLCD1	PRKCD	PRKCZ	PRKD1	PRKG1	PRKG2	RASD1	RRAS	TJP1	TUBB1	TUBB4A
Inhibition of Matrix Metalloproteases 6	35E-01 1	43E-01 -1	000 A2M	MMP15	MMP2	TIMP3
Oxytocin In Spinal Neurons Signaling Pathway 6	33E-01 1	58E-01 NaN NPR2	PRKG1	PRKG2
VDR/RXR Activation 6	27E-01 1	23E-01 0	447 CD14	IL12A	PRKCD	PRKCZ	PRKD1	SPP1	THBD
SNARE Signaling Pathway 6	23E-01 1	17E-01 -1	667 CACNB2	MYH11	STX1A	STX1B	STXBP6	SYN1	SYT1	SYT11	SYT7
NRF2-mediated Oxidative Stress Response 6	18E-01 1	06E-01 -1	265 ABCC2	AKR7A3	AOX1	CYP2C8	CYP2E1	DNAJB1	ENC1	GSTM1	GSTM4	GSTM5	HMOX1	JUN	PMF1/PMF1-BGLAP	PRKCD	PRKCZ	PRKD1	RASD1	RRAS	SQSTM1
Embryonic Stem Cell Differentiation into Cardiac Lineages 6	14E-01 3	33E-01 NaN HOXB5
Uracil Degradation II (Reductive) 6	14E-01 3	33E-01 NaN UPB1
Serine Biosynthesis 6	14E-01 3	33E-01 NaN PSAT1
Uridine-5'-phosphate Biosynthesis 6	14E-01 3	33E-01 NaN DHODH
Thymine Degradation 6	14E-01 3	33E-01 NaN UPB1
Citrulline-Nitric Oxide Cycle 6	14E-01 3	33E-01 NaN ASS1
α-Adrenergic Signaling 6	02E-01 1	15E-01 -1	000 GNA14	GNB1L	GNG11	GNG7	PRKCD	PRKCZ	PRKD1	RASD1	RRAS
Antiproliferative Role of Somatostatin Receptor 2 6	02E-01 1	21E-01 0	000 GNB1L	GNG11	GNG7	NPR2	RASD1	RRAS	SSTR2
GABA Receptor Signaling 6E-01 1	18E-01 NaN CACNA1A	CACNB2	CACNG8	CATSPER1	GNA14	GNB1L	GNG11	GNG7
Bupropion Degradation 5	97E-01 1	82E-01 NaN CYP2C8	CYP2E1
Glycogen Degradation III 5	97E-01 1	82E-01 NaN PGM2L1	PGM5
Macrophage Classical Activation Signaling Pathway 5	88E-01 1	08E-01 -2	673 CD14	CD40LG	CXCL8	GBP2	HLA-DQA2	IL11	IL12A	IL17D	LTB	LY96	mir-27	SOCS3	TNFSF12	TNFSF8
Oxidative Ethanol Degradation III 5	88E-01 1	5E-01 NaN ALDH7A1	CYP2C8	CYP2E1
ID1 Signaling Pathway 5	85E-01 1	06E-01 0	500 ACVR2B	ATF3	BLK	BMP4	CAV1	CCN2	CCND1	CDKN1C	EGR1	FN1	MMP2	PTGER4	RAP1GAP	RASD1	RRAS	TGFBR3
Endothelin-1 Signaling 5	82E-01 1	08E-01 -2	111 GNA14	HMOX1	JUN	NPR2	PLCD1	PRKCD	PRKCZ	PRKD1	PTGS1	PTGS2	RASD1	RRAS	SHE
Prolactin Signaling 5	82E-01 1	14E-01 -1	134 JUN	KCNMB4	PRKCD	PRKCZ	PRKD1	RASD1	RRAS	SOCS3	TCF7
Leukocyte Extravasation Signaling 5	78E-01 1	06E-01 -0	535 ARHGAP6	CD44	CDH5	CLDN5	F11R	MMP15	MMP2	PRKCD	PRKCZ	PRKD1	RAP1GAP	THY1	TIMP3	TXK	VCAM1
NF-κB Activation by Viruses 5	78E-01 1	16E-01 -0	447 CCR5	CR2	PRKCD	PRKCZ	PRKD1	RASD1	RELB	RRAS
Xenobiotic Metabolism AHR Signaling Pathway 5	78E-01 1	19E-01 -0	816 ABCG2	ALDH1L1	ALDH7A1	GSTM1	GSTM4	GSTM5	RELB
Dopamine-DARPP32 Feedback in cAMP Signaling 5	61E-01 1	08E-01 -1	897 CACNA1A	CACNB2	CACNG8	CREB5	GRIN2D	PLCD1	PPP2R2B	PRKCD	PRKCZ	PRKD1	PRKG1	PRKG2
Immunogenic Cell Death Signaling Pathway 5	58E-01 1	14E-01 -2	121 DAPK1	DAPK2	DDIT3	FPR1	GZMH	HSPA1A/HSPA1B	HSPA6	TLR3
Thyroid Cancer Signaling 5	56E-01 1	17E-01 -0	378 CCND1	CXCL8	JUN	LEF1	RASD1	RRAS	TCF7
Neuroinflammation Signaling Pathway 5	56E-01 1	02E-01 -2	065 ACVR2B	CCL3	CD200R1	CREB5	CX3CR1	CXCL8	GRIN2D	HLA-DQA2	HMOX1	IL12A	IL1R1	JUN	PTGS2	RELB	TGFBR3	TIRAP	TLR10	TLR3	TLR5	TLR8	VCAM1
Phototransduction Pathway 5	48E-01 1	43E-01 NaN NPR2	PDE6G	RGS9BP
4-1BB Signaling in T Lymphocytes 5	35E-01 1	29E-01 NaN JUN	RELB	TNFRSF9	TRAF1
VEGF Family Ligand-Receptor Interactions 5	35E-01 1	15E-01 -1	633 FLT1	KDR	PRKCD	PRKCZ	PRKD1	RASD1	RRAS
Stearate Biosynthesis I (Animals) 5	32E-01 1	18E-01 0	000 ACOT1	ACSBG1	ACSM1	CYP2E1	SIRT4	SLC27A3
Triacylglycerol Biosynthesis 5	3E-01 1	22E-01 NaN LPIN3	PLPP4	PLPP6	PLPPR2	SIRT4
Osteoarthritis Pathway 5	3E-01 1	03E-01 -1	941 CREB5	CXCL8	FN1	FZD2	FZD6	FZD7	IL1R1	ITGAX	LEF1	PTGS2	RARRES2	RBP4	RELB	SPP1	TCF7	TIMP3
Role of PKR in Interferon Induction and Antiviral Response 5	21E-01 1	07E-01 -0	378 ATF3	COLEC12	HSPA1A/HSPA1B	HSPA6	JUN	MSR1	NLRP2	PDGFD	RELB	TIRAP	TLR3
IL-6 Signaling 5	21E-01 1	07E-01 -1	414 A2M	ABCB1	CD14	CXCL8	IL1R1	IL1RN	JUN	RASD1	RELB	RRAS	SOCS3
Role of NFAT in Cardiac Hypertrophy 5	17E-01 1	03E-01 -1	387 AKAP5	BORCS8-MEF2B	CACNA1A	CACNB2	CACNG8	CATSPER1	GNB1L	GNG11	GNG7	IL11	PLCD1	PRKCD	PRKCZ	PRKD1	RASD1	RRAS
CD40 Signaling 5	13E-01 1	13E-01 NaN CD40LG	FCER2	JUN	PTGS1	PTGS2	RELB	TRAF1
BMP signaling pathway 5	13E-01 1	13E-01 0	000 ACVR2B	BMP4	JUN	NOG	RASD1	RELB	RRAS
Arginine Biosynthesis IV 5	1E-01 2	5E-01 NaN ASS1
Heme Degradation 5	1E-01 2	5E-01 NaN HMOX1
Lysine Degradation V 5	1E-01 2	5E-01 NaN ALDH7A1
Tight Junction Signaling 5	07E-01 1	04E-01 NaN CLDN5	F11R	JUN	MPDZ	MYH11	MYLK	PARD6A	PPP2R2B	PRKCZ	RELB	STX1A	STX1B	TJP1
tRNA Splicing 5	04E-01 1	25E-01 0	000 PDE2A	PDE6G	PDE9A	SMPDL3B
Glioma Invasiveness Signaling 4	93E-01 1	11E-01 -0	816 CD44	MMP2	RASD1	RHOB	RRAS	TIMP3	VTN
Extrinsic Prothrombin Activation Pathway 4	93E-01 1	54E-01 NaN TFPI	THBD
Apelin Cardiac Fibroblast Signaling Pathway 4	93E-01 1	54E-01 NaN ANGPT2	CCN2
Ovarian Cancer Signaling 4	92E-01 1	03E-01 NaN CCND1	CD44	FZD2	FZD6	FZD7	LEF1	MMP2	PTGS1	PTGS2	RASD1	RRAS	TCF7	WNT2B
Synaptic Long Term Potentiation 4	89E-01 1	07E-01 -0	707 CREB5	GNA14	GRIN2D	PLCD1	PRKCD	PRKCZ	PRKD1	RASD1	RRAS
Adrenomedullin signaling pathway 4	88E-01 1	02E-01 -0	905 ADM	CALCRL	GNA14	IL1RN	MMP2	MYLK	NPR2	PLCD1	PRKG1	PRKG2	RASD1	RELB	RRAS	SHE
CCR3 Signaling in Eosinophils 4	81E-01 1	05E-01 -1	000 GNA14	GNB1L	GNG11	GNG7	MYLK	PRKCD	PRKCZ	PRKD1	RASD1	RRAS
Mouse Embryonic Stem Cell Pluripotency 4	72E-01 1	06E-01 -0	378 BMP4	FZD2	FZD6	FZD7	ID3	LEF1	RASD1	RRAS	TCF7
Signaling by Rho Family GTPases 4	71E-01 9	9E-02 -2	111 ARHGEF10	ARHGEF17	ARHGEF4	CDC42EP2	CDH2	CDH5	GNA14	GNB1L	GNG11	GNG7	ITGAX	JUN	MYL11	MYLK	PARD3	PARD6A	PRKCZ	RELB	RHOB
Type II Diabetes Mellitus Signaling 4	7E-01 1	03E-01 NaN ACSBG1	ACSM1	CACNA1A	CACNB2	CACNG8	CATSPER1	PRKCD	PRKCZ	PRKD1	RELB	SLC27A3	SOCS3
Cholecystokinin/Gastrin-mediated Signaling 4	66E-01 1	04E-01 -1	667 BORCS8-MEF2B	IL1RN	JUN	PRKCD	PRKCZ	PRKD1	PTGS2	RASD1	RHOB	RRAS
Protein Kinase A Signaling 4	61E-01 9	67E-02 0	000 AKAP12	AKAP5	CDC14B	CREB5	DUSP4	GNB1L	GNG11	GNG7	KDELR3	LEF1	MYL11	MYLK	PDE2A	PDE6G	PDE9A	PLCD1	PRKCD	PRKCZ	PRKD1	PTGS2	PTPRC	RELB	RYR1	SMPDL3B	TCF7	TNS2
Acute Phase Response Signaling 4	56E-01 9	94E-02 -0	707 A2M	C1R	FN1	HAMP	HMOX1	IL1R1	IL1RN	JUN	KLKB1	RASD1	RBP4	RELB	RRAS	SOCS3	TF	VWF
Macropinocytosis Signaling 4	55E-01 1	08E-01 -1	000 CD14	PDGFD	PRKCD	PRKCZ	PRKD1	RASD1	RRAS
Sertoli Cell-Sertoli Cell Junction Signaling 4	5E-01 1E-01 NaN A2M	CLDN5	F11R	ITGAX	JUN	MAP3K15	PRKG1	PRKG2	RASD1	RRAS	TGFBR3	TJP1	TUBB1	TUBB4A
PKCθ Signaling in T Lymphocytes 4	47E-01 9	93E-02 -1	633 CACNA1A	CACNB2	CACNG8	CATSPER1	CD247	GRAP2	HLA-DQA2	JUN	MALT1	MAP3K15	RASD1	RELB	RRAS	TRBC1	TRGV3
fMLP Signaling in Neutrophils 4	33E-01 1	01E-01 0	000 FPR1	GNA14	GNB1L	GNG11	GNG7	PRKCD	PRKCZ	PRKD1	RASD1	RELB	RRAS
TEC Kinase Signaling 4	32E-01 9	77E-02 0	378 BLK	CD247	GNA14	GNB1L	GNG11	GNG7	ITGAX	PRKCD	PRKCZ	PRKD1	RELB	RHOB	TNFRSF10A	TNFSF12	TRBC1	TRGV3	TXK
LPS-stimulated MAPK Signaling 4	31E-01 1	04E-01 -1	633 CD14	JUN	PRKCD	PRKCZ	PRKD1	RASD1	RELB	RRAS
Role of Lipids/Lipid Rafts in the Pathogenesis of Influenza 4	31E-01 2E-01 NaN RSAD2
Superpathway of Serine and Glycine Biosynthesis I 4	31E-01 2E-01 NaN PSAT1
Urea Cycle 4	31E-01 2E-01 NaN ASS1
Chondroitin and Dermatan Biosynthesis 4	31E-01 2E-01 NaN CSGALNACT1
Pentose Phosphate Pathway (Non-oxidative Branch) 4	31E-01 2E-01 NaN TKTL1
Tyrosine Degradation I 4	31E-01 2E-01 NaN HGD
Calcium Signaling 4	29E-01 1E-01 -1	414 AKAP5	BORCS8-MEF2B	CACNA1A	CACNB2	CACNG8	CATSPER1	CREB5	GRIN2D	MYH11	RYR1	TRPC1	TRPC6
Mechanisms of Viral Exit from Host Cells 4	26E-01 1	14E-01 NaN CHMP4C	PRKCD	PRKCZ	PRKD1
Regulation Of The Epithelial Mesenchymal Transition By Growth Factors Pathway 4	26E-01 9	86E-02 -1	941 CD40LG	CDH2	EGR1	ERBB2	JUN	LTB	MMP2	PARD6A	PDGFD	RASD1	RELB	RRAS	TNFSF12	TNFSF8
Reelin Signaling in Neurons 4	19E-01 1E-01 -0	447 APBB1	APOE	ARHGEF10	ARHGEF10L	ARHGEF17	ARHGEF39	ARHGEF4	BLK	CDH2	DNAH10	GRIN2D
IL-7 Signaling Pathway 4	19E-01 1	04E-01 1	134 CCND1	DNTT	EBF1	IGHG1	IL7R	JUN	PAX5
Triacylglycerol Degradation 4	17E-01 1	2E-01 NaN ABHD6	NDST2	PNPLA7
CXCR4 Signaling 4	16E-01 9	85E-02 -1	265 EGR1	GNA14	GNB1L	GNG11	GNG7	JUN	MYL11	PRKCD	PRKCZ	PRKD1	RASD1	RHOB	RRAS
Cardiomyocyte Differentiation via BMP Receptors 4	11E-01 1	33E-01 NaN ACVR2B	BMP4
RHOGDI Signaling 4	02E-01 9	68E-02 2	333 ARHGAP6	ARHGEF10	ARHGEF17	ARHGEF4	CD44	CDH2	CDH5	GNA14	GNB1L	GNG11	GNG7	ITGAX	MYH11	MYL11	RHOB
Apelin Muscle Signaling Pathway 4	02E-01 1	11E-01 NaN GNA14	GNB1L	GNG11	GNG7
T Helper Cell Differentiation 3	99E-01 1	01E-01 NaN CD247	CD40LG	GATA3	HLA-DQA2	ICOSLG/LOC102723996	IL12A	TRBC1	TRGV3
Bladder Cancer Signaling 3	99E-01 1	01E-01 NaN CCND1	CXCL8	DAPK1	ERBB2	MMP15	MMP2	RASD1	RRAS
G Protein Signaling Mediated by Tubby 3	99E-01 1	01E-01 0	707 CD247	GNA14	GNB1L	GNG11	GNG7	GRAP2	TRBC1	TRGV3
Neuregulin Signaling 3	97E-01 1E-01 -1	134 AREG	ERBB2	EREG	ITGAX	PRKCD	PRKCZ	PRKD1	RASD1	RRAS
T Cell Exhaustion Signaling Pathway 3	91E-01 9	62E-02 0	333 ACVR2B	CD247	CD274	HLA-DQA2	IL12A	JUN	KDR	LAG3	PPP2R2B	RASD1	RRAS	TCF7	TGFBR3	TRBC1	TRGV3
Neuroprotective Role of THOP1 in Alzheimer's Disease 3	9E-01 1	03E-01 0	447 C1R	CTSG	MME	PRSS8	PRTN3	TPSD1
OX40 Signaling Pathway 3	86E-01 1	01E-01 NaN CD247	HLA-DQA2	JUN	RELB	TNFRSF4	TRBC1	TRGV3
Estrogen-Dependent Breast Cancer Signaling 3	72E-01 1E-01 -1	000 CCND1	CREB5	HSD17B13	JUN	RASD1	RELB	RRAS
Purine Ribonucleosides Degradation to Ribose-1-phosphate 3	71E-01 1	67E-01 NaN PGM2L1
Zymosterol Biosynthesis 3	71E-01 1	67E-01 NaN MSMO1
Role Of Chondrocytes In Rheumatoid Arthritis Signaling Pathway 3	7E-01 9	71E-02 -1	897 CXCL8	EGR1	FN1	GNB1L	IL1R1	IL1RN	JUN	MMP15	MMP2	PTGS2
HGF Signaling 3	7E-01 9	65E-02 -1	134 CCND1	ELF1	ITGAX	JUN	MAP3K15	PRKCD	PRKCZ	PRKD1	PTGS2	RASD1	RRAS
Ferroptosis Signaling Pathway 3	7E-01 9	78E-02 -0	707 ABCA1	CHAC1	HMOX1	RASD1	RRAS	SAT1	SLC7A11	SQSTM1	TF
Estrogen Biosynthesis 3	65E-01 1	11E-01 NaN CYP2C8	CYP2E1	HSD17B13
Melatonin Signaling 3	58E-01 1	02E-01 -1	342 PLCD1	PRKCD	PRKCZ	PRKD1	RORA
Gαq Signaling 3	48E-01 9	45E-02 0	000 CHRM3	GNA14	GNB1L	GNG11	GNG7	HMOX1	PRKCD	PRKCZ	PRKD1	RELB	RGS18	RHOB
Role of NANOG in Mammalian Embryonic Stem Cell Pluripotency 3	43E-01 9	64E-02 NaN ACVR2B	BMP4	FZD2	FZD6	FZD7	RASD1	RRAS	WNT2B
PPAR Signaling 3	43E-01 9	64E-02 1	633 IL1R1	IL1RN	JUN	PDGFD	PTGS2	RASD1	RELB	RRAS
IL-3 Signaling 3	42E-01 9	72E-02 -1	633 GAB2	JUN	PRKCD	PRKCZ	PRKD1	RASD1	RRAS
TGF-β Signaling 3	42E-01 9	72E-02 -1	000 ACVR2B	AMH	BMP4	JUN	RASD1	RRAS	RUNX3
SPINK1 General Cancer Pathway 3	4E-01 1E-01 -1	000 MT1E	MT1F	MT1X	RASD1	RRAS
CLEAR Signaling Pathway 3	35E-01 9	17E-02 0	218 ATP6V1G2	BNIP3	CREB5	CTSF	FLT1	FNIP1	GNB1L	IFI30	KCNIP3	KDR	MID1	PPP2R2B	PRKCD	PRKCZ	PRKD1	RASD1	RRAS	TGFBR3	TLR10	TLR3	TLR5	TLR8
ICOS-ICOSL Signaling in T Helper Cells 3	35E-01 9	4E-02 0	000 CD247	CD40LG	GAB2	GRAP2	HLA-DQA2	ICOSLG/LOC102723996	PLEKHA4	PTPRC	RELB	TRBC1	TRGV3
CDK5 Signaling 3	28E-01 9	59E-02 -2	449 CABLES1	CACNA1A	EGR1	LAMA5	PPP2R2B	RASD1	RRAS
Myelination Signaling Pathway 3	26E-01 9	13E-02 -1	964 ACVR2B	ADGRG6	ARHGAP6	BLK	BMP4	CREB5	DTX1	ERBB2	FZD2	FZD6	FZD7	GNB1L	JUN	LAMA5	MAG	MPZ	PDGFD	RAPGEF2	RASD1	RRAS	WNT2B
Growth Hormone Signaling 3	26E-01 9	68E-02 -0	816 A2M	PRKCD	PRKCZ	PRKD1	RPS6KA6	SOCS3
Crosstalk between Dendritic Cells and Natural Killer Cells 3	26E-01 9	68E-02 0	447 CD40LG	IL12A	KLRD1	LTB	RELB	TLR3
GDNF Family Ligand-Receptor Interactions 3	26E-01 9	68E-02 -1	342 DOK3	GFRA2	JUN	PSPN	RASD1	RRAS
Aryl Hydrocarbon Receptor Signaling 3	24E-01 9	32E-02 -1	000 ALDH1L1	ALDH7A1	CCND1	CYP2C8	GSTM1	GSTM4	GSTM5	JUN	NFIB	RARG	RELB
Iron homeostasis signaling pathway 3	22E-01 9	35E-02 NaN ATP6V1G2	BMP4	CD163	HAMP	HBA1/HBA2	HBE1	HBG2	HBQ1	HMOX1	TF
Lipid Antigen Presentation by CD1 3	21E-01 1E-01 NaN CD1C	CD247	TRBC1	TRGV3
Role of IL-17A in Psoriasis 3	21E-01 1	43E-01 NaN CXCL8
Sucrose Degradation V (Mammalian) 3	21E-01 1	43E-01 NaN ALDOC
Glycoaminoglycan-protein Linkage Region Biosynthesis 3	21E-01 1	43E-01 NaN B3GAT1
Intrinsic Prothrombin Activation Pathway 3	18E-01 1	11E-01 NaN KLKB1	THBD
Calcium-induced T Lymphocyte Apoptosis 3	15E-01 9	46E-02 -1	000 CD247	HLA-DQA2	PRKCD	PRKCZ	PRKD1	TRBC1	TRGV3
Angiopoietin Signaling 3	12E-01 9	52E-02 -1	000 ANGPT1	ANGPT2	RASD1	RELB	RRAS	TEK
FAT10 Cancer Signaling Pathway 3	05E-01 9	76E-02 NaN ACKR3	ACVR2B	RELB	TGFBR3
MSP-RON Signaling In Cancer Cells Pathway 3	01E-01 9	17E-02 -0	333 CCND1	CREB5	ELF1	JUN	KLKB1	LEF1	RASD1	RELB	RRAS	TCF7
Fatty Acid β-oxidation I 2	99E-01 1E-01 NaN ACSBG1	ACSM1	SLC27A3
Notch Signaling 2	99E-01 1E-01 NaN DTX1	MAG	NOTCH3
Glioblastoma Multiforme Signaling 2	98E-01 9	09E-02 -1	508 CCND1	FZD2	FZD6	FZD7	LEF1	PDGFD	PLCD1	PRKCD	RASD1	RHOB	RRAS	WNT2B
Glutathione Redox Reactions I 2	92E-01 1	05E-01 NaN GPX3	GSTM1
Acetone Degradation I (to Methylglyoxal) 2	92E-01 1	05E-01 NaN CYP2C8	CYP2E1
IL-1 Signaling 2	9E-01 9	21E-02 NaN GNA14	GNB1L	GNG11	GNG7	IL1R1	JUN	RELB
iNOS Signaling 2	87E-01 9	52E-02 NaN CD14	JUN	LY96	RELB
FXR/RXR Activation 2	87E-01 9	09E-02 NaN ABCC2	APOE	CETP	CLU	CYP27A1	IL1RN	RBP4	TF	VTN
Role of Tissue Factor in Cancer 2	87E-01 9	09E-02 NaN BLK	CCN2	CXCL8	EGR1	F2RL1	GNA14	RASD1	RPS6KA6	RRAS
Ephrin Receptor Signaling 2	86E-01 8	97E-02 1	134 ANGPT1	CREB5	EFNA1	EFNB2	EPHA2	GNA14	GNB1L	GNG11	GNG7	GRIN2D	ITGAX	PDGFD	RASD1	RRAS
IL-33 Signaling Pathway 2	85E-01 9	02E-02 -1	508 AREG	CREB5	CTSG	CXCL8	GATA3	IL1RN	JUN	MMP2	PTGS2	TPSD1	VCAM1
Chronic Myeloid Leukemia Signaling 2	8E-01 8	89E-02 -2	236 ABCB1	BLK	CCND1	FZD2	FZD6	FZD7	GAB2	GNB1L	JUN	LEF1	MECOM	NOTCH3	PAX5	PLCD1	RASD1	RELB	RRAS	SPP1	TCF7	WNT2B
TNFR2 Signaling 2	8E-01 9	68E-02 NaN JUN	RELB	TRAF1
Endometrial Cancer Signaling 2	79E-01 9	26E-02 NaN CCND1	ERBB2	LEF1	RASD1	RRAS
ERB2-ERBB3 Signaling 2	79E-01 9	26E-02 NaN CCND1	ERBB2	JUN	RASD1	RRAS
Ceramide Signaling 2	78E-01 9	09E-02 -2	236 JUN	PPP2R2B	PRKCZ	RASD1	RELB	RRAS	S1PR1
14-3-3-mediated Signaling 2	77E-01 9E-02 -1	633 JUN	PLCD1	PRKCD	PRKCZ	PRKD1	RASD1	RRAS	TUBB1	TUBB4A
PTEN Signaling 2	75E-01 8	94E-02 1	414 CCND1	FLT1	ITGAX	KDR	MAGI1	MAGIX	PRKCZ	RASD1	RELB	RRAS	TGFBR3
Airway Inflammation in Asthma 2	68E-01 1E-01 NaN CXCL8	IL12A
Retinoate Biosynthesis I 2	68E-01 1E-01 NaN RDH13	RDH16
IL-10 Signaling 2	66E-01 8	87E-02 0	302 CCND1	CCR5	CREB5	HLA-DQA2	HMOX1	IL1R1	IL1RN	JUN	PBX1	RELB	SOCS3
ERBB4 Signaling 2	65E-01 9	09E-02 -1	000 PRKCD	PRKCZ	PRKD1	RASD1	RRAS
RHOA Signaling 2	61E-01 8	89E-02 -1	134 ARHGAP6	CDC42EP2	LPAR1	LPAR4	MYL11	MYLK	PLXNA1	RAPGEF2
Role of JAK2 in Hormone-like Cytokine Signaling 2	57E-01 9	09E-02 1	000 CCND1	LEPR	MPL	SOCS3
Polyamine Regulation in Colon Cancer 2	53E-01 8	93E-02 -0	447 GNB1L	JUN	SAT1	SMOX	TRPC1
Dermatan Sulfate Degradation (Metazoa) 2	48E-01 1	11E-01 NaN IDS
Pentose Phosphate Pathway 2	48E-01 1	11E-01 NaN TKTL1
Histamine Degradation 2	48E-01 1	11E-01 NaN ALDH7A1
IL-17A Signaling in Gastric Cells 2	47E-01 9	52E-02 NaN CXCL8	JUN
Ethanol Degradation II 2	47E-01 9	52E-02 NaN ADHFE1	ALDH7A1
Role of OCT4 in Mammalian Embryonic Stem Cell Pluripotency 2	46E-01 9	09E-02 NaN NR6A1	SPP1	UTF1
UVB-Induced MAPK Signaling 2	43E-01 8	89E-02 -1	000 JUN	PRKCD	PRKCZ	PRKD1
Pyrimidine Deoxyribonucleotides De Novo Biosynthesis I 2	28E-01 9	09E-02 NaN AK1	AK8
Ketogenesis 2	19E-01 1E-01 NaN HMGCS1
Glycine Betaine Degradation 2	19E-01 1E-01 NaN SARDH
Assembly of RNA Polymerase I Complex 1	94E-01 9	09E-02 NaN POLR2F
Superpathway of Citrulline Metabolism 1	94E-01 9	09E-02 NaN ASS1
Acyl-CoA Hydrolysis 1	94E-01 9	09E-02 NaN ACOT1
Bile Acid Biosynthesis	Neutral Pathway 1	94E-01 9	09E-02 NaN CYP27A1
Parkinson's Signaling 1	94E-01 9	09E-02 NaN UCHL1
Dilated Cardiomyopathy Signaling Pathway -0E00 8	24E-02 NaN CACNA1A	CACNB2	CACNG8	CATSPER1	DSC2	MYH11	PDE2A
NAD Signaling Pathway -0E00 4	59E-02 -1	000 PARP8	POLR2F	RYR1	SIRT4	TRPM2
CSDE1 Signaling Pathway -0E00 4	55E-02 NaN FN1	PABPC3
IL-13 Signaling Pathway -0E00 7	69E-02 0	447 BLK	JUN	MAOA	PRKCD	SOCS3
MicroRNA Biogenesis Signaling Pathway -0E00 4	46E-02 0	378 BMP4	DNAJB1	HMOX1	HOPX	POLR2F	RASD1	RRAS
Role Of Osteoclasts In Rheumatoid Arthritis Signaling Pathway -0E00 7E-02 -0	535 CCND1	COL16A1	COL4A2	COL9A2	COL9A3	CREB5	IL1R1	JUN	MMP15	MMP2	RASD1	RHOB	RRAS	SPP1
Ribonucleotide Reductase Signaling Pathway -0E00 5	63E-02 -0	707 CCND1	CREB5	ERBB2	GNB1L	JUN	MMP2	PARP8	VASH2
Glucocorticoid Receptor Signaling -0E00 6	85E-02 NaN A2M	AR	CAV1	CCL3	CD163	CD247	CDKN1C	CXCL8	DNAH10	HLA-DQA2	HSPA1A/HSPA1B	HSPA6	IL1R1	IL1RN	IL7R	JUN	KRT1	KRT18	MMP2	NDUFA7	POLR2F	PTGS2	RARG	RASD1	RRAS	TAF6L	VCAM1
Natural Killer Cell Signaling -0E00 7	69E-02 -1	508 CD244	CD247	HSPA1A/HSPA1B	HSPA6	IL12A	KLRD1	LILRB1	MAP3K15	RASD1	RELB	RRAS	SH2D1A
Amyotrophic Lateral Sclerosis Signaling -0E00 8	45E-02 NaN CACNA1A	CACNB2	CACNG8	CAPN5	GRIN2D	NEFH
Fc Epsilon RI Signaling -0E00 6	52E-02 -1	000 GRAP2	PRKCD	PRKCZ	PRKD1	RASD1	RRAS
Actin Cytoskeleton Signaling -0E00 6	86E-02 -0	816 ARHGEF4	CD14	FN1	ITGAX	MYH11	MYL11	MYLK	NCKAP1	PDGFD	RASD1	RRAS	TMSB4Y
Huntington's Disease Signaling -0E00 7	3E-02 1	000 CAPN5	CREB5	DNAJB1	DNM3	GNA14	GNB1L	GNG11	GNG7	HSPA1A/HSPA1B	HSPA6	JUN	POLR2F	PRKCD	PRKCZ	PRKD1	STX1A	STX1B
Chaperone Mediated Autophagy Signaling Pathway -0E00 5	56E-02 -1	732 ATP6V1G2	CCND1	CD247	DNAJB1	HSPA1A/HSPA1B	HSPA6	MMP15	MMP2	RICTOR	TRBC1	TRGV3	UCHL1
PPARα/RXRα Activation -0E00 8	51E-02 0	378 ABCA1	ACVR2B	CYP2C8	GNA14	HELZ2	IL1R1	JUN	PLCD1	RASD1	RELB	RRAS	TGFBR3
p53 Signaling -0E00 4	71E-02 NaN CCND1	JUN	PPP1R13B	TNFRSF10A
Mitochondrial Dysfunction -0E00 4	62E-02 0	577 ATP1B2	CACNA1A	CACNB2	CACNG8	CAPN5	CATSPER1	CREB5	DHODH	GPX3	GSTM1	MAOA	NDUFA7
PXR/RXR Activation -0E00 8	33E-02 0	000 ABCB1	ABCC2	CYP2C8	GSTM1
TR/RXR Activation -0E00 3	17E-02 NaN KLF9	UCP3
Regulation of Actin-based Motility by Rho -0E00 4	6E-02 NaN ITGAX	MYL11	MYLK	RHOB
RAR Activation -0E00 6	45E-02 NaN JUN	PRKCD	PRKCZ	PRKD1	RARG	RBP4	RDH13	RDH16	RELB	ZBTB16
Activation of IRF by Cytosolic Pattern Recognition Receptors -0E00 6	38E-02 NaN IFIT2	JUN	RELB
Caveolar-mediated Endocytosis Signaling -0E00 3	33E-02 NaN CAV1	ITGAX
Clathrin-mediated Endocytosis Signaling -0E00 5E-02 NaN APOE	CLU	DNM3	MYO1E	PDGFD	RBP4	SH3BP4	TF
Fcγ Receptor-mediated Phagocytosis in Macrophages and Monocytes -0E00 5	95E-02 -1	342 GAB2	HMOX1	PRKCD	PRKCZ	PRKD1
Role of RIG1-like Receptors in Antiviral Innate Immunity -0E00 3	23E-02 NaN RELB
IL-22 Signaling -0E00 5	26E-02 NaN SOCS3
Cytotoxic T Lymphocyte-mediated Apoptosis of Target Cells -0E00 5	77E-02 NaN CD247	TRBC1	TRGV3
CD27 Signaling in Lymphocytes -0E00 7	84E-02 NaN CD27	JUN	MAP3K15	RELB
Lymphotoxin β Receptor Signaling -0E00 7	69E-02 NaN LTB	RELB	TRAF1	VCAM1
CTLA4 Signaling in Cytotoxic T Lymphocytes -0E00 6	98E-02 0	577 BLK	CD247	GRAP2	HLA-DQA2	HMOX1	JUN	MALT1	PPP2R2B	RASD1	RRAS	TRBC1	TRGV3
Induction of Apoptosis by HIV1 -0E00 5	08E-02 NaN RELB	SLC25A10	TRAF1
B Cell Activating Factor Signaling -0E00 7	69E-02 NaN JUN	RELB	TRAF1
IL-9 Signaling -0E00 6	25E-02 NaN RELB	SOCS3
Oncostatin M Signaling -0E00 8	11E-02 NaN RASD1	RRAS	TIMP3
CD28 Signaling in T Helper Cells -0E00 7	09E-02 -1	000 CD247	GRAP2	HLA-DQA2	JUN	MALT1	PTPRC	RELB	TRBC1	TRGV3
Virus Entry via Endocytic Pathways -0E00 6	06E-02 NaN CAV1	PRKCD	PRKCZ	PRKD1	RASD1	RRAS
Neuropathic Pain Signaling In Dorsal Horn Neurons -0E00 8	33E-02 -0	447 GRIN2D	PLCD1	PRKCD	PRKCZ	PRKD1
CNTF Signaling -0E00 6	12E-02 NaN RASD1	RPS6KA6	RRAS
Agrin Interactions at Neuromuscular Junction -0E00 8	51E-02 NaN ERBB2	JUN	RASD1	RRAS
Renin-Angiotensin Signaling -0E00 8	51E-02 -1	633 JUN	PRKCD	PRKCZ	PRKD1	RASD1	RELB	RRAS	SHE
Docosahexaenoic Acid (DHA) Signaling -0E00 2	86E-02 NaN BIK
Semaphorin Signaling in Neurons -0E00 4	26E-02 NaN PLXNA1	RHOB
Cardiac Hypertrophy Signaling -0E00 8	29E-02 -1	508 BORCS8-MEF2B	CACNA1A	CACNB2	CACNG8	GNA14	GNB1L	GNG11	GNG7	JUN	MAP3K15	MYL11	PLCD1	RASD1	RHOB	RRAS
Molecular Mechanisms of Cancer -0E00 7	18E-02 NaN ACVR2B	ARHGEF10	ARHGEF17	ARHGEF4	BMP4	CCND1	CDK20	FZD2	FZD6	FZD7	GAB2	GNA14	GNB1L	GNG11	GNG7	ITGAX	JUN	LEF1	PRKCD	PRKCZ	PRKD1	RASD1	RELB	RHOB	RRAS	WNT2B
Cell Cycle Regulation by BTG Family Proteins -0E00 5	88E-02 NaN CCND1	PPP2R2B
Mitotic Roles of Polo-Like Kinase -0E00 1	69E-02 NaN PPP2R2B
Role of CHK Proteins in Cell Cycle Checkpoint Control -0E00 1	85E-02 NaN PPP2R2B
FLT3 Signaling in Hematopoietic Progenitor Cells -0E00 8	22E-02 -1	342 CREB5	FLT3LG	GAB2	RASD1	RPS6KA6	RRAS
Melanocyte Development and Pigmentation Signaling -0E00 5	19E-02 NaN CREB5	RASD1	RPS6KA6	RRAS
DNA Methylation and Transcriptional Repression Signaling -0E00 2	27E-02 NaN CDK20	TCF7
ATM Signaling -0E00 3	45E-02 NaN CREB5	JUN	PPP2R2B
Germ Cell-Sertoli Cell Junction Signaling -0E00 6	87E-02 NaN A2M	CDH2	MAP3K15	RASD1	RHOB	RRAS	TJP1	TUBB1	TUBB4A
Aldosterone Signaling in Epithelial Cells -0E00 7	38E-02 -1	000 DNAJB1	DNAJC28	HSPA1A/HSPA1B	HSPA6	KCNMB4	PLCD1	PRKCD	PRKCZ	PRKD1
Melanoma Signaling -0E00 6	52E-02 NaN CCND1	RASD1	RRAS
Prostate Cancer Signaling -0E00 6	8E-02 NaN AR	CCND1	CREB5	LEF1	RASD1	RELB	RRAS
Renal Cell Carcinoma Signaling -0E00 5	97E-02 NaN EGLN3	JUN	RASD1	RRAS
Type I Diabetes Mellitus Signaling -0E00 7	5E-02 NaN CD247	CPE	HLA-DQA2	IL12A	IL1R1	RELB	SOCS3	TRBC1	TRGV3
Small Cell Lung Cancer Signaling -0E00 4	44E-02 NaN CCND1	PTGS2	RELB	TRAF1
Glioma Signaling -0E00 6	54E-02 -1	342 CCND1	PDGFD	PRKCD	PRKCZ	PRKD1	RASD1	RRAS
Acute Myeloid Leukemia Signaling -0E00 8	24E-02 1	000 CCND1	FLT3LG	LEF1	RASD1	RELB	RRAS	TCF7
Graft-versus-Host Disease Signaling -0E00 8	77E-02 NaN CD247	HLA-DQA2	IL1RN	TRBC1	TRGV3
Non-Small Cell Lung Cancer Signaling -0E00 4	71E-02 NaN CCND1	ERBB2	RASD1	RRAS
Production of Nitric Oxide and Reactive Oxygen Species in Macrophages -0E00 6	59E-02 -1	265 APOE	CLU	JUN	MAP3K15	PPP2R2B	PRKCD	PRKCZ	PRKD1	RBP4	RELB	RHOB
ERK5 Signaling -0E00 7	94E-02 -2	000 BORCS8-MEF2B	CREB5	RASD1	RPS6KA6	RRAS
mTOR Signaling -0E00 7	26E-02 -1	265 GNB1L	HMOX1	PPP2R2B	PRKCD	PRKCZ	PRKD1	RASD1	RHOB	RICTOR	RPS4X	RPS4Y1	RPS6KA6	RRAS
Pancreatic Adenocarcinoma Signaling -0E00 5	36E-02 -0	447 CCND1	CYP2E1	ERBB2	HMOX1	PTGS2	RELB
Sphingosine-1-phosphate Signaling -0E00 4	71E-02 -2	000 PDGFD	PLCD1	RHOB	S1PR1
CDC42 Signaling -0E00 8	16E-02 -1	342 CD247	CDC42EP2	HLA-DQA2	ITGAX	JUN	MYL11	MYLK	PARD3	PARD6A	PRKCZ	TRBC1	TRGV3
ILK Signaling -0E00 8	61E-02 -0	577 CCND1	CREB5	FN1	JUN	KRT18	LEF1	MYH11	PPP2R2B	PTGS2	RELB	RHOB	RICTOR	TMSB4Y
EIF2 Signaling -0E00 4	62E-02 0	447 ATF3	CCND1	DDIT3	EIF1AY	MYCN	RASD1	RPS4X	RPS4Y1	RRAS
April Mediated Signaling -0E00 7	89E-02 NaN JUN	RELB	TRAF1
Retinoic acid Mediated Apoptosis Signaling -0E00 8	11E-02 NaN PARP8	RARG	TNFRSF10A
AMPK Signaling -0E00 4	92E-02 -1	000 AK1	AK8	CCND1	CREB5	GNA14	GNB1L	GNG11	GNG7	PPP2R2B
PAK Signaling -0E00 6	52E-02 -2	000 ITGAX	MYL11	MYLK	PDGFD	RASD1	RRAS
Hereditary Breast Cancer Signaling -0E00 3	1E-02 NaN CCND1	POLR2F	RASD1	RRAS
RAC Signaling -0E00 8	47E-02 -2	236 CD44	ITGAX	JUN	NCKAP1	PARD3	PARD6A	PRKCZ	RASD1	RELB	RRAS
Role of Osteoblasts	Osteoclasts and Chondrocytes in Rheumatoid Arthritis -0E00 8	5E-02 NaN ACVR2B	BMP4	FZD2	FZD6	FZD7	IL11	IL1R1	IL1RN	JUN	LEF1	SPP1	TCF7	WNT2B
HER-2 Signaling in Breast Cancer -0E00 8	46E-02 -1	213 AREG	BLK	CCND1	ELF1	ERBB2	GNB1L	JUN	MMP2	PARD3	PARD6A	PRKCD	PRKCZ	PRKD1	PTGS2	RASD1	RELB	RRAS
Regulation of eIF4 and p70S6K Signaling -0E00 5	19E-02 NaN EIF1AY	ITGAX	PPP2R2B	PRKCZ	RASD1	RPS4X	RPS4Y1	RRAS
Leptin Signaling in Obesity -0E00 6	12E-02 NaN LEPR	PLCD1	SOCS3
RANK Signaling in Osteoclasts -0E00 3	75E-02 NaN JUN	MAP3K15	RELB
Regulation of IL-2 Expression in Activated and Anergic T Lymphocytes -0E00 7	45E-02 -1	890 CD247	JUN	MALT1	RASD1	RELB	RRAS	TRBC1
Granzyme A Signaling -0E00 3	28E-02 NaN FN1	NDUFA7
TWEAK Signaling -0E00 8	33E-02 NaN RELB	TNFSF12	TRAF1
NUR77 Signaling in T Lymphocytes -0E00 7	22E-02 -1	000 CD247	HLA-DQA2	PRKCD	PRKCZ	PRKD1	TRBC1	TRGV3
TNFR1 Signaling -0E00 4	26E-02 NaN JUN	RELB
Role of MAPK Signaling in the Pathogenesis of Influenza -0E00 5	88E-02 NaN PTGS2	RASD1	RRAS
Role of PI3K/AKT Signaling in the Pathogenesis of Influenza -0E00 4	35E-02 NaN CCR5	RELB
Antiproliferative Role of TOB in T Cell Signaling -0E00 5	88E-02 NaN CD247	TRBC1	TRGV3
MSP-RON Signaling Pathway -0E00 8	82E-02 NaN IL12A	KLKB1	PRKCZ
Inhibition of Angiogenesis by TSP1 -0E00 7	69E-02 NaN JUN	KDR
Cyclins and Cell Cycle Regulation -0E00 3	85E-02 NaN CCND1	MYT1	PPP2R2B
Cell Cycle Control of Chromosomal Replication -0E00 1	89E-02 NaN CDK20
Assembly of RNA Polymerase II Complex -0E00 4	17E-02 NaN POLR2F	TAF6L
DNA Double-Strand Break Repair by Non-Homologous End Joining -0E00 7	69E-02 NaN LIG4
Spliceosomal Cycle -0E00 2	13E-02 NaN LOC102724594/U2AF1
IL-17A Signaling in Airway Cells -0E00 1	89E-02 NaN RELB
Role of IL-17A in Arthritis -0E00 6	38E-02 NaN CXCL8	PTGS2	RELB
IL-17A Signaling in Fibroblasts -0E00 6	25E-02 NaN JUN	RELB
Role of JAK1	JAK2 and TYK2 in Interferon Signaling -0E00 5E-02 NaN RELB
Role of JAK family kinases in IL-6-type Cytokine Signaling -0E00 5	08E-02 NaN CCND1	IL11	SOCS3
Role of JAK1 and JAK3 in γc Cytokine Signaling -0E00 6	9E-02 NaN IL7R	RASD1	RRAS	SOCS3
Actin Nucleation by ARP-WASP Complex -0E00 5	19E-02 NaN ITGAX	RASD1	RHOB	RRAS
NGF Signaling -0E00 7	48E-02 -1	633 CREB5	MAP3K15	PRKCD	PRKCZ	RASD1	RELB	RPS6KA6	RRAS
Paxillin Signaling -0E00 3	66E-02 NaN ITGAX	RASD1	RRAS
Telomerase Signaling -0E00 4	17E-02 NaN ELF1	PPP2R2B	RASD1	RRAS
Transcriptional Regulatory Network in Embryonic Stem Cells -0E00 6	25E-02 NaN MEIS1
Ephrin A Signaling -0E00 5	88E-02 NaN EFNA1	EPHA2
Ephrin B Signaling -0E00 7	81E-02 NaN EFNB2	GNA14	GNB1L	GNG11	GNG7
Estrogen-mediated S-phase Entry -0E00 4E-02 NaN CCND1
GADD45 Signaling -0E00 5	88E-02 NaN ACVR2B	CCND1	RELB
Pyrimidine Ribonucleotides De Novo Biosynthesis -0E00 8	57E-02 NaN AK1	AK8	DHODH
The Visual Cycle -0E00 8	33E-02 NaN RDH13
D-myo-inositol-5-phosphate Metabolism -0E00 8	78E-02 -1	508 CA3	DUSP4	EPHX2	NUDT11	PLCD1	PLPP6	PLPP7	PPP1R13B	PPP1R16B	PPP2R2B	PTPN20	PTPRC	SOCS3
Pyridoxal 5'-phosphate Salvage Pathway -0E00 8	62E-02 -1	342 DAPK1	GRK4	MAK	POMK	PRKCD
D-myo-inositol (1	4	5)-Trisphosphate Biosynthesis -0E00 5	26E-02 NaN PLCD1
Phospholipases -0E00 7	41E-02 NaN HMOX1	PLCD1
Choline Biosynthesis III -0E00 8	33E-02 NaN HMOX1
Leukotriene Biosynthesis -0E00 8	33E-02 NaN GSTM4
Cholesterol Biosynthesis I -0E00 7	69E-02 NaN MSMO1
D-myo-inositol (1	4	5	6)-Tetrakisphosphate Biosynthesis -0E00 8	51E-02 -1	265 CA3	DUSP4	EPHX2	NUDT11	PLPP6	PLPP7	PPP1R13B	PPP1R16B	PPP2R2B	PTPN20	PTPRC	SOCS3
Superpathway of Inositol Phosphate Compounds -0E00 7	1E-02 -1	508 CA3	DUSP4	EPHX2	NUDT11	PLCD1	PLPP6	PLPP7	PPP1R13B	PPP1R16B	PPP2R2B	PTPN20	PTPRC	SOCS3
Mevalonate Pathway I -0E00 8	33E-02 NaN HMGCS1
D-myo-inositol (3	4	5	6)-tetrakisphosphate Biosynthesis -0E00 8	51E-02 -1	265 CA3	DUSP4	EPHX2	NUDT11	PLPP6	PLPP7	PPP1R13B	PPP1R16B	PPP2R2B	PTPN20	PTPRC	SOCS3
3-phosphoinositide Degradation -0E00 8E-02 -1	265 CA3	DUSP4	EPHX2	NUDT11	PLPP6	PLPP7	PPP1R13B	PPP1R16B	PPP2R2B	PTPN20	PTPRC	SOCS3
3-phosphoinositide Biosynthesis -0E00 7	23E-02 -1	265 CA3	DUSP4	EPHX2	NUDT11	PLPP6	PLPP7	PPP1R13B	PPP1R16B	PPP2R2B	PTPN20	PTPRC	SOCS3
Retinol Biosynthesis -0E00 4	55E-02 NaN RDH13
Pyrimidine Ribonucleotides Interconversion -0E00 6	25E-02 NaN AK1	AK8
Glycolysis I -0E00 5	56E-02 NaN ALDOC
Cholesterol Biosynthesis II (via 24	25-dihydrolanosterol) -0E00 7	69E-02 NaN MSMO1
Gluconeogenesis I -0E00 6	25E-02 NaN ALDOC
Methylglyoxal Degradation III -0E00 6	25E-02 NaN CYP2E1
Cholesterol Biosynthesis III (via Desmosterol) -0E00 7	69E-02 NaN MSMO1
Ethanol Degradation IV -0E00 7	14E-02 NaN ALDH7A1
Superpathway of Geranylgeranyldiphosphate Biosynthesis I (via Mevalonate) -0E00 6	25E-02 NaN HMGCS1
Superpathway of Cholesterol Biosynthesis -0E00 7	41E-02 NaN HMGCS1	MSMO1
Antioxidant Action of Vitamin C -0E00 5	88E-02 NaN HMOX1	PLCD1	RELB	SLC2A3
Epithelial Adherens Junction Signaling -0E00 8	8E-02 -0	905 ACVR2B	ARHGEF17	CDH2	LEF1	MAGI1	NOTCH3	PPP2R2B	RASD1	RRAS	TCF7	TGFBR3
PEDF Signaling -0E00 5	56E-02 NaN RASD1	RELB	RRAS	TCF7
Regulation of Cellular Mechanics by Calpain Protease -0E00 7	69E-02 NaN CAPN5	CCND1	ITGAX	RASD1	RRAS
Remodeling of Epithelial Adherens Junctions -0E00 7	55E-02 NaN DNM3	MAPRE3	TUBB1	TUBB4A
Role of p14/p19ARF in Tumor Suppression -0E00 3	57E-02 NaN NPM2
UVA-Induced MAPK Signaling -0E00 7	41E-02 NaN JUN	PARP8	PLCD1	RASD1	RPS6KA6	RRAS
Vitamin-C Transport -0E00 5	56E-02 NaN SLC2A3
STAT3 Pathway -0E00 7	84E-02 -1	342 FLT1	IL1R1	IL7R	KDR	RASD1	RRAS	SOCS3	TGFBR3
Oxidative Phosphorylation -0E00 1	18E-02 NaN NDUFA7
Adipogenesis pathway -0E00 7	69E-02 3	000 ACVR2B	BMP4	DDIT3	EBF1	FZD2	FZD6	FZD7	NR1D1	TCF7
BER (Base Excision Repair) Pathway -0E00 2	27E-02 NaN NEIL1
HIPPO signaling -0E00 7	46E-02 1	342 CD44	PARD3	PPP2R2B	RASSF6	TEAD2
Unfolded protein response -0E00 6	1E-02 NaN DDIT3	DNAJB1	HSPA1A/HSPA1B	HSPA6	INSIG1
Estrogen Receptor Signaling -0E00 8	2E-02 -0	447 CACNA1A	CACNB2	CACNG8	CAV1	CCND1	CREB5	GNA14	GNB1L	GNG11	GNG7	JUN	LEPR	MED12L	MED18	MMP15	MMP2	MYL11	NDUFA7	PLCD1	PRKCD	PRKCZ	PRKD1	RASD1	RELB	RRAS	SHE
EGF Signaling -0E00 1	92E-02 NaN JUN
Cell Cycle: G1/S Checkpoint Regulation -0E00 1	56E-02 NaN CCND1
ERK/MAPK Signaling -0E00 5	56E-02 -0	378 CREB5	DUSP4	ELF1	ITGAX	MYCN	PPP2R2B	PRKCD	RASD1	RRAS
Nucleotide Excision Repair Pathway -0E00 2	94E-02 NaN POLR2F
SAPK/JNK Signaling -0E00 8	62E-02 0	447 CD247	DUSP4	GNB1L	GNG11	GNG7	JUN	RASD1	RRAS	TRBC1	TRGV3
PI3K/AKT Signaling -0E00 6	17E-02 0	000 CCND1	GAB2	IL1R1	IL7R	ITGAX	PPP2R2B	PTGS2	RASD1	RELB	RRAS
Protein Ubiquitination Pathway -0E00 3	32E-02 NaN DNAJB1	DNAJC28	HSPA1A/HSPA1B	HSPA6	UBE2H	UCHL1	USP6	USP9Y
IL-2 Signaling -0E00 5	26E-02 NaN JUN	RASD1	RRAS
Amyloid Processing -0E00 2	44E-02 NaN CAPN5
FGF Signaling -0E00 1	59E-02 NaN CREB5
Endoplasmic Reticulum Stress Pathway -0E00 5E-02 NaN DDIT3
JAK/STAT Signaling -0E00 6	67E-02 NaN JUN	RASD1	RELB	RRAS	SOCS3
Antigen Presentation Pathway -0E00 2	94E-02 NaN HLA-DQA2
Insulin Receptor Signaling -0E00 3	48E-02 NaN PRKCZ	RASD1	RRAS	SOCS3
Chemokine Signaling -0E00 8	33E-02 -2	000 CCL4	CCR5	JUN	RASD1	RRAS
Neurotrophin/TRK Signaling -0E00 6	45E-02 NaN CREB5	JUN	RASD1	RRAS
Sonic Hedgehog Signaling -0E00 4	76E-02 NaN DYRK1B
Integrin Signaling -0E00 5	36E-02 0	378 BCAR3	CAPN5	CAV1	ITGAX	MYLK	RASD1	RHOB	RRAS	TSPAN2
Death Receptor Signaling -0E00 4	71E-02 NaN PARP8	RELB	TNFRSF10A	TNFSF12
IGF-1 Signaling -0E00 7	45E-02 -1	000 CCN2	IGFBP4	JUN	PRKCZ	RASD1	RRAS	SOCS3
Dopamine Receptor Signaling -0E00 8	16E-02 NaN MAOA	PPP2R2B	SLC18A2	SMOX
p38 MAPK Signaling -0E00 7	41E-02 -1	342 BORCS8-MEF2B	CREB5	DDIT3	IL1R1	IL1RN	RPS6KA6
Apoptosis Signaling -0E00 4	35E-02 NaN CAPN5	RASD1	RELB	RRAS
VEGF Signaling -0E00 6	1E-02 NaN EIF1AY	FLT1	KDR	RASD1	RRAS
Hypoxia Signaling in the Cardiovascular System -0E00 4	35E-02 NaN CREB5	JUN	UBE2H
T Cell Receptor Signaling -0E00 8	15E-02 -1	069 CD247	GNB1L	GRAP2	HLA-DQA2	ICOSLG/LOC102723996	JUN	LEF1	MALT1	PTPRC	RASD1	RELB	RRAS	TCF7	TRBC1	TRGV3
PDGF Signaling -0E00 6	49E-02 -2	000 CAV1	JUN	PDGFD	RASD1	RRAS
GPCR-Mediated Integration of Enteroendocrine Signaling Exemplified by an L Cell -0E00 8	57E-02 NaN GLP1R	GNA14	PLCD1
Phagosome Maturation -0E00 6	5E-02 NaN ATP6V1G2	CTSF	CTSG	STX1A	STX1B	TUBB1	TUBB4A	TUBG2
Autophagy -0E00 6	91E-02 -3	606 BNIP3	CREB5	DAPK1	DAPK2	DDIT3	GNB1L	JUN	MAP1LC3A	MAP1LC3B2	PPP2R2B	RAG1	RAG2	SQSTM1
PD-1	PD-L1 cancer immunotherapy pathway -0E00 4	65E-02 NaN CD247	CD274	HLA-DQA2	IL12A
Sumoylation Pathway -0E00 4	12E-02 NaN AR	ISG20	JUN	RHOB
Sirtuin Signaling Pathway -0E00 4	6E-02 -1	134 ABCA1	CXCL8	JUN	MAP1LC3A	MAP1LC3B2	MYCN	NDUFA7	POLR2F	RELB	SIRT4	TIMM10
NER (Nucleotide Excision Repair	Enhanced Pathway) -0E00 2	25E-02 NaN LIG4	POLR2F
Endocannabinoid Developing Neuron Pathway -0E00 7	92E-02 0	378 CCND1	CREB5	GNB1L	GNG11	GNG7	RAP1GAP	RASD1	RRAS
Endocannabinoid Cancer Inhibition Pathway -0E00 6	9E-02 -1	134 ATF3	CCND1	CREB5	DDIT3	GNB1L	LEF1	MMP2	TCF7
Apelin Pancreas Signaling Pathway -0E00 5	41E-02 NaN DDIT3	RELB
Apelin Adipocyte Signaling Pathway -0E00 3	39E-02 NaN GPX3	GSTM1
Apelin Cardiomyocyte Signaling Pathway -0E00 8	82E-02 -0	816 MYL11	MYLK	PLCD1	PRKCD	PRKCZ	PRKD1
BAG2 Signaling Pathway -0E00 3	95E-02 NaN HSPA1A/HSPA1B	HSPA6	RELB
FAT10 Signaling Pathway -0E00 1	92E-02 NaN SQSTM1
PFKFB4 Signaling Pathway -0E00 2	5E-02 NaN CREB5
IL-23 Signaling Pathway -0E00 8	11E-02 NaN RELB	RORA	SOCS3
Systemic Lupus Erythematosus In T Cell Signaling Pathway -0E00 8E-02 0	277 CD247	CD40LG	CD44	CREB5	ELF1	GNB1L	HLA-DQA2	ICOSLG/LOC102723996	JUN	LEPR	PPP2R2B	RASD1	RHOB	RRAS	TRBC1	TRGV3
Senescence Pathway -0E00 6	64E-02 -1	069 ACVR2B	ATF3	CACNA1A	CACNB2	CACNG8	CAPN5	CCND1	CXCL8	ELF1	JUN	PPP2R2B	PRKCZ	RASD1	RRAS	SQSTM1	TGFBR3
Inhibition of ARE-Mediated mRNA Degradation Pathway -0E00 3	55E-02 -0	447 CD40LG	LTB	PPP2R2B	TNFSF12	TNFSF8
HOTAIR Regulatory Pathway -0E00 8	55E-02 -1	000 AR	CD44	ERBB2	LEF1	MMP15	MMP2	RELB	SPP1	TCF7	WNT2B
Necroptosis Signaling Pathway -0E00 6	19E-02 -0	378 CAPN5	CYLD	DAPK1	SLC25A10	TIMM10	TLR3	TNFRSF10A
Xenobiotic Metabolism General Signaling Pathway -0E00 8	77E-02 -0	632 GSTM1	GSTM4	GSTM5	HMOX1	MAP3K15	PRKCD	PRKCZ	PRKD1	RASD1	RRAS
Insulin Secretion Signaling Pathway -0E00 8	25E-02 -1	732 CACNA1A	CACNB2	CACNG8	CHRM3	CPE	CREB5	GLP1R	GNA14	PLCD1	PRKCD	PRKCZ	PRKD1	RYR1	SLC2A3	STX1A	STX1B
Semaphorin Neuronal Repulsive Signaling Pathway -0E00 8	26E-02 0	000 CD44	ERBB2	ITGAX	MYL11	PLXNA1	PRKG1	PRKG2	RRAS	SEMA6A
Kinetochore Metaphase Signaling Pathway -0E00 3	3E-02 NaN DNAH10	PMF1/PMF1-BGLAP	STAG3
Coronavirus Pathogenesis Pathway -0E00 5	95E-02 -1	897 AR	CCND1	CXCL8	DDIT3	JUN	PTGS2	RELB	RPS4X	RPS4Y1	TLR3
Coronavirus Replication Pathway -0E00 6	45E-02 NaN TUBB1	TUBB4A
GM-CSF Signaling -0E00 4	92E-02 NaN CCND1	RASD1	RRAS
Role of MAPK Signaling in Promoting the Pathogenesis of Influenza -0E00 6	58E-02 -1	342 ATP6V1G2	JUN	PTGS2	RASD1	RRAS
Role of MAPK Signaling in Inhibiting the Pathogenesis of Influenza -0E00 6	25E-02 NaN CXCL8	JUN	PTGS2
[truncated: 21 more columns]

## Sheet: GSEA-c5_cd34.GseaPreranked.1685
HUMAN CD34 cells
GSEA:	c5_cd34.GseaPreranked.1685531516744
gsea_report_for_na_neg_1685531516744														gsea_report_for_na_pos_1685531516744
NAME	GS<br> follow link to MSigDB	GS DETAILS	SIZE	ES	NES	NOM p-val	FDR q-val	FWER p-val	RANK AT MAX	LEADING EDGE				NAME	GS<br> follow link to MSigDB	GS DETAILS	SIZE	ES	NES	NOM p-val	FDR q-val	FWER p-val	RANK AT MAX	LEADING EDGE
GOBP_POSITIVE_REGULATION_OF_NIK_NF_KAPPAB_SIGNALING	GOBP_POSITIVE_REGULATION_OF_NIK_NF_KAPPAB_SIGNALING		55	-0.574377	-1.01189	0.462185	0.991194	1	2401	tags=25%, list=15%, signal=30%				GOBP_POSITIVE_REGULATION_OF_NIK_NF_KAPPAB_SIGNALING	GOBP_POSITIVE_REGULATION_OF_NIK_NF_KAPPAB_SIGNALING		55	-0.574377	-1.01189	0.462185	0.991194	1	2401	tags=25%, list=15%, signal=30%
GOBP_ADHERENS_JUNCTION_ORGANIZATION	GOBP_ADHERENS_JUNCTION_ORGANIZATION		43	-0.588928	-1.01191	0.485337	0.991484	1	391	tags=12%, list=2%, signal=12%				GOBP_ADHERENS_JUNCTION_ORGANIZATION	GOBP_ADHERENS_JUNCTION_ORGANIZATION		43	-0.588928	-1.01191	0.485337	0.991484	1	391	tags=12%, list=2%, signal=12%
GOMF_ORGANIC_ACID_BINDING	GOMF_ORGANIC_ACID_BINDING		142	-0.527734	-1.01242	0.461538	0.991525	1	1706	tags=14%, list=11%, signal=16%				GOMF_ORGANIC_ACID_BINDING	GOMF_ORGANIC_ACID_BINDING		142	-0.527734	-1.01242	0.461538	0.991525	1	1706	tags=14%, list=11%, signal=16%
HP_ABNORMAL_SYSTEMIC_BLOOD_PRESSURE	HP_ABNORMAL_SYSTEMIC_BLOOD_PRESSURE		377	-0.500546	-1.01198	0.464494	0.991645	1	1392	tags=8%, list=9%, signal=9%				HP_ABNORMAL_SYSTEMIC_BLOOD_PRESSURE	HP_ABNORMAL_SYSTEMIC_BLOOD_PRESSURE		377	-0.500546	-1.01198	0.464494	0.991645	1	1392	tags=8%, list=9%, signal=9%
HP_ICHTHYOSIS	HP_ICHTHYOSIS		109	-0.550448	-1.01251	0.471429	0.991646	1	2178	tags=12%, list=14%, signal=14%				HP_ICHTHYOSIS	HP_ICHTHYOSIS		109	-0.550448	-1.01251	0.471429	0.991646	1	2178	tags=12%, list=14%, signal=14%
HP_REGIONAL_ABNORMALITY_OF_SKIN	HP_REGIONAL_ABNORMALITY_OF_SKIN		423	-0.495676	-1.01155	0.471396	0.991784	1	2203	tags=15%, list=14%, signal=17%				HP_REGIONAL_ABNORMALITY_OF_SKIN	HP_REGIONAL_ABNORMALITY_OF_SKIN		423	-0.495676	-1.01155	0.471396	0.991784	1	2203	tags=15%, list=14%, signal=17%
GOBP_CELLULAR_RESPONSE_TO_IONIZING_RADIATION	GOBP_CELLULAR_RESPONSE_TO_IONIZING_RADIATION		67	-0.563527	-1.01218	0.48	0.991833	1	471	tags=4%, list=3%, signal=5%				GOBP_CELLULAR_RESPONSE_TO_IONIZING_RADIATION	GOBP_CELLULAR_RESPONSE_TO_IONIZING_RADIATION		67	-0.563527	-1.01218	0.48	0.991833	1	471	tags=4%, list=3%, signal=5%
HP_ABNORMAL_PYRAMIDAL_SIGN	HP_ABNORMAL_PYRAMIDAL_SIGN		341	-0.50458	-1.0127	0.458531	0.991843	1	2033	tags=9%, list=13%, signal=10%				HP_ABNORMAL_PYRAMIDAL_SIGN	HP_ABNORMAL_PYRAMIDAL_SIGN		341	-0.50458	-1.0127	0.458531	0.991843	1	2033	tags=9%, list=13%, signal=10%
GOBP_REGULATION_OF_CELL_FATE_SPECIFICATION	GOBP_REGULATION_OF_CELL_FATE_SPECIFICATION		18	-0.636056	-1.01205	0.496875	0.991846	1	1536	tags=17%, list=10%, signal=18%				GOBP_REGULATION_OF_CELL_FATE_SPECIFICATION	GOBP_REGULATION_OF_CELL_FATE_SPECIFICATION		18	-0.636056	-1.01205	0.496875	0.991846	1	1536	tags=17%, list=10%, signal=18%
GOBP_MYELOID_LEUKOCYTE_MEDIATED_IMMUNITY	GOBP_MYELOID_LEUKOCYTE_MEDIATED_IMMUNITY		94	-0.550075	-1.01254	0.472527	0.991922	1	1585	tags=14%, list=10%, signal=15%				GOBP_MYELOID_LEUKOCYTE_MEDIATED_IMMUNITY	GOBP_MYELOID_LEUKOCYTE_MEDIATED_IMMUNITY		94	-0.550075	-1.01254	0.472527	0.991922	1	1585	tags=14%, list=10%, signal=15%
HP_THICK_LOWER_LIP_VERMILION	HP_THICK_LOWER_LIP_VERMILION		115	-0.541156	-1.01287	0.443857	0.992106	1	2648	tags=17%, list=17%, signal=21%				HP_THICK_LOWER_LIP_VERMILION	HP_THICK_LOWER_LIP_VERMILION		115	-0.541156	-1.01287	0.443857	0.992106	1	2648	tags=17%, list=17%, signal=21%
GOBP_CARDIAC_ATRIUM_MORPHOGENESIS	GOBP_CARDIAC_ATRIUM_MORPHOGENESIS		15	-0.633121	-1.01274	0.490164	0.992116	1	3623	tags=40%, list=23%, signal=52%				GOBP_CARDIAC_ATRIUM_MORPHOGENESIS	GOBP_CARDIAC_ATRIUM_MORPHOGENESIS		15	-0.633121	-1.01274	0.490164	0.992116	1	3623	tags=40%, list=23%, signal=52%
HP_MYOSITIS	HP_MYOSITIS		33	-0.606273	-1.0129	0.493213	0.992402	1	171	tags=3%, list=1%, signal=3%				HP_MYOSITIS	HP_MYOSITIS		33	-0.606273	-1.0129	0.493213	0.992402	1	171	tags=3%, list=1%, signal=3%
GOBP_ADAPTIVE_THERMOGENESIS	GOBP_ADAPTIVE_THERMOGENESIS		124	-0.538197	-1.01351	0.478316	0.992476	1	2637	tags=23%, list=17%, signal=28%				GOBP_ADAPTIVE_THERMOGENESIS	GOBP_ADAPTIVE_THERMOGENESIS		124	-0.538197	-1.01351	0.478316	0.992476	1	2637	tags=23%, list=17%, signal=28%
GOBP_HOMEOSTASIS_OF_NUMBER_OF_CELLS	GOBP_HOMEOSTASIS_OF_NUMBER_OF_CELLS		276	-0.512099	-1.013	0.479714	0.992478	1	2014	tags=16%, list=13%, signal=18%				GOBP_HOMEOSTASIS_OF_NUMBER_OF_CELLS	GOBP_HOMEOSTASIS_OF_NUMBER_OF_CELLS		276	-0.512099	-1.013	0.479714	0.992478	1	2014	tags=16%, list=13%, signal=18%
HP_BICORNUATE_UTERUS	HP_BICORNUATE_UTERUS		37	-0.591877	-1.01116	0.483918	0.992543	1	1032	tags=8%, list=6%, signal=9%				HP_BICORNUATE_UTERUS	HP_BICORNUATE_UTERUS		37	-0.591877	-1.01116	0.483918	0.992543	1	1032	tags=8%, list=6%, signal=9%
GOBP_MORPHOGENESIS_OF_EMBRYONIC_EPITHELIUM	GOBP_MORPHOGENESIS_OF_EMBRYONIC_EPITHELIUM		107	-0.545097	-1.01308	0.471448	0.992618	1	1539	tags=15%, list=10%, signal=16%				GOBP_MORPHOGENESIS_OF_EMBRYONIC_EPITHELIUM	GOBP_MORPHOGENESIS_OF_EMBRYONIC_EPITHELIUM		107	-0.545097	-1.01308	0.471448	0.992618	1	1539	tags=15%, list=10%, signal=16%
HP_INABILITY_TO_WALK	HP_INABILITY_TO_WALK		279	-0.508478	-1.01555	0.462379	0.992643	1	2026	tags=10%, list=13%, signal=12%				HP_INABILITY_TO_WALK	HP_INABILITY_TO_WALK		279	-0.508478	-1.01555	0.462379	0.992643	1	2026	tags=10%, list=13%, signal=12%
GOBP_REGULATION_OF_ASTROCYTE_DIFFERENTIATION	GOBP_REGULATION_OF_ASTROCYTE_DIFFERENTIATION		20	-0.627428	-1.01357	0.489764	0.992682	1	2916	tags=50%, list=18%, signal=61%				GOBP_REGULATION_OF_ASTROCYTE_DIFFERENTIATION	GOBP_REGULATION_OF_ASTROCYTE_DIFFERENTIATION		20	-0.627428	-1.01357	0.489764	0.992682	1	2916	tags=50%, list=18%, signal=61%
GOBP_ANTIGEN_RECEPTOR_MEDIATED_SIGNALING_PATHWAY	GOBP_ANTIGEN_RECEPTOR_MEDIATED_SIGNALING_PATHWAY		172	-0.528563	-1.01566	0.461538	0.9927	1	2335	tags=23%, list=15%, signal=26%				GOBP_ANTIGEN_RECEPTOR_MEDIATED_SIGNALING_PATHWAY	GOBP_ANTIGEN_RECEPTOR_MEDIATED_SIGNALING_PATHWAY		172	-0.528563	-1.01566	0.461538	0.9927	1	2335	tags=23%, list=15%, signal=26%
GOBP_REGULATION_OF_CYSTEINE_TYPE_ENDOPEPTIDASE_ACTIVITY_INVOLVED_IN_APOPTOTIC_SIGNALING_PATHWAY	GOBP_REGULATION_OF_CYSTEINE_TYPE_ENDOPEPTIDASE_ACTIVITY_INVOLVED_IN_APOPTOTIC_SIGNALING_PATHWAY		15	-0.63664	-1.01317	0.485623	0.992727	1	2481	tags=20%, list=16%, signal=24%				GOBP_REGULATION_OF_CYSTEINE_TYPE_ENDOPEPTIDASE_ACTIVITY_INVOLVED_IN_APOPTOTIC_SIGNALING_PATHWAY	GOBP_REGULATION_OF_CYSTEINE_TYPE_ENDOPEPTIDASE_ACTIVITY_INVOLVED_IN_APOPTOTIC_SIGNALING_PATHWAY		15	-0.63664	-1.01317	0.485623	0.992727	1	2481	tags=20%, list=16%, signal=24%
GOBP_MICROTUBULE_BASED_MOVEMENT	GOBP_MICROTUBULE_BASED_MOVEMENT		299	-0.505789	-1.01056	0.470726	0.99274	1	1086	tags=8%, list=7%, signal=8%				GOBP_MICROTUBULE_BASED_MOVEMENT	GOBP_MICROTUBULE_BASED_MOVEMENT		299	-0.505789	-1.01056	0.470726	0.99274	1	1086	tags=8%, list=7%, signal=8%
GOBP_REGULATION_OF_MEIOTIC_NUCLEAR_DIVISION	GOBP_REGULATION_OF_MEIOTIC_NUCLEAR_DIVISION		20	-0.617395	-1.01329	0.485246	0.992782	1	1035	tags=20%, list=6%, signal=21%				GOBP_REGULATION_OF_MEIOTIC_NUCLEAR_DIVISION	GOBP_REGULATION_OF_MEIOTIC_NUCLEAR_DIVISION		20	-0.617395	-1.01329	0.485246	0.992782	1	1035	tags=20%, list=6%, signal=21%
HP_WEIGHT_LOSS	HP_WEIGHT_LOSS		262	-0.510016	-1.01379	0.457729	0.992834	1	1666	tags=8%, list=10%, signal=9%				HP_WEIGHT_LOSS	HP_WEIGHT_LOSS		262	-0.510016	-1.01379	0.457729	0.992834	1	1666	tags=8%, list=10%, signal=9%
GOMF_TRANSMEMBRANE_RECEPTOR_PROTEIN_TYROSINE_KINASE_ADAPTOR_ACTIVITY	GOMF_TRANSMEMBRANE_RECEPTOR_PROTEIN_TYROSINE_KINASE_ADAPTOR_ACTIVITY		15	-0.627882	-1.01063	0.488818	0.992919	1	1283	tags=13%, list=8%, signal=14%				GOMF_TRANSMEMBRANE_RECEPTOR_PROTEIN_TYROSINE_KINASE_ADAPTOR_ACTIVITY	GOMF_TRANSMEMBRANE_RECEPTOR_PROTEIN_TYROSINE_KINASE_ADAPTOR_ACTIVITY		15	-0.627882	-1.01063	0.488818	0.992919	1	1283	tags=13%, list=8%, signal=14%
HP_CHRONIC_KIDNEY_DISEASE	HP_CHRONIC_KIDNEY_DISEASE		135	-0.537833	-1.01359	0.471939	0.993011	1	928	tags=8%, list=6%, signal=9%				HP_CHRONIC_KIDNEY_DISEASE	HP_CHRONIC_KIDNEY_DISEASE		135	-0.537833	-1.01359	0.471939	0.993011	1	928	tags=8%, list=6%, signal=9%
HP_ADVANCED_ERUPTION_OF_TEETH	HP_ADVANCED_ERUPTION_OF_TEETH		35	-0.600209	-1.01385	0.485507	0.993032	1	2504	tags=26%, list=16%, signal=30%				HP_ADVANCED_ERUPTION_OF_TEETH	HP_ADVANCED_ERUPTION_OF_TEETH		35	-0.600209	-1.01385	0.485507	0.993032	1	2504	tags=26%, list=16%, signal=30%
GOMF_GTPASE_ACTIVITY	GOMF_GTPASE_ACTIVITY		273	-0.51461	-1.01071	0.462651	0.993057	1	1601	tags=11%, list=10%, signal=12%				GOMF_GTPASE_ACTIVITY	GOMF_GTPASE_ACTIVITY		273	-0.51461	-1.01071	0.462651	0.993057	1	1601	tags=11%, list=10%, signal=12%
GOBP_REGULATION_OF_ORGANELLE_ASSEMBLY	GOBP_REGULATION_OF_ORGANELLE_ASSEMBLY		208	-0.52474	-1.01567	0.449689	0.993062	1	2180	tags=12%, list=14%, signal=14%				GOBP_REGULATION_OF_ORGANELLE_ASSEMBLY	GOBP_REGULATION_OF_ORGANELLE_ASSEMBLY		208	-0.52474	-1.01567	0.449689	0.993062	1	2180	tags=12%, list=14%, signal=14%
HP_APLASTIC_HYPOPLASTIC_TOENAIL	HP_APLASTIC_HYPOPLASTIC_TOENAIL		91	-0.544707	-1.01525	0.467213	0.99314	1	1898	tags=12%, list=12%, signal=14%				HP_APLASTIC_HYPOPLASTIC_TOENAIL	HP_APLASTIC_HYPOPLASTIC_TOENAIL		91	-0.544707	-1.01525	0.467213	0.99314	1	1898	tags=12%, list=12%, signal=14%
GOCC_ENDOPLASMIC_RETICULUM_GOLGI_INTERMEDIATE_COMPARTMENT	GOCC_ENDOPLASMIC_RETICULUM_GOLGI_INTERMEDIATE_COMPARTMENT		120	-0.578399	-1.06577	0.381457	0.993283	1	1001	tags=6%, list=6%, signal=6%				GOCC_ENDOPLASMIC_RETICULUM_GOLGI_INTERMEDIATE_COMPARTMENT	GOCC_ENDOPLASMIC_RETICULUM_GOLGI_INTERMEDIATE_COMPARTMENT		120	-0.578399	-1.06577	0.381457	0.993283	1	1001	tags=6%, list=6%, signal=6%
HP_WIDELY_SPACED_TEETH	HP_WIDELY_SPACED_TEETH		97	-0.543056	-1.01075	0.46466	0.993324	1	2935	tags=23%, list=18%, signal=28%				HP_WIDELY_SPACED_TEETH	HP_WIDELY_SPACED_TEETH		97	-0.543056	-1.01075	0.46466	0.993324	1	2935	tags=23%, list=18%, signal=28%
HP_ABNORMALITY_OF_UPPER_LIMB_EPIPHYSIS_MORPHOLOGY	HP_ABNORMALITY_OF_UPPER_LIMB_EPIPHYSIS_MORPHOLOGY		46	-0.581127	-1.01506	0.471347	0.993324	1	702	tags=11%, list=4%, signal=11%				HP_ABNORMALITY_OF_UPPER_LIMB_EPIPHYSIS_MORPHOLOGY	HP_ABNORMALITY_OF_UPPER_LIMB_EPIPHYSIS_MORPHOLOGY		46	-0.581127	-1.01506	0.471347	0.993324	1	702	tags=11%, list=4%, signal=11%
HP_NASOGASTRIC_TUBE_FEEDING_IN_INFANCY	HP_NASOGASTRIC_TUBE_FEEDING_IN_INFANCY		29	-0.621293	-1.01413	0.482456	0.993333	1	1580	tags=14%, list=10%, signal=15%				HP_NASOGASTRIC_TUBE_FEEDING_IN_INFANCY	HP_NASOGASTRIC_TUBE_FEEDING_IN_INFANCY		29	-0.621293	-1.01413	0.482456	0.993333	1	1580	tags=14%, list=10%, signal=15%
GOBP_CARBOHYDRATE_CATABOLIC_PROCESS	GOBP_CARBOHYDRATE_CATABOLIC_PROCESS		127	-0.540803	-1.01569	0.458005	0.993359	1	1211	tags=9%, list=8%, signal=10%				GOBP_CARBOHYDRATE_CATABOLIC_PROCESS	GOBP_CARBOHYDRATE_CATABOLIC_PROCESS		127	-0.540803	-1.01569	0.458005	0.993359	1	1211	tags=9%, list=8%, signal=10%
GOBP_POSITIVE_REGULATION_OF_SYNAPTIC_TRANSMISSION	GOBP_POSITIVE_REGULATION_OF_SYNAPTIC_TRANSMISSION		97	-0.55081	-1.01399	0.459816	0.993372	1	1556	tags=22%, list=10%, signal=24%				GOBP_POSITIVE_REGULATION_OF_SYNAPTIC_TRANSMISSION	GOBP_POSITIVE_REGULATION_OF_SYNAPTIC_TRANSMISSION		97	-0.55081	-1.01399	0.459816	0.993372	1	1556	tags=22%, list=10%, signal=24%
GOBP_NEGATIVE_REGULATION_OF_KINASE_ACTIVITY	GOBP_NEGATIVE_REGULATION_OF_KINASE_ACTIVITY		190	-0.516735	-1.00618	0.476543	0.993377	1	1471	tags=9%, list=9%, signal=10%				GOBP_NEGATIVE_REGULATION_OF_KINASE_ACTIVITY	GOBP_NEGATIVE_REGULATION_OF_KINASE_ACTIVITY		190	-0.516735	-1.00618	0.476543	0.993377	1	1471	tags=9%, list=9%, signal=10%
HP_APLASIA_HYPOPLASIA_OF_FACIAL_BONES	HP_APLASIA_HYPOPLASIA_OF_FACIAL_BONES		43	-0.591091	-1.01385	0.476056	0.993391	1	1377	tags=7%, list=9%, signal=8%				HP_APLASIA_HYPOPLASIA_OF_FACIAL_BONES	HP_APLASIA_HYPOPLASIA_OF_FACIAL_BONES		43	-0.591091	-1.01385	0.476056	0.993391	1	1377	tags=7%, list=9%, signal=8%
HP_ANOPHTHALMIA	HP_ANOPHTHALMIA		55	-0.565038	-1.00599	0.495077	0.993521	1	1854	tags=15%, list=12%, signal=16%				HP_ANOPHTHALMIA	HP_ANOPHTHALMIA		55	-0.565038	-1.00599	0.495077	0.993521	1	1854	tags=15%, list=12%, signal=16%
GOBP_TYPE_I_INTERFERON_PRODUCTION	GOBP_TYPE_I_INTERFERON_PRODUCTION		94	-0.558413	-1.01576	0.46794	0.993546	1	1811	tags=12%, list=11%, signal=13%				GOBP_TYPE_I_INTERFERON_PRODUCTION	GOBP_TYPE_I_INTERFERON_PRODUCTION		94	-0.558413	-1.01576	0.46794	0.993546	1	1811	tags=12%, list=11%, signal=13%
HP_IRRITABILITY	HP_IRRITABILITY		200	-0.513581	-1.00663	0.484433	0.993552	1	1863	tags=9%, list=12%, signal=10%				HP_IRRITABILITY	HP_IRRITABILITY		200	-0.513581	-1.00663	0.484433	0.993552	1	1863	tags=9%, list=12%, signal=10%
HP_NEOPLASM_OF_THE_LIVER	HP_NEOPLASM_OF_THE_LIVER		117	-0.538307	-1.00636	0.473282	0.993568	1	1628	tags=10%, list=10%, signal=11%				HP_NEOPLASM_OF_THE_LIVER	HP_NEOPLASM_OF_THE_LIVER		117	-0.538307	-1.00636	0.473282	0.993568	1	1628	tags=10%, list=10%, signal=11%
HP_ANENCEPHALY	HP_ANENCEPHALY		57	-0.571398	-1.00375	0.515363	0.993568	1	323	tags=4%, list=2%, signal=4%				HP_ANENCEPHALY	HP_ANENCEPHALY		57	-0.571398	-1.00375	0.515363	0.993568	1	323	tags=4%, list=2%, signal=4%
HP_UNUSUAL_VIRAL_INFECTION	HP_UNUSUAL_VIRAL_INFECTION		22	-0.618754	-1.00649	0.504702	0.993568	1	944	tags=18%, list=6%, signal=19%				HP_UNUSUAL_VIRAL_INFECTION	HP_UNUSUAL_VIRAL_INFECTION		22	-0.618754	-1.00649	0.504702	0.993568	1	944	tags=18%, list=6%, signal=19%
HP_ABNORMALITY_OF_BLOOD_VOLUME_HOMEOSTASIS	HP_ABNORMALITY_OF_BLOOD_VOLUME_HOMEOSTASIS		18	-0.627448	-1.00361	0.521407	0.993592	1	1556	tags=39%, list=10%, signal=43%				HP_ABNORMALITY_OF_BLOOD_VOLUME_HOMEOSTASIS	HP_ABNORMALITY_OF_BLOOD_VOLUME_HOMEOSTASIS		18	-0.627448	-1.00361	0.521407	0.993592	1	1556	tags=39%, list=10%, signal=43%
HP_LARGE_EARLOBE	HP_LARGE_EARLOBE		25	-0.647178	-1.06463	0.435583	0.993596	1	1091	tags=12%, list=7%, signal=13%				HP_LARGE_EARLOBE	HP_LARGE_EARLOBE		25	-0.647178	-1.06463	0.435583	0.993596	1	1091	tags=12%, list=7%, signal=13%
GOBP_LIPOPOLYSACCHARIDE_MEDIATED_SIGNALING_PATHWAY	GOBP_LIPOPOLYSACCHARIDE_MEDIATED_SIGNALING_PATHWAY		56	-0.57395	-1.01417	0.488732	0.993615	1	1516	tags=20%, list=10%, signal=22%				GOBP_LIPOPOLYSACCHARIDE_MEDIATED_SIGNALING_PATHWAY	GOBP_LIPOPOLYSACCHARIDE_MEDIATED_SIGNALING_PATHWAY		56	-0.57395	-1.01417	0.488732	0.993615	1	1516	tags=20%, list=10%, signal=22%
HP_ABNORMALITY_OF_THE_ISCHIUM	HP_ABNORMALITY_OF_THE_ISCHIUM		21	-0.648151	-1.06579	0.443235	0.993651	1	266	tags=10%, list=2%, signal=10%				HP_ABNORMALITY_OF_THE_ISCHIUM	HP_ABNORMALITY_OF_THE_ISCHIUM		21	-0.648151	-1.06579	0.443235	0.993651	1	266	tags=10%, list=2%, signal=10%
GOBP_STEROL_TRANSPORT	GOBP_STEROL_TRANSPORT		93	-0.552982	-1.01454	0.47676	0.993676	1	1650	tags=12%, list=10%, signal=13%				GOBP_STEROL_TRANSPORT	GOBP_STEROL_TRANSPORT		93	-0.552982	-1.01454	0.47676	0.993676	1	1650	tags=12%, list=10%, signal=13%
HP_EPICANTHUS	HP_EPICANTHUS		499	-0.485014	-1.0058	0.46267	0.993704	1	2710	tags=16%, list=17%, signal=19%				HP_EPICANTHUS	HP_EPICANTHUS		499	-0.485014	-1.0058	0.46267	0.993704	1	2710	tags=16%, list=17%, signal=19%
GOBP_MITOTIC_CELL_CYCLE_PHASE_TRANSITION	GOBP_MITOTIC_CELL_CYCLE_PHASE_TRANSITION		407	-0.496103	-1.00619	0.469037	0.993706	1	1882	tags=8%, list=12%, signal=8%				GOBP_MITOTIC_CELL_CYCLE_PHASE_TRANSITION	GOBP_MITOTIC_CELL_CYCLE_PHASE_TRANSITION		407	-0.496103	-1.00619	0.469037	0.993706	1	1882	tags=8%, list=12%, signal=8%
HP_AXIAL_MUSCLE_WEAKNESS	HP_AXIAL_MUSCLE_WEAKNESS		22	-0.648714	-1.0659	0.429008	0.993708	1	1392	tags=18%, list=9%, signal=20%				HP_AXIAL_MUSCLE_WEAKNESS	HP_AXIAL_MUSCLE_WEAKNESS		22	-0.648714	-1.0659	0.429008	0.993708	1	1392	tags=18%, list=9%, signal=20%
GOCC_PERIKARYON	GOCC_PERIKARYON		95	-0.55595	-1.01582	0.466392	0.99376	1	1086	tags=14%, list=7%, signal=15%				GOCC_PERIKARYON	GOCC_PERIKARYON		95	-0.55595	-1.01582	0.466392	0.99376	1	1086	tags=14%, list=7%, signal=15%
HP_TAPERED_FINGER	HP_TAPERED_FINGER		117	-0.54483	-1.01475	0.486559	0.993824	1	3460	tags=27%, list=22%, signal=35%				HP_TAPERED_FINGER	HP_TAPERED_FINGER		117	-0.54483	-1.01475	0.486559	0.993824	1	3460	tags=27%, list=22%, signal=35%
HP_ABNORMAL_FEAR_ANXIETY_RELATED_BEHAVIOR	HP_ABNORMAL_FEAR_ANXIETY_RELATED_BEHAVIOR		326	-0.493845	-1.00665	0.474616	0.993839	1	2504	tags=15%, list=16%, signal=17%				HP_ABNORMAL_FEAR_ANXIETY_RELATED_BEHAVIOR	HP_ABNORMAL_FEAR_ANXIETY_RELATED_BEHAVIOR		326	-0.493845	-1.00665	0.474616	0.993839	1	2504	tags=15%, list=16%, signal=17%
HP_ABNORMAL_MALE_URETHRAL_MEATUS_MORPHOLOGY	HP_ABNORMAL_MALE_URETHRAL_MEATUS_MORPHOLOGY		320	-0.510763	-1.01422	0.464115	0.993846	1	2387	tags=16%, list=15%, signal=19%				HP_ABNORMAL_MALE_URETHRAL_MEATUS_MORPHOLOGY	HP_ABNORMAL_MALE_URETHRAL_MEATUS_MORPHOLOGY		320	-0.510763	-1.01422	0.464115	0.993846	1	2387	tags=16%, list=15%, signal=19%
GOBP_REGULATION_OF_LIPID_METABOLIC_PROCESS	GOBP_REGULATION_OF_LIPID_METABOLIC_PROCESS		245	-0.503301	-1.00378	0.4847	0.993859	1	965	tags=9%, list=6%, signal=9%				GOBP_REGULATION_OF_LIPID_METABOLIC_PROCESS	GOBP_REGULATION_OF_LIPID_METABOLIC_PROCESS		245	-0.503301	-1.00378	0.4847	0.993859	1	965	tags=9%, list=6%, signal=9%
HP_ABNORMAL_SERUM_BILE_ACID_CONCENTRATION	HP_ABNORMAL_SERUM_BILE_ACID_CONCENTRATION		16	-0.671731	-1.06625	0.446774	0.993859	1	1738	tags=13%, list=11%, signal=14%				HP_ABNORMAL_SERUM_BILE_ACID_CONCENTRATION	HP_ABNORMAL_SERUM_BILE_ACID_CONCENTRATION		16	-0.671731	-1.06625	0.446774	0.993859	1	1738	tags=13%, list=11%, signal=14%
GOBP_HISTONE_DEACETYLATION	GOBP_HISTONE_DEACETYLATION		86	-0.546271	-1.00677	0.483696	0.993885	1	1656	tags=9%, list=10%, signal=10%				GOBP_HISTONE_DEACETYLATION	GOBP_HISTONE_DEACETYLATION		86	-0.546271	-1.00677	0.483696	0.993885	1	1656	tags=9%, list=10%, signal=10%
GOBP_REGULATION_OF_LEUKOCYTE_MIGRATION	GOBP_REGULATION_OF_LEUKOCYTE_MIGRATION		167	-0.521506	-1.01458	0.472019	0.99395	1	1426	tags=16%, list=9%, signal=17%				GOBP_REGULATION_OF_LEUKOCYTE_MIGRATION	GOBP_REGULATION_OF_LEUKOCYTE_MIGRATION		167	-0.521506	-1.01458	0.472019	0.99395	1	1426	tags=16%, list=9%, signal=17%
HP_SMALL_FACE	HP_SMALL_FACE		108	-0.579943	-1.06595	0.417772	0.993976	1	1647	tags=11%, list=10%, signal=12%				HP_SMALL_FACE	HP_SMALL_FACE		108	-0.579943	-1.06595	0.417772	0.993976	1	1647	tags=11%, list=10%, signal=12%
HP_BLUE_IRIDES	HP_BLUE_IRIDES		27	-0.630843	-1.06465	0.443218	0.99398	1	1377	tags=7%, list=9%, signal=8%				HP_BLUE_IRIDES	HP_BLUE_IRIDES		27	-0.630843	-1.06465	0.443218	0.99398	1	1377	tags=7%, list=9%, signal=8%
HP_DYSTROPHIC_TOENAIL	HP_DYSTROPHIC_TOENAIL		17	-0.677736	-1.06491	0.450321	0.993991	1	632	tags=12%, list=4%, signal=12%				HP_DYSTROPHIC_TOENAIL	HP_DYSTROPHIC_TOENAIL		17	-0.677736	-1.06491	0.450321	0.993991	1	632	tags=12%, list=4%, signal=12%
HP_BABINSKI_SIGN	HP_BABINSKI_SIGN		230	-0.514855	-1.01627	0.466828	0.994016	1	2553	tags=13%, list=16%, signal=16%				HP_BABINSKI_SIGN	HP_BABINSKI_SIGN		230	-0.514855	-1.01627	0.466828	0.994016	1	2553	tags=13%, list=16%, signal=16%
GOBP_NEUROMUSCULAR_SYNAPTIC_TRANSMISSION	GOBP_NEUROMUSCULAR_SYNAPTIC_TRANSMISSION		18	-0.62117	-1.00698	0.495935	0.994039	1	1455	tags=17%, list=9%, signal=18%				GOBP_NEUROMUSCULAR_SYNAPTIC_TRANSMISSION	GOBP_NEUROMUSCULAR_SYNAPTIC_TRANSMISSION		18	-0.62117	-1.00698	0.495935	0.994039	1	1455	tags=17%, list=9%, signal=18%
HP_ABNORMAL_MORPHOLOGY_OF_ULNA	HP_ABNORMAL_MORPHOLOGY_OF_ULNA		129	-0.557114	-1.06515	0.386565	0.994055	1	1734	tags=14%, list=11%, signal=16%				HP_ABNORMAL_MORPHOLOGY_OF_ULNA	HP_ABNORMAL_MORPHOLOGY_OF_ULNA		129	-0.557114	-1.06515	0.386565	0.994055	1	1734	tags=14%, list=11%, signal=16%
HP_EPENDYMOMA	HP_EPENDYMOMA		18	-0.632336	-1.01427	0.501572	0.994072	1	268	tags=6%, list=2%, signal=6%				HP_EPENDYMOMA	HP_EPENDYMOMA		18	-0.632336	-1.01427	0.501572	0.994072	1	268	tags=6%, list=2%, signal=6%
GOBP_RESPONSE_TO_IONIZING_RADIATION	GOBP_RESPONSE_TO_IONIZING_RADIATION		130	-0.539765	-1.00684	0.488342	0.994081	1	544	tags=5%, list=3%, signal=5%				GOBP_RESPONSE_TO_IONIZING_RADIATION	GOBP_RESPONSE_TO_IONIZING_RADIATION		130	-0.539765	-1.00684	0.488342	0.994081	1	544	tags=5%, list=3%, signal=5%
HP_ZONULAR_CATARACT	HP_ZONULAR_CATARACT		31	-0.605119	-1.01584	0.496318	0.994081	1	1894	tags=19%, list=12%, signal=22%				HP_ZONULAR_CATARACT	HP_ZONULAR_CATARACT		31	-0.605119	-1.01584	0.496318	0.994081	1	1894	tags=19%, list=12%, signal=22%
HP_LIMITED_ELBOW_MOVEMENT	HP_LIMITED_ELBOW_MOVEMENT		119	-0.537359	-1.00956	0.478873	0.994083	1	1058	tags=11%, list=7%, signal=12%				HP_LIMITED_ELBOW_MOVEMENT	HP_LIMITED_ELBOW_MOVEMENT		119	-0.537359	-1.00956	0.478873	0.994083	1	1058	tags=11%, list=7%, signal=12%
HP_HYPERREFLEXIA_IN_UPPER_LIMBS	HP_HYPERREFLEXIA_IN_UPPER_LIMBS		21	-0.651762	-1.0654	0.435897	0.994084	1	3517	tags=29%, list=22%, signal=37%				HP_HYPERREFLEXIA_IN_UPPER_LIMBS	HP_HYPERREFLEXIA_IN_UPPER_LIMBS		21	-0.651762	-1.0654	0.435897	0.994084	1	3517	tags=29%, list=22%, signal=37%
HP_ABNORMAL_EPIPHYSEAL_OSSIFICATION	HP_ABNORMAL_EPIPHYSEAL_OSSIFICATION		57	-0.572145	-1.00982	0.474341	0.994096	1	1025	tags=9%, list=6%, signal=9%				HP_ABNORMAL_EPIPHYSEAL_OSSIFICATION	HP_ABNORMAL_EPIPHYSEAL_OSSIFICATION		57	-0.572145	-1.00982	0.474341	0.994096	1	1025	tags=9%, list=6%, signal=9%
GOBP_REGULATION_OF_CELL_MORPHOGENESIS	GOBP_REGULATION_OF_CELL_MORPHOGENESIS		204	-0.518224	-1.00382	0.491337	0.994102	1	850	tags=8%, list=5%, signal=9%				GOBP_REGULATION_OF_CELL_MORPHOGENESIS	GOBP_REGULATION_OF_CELL_MORPHOGENESIS		204	-0.518224	-1.00382	0.491337	0.994102	1	850	tags=8%, list=5%, signal=9%
GOBP_APPENDAGE_DEVELOPMENT	GOBP_APPENDAGE_DEVELOPMENT		114	-0.542335	-1.00708	0.46952	0.994102	1	1849	tags=18%, list=12%, signal=20%				GOBP_APPENDAGE_DEVELOPMENT	GOBP_APPENDAGE_DEVELOPMENT		114	-0.542335	-1.00708	0.46952	0.994102	1	1849	tags=18%, list=12%, signal=20%
GOBP_DEFINITIVE_HEMOPOIESIS	GOBP_DEFINITIVE_HEMOPOIESIS		19	-0.605959	-1.01596	0.476112	0.994134	1	1815	tags=26%, list=11%, signal=30%				GOBP_DEFINITIVE_HEMOPOIESIS	GOBP_DEFINITIVE_HEMOPOIESIS		19	-0.605959	-1.01596	0.476112	0.994134	1	1815	tags=26%, list=11%, signal=30%
GOBP_ORGANIC_CYCLIC_COMPOUND_CATABOLIC_PROCESS	GOBP_ORGANIC_CYCLIC_COMPOUND_CATABOLIC_PROCESS		429	-0.490236	-1.00551	0.48627	0.994154	1	1535	tags=7%, list=10%, signal=8%				GOBP_ORGANIC_CYCLIC_COMPOUND_CATABOLIC_PROCESS	GOBP_ORGANIC_CYCLIC_COMPOUND_CATABOLIC_PROCESS		429	-0.490236	-1.00551	0.48627	0.994154	1	1535	tags=7%, list=10%, signal=8%
GOBP_MITOTIC_SPINDLE_ASSEMBLY	GOBP_MITOTIC_SPINDLE_ASSEMBLY		72	-0.555742	-1.00328	0.496617	0.994163	1	1895	tags=17%, list=12%, signal=19%				GOBP_MITOTIC_SPINDLE_ASSEMBLY	GOBP_MITOTIC_SPINDLE_ASSEMBLY		72	-0.555742	-1.00328	0.496617	0.994163	1	1895	tags=17%, list=12%, signal=19%
HP_MIXED_HEARING_IMPAIRMENT	HP_MIXED_HEARING_IMPAIRMENT		24	-0.656053	-1.06628	0.443411	0.994207	1	1722	tags=21%, list=11%, signal=23%				HP_MIXED_HEARING_IMPAIRMENT	HP_MIXED_HEARING_IMPAIRMENT		24	-0.656053	-1.06628	0.443411	0.994207	1	1722	tags=21%, list=11%, signal=23%
HP_LOWER_EXTREMITY_JOINT_DISLOCATION	HP_LOWER_EXTREMITY_JOINT_DISLOCATION		250	-0.512958	-1.01633	0.457447	0.994219	1	1734	tags=12%, list=11%, signal=14%				HP_LOWER_EXTREMITY_JOINT_DISLOCATION	HP_LOWER_EXTREMITY_JOINT_DISLOCATION		250	-0.512958	-1.01633	0.457447	0.994219	1	1734	tags=12%, list=11%, signal=14%
HP_POSTAXIAL_HAND_POLYDACTYLY	HP_POSTAXIAL_HAND_POLYDACTYLY		90	-0.552989	-1.00522	0.479221	0.994223	1	671	tags=4%, list=4%, signal=5%				HP_POSTAXIAL_HAND_POLYDACTYLY	HP_POSTAXIAL_HAND_POLYDACTYLY		90	-0.552989	-1.00522	0.479221	0.994223	1	671	tags=4%, list=4%, signal=5%
HP_ABNORMAL_AORTIC_MORPHOLOGY	HP_ABNORMAL_AORTIC_MORPHOLOGY		299	-0.523882	-1.06432	0.363966	0.994223	1	1888	tags=14%, list=12%, signal=15%				HP_ABNORMAL_AORTIC_MORPHOLOGY	HP_ABNORMAL_AORTIC_MORPHOLOGY		299	-0.523882	-1.06432	0.363966	0.994223	1	1888	tags=14%, list=12%, signal=15%
HP_DIASTEMA	HP_DIASTEMA		21	-0.659699	-1.0647	0.432515	0.994254	1	2946	tags=33%, list=19%, signal=41%				HP_DIASTEMA	HP_DIASTEMA		21	-0.659699	-1.0647	0.432515	0.994254	1	2946	tags=33%, list=19%, signal=41%
GOMF_VOLTAGE_GATED_CALCIUM_CHANNEL_ACTIVITY	GOMF_VOLTAGE_GATED_CALCIUM_CHANNEL_ACTIVITY		30	-0.605057	-1.0026	0.511521	0.994277	1	1670	tags=23%, list=10%, signal=26%				GOMF_VOLTAGE_GATED_CALCIUM_CHANNEL_ACTIVITY	GOMF_VOLTAGE_GATED_CALCIUM_CHANNEL_ACTIVITY		30	-0.605057	-1.0026	0.511521	0.994277	1	1670	tags=23%, list=10%, signal=26%
HP_NATAL_TOOTH	HP_NATAL_TOOTH		28	-0.599259	-1.00988	0.491525	0.994284	1	2504	tags=29%, list=16%, signal=34%				HP_NATAL_TOOTH	HP_NATAL_TOOTH		28	-0.599259	-1.00988	0.491525	0.994284	1	2504	tags=29%, list=16%, signal=34%
GOBP_REGULATION_OF_B_CELL_APOPTOTIC_PROCESS	GOBP_REGULATION_OF_B_CELL_APOPTOTIC_PROCESS		19	-0.62776	-1.00402	0.506211	0.994304	1	819	tags=16%, list=5%, signal=17%				GOBP_REGULATION_OF_B_CELL_APOPTOTIC_PROCESS	GOBP_REGULATION_OF_B_CELL_APOPTOTIC_PROCESS		19	-0.62776	-1.00402	0.506211	0.994304	1	819	tags=16%, list=5%, signal=17%
GOCC_COPII_VESICLE_COAT	GOCC_COPII_VESICLE_COAT		15	-0.667648	-1.06519	0.434579	0.994327	1	3351	tags=33%, list=21%, signal=42%				GOCC_COPII_VESICLE_COAT	GOCC_COPII_VESICLE_COAT		15	-0.667648	-1.06519	0.434579	0.994327	1	3351	tags=33%, list=21%, signal=42%
GOCC_EXTERNAL_ENCAPSULATING_STRUCTURE	GOCC_EXTERNAL_ENCAPSULATING_STRUCTURE		295	-0.52677	-1.06494	0.350528	0.994343	1	1069	tags=15%, list=7%, signal=16%				GOCC_EXTERNAL_ENCAPSULATING_STRUCTURE	GOCC_EXTERNAL_ENCAPSULATING_STRUCTURE		295	-0.52677	-1.06494	0.350528	0.994343	1	1069	tags=15%, list=7%, signal=16%
HP_TELECANTHUS	HP_TELECANTHUS		123	-0.532683	-1.0053	0.473885	0.994378	1	2730	tags=18%, list=17%, signal=21%				HP_TELECANTHUS	HP_TELECANTHUS		123	-0.532683	-1.0053	0.473885	0.994378	1	2730	tags=18%, list=17%, signal=21%
HP_ABNORMAL_BLOOD_ION_CONCENTRATION	HP_ABNORMAL_BLOOD_ION_CONCENTRATION		252	-0.510543	-1.00958	0.464923	0.994384	1	1705	tags=8%, list=11%, signal=9%				HP_ABNORMAL_BLOOD_ION_CONCENTRATION	HP_ABNORMAL_BLOOD_ION_CONCENTRATION		252	-0.510543	-1.00958	0.464923	0.994384	1	1705	tags=8%, list=11%, signal=9%
HP_SPONTANEOUS_HEMATOMAS	HP_SPONTANEOUS_HEMATOMAS		15	-0.663997	-1.06242	0.446309	0.994384	1	2768	tags=33%, list=17%, signal=40%				HP_SPONTANEOUS_HEMATOMAS	HP_SPONTANEOUS_HEMATOMAS		15	-0.663997	-1.06242	0.446309	0.994384	1	2768	tags=33%, list=17%, signal=40%
GOBP_REGULATION_OF_BONE_REMODELING	GOBP_REGULATION_OF_BONE_REMODELING		33	-0.635787	-1.06595	0.432353	0.994392	1	1668	tags=18%, list=10%, signal=20%				GOBP_REGULATION_OF_BONE_REMODELING	GOBP_REGULATION_OF_BONE_REMODELING		33	-0.635787	-1.06595	0.432353	0.994392	1	1668	tags=18%, list=10%, signal=20%
HP_JOINT_HYPERMOBILITY	HP_JOINT_HYPERMOBILITY		286	-0.507021	-1.00711	0.469194	0.994398	1	1580	tags=12%, list=10%, signal=13%				HP_JOINT_HYPERMOBILITY	HP_JOINT_HYPERMOBILITY		286	-0.507021	-1.00711	0.469194	0.994398	1	1580	tags=12%, list=10%, signal=13%
HP_DYSKINESIA	HP_DYSKINESIA		152	-0.528142	-1.00918	0.471895	0.994398	1	1782	tags=11%, list=11%, signal=12%				HP_DYSKINESIA	HP_DYSKINESIA		152	-0.528142	-1.00918	0.471895	0.994398	1	1782	tags=11%, list=11%, signal=12%
HP_NORMOCHROMIC_ANEMIA	HP_NORMOCHROMIC_ANEMIA		34	-0.586467	-1.00383	0.493333	0.994436	1	3844	tags=53%, list=24%, signal=70%				HP_NORMOCHROMIC_ANEMIA	HP_NORMOCHROMIC_ANEMIA		34	-0.586467	-1.00383	0.493333	0.994436	1	3844	tags=53%, list=24%, signal=70%
HP_DELAYED_ERUPTION_OF_TEETH	HP_DELAYED_ERUPTION_OF_TEETH		130	-0.527211	-1.0093	0.457325	0.994437	1	2387	tags=18%, list=15%, signal=21%				HP_DELAYED_ERUPTION_OF_TEETH	HP_DELAYED_ERUPTION_OF_TEETH		130	-0.527211	-1.0093	0.457325	0.994437	1	2387	tags=18%, list=15%, signal=21%
GOBP_POSITIVE_REGULATION_OF_AMYLOID_BETA_FORMATION	GOBP_POSITIVE_REGULATION_OF_AMYLOID_BETA_FORMATION		16	-0.630147	-1.00267	0.505	0.994445	1	1628	tags=38%, list=10%, signal=42%				GOBP_POSITIVE_REGULATION_OF_AMYLOID_BETA_FORMATION	GOBP_POSITIVE_REGULATION_OF_AMYLOID_BETA_FORMATION		16	-0.630147	-1.00267	0.505	0.994445	1	1628	tags=38%, list=10%, signal=42%
HP_CAFE_AU_LAIT_SPOT	HP_CAFE_AU_LAIT_SPOT		114	-0.568845	-1.06345	0.395194	0.994468	1	3390	tags=24%, list=21%, signal=30%				HP_CAFE_AU_LAIT_SPOT	HP_CAFE_AU_LAIT_SPOT		114	-0.568845	-1.06345	0.395194	0.994468	1	3390	tags=24%, list=21%, signal=30%
GOMF_ACID_THIOL_LIGASE_ACTIVITY	GOMF_ACID_THIOL_LIGASE_ACTIVITY		24	-0.608458	-1.00851	0.486698	0.994485	1	642	tags=8%, list=4%, signal=9%				GOMF_ACID_THIOL_LIGASE_ACTIVITY	GOMF_ACID_THIOL_LIGASE_ACTIVITY		24	-0.608458	-1.00851	0.486698	0.994485	1	642	tags=8%, list=4%, signal=9%
GOMF_PHOSPHATIDIC_ACID_BINDING	GOMF_PHOSPHATIDIC_ACID_BINDING		17	-0.617012	-1.00408	0.503185	0.994493	1	2437	tags=24%, list=15%, signal=28%				GOMF_PHOSPHATIDIC_ACID_BINDING	GOMF_PHOSPHATIDIC_ACID_BINDING		17	-0.617012	-1.00408	0.503185	0.994493	1	2437	tags=24%, list=15%, signal=28%
GOBP_REGULATION_OF_INTRINSIC_APOPTOTIC_SIGNALING_PATHWAY_IN_RESPONSE_TO_DNA_DAMAGE_BY_P53_CLASS_MEDIATOR	GOBP_REGULATION_OF_INTRINSIC_APOPTOTIC_SIGNALING_PATHWAY_IN_RESPONSE_TO_DNA_DAMAGE_BY_P53_CLASS_MEDIATOR		17	-0.670483	-1.06371	0.45912	0.994498	1	357	tags=6%, list=2%, signal=6%				GOBP_REGULATION_OF_INTRINSIC_APOPTOTIC_SIGNALING_PATHWAY_IN_RESPONSE_TO_DNA_DAMAGE_BY_P53_CLASS_MEDIATOR	GOBP_REGULATION_OF_INTRINSIC_APOPTOTIC_SIGNALING_PATHWAY_IN_RESPONSE_TO_DNA_DAMAGE_BY_P53_CLASS_MEDIATOR		17	-0.670483	-1.06371	0.45912	0.994498	1	357	tags=6%, list=2%, signal=6%
HP_DECREASED_FERTILITY_IN_FEMALES	HP_DECREASED_FERTILITY_IN_FEMALES		56	-0.580436	-1.01596	0.48232	0.99451	1	74	tags=2%, list=0%, signal=2%				HP_DECREASED_FERTILITY_IN_FEMALES	HP_DECREASED_FERTILITY_IN_FEMALES		56	-0.580436	-1.01596	0.48232	0.99451	1	74	tags=2%, list=0%, signal=2%
GOBP_ALPHA_AMINO_ACID_CATABOLIC_PROCESS	GOBP_ALPHA_AMINO_ACID_CATABOLIC_PROCESS		66	-0.570358	-1.0042	0.492414	0.994542	1	1644	tags=11%, list=10%, signal=12%				GOBP_ALPHA_AMINO_ACID_CATABOLIC_PROCESS	GOBP_ALPHA_AMINO_ACID_CATABOLIC_PROCESS		66	-0.570358	-1.0042	0.492414	0.994542	1	1644	tags=11%, list=10%, signal=12%
HP_PERIVENTRICULAR_HETEROTOPIA	HP_PERIVENTRICULAR_HETEROTOPIA		38	-0.584424	-1.00718	0.489083	0.994559	1	878	tags=13%, list=6%, signal=14%				HP_PERIVENTRICULAR_HETEROTOPIA	HP_PERIVENTRICULAR_HETEROTOPIA		38	-0.584424	-1.00718	0.489083	0.994559	1	878	tags=13%, list=6%, signal=14%
HP_HYDROPS_FETALIS	HP_HYDROPS_FETALIS		102	-0.549308	-1.01634	0.448454	0.994563	1	1392	tags=12%, list=9%, signal=13%				HP_HYDROPS_FETALIS	HP_HYDROPS_FETALIS		102	-0.549308	-1.01634	0.448454	0.994563	1	1392	tags=12%, list=9%, signal=13%
GOMF_CYTOKINE_RECEPTOR_ACTIVITY	GOMF_CYTOKINE_RECEPTOR_ACTIVITY		64	-0.609358	-1.0663	0.401947	0.994565	1	1855	tags=23%, list=12%, signal=26%				GOMF_CYTOKINE_RECEPTOR_ACTIVITY	GOMF_CYTOKINE_RECEPTOR_ACTIVITY		64	-0.609358	-1.0663	0.401947	0.994565	1	1855	tags=23%, list=12%, signal=26%
GOBP_OLIGOSACCHARIDE_METABOLIC_PROCESS	GOBP_OLIGOSACCHARIDE_METABOLIC_PROCESS		46	-0.565791	-1.00483	0.470333	0.994579	1	1168	tags=13%, list=7%, signal=14%				GOBP_OLIGOSACCHARIDE_METABOLIC_PROCESS	GOBP_OLIGOSACCHARIDE_METABOLIC_PROCESS		46	-0.565791	-1.00483	0.470333	0.994579	1	1168	tags=13%, list=7%, signal=14%
GOBP_TOLL_LIKE_RECEPTOR_SIGNALING_PATHWAY	GOBP_TOLL_LIKE_RECEPTOR_SIGNALING_PATHWAY		60	-0.56623	-1.00808	0.488308	0.994597	1	2347	tags=25%, list=15%, signal=29%				GOBP_TOLL_LIKE_RECEPTOR_SIGNALING_PATHWAY	GOBP_TOLL_LIKE_RECEPTOR_SIGNALING_PATHWAY		60	-0.56623	-1.00808	0.488308	0.994597	1	2347	tags=25%, list=15%, signal=29%
GOCC_GOLGI_APPARATUS_SUBCOMPARTMENT	GOCC_GOLGI_APPARATUS_SUBCOMPARTMENT		326	-0.532426	-1.06394	0.331787	0.994604	1	1395	tags=9%, list=9%, signal=9%				GOCC_GOLGI_APPARATUS_SUBCOMPARTMENT	GOCC_GOLGI_APPARATUS_SUBCOMPARTMENT		326	-0.532426	-1.06394	0.331787	0.994604	1	1395	tags=9%, list=9%, signal=9%
GOBP_MACROPHAGE_MIGRATION	GOBP_MACROPHAGE_MIGRATION		42	-0.582413	-1.00457	0.487518	0.994607	1	1095	tags=12%, list=7%, signal=13%				GOBP_MACROPHAGE_MIGRATION	GOBP_MACROPHAGE_MIGRATION		42	-0.582413	-1.00457	0.487518	0.994607	1	1095	tags=12%, list=7%, signal=13%
HP_FLAT_FACE	HP_FLAT_FACE		86	-0.547931	-1.00469	0.499325	0.99462	1	1015	tags=6%, list=6%, signal=6%				HP_FLAT_FACE	HP_FLAT_FACE		86	-0.547931	-1.00469	0.499325	0.99462	1	1015	tags=6%, list=6%, signal=6%
GOBP_PERIPHERAL_NERVOUS_SYSTEM_DEVELOPMENT	GOBP_PERIPHERAL_NERVOUS_SYSTEM_DEVELOPMENT		49	-0.572219	-1.00859	0.505095	0.994632	1	1053	tags=16%, list=7%, signal=17%				GOBP_PERIPHERAL_NERVOUS_SYSTEM_DEVELOPMENT	GOBP_PERIPHERAL_NERVOUS_SYSTEM_DEVELOPMENT		49	-0.572219	-1.00859	0.505095	0.994632	1	1053	tags=16%, list=7%, signal=17%
GOBP_POSITIVE_REGULATION_OF_LIPID_STORAGE	GOBP_POSITIVE_REGULATION_OF_LIPID_STORAGE		17	-0.624892	-1.0074	0.483389	0.994649	1	3247	tags=53%, list=20%, signal=66%				GOBP_POSITIVE_REGULATION_OF_LIPID_STORAGE	GOBP_POSITIVE_REGULATION_OF_LIPID_STORAGE		17	-0.624892	-1.0074	0.483389	0.994649	1	3247	tags=53%, list=20%, signal=66%
GOMF_SIGNALING_ADAPTOR_ACTIVITY	GOMF_SIGNALING_ADAPTOR_ACTIVITY		79	-0.587781	-1.06247	0.415069	0.994651	1	1879	tags=16%, list=12%, signal=19%				GOMF_SIGNALING_ADAPTOR_ACTIVITY	GOMF_SIGNALING_ADAPTOR_ACTIVITY		79	-0.587781	-1.06247	0.415069	0.994651	1	1879	tags=16%, list=12%, signal=19%
GOBP_POSITIVE_REGULATION_OF_PHOSPHATASE_ACTIVITY	GOBP_POSITIVE_REGULATION_OF_PHOSPHATASE_ACTIVITY		29	-0.605442	-1.00441	0.496942	0.994667	1	2883	tags=31%, list=18%, signal=38%				GOBP_POSITIVE_REGULATION_OF_PHOSPHATASE_ACTIVITY	GOBP_POSITIVE_REGULATION_OF_PHOSPHATASE_ACTIVITY		29	-0.605442	-1.00441	0.496942	0.994667	1	2883	tags=31%, list=18%, signal=38%
GOBP_NEGATIVE_REGULATION_OF_NF_KAPPAB_TRANSCRIPTION_FACTOR_ACTIVITY	GOBP_NEGATIVE_REGULATION_OF_NF_KAPPAB_TRANSCRIPTION_FACTOR_ACTIVITY		75	-0.586778	-1.06299	0.397315	0.994674	1	1869	tags=17%, list=12%, signal=20%				GOBP_NEGATIVE_REGULATION_OF_NF_KAPPAB_TRANSCRIPTION_FACTOR_ACTIVITY	GOBP_NEGATIVE_REGULATION_OF_NF_KAPPAB_TRANSCRIPTION_FACTOR_ACTIVITY		75	-0.586778	-1.06299	0.397315	0.994674	1	1869	tags=17%, list=12%, signal=20%
HP_INTESTINAL_PSEUDO_OBSTRUCTION	HP_INTESTINAL_PSEUDO_OBSTRUCTION		29	-0.60571	-1.00493	0.495312	0.994689	1	947	tags=7%, list=6%, signal=7%				HP_INTESTINAL_PSEUDO_OBSTRUCTION	HP_INTESTINAL_PSEUDO_OBSTRUCTION		29	-0.60571	-1.00493	0.495312	0.994689	1	947	tags=7%, list=6%, signal=7%
HP_ABNORMAL_GLOMERULAR_FILTRATION_RATE	HP_ABNORMAL_GLOMERULAR_FILTRATION_RATE		18	-0.62827	-1.01708	0.492777	0.994699	1	1705	tags=17%, list=11%, signal=19%				HP_ABNORMAL_GLOMERULAR_FILTRATION_RATE	HP_ABNORMAL_GLOMERULAR_FILTRATION_RATE		18	-0.62827	-1.01708	0.492777	0.994699	1	1705	tags=17%, list=11%, signal=19%
GOCC_CALCIUM_CHANNEL_COMPLEX	GOCC_CALCIUM_CHANNEL_COMPLEX		51	-0.576499	-1.00791	0.486676	0.994702	1	1670	tags=18%, list=10%, signal=20%				GOCC_CALCIUM_CHANNEL_COMPLEX	GOCC_CALCIUM_CHANNEL_COMPLEX		51	-0.576499	-1.00791	0.486676	0.994702	1	1670	tags=18%, list=10%, signal=20%
GOBP_MAST_CELL_ACTIVATION	GOBP_MAST_CELL_ACTIVATION		58	-0.575627	-1.00763	0.48338	0.994742	1	3093	tags=26%, list=19%, signal=32%				GOBP_MAST_CELL_ACTIVATION	GOBP_MAST_CELL_ACTIVATION		58	-0.575627	-1.00763	0.48338	0.994742	1	3093	tags=26%, list=19%, signal=32%
GOBP_REGULATION_OF_PROTEIN_LOCALIZATION_TO_PLASMA_MEMBRANE	GOBP_REGULATION_OF_PROTEIN_LOCALIZATION_TO_PLASMA_MEMBRANE		82	-0.564836	-1.01654	0.462963	0.994746	1	2595	tags=28%, list=16%, signal=33%				GOBP_REGULATION_OF_PROTEIN_LOCALIZATION_TO_PLASMA_MEMBRANE	GOBP_REGULATION_OF_PROTEIN_LOCALIZATION_TO_PLASMA_MEMBRANE		82	-0.564836	-1.01654	0.462963	0.994746	1	2595	tags=28%, list=16%, signal=33%
GOBP_TERPENOID_METABOLIC_PROCESS	GOBP_TERPENOID_METABOLIC_PROCESS		57	-0.564938	-1.00269	0.495665	0.994768	1	2315	tags=25%, list=15%, signal=29%				GOBP_TERPENOID_METABOLIC_PROCESS	GOBP_TERPENOID_METABOLIC_PROCESS		57	-0.564938	-1.00269	0.495665	0.994768	1	2315	tags=25%, list=15%, signal=29%
GOBP_REGULATION_OF_MACROPHAGE_DERIVED_FOAM_CELL_DIFFERENTIATION	GOBP_REGULATION_OF_MACROPHAGE_DERIVED_FOAM_CELL_DIFFERENTIATION		19	-0.622149	-1.00893	0.505327	0.994774	1	2572	tags=42%, list=16%, signal=50%				GOBP_REGULATION_OF_MACROPHAGE_DERIVED_FOAM_CELL_DIFFERENTIATION	GOBP_REGULATION_OF_MACROPHAGE_DERIVED_FOAM_CELL_DIFFERENTIATION		19	-0.622149	-1.00893	0.505327	0.994774	1	2572	tags=42%, list=16%, signal=50%
HP_ABNORMALITY_OF_THE_INTRINSIC_PATHWAY	HP_ABNORMALITY_OF_THE_INTRINSIC_PATHWAY		31	-0.639306	-1.06309	0.443425	0.994783	1	4256	tags=32%, list=27%, signal=44%				HP_ABNORMALITY_OF_THE_INTRINSIC_PATHWAY	HP_ABNORMALITY_OF_THE_INTRINSIC_PATHWAY		31	-0.639306	-1.06309	0.443425	0.994783	1	4256	tags=32%, list=27%, signal=44%
HP_ABNORMAL_AORTIC_VALVE_MORPHOLOGY	HP_ABNORMAL_AORTIC_VALVE_MORPHOLOGY		141	-0.530104	-1.0088	0.463198	0.994784	1	2573	tags=22%, list=16%, signal=26%				HP_ABNORMAL_AORTIC_VALVE_MORPHOLOGY	HP_ABNORMAL_AORTIC_VALVE_MORPHOLOGY		141	-0.530104	-1.0088	0.463198	0.994784	1	2573	tags=22%, list=16%, signal=26%
GOBP_OSTEOCLAST_DIFFERENTIATION	GOBP_OSTEOCLAST_DIFFERENTIATION		79	-0.589148	-1.06281	0.379121	0.994818	1	1368	tags=15%, list=9%, signal=17%				GOBP_OSTEOCLAST_DIFFERENTIATION	GOBP_OSTEOCLAST_DIFFERENTIATION		79	-0.589148	-1.06281	0.379121	0.994818	1	1368	tags=15%, list=9%, signal=17%
HP_MITRAL_STENOSIS	HP_MITRAL_STENOSIS		16	-0.674338	-1.06374	0.424242	0.994829	1	3651	tags=44%, list=23%, signal=57%				HP_MITRAL_STENOSIS	HP_MITRAL_STENOSIS		16	-0.674338	-1.06374	0.424242	0.994829	1	3651	tags=44%, list=23%, signal=57%
GOBP_POSITIVE_REGULATION_OF_LIPID_METABOLIC_PROCESS	GOBP_POSITIVE_REGULATION_OF_LIPID_METABOLIC_PROCESS		104	-0.546709	-1.00813	0.489906	0.99483	1	2206	tags=24%, list=14%, signal=28%				GOBP_POSITIVE_REGULATION_OF_LIPID_METABOLIC_PROCESS	GOBP_POSITIVE_REGULATION_OF_LIPID_METABOLIC_PROCESS		104	-0.546709	-1.00813	0.489906	0.99483	1	2206	tags=24%, list=14%, signal=28%
GOBP_INFLAMMASOME_COMPLEX_ASSEMBLY	GOBP_INFLAMMASOME_COMPLEX_ASSEMBLY		29	-0.596657	-1.00422	0.497771	0.994848	1	2250	tags=17%, list=14%, signal=20%				GOBP_INFLAMMASOME_COMPLEX_ASSEMBLY	GOBP_INFLAMMASOME_COMPLEX_ASSEMBLY		29	-0.596657	-1.00422	0.497771	0.994848	1	2250	tags=17%, list=14%, signal=20%
HP_QUADRICEPS_MUSCLE_WEAKNESS	HP_QUADRICEPS_MUSCLE_WEAKNESS		17	-0.622082	-1.01637	0.479871	0.994852	1	2043	tags=24%, list=13%, signal=27%				HP_QUADRICEPS_MUSCLE_WEAKNESS	HP_QUADRICEPS_MUSCLE_WEAKNESS		17	-0.622082	-1.01637	0.479871	0.994852	1	2043	tags=24%, list=13%, signal=27%
HP_ABNORMALITY_OF_PRIMARY_TEETH	HP_ABNORMALITY_OF_PRIMARY_TEETH		60	-0.597657	-1.06346	0.422709	0.994874	1	1701	tags=13%, list=11%, signal=15%				HP_ABNORMALITY_OF_PRIMARY_TEETH	HP_ABNORMALITY_OF_PRIMARY_TEETH		60	-0.597657	-1.06346	0.422709	0.994874	1	1701	tags=13%, list=11%, signal=15%
GOBP_POSITIVE_REGULATION_OF_NERVOUS_SYSTEM_DEVELOPMENT	GOBP_POSITIVE_REGULATION_OF_NERVOUS_SYSTEM_DEVELOPMENT		185	-0.545274	-1.06266	0.37619	0.994878	1	1112	tags=10%, list=7%, signal=11%				GOBP_POSITIVE_REGULATION_OF_NERVOUS_SYSTEM_DEVELOPMENT	GOBP_POSITIVE_REGULATION_OF_NERVOUS_SYSTEM_DEVELOPMENT		185	-0.545274	-1.06266	0.37619	0.994878	1	1112	tags=10%, list=7%, signal=11%
GOBP_NEGATIVE_REGULATION_OF_IMMUNE_RESPONSE	GOBP_NEGATIVE_REGULATION_OF_IMMUNE_RESPONSE		143	-0.531689	-1.00276	0.48802	0.994898	1	819	tags=6%, list=5%, signal=6%				GOBP_NEGATIVE_REGULATION_OF_IMMUNE_RESPONSE	GOBP_NEGATIVE_REGULATION_OF_IMMUNE_RESPONSE		143	-0.531689	-1.00276	0.48802	0.994898	1	819	tags=6%, list=5%, signal=6%
HP_AGGRESSIVE_BEHAVIOR	HP_AGGRESSIVE_BEHAVIOR		227	-0.508939	-1.00718	0.461538	0.99492	1	1806	tags=14%, list=11%, signal=15%				HP_AGGRESSIVE_BEHAVIOR	HP_AGGRESSIVE_BEHAVIOR		227	-0.508939	-1.00718	0.461538	0.99492	1	1806	tags=14%, list=11%, signal=15%
GOBP_INTERFERON_BETA_PRODUCTION	GOBP_INTERFERON_BETA_PRODUCTION		54	-0.613972	-1.06698	0.411598	0.994926	1	1811	tags=15%, list=11%, signal=17%				GOBP_INTERFERON_BETA_PRODUCTION	GOBP_INTERFERON_BETA_PRODUCTION		54	-0.613972	-1.06698	0.411598	0.994926	1	1811	tags=15%, list=11%, signal=17%
GOCC_PLATELET_DENSE_GRANULE	GOCC_PLATELET_DENSE_GRANULE		16	-0.628788	-1.01713	0.464	0.994944	1	1342	tags=25%, list=8%, signal=27%				GOCC_PLATELET_DENSE_GRANULE	GOCC_PLATELET_DENSE_GRANULE		16	-0.628788	-1.01713	0.464	0.994944	1	1342	tags=25%, list=8%, signal=27%
GOCC_I_BAND	GOCC_I_BAND		92	-0.589322	-1.06632	0.397297	0.99496	1	1012	tags=10%, list=6%, signal=10%				GOCC_I_BAND	GOCC_I_BAND		92	-0.589322	-1.06632	0.397297	0.99496	1	1012	tags=10%, list=6%, signal=10%
HP_ABNORMAL_TONGUE_PHYSIOLOGY	HP_ABNORMAL_TONGUE_PHYSIOLOGY		55	-0.580763	-1.01673	0.478261	0.994961	1	672	tags=9%, list=4%, signal=9%				HP_ABNORMAL_TONGUE_PHYSIOLOGY	HP_ABNORMAL_TONGUE_PHYSIOLOGY		55	-0.580763	-1.01673	0.478261	0.994961	1	672	tags=9%, list=4%, signal=9%
HP_LARGE_FONTANELLES	HP_LARGE_FONTANELLES		117	-0.54127	-1.00767	0.487836	0.994988	1	1032	tags=9%, list=6%, signal=9%				HP_LARGE_FONTANELLES	HP_LARGE_FONTANELLES		117	-0.54127	-1.00767	0.487836	0.994988	1	1032	tags=9%, list=6%, signal=9%
HP_TRANSPOSITION_OF_THE_GREAT_ARTERIES	HP_TRANSPOSITION_OF_THE_GREAT_ARTERIES		51	-0.583757	-1.00741	0.494135	0.99499	1	56	tags=2%, list=0%, signal=2%				HP_TRANSPOSITION_OF_THE_GREAT_ARTERIES	HP_TRANSPOSITION_OF_THE_GREAT_ARTERIES		51	-0.583757	-1.00741	0.494135	0.99499	1	56	tags=2%, list=0%, signal=2%
GOBP_POSITIVE_REGULATION_OF_CELL_CELL_ADHESION	GOBP_POSITIVE_REGULATION_OF_CELL_CELL_ADHESION		258	-0.506461	-1.00859	0.48568	0.994991	1	1645	tags=13%, list=10%, signal=14%				GOBP_POSITIVE_REGULATION_OF_CELL_CELL_ADHESION	GOBP_POSITIVE_REGULATION_OF_CELL_CELL_ADHESION		258	-0.506461	-1.00859	0.48568	0.994991	1	1645	tags=13%, list=10%, signal=14%
GOBP_REGULATION_OF_NIK_NF_KAPPAB_SIGNALING	GOBP_REGULATION_OF_NIK_NF_KAPPAB_SIGNALING		84	-0.551303	-1.00285	0.494565	0.995011	1	2401	tags=20%, list=15%, signal=24%				GOBP_REGULATION_OF_NIK_NF_KAPPAB_SIGNALING	GOBP_REGULATION_OF_NIK_NF_KAPPAB_SIGNALING		84	-0.551303	-1.00285	0.494565	0.995011	1	2401	tags=20%, list=15%, signal=24%
GOBP_ESTABLISHMENT_OF_PROTEIN_LOCALIZATION_TO_PLASMA_MEMBRANE	GOBP_ESTABLISHMENT_OF_PROTEIN_LOCALIZATION_TO_PLASMA_MEMBRANE		57	-0.57985	-1.01658	0.497207	0.995023	1	1471	tags=19%, list=9%, signal=21%				GOBP_ESTABLISHMENT_OF_PROTEIN_LOCALIZATION_TO_PLASMA_MEMBRANE	GOBP_ESTABLISHMENT_OF_PROTEIN_LOCALIZATION_TO_PLASMA_MEMBRANE		57	-0.57985	-1.01658	0.497207	0.995023	1	1471	tags=19%, list=9%, signal=21%
GOBP_POSITIVE_REGULATION_OF_CYTOSOLIC_CALCIUM_ION_CONCENTRATION_INVOLVED_IN_PHOSPHOLIPASE_C_ACTIVATING_G_PROTEIN_COUPLED_SIGNALING_PATHWAY	GOBP_POSITIVE_REGULATION_OF_CYTOSOLIC_CALCIUM_ION_CONCENTRATION_INVOLVED_IN_PHOSPHOLIPASE_C_ACTIVATING_G_PROTEIN_COUPLED_SIGNALING_PATHWAY		19	-0.650732	-1.06395	0.447489	0.995024	1	1562	tags=42%, list=10%, signal=47%				GOBP_POSITIVE_REGULATION_OF_CYTOSOLIC_CALCIUM_ION_CONCENTRATION_INVOLVED_IN_PHOSPHOLIPASE_C_ACTIVATING_G_PROTEIN_COUPLED_SIGNALING_PATHWAY	GOBP_POSITIVE_REGULATION_OF_CYTOSOLIC_CALCIUM_ION_CONCENTRATION_INVOLVED_IN_PHOSPHOLIPASE_C_ACTIVATING_G_PROTEIN_COUPLED_SIGNALING_PATHWAY		19	-0.650732	-1.06395	0.447489	0.995024	1	1562	tags=42%, list=10%, signal=47%
GOBP_GANGLIOSIDE_METABOLIC_PROCESS	GOBP_GANGLIOSIDE_METABOLIC_PROCESS		21	-0.645519	-1.06248	0.451817	0.995049	1	1541	tags=24%, list=10%, signal=26%				GOBP_GANGLIOSIDE_METABOLIC_PROCESS	GOBP_GANGLIOSIDE_METABOLIC_PROCESS		21	-0.645519	-1.06248	0.451817	0.995049	1	1541	tags=24%, list=10%, signal=26%
HP_FLAT_ACETABULAR_ROOF	HP_FLAT_ACETABULAR_ROOF		22	-0.623724	-1.02476	0.483465	0.995132	1	266	tags=9%, list=2%, signal=9%				HP_FLAT_ACETABULAR_ROOF	HP_FLAT_ACETABULAR_ROOF		22	-0.623724	-1.02476	0.483465	0.995132	1	266	tags=9%, list=2%, signal=9%
GOBP_ISOPRENOID_METABOLIC_PROCESS	GOBP_ISOPRENOID_METABOLIC_PROCESS		75	-0.558154	-1.00815	0.461219	0.99514	1	2315	tags=23%, list=15%, signal=26%				GOBP_ISOPRENOID_METABOLIC_PROCESS	GOBP_ISOPRENOID_METABOLIC_PROCESS		75	-0.558154	-1.00815	0.461219	0.99514	1	2315	tags=23%, list=15%, signal=26%
HP_ABNORMALITY_OF_FONTANELLES	HP_ABNORMALITY_OF_FONTANELLES		142	-0.561436	-1.06311	0.384807	0.995153	1	1032	tags=8%, list=6%, signal=9%				HP_ABNORMALITY_OF_FONTANELLES	HP_ABNORMALITY_OF_FONTANELLES		142	-0.561436	-1.06311	0.384807	0.995153	1	1032	tags=8%, list=6%, signal=9%
GOBP_POSITIVE_REGULATION_OF_ORGANELLE_ORGANIZATION	GOBP_POSITIVE_REGULATION_OF_ORGANELLE_ORGANIZATION		431	-0.496489	-1.01679	0.428074	0.995159	1	1174	tags=7%, list=7%, signal=7%				GOBP_POSITIVE_REGULATION_OF_ORGANELLE_ORGANIZATION	GOBP_POSITIVE_REGULATION_OF_ORGANELLE_ORGANIZATION		431	-0.496489	-1.01679	0.428074	0.995159	1	1174	tags=7%, list=7%, signal=7%
GOBP_SELECTIVE_AUTOPHAGY	GOBP_SELECTIVE_AUTOPHAGY		92	-0.590735	-1.06888	0.403141	0.995231	1	1331	tags=8%, list=8%, signal=8%				GOBP_SELECTIVE_AUTOPHAGY	GOBP_SELECTIVE_AUTOPHAGY		92	-0.590735	-1.06888	0.403141	0.995231	1	1331	tags=8%, list=8%, signal=8%
GOCC_VOLTAGE_GATED_CALCIUM_CHANNEL_COMPLEX	GOCC_VOLTAGE_GATED_CALCIUM_CHANNEL_COMPLEX		33	-0.611741	-1.01714	0.499268	0.995285	1	515	tags=15%, list=3%, signal=16%				GOCC_VOLTAGE_GATED_CALCIUM_CHANNEL_COMPLEX	GOCC_VOLTAGE_GATED_CALCIUM_CHANNEL_COMPLEX		33	-0.611741	-1.01714	0.499268	0.995285	1	515	tags=15%, list=3%, signal=16%
HP_MUSCLE_FIBER_INCLUSION_BODIES	HP_MUSCLE_FIBER_INCLUSION_BODIES		21	-0.662897	-1.06635	0.433442	0.995286	1	1392	tags=14%, list=9%, signal=16%				HP_MUSCLE_FIBER_INCLUSION_BODIES	HP_MUSCLE_FIBER_INCLUSION_BODIES		21	-0.662897	-1.06635	0.433442	0.995286	1	1392	tags=14%, list=9%, signal=16%
HP_EXCESSIVE_WRINKLED_SKIN	HP_EXCESSIVE_WRINKLED_SKIN		32	-0.635788	-1.06698	0.423704	0.995359	1	1853	tags=22%, list=12%, signal=25%				HP_EXCESSIVE_WRINKLED_SKIN	HP_EXCESSIVE_WRINKLED_SKIN		32	-0.635788	-1.06698	0.423704	0.995359	1	1853	tags=22%, list=12%, signal=25%
HP_HAMARTOMA_OF_TONGUE	HP_HAMARTOMA_OF_TONGUE		21	-0.632853	-1.02481	0.493233	0.995371	1	1888	tags=10%, list=12%, signal=11%				HP_HAMARTOMA_OF_TONGUE	HP_HAMARTOMA_OF_TONGUE		21	-0.632853	-1.02481	0.493233	0.995371	1	1888	tags=10%, list=12%, signal=11%
HP_RESPIRATORY_INSUFFICIENCY	HP_RESPIRATORY_INSUFFICIENCY		494	-0.513183	-1.06119	0.346636	0.995448	1	878	tags=5%, list=6%, signal=5%				HP_RESPIRATORY_INSUFFICIENCY	HP_RESPIRATORY_INSUFFICIENCY		494	-0.513183	-1.06119	0.346636	0.995448	1	878	tags=5%, list=6%, signal=5%
GOMF_CHANNEL_REGULATOR_ACTIVITY	GOMF_CHANNEL_REGULATOR_ACTIVITY		95	-0.53556	-1.00168	0.480432	0.995459	1	1921	tags=15%, list=12%, signal=17%				GOMF_CHANNEL_REGULATOR_ACTIVITY	GOMF_CHANNEL_REGULATOR_ACTIVITY		95	-0.53556	-1.00168	0.480432	0.995459	1	1921	tags=15%, list=12%, signal=17%
HP_ABNORMALITY_OF_THE_CHOANAE	HP_ABNORMALITY_OF_THE_CHOANAE		101	-0.545208	-1.00179	0.483471	0.99551	1	2544	tags=18%, list=16%, signal=21%				HP_ABNORMALITY_OF_THE_CHOANAE	HP_ABNORMALITY_OF_THE_CHOANAE		101	-0.545208	-1.00179	0.483471	0.99551	1	2544	tags=18%, list=16%, signal=21%
GOBP_POSITIVE_REGULATION_OF_LEUKOCYTE_CELL_CELL_ADHESION	GOBP_POSITIVE_REGULATION_OF_LEUKOCYTE_CELL_CELL_ADHESION		227	-0.579495	-1.15413	0.232078	0.99552	1	1645	tags=12%, list=10%, signal=14%				GOBP_POSITIVE_REGULATION_OF_LEUKOCYTE_CELL_CELL_ADHESION	GOBP_POSITIVE_REGULATION_OF_LEUKOCYTE_CELL_CELL_ADHESION		227	-0.579495	-1.15413	0.232078	0.99552	1	1645	tags=12%, list=10%, signal=14%
GOMF_HISTONE_DEACETYLASE_BINDING	GOMF_HISTONE_DEACETYLASE_BINDING		101	-0.572885	-1.06655	0.372703	0.99552	1	786	tags=5%, list=5%, signal=5%				GOMF_HISTONE_DEACETYLASE_BINDING	GOMF_HISTONE_DEACETYLASE_BINDING		101	-0.572885	-1.06655	0.372703	0.99552	1	786	tags=5%, list=5%, signal=5%
HP_TUBE_FEEDING	HP_TUBE_FEEDING		155	-0.535187	-1.01718	0.453265	0.995533	1	2230	tags=15%, list=14%, signal=17%				HP_TUBE_FEEDING	HP_TUBE_FEEDING		155	-0.535187	-1.01718	0.453265	0.995533	1	2230	tags=15%, list=14%, signal=17%
GOBP_POSITIVE_REGULATION_OF_T_CELL_RECEPTOR_SIGNALING_PATHWAY	GOBP_POSITIVE_REGULATION_OF_T_CELL_RECEPTOR_SIGNALING_PATHWAY		15	-0.673743	-1.06905	0.437601	0.995544	1	3640	tags=47%, list=23%, signal=60%				GOBP_POSITIVE_REGULATION_OF_T_CELL_RECEPTOR_SIGNALING_PATHWAY	GOBP_POSITIVE_REGULATION_OF_T_CELL_RECEPTOR_SIGNALING_PATHWAY		15	-0.673743	-1.06905	0.437601	0.995544	1	3640	tags=47%, list=23%, signal=60%
GOBP_STEROL_METABOLIC_PROCESS	GOBP_STEROL_METABOLIC_PROCESS		110	-0.577586	-1.06891	0.383905	0.995563	1	2170	tags=23%, list=14%, signal=26%				GOBP_STEROL_METABOLIC_PROCESS	GOBP_STEROL_METABOLIC_PROCESS		110	-0.577586	-1.06891	0.383905	0.995563	1	2170	tags=23%, list=14%, signal=26%
GOBP_PRIMARY_ALCOHOL_METABOLIC_PROCESS	GOBP_PRIMARY_ALCOHOL_METABOLIC_PROCESS		66	-0.646127	-1.15369	0.280556	0.995582	1	931	tags=9%, list=6%, signal=10%				GOBP_PRIMARY_ALCOHOL_METABOLIC_PROCESS	GOBP_PRIMARY_ALCOHOL_METABOLIC_PROCESS		66	-0.646127	-1.15369	0.280556	0.995582	1	931	tags=9%, list=6%, signal=10%
HP_ABNORMAL_5TH_FINGER_PHALANX_MORPHOLOGY	HP_ABNORMAL_5TH_FINGER_PHALANX_MORPHOLOGY		22	-0.610418	-1.01757	0.471048	0.995582	1	1539	tags=14%, list=10%, signal=15%				HP_ABNORMAL_5TH_FINGER_PHALANX_MORPHOLOGY	HP_ABNORMAL_5TH_FINGER_PHALANX_MORPHOLOGY		22	-0.610418	-1.01757	0.471048	0.995582	1	1539	tags=14%, list=10%, signal=15%
GOMF_HEAT_SHOCK_PROTEIN_BINDING	GOMF_HEAT_SHOCK_PROTEIN_BINDING		113	-0.614686	-1.15425	0.273794	0.995591	1	1647	tags=9%, list=10%, signal=10%				GOMF_HEAT_SHOCK_PROTEIN_BINDING	GOMF_HEAT_SHOCK_PROTEIN_BINDING		113	-0.614686	-1.15425	0.273794	0.995591	1	1647	tags=9%, list=10%, signal=10%
HP_DYSTROPHIC_FINGERNAILS	HP_DYSTROPHIC_FINGERNAILS		27	-0.651613	-1.06639	0.43865	0.995599	1	1211	tags=15%, list=8%, signal=16%				HP_DYSTROPHIC_FINGERNAILS	HP_DYSTROPHIC_FINGERNAILS		27	-0.651613	-1.06639	0.43865	0.995599	1	1211	tags=15%, list=8%, signal=16%
GOBP_REGULATION_OF_RESPONSE_TO_CYTOKINE_STIMULUS	GOBP_REGULATION_OF_RESPONSE_TO_CYTOKINE_STIMULUS		136	-0.558272	-1.06744	0.380952	0.995615	1	1388	tags=10%, list=9%, signal=10%				GOBP_REGULATION_OF_RESPONSE_TO_CYTOKINE_STIMULUS	GOBP_REGULATION_OF_RESPONSE_TO_CYTOKINE_STIMULUS		136	-0.558272	-1.06744	0.380952	0.995615	1	1388	tags=10%, list=9%, signal=10%
GOBP_CARDIAC_MUSCLE_CELL_PROLIFERATION	GOBP_CARDIAC_MUSCLE_CELL_PROLIFERATION		31	-0.639303	-1.06703	0.420741	0.995637	1	2643	tags=39%, list=17%, signal=46%				GOBP_CARDIAC_MUSCLE_CELL_PROLIFERATION	GOBP_CARDIAC_MUSCLE_CELL_PROLIFERATION		31	-0.639303	-1.06703	0.420741	0.995637	1	2643	tags=39%, list=17%, signal=46%
GOBP_NEGATIVE_REGULATION_OF_ALPHA_BETA_T_CELL_DIFFERENTIATION	GOBP_NEGATIVE_REGULATION_OF_ALPHA_BETA_T_CELL_DIFFERENTIATION		20	-0.7121	-1.15451	0.357037	0.995641	1	2582	tags=45%, list=16%, signal=54%				GOBP_NEGATIVE_REGULATION_OF_ALPHA_BETA_T_CELL_DIFFERENTIATION	GOBP_NEGATIVE_REGULATION_OF_ALPHA_BETA_T_CELL_DIFFERENTIATION		20	-0.7121	-1.15451	0.357037	0.995641	1	2582	tags=45%, list=16%, signal=54%
HP_AMENORRHEA	HP_AMENORRHEA		127	-0.54519	-1.01728	0.455497	0.99565	1	471	tags=4%, list=3%, signal=4%				HP_AMENORRHEA	HP_AMENORRHEA		127	-0.54519	-1.01728	0.455497	0.99565	1	471	tags=4%, list=3%, signal=4%
GOBP_REGULATION_OF_MYELOID_LEUKOCYTE_MEDIATED_IMMUNITY	GOBP_REGULATION_OF_MYELOID_LEUKOCYTE_MEDIATED_IMMUNITY		52	-0.608897	-1.06861	0.400832	0.995724	1	2363	tags=17%, list=15%, signal=20%				GOBP_REGULATION_OF_MYELOID_LEUKOCYTE_MEDIATED_IMMUNITY	GOBP_REGULATION_OF_MYELOID_LEUKOCYTE_MEDIATED_IMMUNITY		52	-0.608897	-1.06861	0.400832	0.995724	1	2363	tags=17%, list=15%, signal=20%
GOBP_INTERMEDIATE_FILAMENT_BASED_PROCESS	GOBP_INTERMEDIATE_FILAMENT_BASED_PROCESS		39	-0.673698	-1.15394	0.305278	0.99573	1	1712	tags=21%, list=11%, signal=23%				GOBP_INTERMEDIATE_FILAMENT_BASED_PROCESS	GOBP_INTERMEDIATE_FILAMENT_BASED_PROCESS		39	-0.673698	-1.15394	0.305278	0.99573	1	1712	tags=21%, list=11%, signal=23%
GOBP_CELL_CYCLE_G1_S_PHASE_TRANSITION	GOBP_CELL_CYCLE_G1_S_PHASE_TRANSITION		228	-0.518494	-1.02481	0.434729	0.995749	1	302	tags=2%, list=2%, signal=2%				GOBP_CELL_CYCLE_G1_S_PHASE_TRANSITION	GOBP_CELL_CYCLE_G1_S_PHASE_TRANSITION		228	-0.518494	-1.02481	0.434729	0.995749	1	302	tags=2%, list=2%, signal=2%
GOBP_ANTERIOR_POSTERIOR_PATTERN_SPECIFICATION	GOBP_ANTERIOR_POSTERIOR_PATTERN_SPECIFICATION		118	-0.539025	-1.00183	0.469895	0.995755	1	1316	tags=16%, list=8%, signal=17%				GOBP_ANTERIOR_POSTERIOR_PATTERN_SPECIFICATION	GOBP_ANTERIOR_POSTERIOR_PATTERN_SPECIFICATION		118	-0.539025	-1.00183	0.469895	0.995755	1	1316	tags=16%, list=8%, signal=17%
HP_MICRODONTIA	HP_MICRODONTIA		113	-0.530078	-1.00195	0.480211	0.995765	1	1853	tags=13%, list=12%, signal=15%				HP_MICRODONTIA	HP_MICRODONTIA		113	-0.530078	-1.00195	0.480211	0.995765	1	1853	tags=13%, list=12%, signal=15%
GOBP_STRIATED_MUSCLE_TISSUE_DEVELOPMENT	GOBP_STRIATED_MUSCLE_TISSUE_DEVELOPMENT		148	-0.564228	-1.0666	0.392308	0.995778	1	1539	tags=15%, list=10%, signal=16%				GOBP_STRIATED_MUSCLE_TISSUE_DEVELOPMENT	GOBP_STRIATED_MUSCLE_TISSUE_DEVELOPMENT		148	-0.564228	-1.0666	0.392308	0.995778	1	1539	tags=15%, list=10%, signal=16%
HP_AUTISM	HP_AUTISM		165	-0.548281	-1.06029	0.380832	0.995785	1	2946	tags=22%, list=19%, signal=26%				HP_AUTISM	HP_AUTISM		165	-0.548281	-1.06029	0.380832	0.995785	1	2946	tags=22%, list=19%, signal=26%
GOBP_RESPONSE_TO_TYPE_I_INTERFERON	GOBP_RESPONSE_TO_TYPE_I_INTERFERON		59	-0.612539	-1.0616	0.425872	0.995796	1	2030	tags=14%, list=13%, signal=15%				GOBP_RESPONSE_TO_TYPE_I_INTERFERON	GOBP_RESPONSE_TO_TYPE_I_INTERFERON		59	-0.612539	-1.0616	0.425872	0.995796	1	2030	tags=14%, list=13%, signal=15%
GOBP_POSITIVE_REGULATION_OF_NEURON_PROJECTION_DEVELOPMENT	GOBP_POSITIVE_REGULATION_OF_NEURON_PROJECTION_DEVELOPMENT		121	-0.556274	-1.06095	0.391247	0.9958	1	1112	tags=10%, list=7%, signal=11%				GOBP_POSITIVE_REGULATION_OF_NEURON_PROJECTION_DEVELOPMENT	GOBP_POSITIVE_REGULATION_OF_NEURON_PROJECTION_DEVELOPMENT		121	-0.556274	-1.06095	0.391247	0.9958	1	1112	tags=10%, list=7%, signal=11%
HP_THROMBOCYTOSIS	HP_THROMBOCYTOSIS		58	-0.570967	-1.0244	0.441958	0.995813	1	3844	tags=47%, list=24%, signal=61%				HP_THROMBOCYTOSIS	HP_THROMBOCYTOSIS		58	-0.570967	-1.0244	0.441958	0.995813	1	3844	tags=47%, list=24%, signal=61%
HP_EARLY_ONSET_OF_SEXUAL_MATURATION	HP_EARLY_ONSET_OF_SEXUAL_MATURATION		111	-0.559629	-1.06171	0.392438	0.99585	1	1863	tags=15%, list=12%, signal=17%				HP_EARLY_ONSET_OF_SEXUAL_MATURATION	HP_EARLY_ONSET_OF_SEXUAL_MATURATION		111	-0.559629	-1.06171	0.392438	0.99585	1	1863	tags=15%, list=12%, signal=17%
GOBP_POSITIVE_REGULATION_OF_MYELOID_LEUKOCYTE_MEDIATED_IMMUNITY	GOBP_POSITIVE_REGULATION_OF_MYELOID_LEUKOCYTE_MEDIATED_IMMUNITY		19	-0.648736	-1.0612	0.455272	0.995851	1	4017	tags=37%, list=25%, signal=49%				GOBP_POSITIVE_REGULATION_OF_MYELOID_LEUKOCYTE_MEDIATED_IMMUNITY	GOBP_POSITIVE_REGULATION_OF_MYELOID_LEUKOCYTE_MEDIATED_IMMUNITY		19	-0.648736	-1.0612	0.455272	0.995851	1	4017	tags=37%, list=25%, signal=49%
HP_BULBOUS_NOSE	HP_BULBOUS_NOSE		153	-0.555683	-1.06844	0.366286	0.995856	1	2101	tags=17%, list=13%, signal=19%				HP_BULBOUS_NOSE	HP_BULBOUS_NOSE		153	-0.555683	-1.06844	0.366286	0.995856	1	2101	tags=17%, list=13%, signal=19%
HP_PLAGIOCEPHALY	HP_PLAGIOCEPHALY		116	-0.613945	-1.15433	0.270408	0.995857	1	2727	tags=19%, list=17%, signal=23%				HP_PLAGIOCEPHALY	HP_PLAGIOCEPHALY		116	-0.613945	-1.15433	0.270408	0.995857	1	2727	tags=19%, list=17%, signal=23%
HP_PIERRE_ROBIN_SEQUENCE	HP_PIERRE_ROBIN_SEQUENCE		21	-0.647624	-1.06145	0.429439	0.995864	1	266	tags=5%, list=2%, signal=5%				HP_PIERRE_ROBIN_SEQUENCE	HP_PIERRE_ROBIN_SEQUENCE		21	-0.647624	-1.06145	0.429439	0.995864	1	266	tags=5%, list=2%, signal=5%
GOBP_NEGATIVE_REGULATION_OF_RESPONSE_TO_WOUNDING	GOBP_NEGATIVE_REGULATION_OF_RESPONSE_TO_WOUNDING		58	-0.603126	-1.06909	0.401429	0.99587	1	1326	tags=17%, list=8%, signal=19%				GOBP_NEGATIVE_REGULATION_OF_RESPONSE_TO_WOUNDING	GOBP_NEGATIVE_REGULATION_OF_RESPONSE_TO_WOUNDING		58	-0.603126	-1.06909	0.401429	0.99587	1	1326	tags=17%, list=8%, signal=19%
GOBP_TOXIN_TRANSPORT	GOBP_TOXIN_TRANSPORT		33	-0.643793	-1.0671	0.433483	0.995878	1	2728	tags=30%, list=17%, signal=36%				GOBP_TOXIN_TRANSPORT	GOBP_TOXIN_TRANSPORT		33	-0.643793	-1.0671	0.433483	0.995878	1	2728	tags=30%, list=17%, signal=36%
HP_ENLARGED_CISTERNA_MAGNA	HP_ENLARGED_CISTERNA_MAGNA		51	-0.622361	-1.06921	0.428775	0.995901	1	1555	tags=14%, list=10%, signal=15%				HP_ENLARGED_CISTERNA_MAGNA	HP_ENLARGED_CISTERNA_MAGNA		51	-0.622361	-1.06921	0.428775	0.995901	1	1555	tags=14%, list=10%, signal=15%
GOCC_LATE_ENDOSOME_MEMBRANE	GOCC_LATE_ENDOSOME_MEMBRANE		136	-0.536795	-1.01759	0.452592	0.995903	1	2435	tags=21%, list=15%, signal=24%				GOCC_LATE_ENDOSOME_MEMBRANE	GOCC_LATE_ENDOSOME_MEMBRANE		136	-0.536795	-1.01759	0.452592	0.995903	1	2435	tags=21%, list=15%, signal=24%
GOBP_EPITHELIAL_TUBE_MORPHOGENESIS	GOBP_EPITHELIAL_TUBE_MORPHOGENESIS		231	-0.516438	-1.02424	0.426108	0.995916	1	1663	tags=14%, list=10%, signal=15%				GOBP_EPITHELIAL_TUBE_MORPHOGENESIS	GOBP_EPITHELIAL_TUBE_MORPHOGENESIS		231	-0.516438	-1.02424	0.426108	0.995916	1	1663	tags=14%, list=10%, signal=15%
HP_HYPEREXTENSIBLE_SKIN	HP_HYPEREXTENSIBLE_SKIN		56	-0.5788	-1.01731	0.482036	0.995941	1	1853	tags=25%, list=12%, signal=28%				HP_HYPEREXTENSIBLE_SKIN	HP_HYPEREXTENSIBLE_SKIN		56	-0.5788	-1.01731	0.482036	0.995941	1	1853	tags=25%, list=12%, signal=28%
HP_CONFUSION	HP_CONFUSION		59	-0.648957	-1.15375	0.296137	0.995953	1	1670	tags=12%, list=10%, signal=13%				HP_CONFUSION	HP_CONFUSION		59	-0.648957	-1.15375	0.296137	0.995953	1	1670	tags=12%, list=10%, signal=13%
GOBP_REGULATION_OF_SYNAPTIC_TRANSMISSION_GABAERGIC	GOBP_REGULATION_OF_SYNAPTIC_TRANSMISSION_GABAERGIC		19	-0.652097	-1.06036	0.444618	0.995976	1	1464	tags=21%, list=9%, signal=23%				GOBP_REGULATION_OF_SYNAPTIC_TRANSMISSION_GABAERGIC	GOBP_REGULATION_OF_SYNAPTIC_TRANSMISSION_GABAERGIC		19	-0.652097	-1.06036	0.444618	0.995976	1	1464	tags=21%, list=9%, signal=23%
GOBP_MAINTENANCE_OF_LOCATION	GOBP_MAINTENANCE_OF_LOCATION		261	-0.536167	-1.06181	0.375	0.995977	1	1480	tags=13%, list=9%, signal=14%				GOBP_MAINTENANCE_OF_LOCATION	GOBP_MAINTENANCE_OF_LOCATION		261	-0.536167	-1.06181	0.375	0.995977	1	1480	tags=13%, list=9%, signal=14%
HP_ABNORMAL_FEMORAL_NECK_MORPHOLOGY	HP_ABNORMAL_FEMORAL_NECK_MORPHOLOGY		119	-0.565884	-1.06062	0.405013	0.995984	1	266	tags=3%, list=2%, signal=3%				HP_ABNORMAL_FEMORAL_NECK_MORPHOLOGY	HP_ABNORMAL_FEMORAL_NECK_MORPHOLOGY		119	-0.565884	-1.06062	0.405013	0.995984	1	266	tags=3%, list=2%, signal=3%
HP_BONE_MARROW_HYPERCELLULARITY	HP_BONE_MARROW_HYPERCELLULARITY		28	-0.588804	-0.99407	0.509658	0.995995	1	3035	tags=39%, list=19%, signal=48%				HP_BONE_MARROW_HYPERCELLULARITY	HP_BONE_MARROW_HYPERCELLULARITY		28	-0.588804	-0.99407	0.509658	0.995995	1	3035	tags=39%, list=19%, signal=48%
HP_RECURRENT_ASPIRATION_PNEUMONIA	HP_RECURRENT_ASPIRATION_PNEUMONIA		25	-0.659542	-1.07052	0.433283	0.996002	1	1695	tags=24%, list=11%, signal=27%				HP_RECURRENT_ASPIRATION_PNEUMONIA	HP_RECURRENT_ASPIRATION_PNEUMONIA		25	-0.659542	-1.07052	0.433283	0.996002	1	1695	tags=24%, list=11%, signal=27%
GOBP_NEUTRAL_LIPID_CATABOLIC_PROCESS	GOBP_NEUTRAL_LIPID_CATABOLIC_PROCESS		22	-0.668143	-1.06932	0.449045	0.996002	1	1762	tags=23%, list=11%, signal=26%				GOBP_NEUTRAL_LIPID_CATABOLIC_PROCESS	GOBP_NEUTRAL_LIPID_CATABOLIC_PROCESS		22	-0.668143	-1.06932	0.449045	0.996002	1	1762	tags=23%, list=11%, signal=26%
HP_POSTURAL_INSTABILITY	HP_POSTURAL_INSTABILITY		72	-0.597235	-1.06128	0.409471	0.99602	1	691	tags=6%, list=4%, signal=6%				HP_POSTURAL_INSTABILITY	HP_POSTURAL_INSTABILITY		72	-0.597235	-1.06128	0.409471	0.99602	1	691	tags=6%, list=4%, signal=6%
HP_HYPERACUSIS	HP_HYPERACUSIS		23	-0.710398	-1.15815	0.333333	0.996042	1	1377	tags=13%, list=9%, signal=14%				HP_HYPERACUSIS	HP_HYPERACUSIS		23	-0.710398	-1.15815	0.333333	0.996042	1	1377	tags=13%, list=9%, signal=14%
GOBP_EYE_MORPHOGENESIS	GOBP_EYE_MORPHOGENESIS		94	-0.556482	-1.02407	0.435247	0.996047	1	775	tags=9%, list=5%, signal=9%				GOBP_EYE_MORPHOGENESIS	GOBP_EYE_MORPHOGENESIS		94	-0.556482	-1.02407	0.435247	0.996047	1	775	tags=9%, list=5%, signal=9%
GOMF_CYTOKINE_RECEPTOR_BINDING	GOMF_CYTOKINE_RECEPTOR_BINDING		148	-0.558842	-1.07037	0.36809	0.996049	1	1645	tags=21%, list=10%, signal=23%				GOMF_CYTOKINE_RECEPTOR_BINDING	GOMF_CYTOKINE_RECEPTOR_BINDING		148	-0.558842	-1.07037	0.36809	0.996049	1	1645	tags=21%, list=10%, signal=23%
HP_AORTIC_DISSECTION	HP_AORTIC_DISSECTION		30	-0.643401	-1.06745	0.422619	0.996053	1	775	tags=20%, list=5%, signal=21%				HP_AORTIC_DISSECTION	HP_AORTIC_DISSECTION		30	-0.643401	-1.06745	0.422619	0.996053	1	775	tags=20%, list=5%, signal=21%
GOMF_NEUTRAL_L_AMINO_ACID_TRANSMEMBRANE_TRANSPORTER_ACTIVITY	GOMF_NEUTRAL_L_AMINO_ACID_TRANSMEMBRANE_TRANSPORTER_ACTIVITY		29	-0.653537	-1.0701	0.409091	0.996054	1	1169	tags=14%, list=7%, signal=15%				GOMF_NEUTRAL_L_AMINO_ACID_TRANSMEMBRANE_TRANSPORTER_ACTIVITY	GOMF_NEUTRAL_L_AMINO_ACID_TRANSMEMBRANE_TRANSPORTER_ACTIVITY		29	-0.653537	-1.0701	0.409091	0.996054	1	1169	tags=14%, list=7%, signal=15%
GOBP_TRABECULA_MORPHOGENESIS	GOBP_TRABECULA_MORPHOGENESIS		30	-0.685533	-1.15456	0.328244	0.996067	1	537	tags=17%, list=3%, signal=17%				GOBP_TRABECULA_MORPHOGENESIS	GOBP_TRABECULA_MORPHOGENESIS		30	-0.685533	-1.15456	0.328244	0.996067	1	537	tags=17%, list=3%, signal=17%
GOBP_REACTIVE_NITROGEN_SPECIES_METABOLIC_PROCESS	GOBP_REACTIVE_NITROGEN_SPECIES_METABOLIC_PROCESS		63	-0.588641	-1.02483	0.477115	0.996071	1	2160	tags=21%, list=14%, signal=24%				GOBP_REACTIVE_NITROGEN_SPECIES_METABOLIC_PROCESS	GOBP_REACTIVE_NITROGEN_SPECIES_METABOLIC_PROCESS		63	-0.588641	-1.02483	0.477115	0.996071	1	2160	tags=21%, list=14%, signal=24%
GOCC_ACTIN_FILAMENT_BUNDLE	GOCC_ACTIN_FILAMENT_BUNDLE		62	-0.65376	-1.15799	0.28739	0.996094	1	1924	tags=26%, list=12%, signal=29%				GOCC_ACTIN_FILAMENT_BUNDLE	GOCC_ACTIN_FILAMENT_BUNDLE		62	-0.65376	-1.15799	0.28739	0.996094	1	1924	tags=26%, list=12%, signal=29%
GOCC_CATION_CHANNEL_COMPLEX	GOCC_CATION_CHANNEL_COMPLEX		100	-0.554212	-1.01765	0.471279	0.996112	1	1670	tags=19%, list=10%, signal=21%				GOCC_CATION_CHANNEL_COMPLEX	GOCC_CATION_CHANNEL_COMPLEX		100	-0.554212	-1.01765	0.471279	0.996112	1	1670	tags=19%, list=10%, signal=21%
GOMF_LIPOPROTEIN_PARTICLE_RECEPTOR_BINDING	GOMF_LIPOPROTEIN_PARTICLE_RECEPTOR_BINDING		22	-0.638141	-1.06955	0.425727	0.996128	1	1294	tags=18%, list=8%, signal=20%				GOMF_LIPOPROTEIN_PARTICLE_RECEPTOR_BINDING	GOMF_LIPOPROTEIN_PARTICLE_RECEPTOR_BINDING		22	-0.638141	-1.06955	0.425727	0.996128	1	1294	tags=18%, list=8%, signal=20%
HP_ATTENTION_DEFICIT_HYPERACTIVITY_DISORDER	HP_ATTENTION_DEFICIT_HYPERACTIVITY_DISORDER		274	-0.503308	-0.994516	0.495227	0.996164	1	1983	tags=13%, list=12%, signal=14%				HP_ATTENTION_DEFICIT_HYPERACTIVITY_DISORDER	HP_ATTENTION_DEFICIT_HYPERACTIVITY_DISORDER		274	-0.503308	-0.994516	0.495227	0.996164	1	1983	tags=13%, list=12%, signal=14%
GOBP_NEGATIVE_REGULATION_OF_INTERLEUKIN_6_PRODUCTION	GOBP_NEGATIVE_REGULATION_OF_INTERLEUKIN_6_PRODUCTION		38	-0.628222	-1.06069	0.416787	0.996204	1	2582	tags=24%, list=16%, signal=28%				GOBP_NEGATIVE_REGULATION_OF_INTERLEUKIN_6_PRODUCTION	GOBP_NEGATIVE_REGULATION_OF_INTERLEUKIN_6_PRODUCTION		38	-0.628222	-1.06069	0.416787	0.996204	1	2582	tags=24%, list=16%, signal=28%
GOMF_ATP_DEPENDENT_ACTIVITY	GOMF_ATP_DEPENDENT_ACTIVITY		495	-0.523211	-1.06713	0.345805	0.996228	1	1179	tags=6%, list=7%, signal=7%				GOMF_ATP_DEPENDENT_ACTIVITY	GOMF_ATP_DEPENDENT_ACTIVITY		495	-0.523211	-1.06713	0.345805	0.996228	1	1179	tags=6%, list=7%, signal=7%
GOBP_NERVE_DEVELOPMENT	GOBP_NERVE_DEVELOPMENT		53	-0.574383	-1.00127	0.505747	0.996231	1	1153	tags=17%, list=7%, signal=18%				GOBP_NERVE_DEVELOPMENT	GOBP_NERVE_DEVELOPMENT		53	-0.574383	-1.00127	0.505747	0.996231	1	1153	tags=17%, list=7%, signal=18%
HP_MUSCLE_HYPERTROPHY_OF_THE_LOWER_EXTREMITIES	HP_MUSCLE_HYPERTROPHY_OF_THE_LOWER_EXTREMITIES		37	-0.605893	-1.0206	0.491045	0.996265	1	1392	tags=16%, list=9%, signal=18%				HP_MUSCLE_HYPERTROPHY_OF_THE_LOWER_EXTREMITIES	HP_MUSCLE_HYPERTROPHY_OF_THE_LOWER_EXTREMITIES		37	-0.605893	-1.0206	0.491045	0.996265	1	1392	tags=16%, list=9%, signal=18%
HP_JOINT_DISLOCATION	HP_JOINT_DISLOCATION		308	-0.528863	-1.06937	0.348395	0.996266	1	1863	tags=13%, list=12%, signal=15%				HP_JOINT_DISLOCATION	HP_JOINT_DISLOCATION		308	-0.528863	-1.06937	0.348395	0.996266	1	1863	tags=13%, list=12%, signal=15%
GOBP_REGULATION_OF_RAS_PROTEIN_SIGNAL_TRANSDUCTION	GOBP_REGULATION_OF_RAS_PROTEIN_SIGNAL_TRANSDUCTION		161	-0.566739	-1.06964	0.371693	0.996269	1	2472	tags=21%, list=16%, signal=25%				GOBP_REGULATION_OF_RAS_PROTEIN_SIGNAL_TRANSDUCTION	GOBP_REGULATION_OF_RAS_PROTEIN_SIGNAL_TRANSDUCTION		161	-0.566739	-1.06964	0.371693	0.996269	1	2472	tags=21%, list=16%, signal=25%
HP_ABNORMALITY_OF_THE_HALLUX	HP_ABNORMALITY_OF_THE_HALLUX		150	-0.561633	-1.06776	0.389831	0.996279	1	1734	tags=13%, list=11%, signal=14%				HP_ABNORMALITY_OF_THE_HALLUX	HP_ABNORMALITY_OF_THE_HALLUX		150	-0.561633	-1.06776	0.389831	0.996279	1	1734	tags=13%, list=11%, signal=14%
GOCC_PERICENTRIOLAR_MATERIAL	GOCC_PERICENTRIOLAR_MATERIAL		22	-0.628655	-1.02489	0.47678	0.996294	1	409	tags=5%, list=3%, signal=5%				GOCC_PERICENTRIOLAR_MATERIAL	GOCC_PERICENTRIOLAR_MATERIAL		22	-0.628655	-1.02489	0.47678	0.996294	1	409	tags=5%, list=3%, signal=5%
GOMF_METAL_ION_TRANSMEMBRANE_TRANSPORTER_ACTIVITY	GOMF_METAL_ION_TRANSMEMBRANE_TRANSPORTER_ACTIVITY		231	-0.507799	-0.994088	0.502359	0.996298	1	1033	tags=9%, list=6%, signal=9%				GOMF_METAL_ION_TRANSMEMBRANE_TRANSPORTER_ACTIVITY	GOMF_METAL_ION_TRANSMEMBRANE_TRANSPORTER_ACTIVITY		231	-0.507799	-0.994088	0.502359	0.996298	1	1033	tags=9%, list=6%, signal=9%
HP_ABNORMAL_FRONTAL_BONE_MORPHOLOGY	HP_ABNORMAL_FRONTAL_BONE_MORPHOLOGY		343	-0.532328	-1.06976	0.332558	0.996303	1	1801	tags=13%, list=11%, signal=14%				HP_ABNORMAL_FRONTAL_BONE_MORPHOLOGY	HP_ABNORMAL_FRONTAL_BONE_MORPHOLOGY		343	-0.532328	-1.06976	0.332558	0.996303	1	1801	tags=13%, list=11%, signal=14%
HP_HYPERGLYCEMIA	HP_HYPERGLYCEMIA		28	-0.65527	-1.07016	0.459016	0.99631	1	1497	tags=18%, list=9%, signal=20%				HP_HYPERGLYCEMIA	HP_HYPERGLYCEMIA		28	-0.65527	-1.07016	0.459016	0.99631	1	1497	tags=18%, list=9%, signal=20%
GOCC_MICROVILLUS	GOCC_MICROVILLUS		65	-0.55466	-1.0002	0.47493	0.996314	1	482	tags=6%, list=3%, signal=6%				GOCC_MICROVILLUS	GOCC_MICROVILLUS		65	-0.55466	-1.0002	0.47493	0.996314	1	482	tags=6%, list=3%, signal=6%
GOBP_MICROTUBULE_BASED_TRANSPORT	GOBP_MICROTUBULE_BASED_TRANSPORT		184	-0.59896	-1.15823	0.226986	0.996317	1	1086	tags=8%, list=7%, signal=9%				GOBP_MICROTUBULE_BASED_TRANSPORT	GOBP_MICROTUBULE_BASED_TRANSPORT		184	-0.59896	-1.15823	0.226986	0.996317	1	1086	tags=8%, list=7%, signal=9%
GOBP_SECONDARY_ALCOHOL_METABOLIC_PROCESS	GOBP_SECONDARY_ALCOHOL_METABOLIC_PROCESS		108	-0.535715	-1.00097	0.490566	0.99632	1	2170	tags=19%, list=14%, signal=22%				GOBP_SECONDARY_ALCOHOL_METABOLIC_PROCESS	GOBP_SECONDARY_ALCOHOL_METABOLIC_PROCESS		108	-0.535715	-1.00097	0.490566	0.99632	1	2170	tags=19%, list=14%, signal=22%
HP_PSYCHOSIS	HP_PSYCHOSIS		103	-0.545798	-1.00046	0.493316	0.996326	1	2206	tags=15%, list=14%, signal=17%				HP_PSYCHOSIS	HP_PSYCHOSIS		103	-0.545798	-1.00046	0.493316	0.996326	1	2206	tags=15%, list=14%, signal=17%
GOBP_SYNCYTIUM_FORMATION	GOBP_SYNCYTIUM_FORMATION		39	-0.584135	-0.994847	0.513748	0.996342	1	3007	tags=38%, list=19%, signal=47%				GOBP_SYNCYTIUM_FORMATION	GOBP_SYNCYTIUM_FORMATION		39	-0.584135	-0.994847	0.513748	0.996342	1	3007	tags=38%, list=19%, signal=47%
GOCC_INTERMEDIATE_FILAMENT	GOCC_INTERMEDIATE_FILAMENT		52	-0.571151	-0.994576	0.490621	0.99636	1	1898	tags=15%, list=12%, signal=17%				GOCC_INTERMEDIATE_FILAMENT	GOCC_INTERMEDIATE_FILAMENT		52	-0.571151	-0.994576	0.490621	0.99636	1	1898	tags=15%, list=12%, signal=17%
GOBP_RESPONSE_TO_AMYLOID_BETA	GOBP_RESPONSE_TO_AMYLOID_BETA		34	-0.615749	-1.06801	0.387786	0.996361	1	1670	tags=15%, list=10%, signal=16%				GOBP_RESPONSE_TO_AMYLOID_BETA	GOBP_RESPONSE_TO_AMYLOID_BETA		34	-0.615749	-1.06801	0.387786	0.996361	1	1670	tags=15%, list=10%, signal=16%
GOBP_CELL_FATE_COMMITMENT_INVOLVED_IN_FORMATION_OF_PRIMARY_GERM_LAYER	GOBP_CELL_FATE_COMMITMENT_INVOLVED_IN_FORMATION_OF_PRIMARY_GERM_LAYER		16	-0.728662	-1.15478	0.333333	0.996366	1	875	tags=13%, list=5%, signal=13%				GOBP_CELL_FATE_COMMITMENT_INVOLVED_IN_FORMATION_OF_PRIMARY_GERM_LAYER	GOBP_CELL_FATE_COMMITMENT_INVOLVED_IN_FORMATION_OF_PRIMARY_GERM_LAYER		16	-0.728662	-1.15478	0.333333	0.996366	1	875	tags=13%, list=5%, signal=13%
HP_ABNORMALITY_OF_THE_PHALANGES_OF_THE_TOES	HP_ABNORMALITY_OF_THE_PHALANGES_OF_THE_TOES		90	-0.575441	-1.06037	0.405013	0.996377	1	567	tags=3%, list=4%, signal=3%				HP_ABNORMALITY_OF_THE_PHALANGES_OF_THE_TOES	HP_ABNORMALITY_OF_THE_PHALANGES_OF_THE_TOES		90	-0.575441	-1.06037	0.405013	0.996377	1	567	tags=3%, list=4%, signal=3%
GOBP_RESPONSE_TO_OXYGEN_LEVELS	GOBP_RESPONSE_TO_OXYGEN_LEVELS		250	-0.507902	-1.00108	0.482927	0.996384	1	1580	tags=12%, list=10%, signal=13%				GOBP_RESPONSE_TO_OXYGEN_LEVELS	GOBP_RESPONSE_TO_OXYGEN_LEVELS		250	-0.507902	-1.00108	0.482927	0.996384	1	1580	tags=12%, list=10%, signal=13%
GOBP_POSITIVE_T_CELL_SELECTION	GOBP_POSITIVE_T_CELL_SELECTION		28	-0.633317	-1.06748	0.421687	0.996391	1	1211	tags=14%, list=8%, signal=15%				GOBP_POSITIVE_T_CELL_SELECTION	GOBP_POSITIVE_T_CELL_SELECTION		28	-0.633317	-1.06748	0.421687	0.996391	1	1211	tags=14%, list=8%, signal=15%
HP_ABNORMALITY_OF_THE_TARSAL_BONES	HP_ABNORMALITY_OF_THE_TARSAL_BONES		98	-0.560417	-1.02042	0.48939	0.996396	1	1539	tags=10%, list=10%, signal=11%				HP_ABNORMALITY_OF_THE_TARSAL_BONES	HP_ABNORMALITY_OF_THE_TARSAL_BONES		98	-0.560417	-1.02042	0.48939	0.996396	1	1539	tags=10%, list=10%, signal=11%
HP_PHENOTYPIC_VARIABILITY	HP_PHENOTYPIC_VARIABILITY		132	-0.526285	-0.994958	0.50332	0.996398	1	2193	tags=14%, list=14%, signal=17%				HP_PHENOTYPIC_VARIABILITY	HP_PHENOTYPIC_VARIABILITY		132	-0.526285	-0.994958	0.50332	0.996398	1	2193	tags=14%, list=14%, signal=17%
GOBP_COLUMNAR_CUBOIDAL_EPITHELIAL_CELL_DIFFERENTIATION	GOBP_COLUMNAR_CUBOIDAL_EPITHELIAL_CELL_DIFFERENTIATION		71	-0.571182	-1.0203	0.478261	0.9964	1	148	tags=4%, list=1%, signal=4%				GOBP_COLUMNAR_CUBOIDAL_EPITHELIAL_CELL_DIFFERENTIATION	GOBP_COLUMNAR_CUBOIDAL_EPITHELIAL_CELL_DIFFERENTIATION		71	-0.571182	-1.0203	0.478261	0.9964	1	148	tags=4%, list=1%, signal=4%
GOBP_TISSUE_REMODELING	GOBP_TISSUE_REMODELING		113	-0.577471	-1.06786	0.412739	0.996403	1	1701	tags=13%, list=11%, signal=15%				GOBP_TISSUE_REMODELING	GOBP_TISSUE_REMODELING		113	-0.577471	-1.06786	0.412739	0.996403	1	1701	tags=13%, list=11%, signal=15%
HP_SUBCUTANEOUS_NODULE	HP_SUBCUTANEOUS_NODULE		74	-0.55057	-1.00004	0.486301	0.996406	1	1747	tags=15%, list=11%, signal=17%				HP_SUBCUTANEOUS_NODULE	HP_SUBCUTANEOUS_NODULE		74	-0.55057	-1.00004	0.486301	0.996406	1	1747	tags=15%, list=11%, signal=17%
GOBP_MYD88_DEPENDENT_TOLL_LIKE_RECEPTOR_SIGNALING_PATHWAY	GOBP_MYD88_DEPENDENT_TOLL_LIKE_RECEPTOR_SIGNALING_PATHWAY		17	-0.679833	-1.07053	0.432387	0.99642	1	2166	tags=24%, list=14%, signal=27%				GOBP_MYD88_DEPENDENT_TOLL_LIKE_RECEPTOR_SIGNALING_PATHWAY	GOBP_MYD88_DEPENDENT_TOLL_LIKE_RECEPTOR_SIGNALING_PATHWAY		17	-0.679833	-1.07053	0.432387	0.99642	1	2166	tags=24%, list=14%, signal=27%
GOMF_STEROL_BINDING	GOMF_STEROL_BINDING		50	-0.566244	-0.994283	0.524148	0.996449	1	1444	tags=14%, list=9%, signal=15%				GOMF_STEROL_BINDING	GOMF_STEROL_BINDING		50	-0.566244	-0.994283	0.524148	0.996449	1	1444	tags=14%, list=9%, signal=15%
GOCC_SIDE_OF_MEMBRANE	GOCC_SIDE_OF_MEMBRANE		443	-0.565703	-1.1549	0.184807	0.99645	1	958	tags=10%, list=6%, signal=10%				GOCC_SIDE_OF_MEMBRANE	GOCC_SIDE_OF_MEMBRANE		443	-0.565703	-1.1549	0.184807	0.99645	1	958	tags=10%, list=6%, signal=10%
HP_ABNORMAL_CONSUMPTION_BEHAVIOR	HP_ABNORMAL_CONSUMPTION_BEHAVIOR		108	-0.545845	-1.02065	0.436869	0.996466	1	1801	tags=16%, list=11%, signal=18%				HP_ABNORMAL_CONSUMPTION_BEHAVIOR	HP_ABNORMAL_CONSUMPTION_BEHAVIOR		108	-0.545845	-1.02065	0.436869	0.996466	1	1801	tags=16%, list=11%, signal=18%
HP_JOINT_LAXITY	HP_JOINT_LAXITY		225	-0.521733	-1.01765	0.46274	0.996491	1	1883	tags=14%, list=12%, signal=16%				HP_JOINT_LAXITY	HP_JOINT_LAXITY		225	-0.521733	-1.01765	0.46274	0.996491	1	1883	tags=14%, list=12%, signal=16%
HP_ABNORMAL_LUNG_DEVELOPMENT	HP_ABNORMAL_LUNG_DEVELOPMENT		170	-0.547175	-1.0681	0.371173	0.996504	1	1849	tags=12%, list=12%, signal=14%				HP_ABNORMAL_LUNG_DEVELOPMENT	HP_ABNORMAL_LUNG_DEVELOPMENT		170	-0.547175	-1.0681	0.371173	0.996504	1	1849	tags=12%, list=12%, signal=14%
HP_SLOWLY_PROGRESSIVE	HP_SLOWLY_PROGRESSIVE		132	-0.567766	-1.06983	0.381699	0.996515	1	1540	tags=8%, list=10%, signal=8%				HP_SLOWLY_PROGRESSIVE	HP_SLOWLY_PROGRESSIVE		132	-0.567766	-1.06983	0.381699	0.996515	1	1540	tags=8%, list=10%, signal=8%
HP_ECCHYMOSIS	HP_ECCHYMOSIS		49	-0.566351	-0.994639	0.488669	0.996554	1	3035	tags=37%, list=19%, signal=45%				HP_ECCHYMOSIS	HP_ECCHYMOSIS		49	-0.566351	-0.994639	0.488669	0.996554	1	3035	tags=37%, list=19%, signal=45%
HP_ABNORMAL_VISUAL_ELECTROPHYSIOLOGY	HP_ABNORMAL_VISUAL_ELECTROPHYSIOLOGY		184	-0.520516	-1.00024	0.476671	0.996566	1	1350	tags=8%, list=8%, signal=9%				HP_ABNORMAL_VISUAL_ELECTROPHYSIOLOGY	HP_ABNORMAL_VISUAL_ELECTROPHYSIOLOGY		184	-0.520516	-1.00024	0.476671	0.996566	1	1350	tags=8%, list=8%, signal=9%
HP_CEREBELLAR_HYPOPLASIA	HP_CEREBELLAR_HYPOPLASIA		372	-0.491399	-0.986805	0.498829	0.996569	1	2016	tags=11%, list=13%, signal=12%				HP_CEREBELLAR_HYPOPLASIA	HP_CEREBELLAR_HYPOPLASIA		372	-0.491399	-0.986805	0.498829	0.996569	1	2016	tags=11%, list=13%, signal=12%
GOMF_INTRAMEMBRANE_LIPID_TRANSPORTER_ACTIVITY	GOMF_INTRAMEMBRANE_LIPID_TRANSPORTER_ACTIVITY		33	-0.590395	-0.994108	0.526012	0.99659	1	838	tags=18%, list=5%, signal=19%				GOMF_INTRAMEMBRANE_LIPID_TRANSPORTER_ACTIVITY	GOMF_INTRAMEMBRANE_LIPID_TRANSPORTER_ACTIVITY		33	-0.590395	-0.994108	0.526012	0.99659	1	838	tags=18%, list=5%, signal=19%
GOBP_REGULATION_OF_CELL_SUBSTRATE_ADHESION	GOBP_REGULATION_OF_CELL_SUBSTRATE_ADHESION		173	-0.555056	-1.06754	0.370186	0.996606	1	1799	tags=16%, list=11%, signal=17%				GOBP_REGULATION_OF_CELL_SUBSTRATE_ADHESION	GOBP_REGULATION_OF_CELL_SUBSTRATE_ADHESION		173	-0.555056	-1.06754	0.370186	0.996606	1	1799	tags=16%, list=11%, signal=17%
GOBP_REGULATION_OF_KERATINOCYTE_PROLIFERATION	GOBP_REGULATION_OF_KERATINOCYTE_PROLIFERATION		31	-0.591608	-0.99932	0.505935	0.99661	1	1465	tags=23%, list=9%, signal=25%				GOBP_REGULATION_OF_KERATINOCYTE_PROLIFERATION	GOBP_REGULATION_OF_KERATINOCYTE_PROLIFERATION		31	-0.591608	-0.99932	0.505935	0.99661	1	1465	tags=23%, list=9%, signal=25%
HP_MACROTIA	HP_MACROTIA		202	-0.51639	-1.00062	0.499382	0.996611	1	1716	tags=11%, list=11%, signal=12%				HP_MACROTIA	HP_MACROTIA		202	-0.51639	-1.00062	0.499382	0.996611	1	1716	tags=11%, list=11%, signal=12%
HP_PES_VALGUS	HP_PES_VALGUS		42	-0.589411	-1.00049	0.508172	0.996612	1	1853	tags=24%, list=12%, signal=27%				HP_PES_VALGUS	HP_PES_VALGUS		42	-0.589411	-1.00049	0.508172	0.996612	1	1853	tags=24%, list=12%, signal=27%
HP_NARROW_NOSE	HP_NARROW_NOSE		19	-0.649681	-1.05978	0.438424	0.996612	1	775	tags=11%, list=5%, signal=11%				HP_NARROW_NOSE	HP_NARROW_NOSE		19	-0.649681	-1.05978	0.438424	0.996612	1	775	tags=11%, list=5%, signal=11%
GOBP_CELLULAR_RESPONSE_TO_OXIDATIVE_STRESS	GOBP_CELLULAR_RESPONSE_TO_OXIDATIVE_STRESS		239	-0.514251	-1.0253	0.434836	0.996629	1	2310	tags=18%, list=15%, signal=21%				GOBP_CELLULAR_RESPONSE_TO_OXIDATIVE_STRESS	GOBP_CELLULAR_RESPONSE_TO_OXIDATIVE_STRESS		239	-0.514251	-1.0253	0.434836	0.996629	1	2310	tags=18%, list=15%, signal=21%
GOBP_REGULATION_OF_MORPHOGENESIS_OF_AN_EPITHELIUM	GOBP_REGULATION_OF_MORPHOGENESIS_OF_AN_EPITHELIUM		32	-0.596788	-1.00073	0.488506	0.996635	1	471	tags=13%, list=3%, signal=13%				GOBP_REGULATION_OF_MORPHOGENESIS_OF_AN_EPITHELIUM	GOBP_REGULATION_OF_MORPHOGENESIS_OF_AN_EPITHELIUM		32	-0.596788	-1.00073	0.488506	0.996635	1	471	tags=13%, list=3%, signal=13%
HP_NON_MOTOR_SEIZURE	HP_NON_MOTOR_SEIZURE		125	-0.617077	-1.15457	0.232439	0.996642	1	1670	tags=15%, list=10%, signal=17%				HP_NON_MOTOR_SEIZURE	HP_NON_MOTOR_SEIZURE		125	-0.617077	-1.15457	0.232439	0.996642	1	1670	tags=15%, list=10%, signal=17%
GOBP_CELLULAR_CARBOHYDRATE_CATABOLIC_PROCESS	GOBP_CELLULAR_CARBOHYDRATE_CATABOLIC_PROCESS		36	-0.606092	-1.0249	0.491098	0.996651	1	1157	tags=8%, list=7%, signal=9%				GOBP_CELLULAR_CARBOHYDRATE_CATABOLIC_PROCESS	GOBP_CELLULAR_CARBOHYDRATE_CATABOLIC_PROCESS		36	-0.606092	-1.0249	0.491098	0.996651	1	1157	tags=8%, list=7%, signal=9%
GOMF_HEPARIN_BINDING	GOMF_HEPARIN_BINDING		87	-0.558929	-1.02502	0.431012	0.996676	1	1213	tags=20%, list=8%, signal=21%				GOMF_HEPARIN_BINDING	GOMF_HEPARIN_BINDING		87	-0.558929	-1.02502	0.431012	0.996676	1	1213	tags=20%, list=8%, signal=21%
GOBP_NEGATIVE_REGULATION_OF_CELL_DIFFERENTIATION	GOBP_NEGATIVE_REGULATION_OF_CELL_DIFFERENTIATION		454	-0.520908	-1.05988	0.355097	0.996709	1	913	tags=10%, list=6%, signal=11%				GOBP_NEGATIVE_REGULATION_OF_CELL_DIFFERENTIATION	GOBP_NEGATIVE_REGULATION_OF_CELL_DIFFERENTIATION		454	-0.520908	-1.05988	0.355097	0.996709	1	913	tags=10%, list=6%, signal=11%
GOBP_VASCULAR_ASSOCIATED_SMOOTH_MUSCLE_CONTRACTION	GOBP_VASCULAR_ASSOCIATED_SMOOTH_MUSCLE_CONTRACTION		16	-0.615439	-0.994975	0.504026	0.996713	1	1617	tags=19%, list=10%, signal=21%				GOBP_VASCULAR_ASSOCIATED_SMOOTH_MUSCLE_CONTRACTION	GOBP_VASCULAR_ASSOCIATED_SMOOTH_MUSCLE_CONTRACTION		16	-0.615439	-0.994975	0.504026	0.996713	1	1617	tags=19%, list=10%, signal=21%
GOMF_CADHERIN_BINDING_INVOLVED_IN_CELL_CELL_ADHESION	GOMF_CADHERIN_BINDING_INVOLVED_IN_CELL_CELL_ADHESION		18	-0.62779	-0.993552	0.522436	0.996736	1	3105	tags=44%, list=19%, signal=55%				GOMF_CADHERIN_BINDING_INVOLVED_IN_CELL_CELL_ADHESION	GOMF_CADHERIN_BINDING_INVOLVED_IN_CELL_CELL_ADHESION		18	-0.62779	-0.993552	0.522436	0.996736	1	3105	tags=44%, list=19%, signal=55%
GOBP_POSITIVE_REGULATION_OF_LAMELLIPODIUM_ASSEMBLY	GOBP_POSITIVE_REGULATION_OF_LAMELLIPODIUM_ASSEMBLY		24	-0.649721	-1.05947	0.444785	0.996738	1	2868	tags=25%, list=18%, signal=30%				GOBP_POSITIVE_REGULATION_OF_LAMELLIPODIUM_ASSEMBLY	GOBP_POSITIVE_REGULATION_OF_LAMELLIPODIUM_ASSEMBLY		24	-0.649721	-1.05947	0.444785	0.996738	1	2868	tags=25%, list=18%, signal=30%
HP_CALVARIAL_SKULL_DEFECT	HP_CALVARIAL_SKULL_DEFECT		21	-0.608587	-0.992495	0.505564	0.996739	1	3118	tags=19%, list=20%, signal=24%				HP_CALVARIAL_SKULL_DEFECT	HP_CALVARIAL_SKULL_DEFECT		21	-0.608587	-0.992495	0.505564	0.996739	1	3118	tags=19%, list=20%, signal=24%
GOMF_AMIDE_TRANSMEMBRANE_TRANSPORTER_ACTIVITY	GOMF_AMIDE_TRANSMEMBRANE_TRANSPORTER_ACTIVITY		30	-0.590537	-0.997168	0.524169	0.996743	1	1642	tags=17%, list=10%, signal=19%				GOMF_AMIDE_TRANSMEMBRANE_TRANSPORTER_ACTIVITY	GOMF_AMIDE_TRANSMEMBRANE_TRANSPORTER_ACTIVITY		30	-0.590537	-0.997168	0.524169	0.996743	1	1642	tags=17%, list=10%, signal=19%
GOMF_EXOPEPTIDASE_ACTIVITY	GOMF_EXOPEPTIDASE_ACTIVITY		78	-0.56007	-0.999403	0.50813	0.996747	1	759	tags=5%, list=5%, signal=5%				GOMF_EXOPEPTIDASE_ACTIVITY	GOMF_EXOPEPTIDASE_ACTIVITY		78	-0.56007	-0.999403	0.50813	0.996747	1	759	tags=5%, list=5%, signal=5%
GOBP_REGULATION_OF_APOPTOTIC_SIGNALING_PATHWAY	GOBP_REGULATION_OF_APOPTOTIC_SIGNALING_PATHWAY		320	-0.510139	-1.02066	0.464203	0.996823	1	1638	tags=10%, list=10%, signal=11%				GOBP_REGULATION_OF_APOPTOTIC_SIGNALING_PATHWAY	GOBP_REGULATION_OF_APOPTOTIC_SIGNALING_PATHWAY		320	-0.510139	-1.02066	0.464203	0.996823	1	1638	tags=10%, list=10%, signal=11%
HP_ABNORMALITY_OF_THE_KNEE	HP_ABNORMALITY_OF_THE_KNEE		313	-0.531538	-1.07068	0.332947	0.996827	1	1974	tags=14%, list=12%, signal=15%				HP_ABNORMALITY_OF_THE_KNEE	HP_ABNORMALITY_OF_THE_KNEE		313	-0.531538	-1.07068	0.332947	0.996827	1	1974	tags=14%, list=12%, signal=15%
HP_TRACHEAL_STENOSIS	HP_TRACHEAL_STENOSIS		18	-0.612916	-0.999624	0.506977	0.996835	1	1849	tags=17%, list=12%, signal=19%				HP_TRACHEAL_STENOSIS	HP_TRACHEAL_STENOSIS		18	-0.612916	-0.999624	0.506977	0.996835	1	1849	tags=17%, list=12%, signal=19%
GOBP_NEGATIVE_REGULATION_OF_COAGULATION	GOBP_NEGATIVE_REGULATION_OF_COAGULATION		34	-0.622256	-1.05957	0.433824	0.99684	1	1326	tags=18%, list=8%, signal=19%				GOBP_NEGATIVE_REGULATION_OF_COAGULATION	GOBP_NEGATIVE_REGULATION_OF_COAGULATION		34	-0.622256	-1.05957	0.433824	0.99684	1	1326	tags=18%, list=8%, signal=19%
HP_ABNORMAL_NASAL_TIP_MORPHOLOGY	HP_ABNORMAL_NASAL_TIP_MORPHOLOGY		299	-0.495915	-0.986833	0.525362	0.996848	1	2729	tags=20%, list=17%, signal=24%				HP_ABNORMAL_NASAL_TIP_MORPHOLOGY	HP_ABNORMAL_NASAL_TIP_MORPHOLOGY		299	-0.495915	-0.986833	0.525362	0.996848	1	2729	tags=20%, list=17%, signal=24%
HP_APLASIA_HYPOPLASIA_OF_TOE	HP_APLASIA_HYPOPLASIA_OF_TOE		97	-0.531751	-0.992582	0.467018	0.996864	1	990	tags=11%, list=6%, signal=12%				HP_APLASIA_HYPOPLASIA_OF_TOE	HP_APLASIA_HYPOPLASIA_OF_TOE		97	-0.531751	-0.992582	0.467018	0.996864	1	990	tags=11%, list=6%, signal=12%
HP_ACCELERATED_SKELETAL_MATURATION	HP_ACCELERATED_SKELETAL_MATURATION		50	-0.613601	-1.07053	0.408309	0.996867	1	590	tags=6%, list=4%, signal=6%				HP_ACCELERATED_SKELETAL_MATURATION	HP_ACCELERATED_SKELETAL_MATURATION		50	-0.613601	-1.07053	0.408309	0.996867	1	590	tags=6%, list=4%, signal=6%
HP_THIN_VERMILION_BORDER	HP_THIN_VERMILION_BORDER		333	-0.504092	-1.01765	0.449465	0.996871	1	2702	tags=19%, list=17%, signal=23%				HP_THIN_VERMILION_BORDER	HP_THIN_VERMILION_BORDER		333	-0.504092	-1.01765	0.449465	0.996871	1	2702	tags=19%, list=17%, signal=23%
HP_ABNORMAL_FORAMEN_MAGNUM_MORPHOLOGY	HP_ABNORMAL_FORAMEN_MAGNUM_MORPHOLOGY		17	-0.624333	-1.02534	0.483871	0.99688	1	1580	tags=18%, list=10%, signal=20%				HP_ABNORMAL_FORAMEN_MAGNUM_MORPHOLOGY	HP_ABNORMAL_FORAMEN_MAGNUM_MORPHOLOGY		17	-0.624333	-1.02534	0.483871	0.99688	1	1580	tags=18%, list=10%, signal=20%
HP_SPRENGEL_ANOMALY	HP_SPRENGEL_ANOMALY		45	-0.575287	-0.997636	0.508696	0.996893	1	2962	tags=33%, list=19%, signal=41%				HP_SPRENGEL_ANOMALY	HP_SPRENGEL_ANOMALY		45	-0.575287	-0.997636	0.508696	0.996893	1	2962	tags=33%, list=19%, signal=41%
GOBP_T_CELL_CHEMOTAXIS	GOBP_T_CELL_CHEMOTAXIS		17	-0.716417	-1.15824	0.333333	0.996911	1	249	tags=6%, list=2%, signal=6%				GOBP_T_CELL_CHEMOTAXIS	GOBP_T_CELL_CHEMOTAXIS		17	-0.716417	-1.15824	0.333333	0.996911	1	249	tags=6%, list=2%, signal=6%
HP_ARTERIAL_STENOSIS	HP_ARTERIAL_STENOSIS		80	-0.636225	-1.15494	0.276243	0.996928	1	775	tags=13%, list=5%, signal=13%				HP_ARTERIAL_STENOSIS	HP_ARTERIAL_STENOSIS		80	-0.636225	-1.15494	0.276243	0.996928	1	775	tags=13%, list=5%, signal=13%
GOBP_ARACHIDONIC_ACID_METABOLIC_PROCESS	GOBP_ARACHIDONIC_ACID_METABOLIC_PROCESS		35	-0.680739	-1.15851	0.297965	0.996972	1	1902	tags=34%, list=12%, signal=39%				GOBP_ARACHIDONIC_ACID_METABOLIC_PROCESS	GOBP_ARACHIDONIC_ACID_METABOLIC_PROCESS		35	-0.680739	-1.15851	0.297965	0.996972	1	1902	tags=34%, list=12%, signal=39%
HP_HYPERCONVEX_NAIL	HP_HYPERCONVEX_NAIL		18	-0.722006	-1.15749	0.347756	0.996977	1	2163	tags=28%, list=14%, signal=32%				HP_HYPERCONVEX_NAIL	HP_HYPERCONVEX_NAIL		18	-0.722006	-1.15749	0.347756	0.996977	1	2163	tags=28%, list=14%, signal=32%
GOMF_TRANSCRIPTION_COREPRESSOR_BINDING	GOMF_TRANSCRIPTION_COREPRESSOR_BINDING		44	-0.578812	-0.999447	0.501471	0.99698	1	819	tags=16%, list=5%, signal=17%				GOMF_TRANSCRIPTION_COREPRESSOR_BINDING	GOMF_TRANSCRIPTION_COREPRESSOR_BINDING		44	-0.578812	-0.999447	0.501471	0.99698	1	819	tags=16%, list=5%, signal=17%
GOBP_NEGATIVE_REGULATION_OF_PHOSPHORUS_METABOLIC_PROCESS	GOBP_NEGATIVE_REGULATION_OF_PHOSPHORUS_METABOLIC_PROCESS		344	-0.504529	-1.02504	0.419653	0.996986	1	1633	tags=11%, list=10%, signal=12%				GOBP_NEGATIVE_REGULATION_OF_PHOSPHORUS_METABOLIC_PROCESS	GOBP_NEGATIVE_REGULATION_OF_PHOSPHORUS_METABOLIC_PROCESS		344	-0.504529	-1.02504	0.419653	0.996986	1	1633	tags=11%, list=10%, signal=12%
GOBP_APPENDAGE_MORPHOGENESIS	GOBP_APPENDAGE_MORPHOGENESIS		90	-0.557639	-1.01866	0.473262	0.996987	1	1849	tags=21%, list=12%, signal=24%				GOBP_APPENDAGE_MORPHOGENESIS	GOBP_APPENDAGE_MORPHOGENESIS		90	-0.557639	-1.01866	0.473262	0.996987	1	1849	tags=21%, list=12%, signal=24%
GOMF_HISTONE_METHYLTRANSFERASE_ACTIVITY	GOMF_HISTONE_METHYLTRANSFERASE_ACTIVITY		60	-0.565821	-0.997343	0.480905	0.996989	1	1658	tags=12%, list=10%, signal=13%				GOMF_HISTONE_METHYLTRANSFERASE_ACTIVITY	GOMF_HISTONE_METHYLTRANSFERASE_ACTIVITY		60	-0.565821	-0.997343	0.480905	0.996989	1	1658	tags=12%, list=10%, signal=13%
GOMF_VITAMIN_B6_BINDING	GOMF_VITAMIN_B6_BINDING		42	-0.579669	-0.99669	0.493431	0.997009	1	782	tags=10%, list=5%, signal=10%				GOMF_VITAMIN_B6_BINDING	GOMF_VITAMIN_B6_BINDING		42	-0.579669	-0.99669	0.493431	0.997009	1	782	tags=10%, list=5%, signal=10%
GOBP_OOCYTE_DIFFERENTIATION	GOBP_OOCYTE_DIFFERENTIATION		38	-0.580271	-0.99772	0.507375	0.997019	1	1306	tags=16%, list=8%, signal=17%				GOBP_OOCYTE_DIFFERENTIATION	GOBP_OOCYTE_DIFFERENTIATION		38	-0.580271	-0.99772	0.507375	0.997019	1	1306	tags=16%, list=8%, signal=17%
GOBP_RESPONSE_TO_PROTOZOAN	GOBP_RESPONSE_TO_PROTOZOAN		20	-0.619243	-0.992646	0.518405	0.997032	1	236	tags=5%, list=1%, signal=5%				GOBP_RESPONSE_TO_PROTOZOAN	GOBP_RESPONSE_TO_PROTOZOAN		20	-0.619243	-0.992646	0.518405	0.997032	1	236	tags=5%, list=1%, signal=5%
GOBP_RESPONSE_TO_VIRUS	GOBP_RESPONSE_TO_VIRUS		328	-0.496823	-0.993573	0.497034	0.997036	1	2030	tags=14%, list=13%, signal=16%				GOBP_RESPONSE_TO_VIRUS	GOBP_RESPONSE_TO_VIRUS		328	-0.496823	-0.993573	0.497034	0.997036	1	2030	tags=14%, list=13%, signal=16%
HP_AXONAL_LOSS	HP_AXONAL_LOSS		18	-0.626175	-1.01773	0.477636	0.997036	1	3185	tags=28%, list=20%, signal=35%				HP_AXONAL_LOSS	HP_AXONAL_LOSS		18	-0.626175	-1.01773	0.477636	0.997036	1	3185	tags=28%, list=20%, signal=35%
HP_BIFID_SCROTUM	HP_BIFID_SCROTUM		22	-0.612199	-0.994987	0.518462	0.997043	1	1747	tags=32%, list=11%, signal=36%				HP_BIFID_SCROTUM	HP_BIFID_SCROTUM		22	-0.612199	-0.994987	0.518462	0.997043	1	1747	tags=32%, list=11%, signal=36%
GOBP_POSITIVE_REGULATION_OF_MYELINATION	GOBP_POSITIVE_REGULATION_OF_MYELINATION		16	-0.629992	-1.02085	0.477093	0.997047	1	1431	tags=19%, list=9%, signal=21%				GOBP_POSITIVE_REGULATION_OF_MYELINATION	GOBP_POSITIVE_REGULATION_OF_MYELINATION		16	-0.629992	-1.02085	0.477093	0.997047	1	1431	tags=19%, list=9%, signal=21%
GOBP_T_CELL_DIFFERENTIATION_INVOLVED_IN_IMMUNE_RESPONSE	GOBP_T_CELL_DIFFERENTIATION_INVOLVED_IN_IMMUNE_RESPONSE		64	-0.573786	-1.02071	0.450488	0.997063	1	2646	tags=33%, list=17%, signal=39%				GOBP_T_CELL_DIFFERENTIATION_INVOLVED_IN_IMMUNE_RESPONSE	GOBP_T_CELL_DIFFERENTIATION_INVOLVED_IN_IMMUNE_RESPONSE		64	-0.573786	-1.02071	0.450488	0.997063	1	2646	tags=33%, list=17%, signal=39%
HP_LIMB_UNDERGROWTH	HP_LIMB_UNDERGROWTH		203	-0.541567	-1.05569	0.414425	0.997065	1	808	tags=6%, list=5%, signal=6%				HP_LIMB_UNDERGROWTH	HP_LIMB_UNDERGROWTH		203	-0.541567	-1.05569	0.414425	0.997065	1	808	tags=6%, list=5%, signal=6%
GOBP_ARTERY_MORPHOGENESIS	GOBP_ARTERY_MORPHOGENESIS		42	-0.575138	-0.992245	0.514881	0.99707	1	2916	tags=43%, list=18%, signal=52%				GOBP_ARTERY_MORPHOGENESIS	GOBP_ARTERY_MORPHOGENESIS		42	-0.575138	-0.992245	0.514881	0.99707	1	2916	tags=43%, list=18%, signal=52%
GOBP_REGULATION_OF_NERVOUS_SYSTEM_DEVELOPMENT	GOBP_REGULATION_OF_NERVOUS_SYSTEM_DEVELOPMENT		313	-0.500218	-0.996278	0.488479	0.997084	1	1112	tags=11%, list=7%, signal=11%				GOBP_REGULATION_OF_NERVOUS_SYSTEM_DEVELOPMENT	GOBP_REGULATION_OF_NERVOUS_SYSTEM_DEVELOPMENT		313	-0.500218	-0.996278	0.488479	0.997084	1	1112	tags=11%, list=7%, signal=11%
GOBP_NEGATIVE_REGULATION_OF_LIPID_METABOLIC_PROCESS	GOBP_NEGATIVE_REGULATION_OF_LIPID_METABOLIC_PROCESS		70	-0.554502	-0.997175	0.473177	0.997085	1	913	tags=9%, list=6%, signal=9%				GOBP_NEGATIVE_REGULATION_OF_LIPID_METABOLIC_PROCESS	GOBP_NEGATIVE_REGULATION_OF_LIPID_METABOLIC_PROCESS		70	-0.554502	-0.997175	0.473177	0.997085	1	913	tags=9%, list=6%, signal=9%
HP_CENTRAL_NERVOUS_SYSTEM_CYST	HP_CENTRAL_NERVOUS_SYSTEM_CYST		173	-0.515973	-0.99615	0.489467	0.997088	1	1734	tags=9%, list=11%, signal=10%				HP_CENTRAL_NERVOUS_SYSTEM_CYST	HP_CENTRAL_NERVOUS_SYSTEM_CYST		173	-0.515973	-0.99615	0.489467	0.997088	1	1734	tags=9%, list=11%, signal=10%
HP_ABNORMAL_SERUM_INSULIN_LIKE_GROWTH_FACTOR_1_LEVEL	HP_ABNORMAL_SERUM_INSULIN_LIKE_GROWTH_FACTOR_1_LEVEL		20	-0.674706	-1.09363	0.403756	0.997088	1	3354	tags=35%, list=21%, signal=44%				HP_ABNORMAL_SERUM_INSULIN_LIKE_GROWTH_FACTOR_1_LEVEL	HP_ABNORMAL_SERUM_INSULIN_LIKE_GROWTH_FACTOR_1_LEVEL		20	-0.674706	-1.09363	0.403756	0.997088	1	3354	tags=35%, list=21%, signal=44%
GOBP_RESPONSE_TO_NUTRIENT	GOBP_RESPONSE_TO_NUTRIENT		100	-0.551666	-1.02541	0.460317	0.997089	1	2382	tags=19%, list=15%, signal=22%				GOBP_RESPONSE_TO_NUTRIENT	GOBP_RESPONSE_TO_NUTRIENT		100	-0.551666	-1.02541	0.460317	0.997089	1	2382	tags=19%, list=15%, signal=22%
HP_CONGENITAL_MUSCULAR_DYSTROPHY	HP_CONGENITAL_MUSCULAR_DYSTROPHY		17	-0.722807	-1.15833	0.313846	0.99713	1	1058	tags=24%, list=7%, signal=25%				HP_CONGENITAL_MUSCULAR_DYSTROPHY	HP_CONGENITAL_MUSCULAR_DYSTROPHY		17	-0.722807	-1.15833	0.313846	0.99713	1	1058	tags=24%, list=7%, signal=25%
GOBP_REGULATION_OF_GLIOGENESIS	GOBP_REGULATION_OF_GLIOGENESIS		67	-0.578638	-1.02095	0.490541	0.997151	1	2207	tags=22%, list=14%, signal=26%				GOBP_REGULATION_OF_GLIOGENESIS	GOBP_REGULATION_OF_GLIOGENESIS		67	-0.578638	-1.02095	0.490541	0.997151	1	2207	tags=22%, list=14%, signal=26%
GOBP_COLLAGEN_CATABOLIC_PROCESS	GOBP_COLLAGEN_CATABOLIC_PROCESS		26	-0.629417	-1.05527	0.435385	0.997158	1	235	tags=8%, list=1%, signal=8%				GOBP_COLLAGEN_CATABOLIC_PROCESS	GOBP_COLLAGEN_CATABOLIC_PROCESS		26	-0.629417	-1.05527	0.435385	0.997158	1	235	tags=8%, list=1%, signal=8%
GOBP_SARCOMERE_ORGANIZATION	GOBP_SARCOMERE_ORGANIZATION		25	-0.65175	-1.07084	0.427035	0.99716	1	240	tags=4%, list=2%, signal=4%				GOBP_SARCOMERE_ORGANIZATION	GOBP_SARCOMERE_ORGANIZATION		25	-0.65175	-1.07084	0.427035	0.99716	1	240	tags=4%, list=2%, signal=4%
HP_CONSTIPATION	HP_CONSTIPATION		331	-0.531044	-1.07071	0.339513	0.997171	1	2710	tags=20%, list=17%, signal=24%				HP_CONSTIPATION	HP_CONSTIPATION		331	-0.531044	-1.07071	0.339513	0.997171	1	2710	tags=20%, list=17%, signal=24%
GOBP_INTERFERON_MEDIATED_SIGNALING_PATHWAY	GOBP_INTERFERON_MEDIATED_SIGNALING_PATHWAY		71	-0.557074	-0.986842	0.498656	0.997178	1	2013	tags=14%, list=13%, signal=16%				GOBP_INTERFERON_MEDIATED_SIGNALING_PATHWAY	GOBP_INTERFERON_MEDIATED_SIGNALING_PATHWAY		71	-0.557074	-0.986842	0.498656	0.997178	1	2013	tags=14%, list=13%, signal=16%
HP_BRONCHOMALACIA	HP_BRONCHOMALACIA		20	-0.60741	-0.992073	0.51506	0.997179	1	830	tags=15%, list=5%, signal=16%				HP_BRONCHOMALACIA	HP_BRONCHOMALACIA		20	-0.60741	-0.992073	0.51506	0.997179	1	830	tags=15%, list=5%, signal=16%
HP_CHRONIC_INFECTION	HP_CHRONIC_INFECTION		22	-0.610368	-0.999626	0.496865	0.99719	1	3310	tags=45%, list=21%, signal=57%				HP_CHRONIC_INFECTION	HP_CHRONIC_INFECTION		22	-0.610368	-0.999626	0.496865	0.99719	1	3310	tags=45%, list=21%, signal=57%
GOBP_NEGATIVE_REGULATION_OF_IMMUNE_EFFECTOR_PROCESS	GOBP_NEGATIVE_REGULATION_OF_IMMUNE_EFFECTOR_PROCESS		93	-0.630934	-1.1586	0.26536	0.997196	1	1191	tags=12%, list=7%, signal=13%				GOBP_NEGATIVE_REGULATION_OF_IMMUNE_EFFECTOR_PROCESS	GOBP_NEGATIVE_REGULATION_OF_IMMUNE_EFFECTOR_PROCESS		93	-0.630934	-1.1586	0.26536	0.997196	1	1191	tags=12%, list=7%, signal=13%
HP_BRACHYDACTYLY	HP_BRACHYDACTYLY		303	-0.53981	-1.09415	0.2922	0.997208	1	1888	tags=15%, list=12%, signal=17%				HP_BRACHYDACTYLY	HP_BRACHYDACTYLY		303	-0.53981	-1.09415	0.2922	0.997208	1	1888	tags=15%, list=12%, signal=17%
GOBP_LIPID_CATABOLIC_PROCESS	GOBP_LIPID_CATABOLIC_PROCESS		237	-0.508877	-1.01911	0.447619	0.997211	1	1476	tags=11%, list=9%, signal=11%				GOBP_LIPID_CATABOLIC_PROCESS	GOBP_LIPID_CATABOLIC_PROCESS		237	-0.508877	-1.01911	0.447619	0.997211	1	1476	tags=11%, list=9%, signal=11%
HP_SMALL_NAIL	HP_SMALL_NAIL		138	-0.526653	-0.998834	0.477243	0.997212	1	2736	tags=20%, list=17%, signal=23%				HP_SMALL_NAIL	HP_SMALL_NAIL		138	-0.526653	-0.998834	0.477243	0.997212	1	2736	tags=20%, list=17%, signal=23%
HP_PROTRUDING_TONGUE	HP_PROTRUDING_TONGUE		36	-0.587281	-0.99739	0.510479	0.997224	1	3592	tags=25%, list=23%, signal=32%				HP_PROTRUDING_TONGUE	HP_PROTRUDING_TONGUE		36	-0.587281	-0.99739	0.510479	0.997224	1	3592	tags=25%, list=23%, signal=32%
HP_VENOUS_THROMBOSIS	HP_VENOUS_THROMBOSIS		58	-0.568652	-0.991924	0.519205	0.997226	1	2001	tags=14%, list=13%, signal=16%				HP_VENOUS_THROMBOSIS	HP_VENOUS_THROMBOSIS		58	-0.568652	-0.991924	0.519205	0.997226	1	2001	tags=14%, list=13%, signal=16%
HP_ABNORMAL_CHOROID_PLEXUS_MORPHOLOGY	HP_ABNORMAL_CHOROID_PLEXUS_MORPHOLOGY		16	-0.730489	-1.15544	0.320451	0.997229	1	268	tags=6%, list=2%, signal=6%				HP_ABNORMAL_CHOROID_PLEXUS_MORPHOLOGY	HP_ABNORMAL_CHOROID_PLEXUS_MORPHOLOGY		16	-0.730489	-1.15544	0.320451	0.997229	1	268	tags=6%, list=2%, signal=6%
HP_HYPOPLASTIC_FINGERNAIL	HP_HYPOPLASTIC_FINGERNAIL		39	-0.579563	-0.996493	0.503639	0.99723	1	2643	tags=28%, list=17%, signal=34%				HP_HYPOPLASTIC_FINGERNAIL	HP_HYPOPLASTIC_FINGERNAIL		39	-0.579563	-0.996493	0.503639	0.99723	1	2643	tags=28%, list=17%, signal=34%
GOBP_REGULATION_OF_PROTEASOMAL_PROTEIN_CATABOLIC_PROCESS	GOBP_REGULATION_OF_PROTEASOMAL_PROTEIN_CATABOLIC_PROCESS		171	-0.513714	-0.992967	0.49625	0.997234	1	1723	tags=12%, list=11%, signal=13%				GOBP_REGULATION_OF_PROTEASOMAL_PROTEIN_CATABOLIC_PROCESS	GOBP_REGULATION_OF_PROTEASOMAL_PROTEIN_CATABOLIC_PROCESS		171	-0.513714	-0.992967	0.49625	0.997234	1	1723	tags=12%, list=11%, signal=13%
GOBP_NEGATIVE_REGULATION_OF_INTRACELLULAR_PROTEIN_TRANSPORT	GOBP_NEGATIVE_REGULATION_OF_INTRACELLULAR_PROTEIN_TRANSPORT		39	-0.572367	-0.993101	0.505185	0.997246	1	692	tags=5%, list=4%, signal=5%				GOBP_NEGATIVE_REGULATION_OF_INTRACELLULAR_PROTEIN_TRANSPORT	GOBP_NEGATIVE_REGULATION_OF_INTRACELLULAR_PROTEIN_TRANSPORT		39	-0.572367	-0.993101	0.505185	0.997246	1	692	tags=5%, list=4%, signal=5%
HP_NARROW_NASAL_BRIDGE	HP_NARROW_NASAL_BRIDGE		27	-0.597464	-0.995038	0.503671	0.997253	1	1863	tags=19%, list=12%, signal=21%				HP_NARROW_NASAL_BRIDGE	HP_NARROW_NASAL_BRIDGE		27	-0.597464	-0.995038	0.503671	0.997253	1	1863	tags=19%, list=12%, signal=21%
HP_ACUTE_HEPATIC_FAILURE	HP_ACUTE_HEPATIC_FAILURE		32	-0.593092	-0.992826	0.509716	0.997259	1	2354	tags=22%, list=15%, signal=26%				HP_ACUTE_HEPATIC_FAILURE	HP_ACUTE_HEPATIC_FAILURE		32	-0.593092	-0.992826	0.509716	0.997259	1	2354	tags=22%, list=15%, signal=26%
HP_TREMOR	HP_TREMOR		493	-0.482903	-0.995297	0.512849	0.997264	1	1782	tags=8%, list=11%, signal=9%				HP_TREMOR	HP_TREMOR		493	-0.482903	-0.995297	0.512849	0.997264	1	1782	tags=8%, list=11%, signal=9%
GOMF_CARBOXYLIC_ESTER_HYDROLASE_ACTIVITY	GOMF_CARBOXYLIC_ESTER_HYDROLASE_ACTIVITY		93	-0.541188	-0.986295	0.505913	0.997267	1	1157	tags=8%, list=7%, signal=8%				GOMF_CARBOXYLIC_ESTER_HYDROLASE_ACTIVITY	GOMF_CARBOXYLIC_ESTER_HYDROLASE_ACTIVITY		93	-0.541188	-0.986295	0.505913	0.997267	1	1157	tags=8%, list=7%, signal=8%
GOBP_POSITIVE_REGULATION_OF_NEURON_DEATH	GOBP_POSITIVE_REGULATION_OF_NEURON_DEATH		73	-0.57623	-1.01921	0.459239	0.997276	1	532	tags=5%, list=3%, signal=6%				GOBP_POSITIVE_REGULATION_OF_NEURON_DEATH	GOBP_POSITIVE_REGULATION_OF_NEURON_DEATH		73	-0.57623	-1.01921	0.459239	0.997276	1	532	tags=5%, list=3%, signal=6%
GOBP_FORMATION_OF_CYTOPLASMIC_TRANSLATION_INITIATION_COMPLEX	GOBP_FORMATION_OF_CYTOPLASMIC_TRANSLATION_INITIATION_COMPLEX		16	-0.630321	-1.01804	0.495327	0.997283	1	3743	tags=38%, list=24%, signal=49%				GOBP_FORMATION_OF_CYTOPLASMIC_TRANSLATION_INITIATION_COMPLEX	GOBP_FORMATION_OF_CYTOPLASMIC_TRANSLATION_INITIATION_COMPLEX		16	-0.630321	-1.01804	0.495327	0.997283	1	3743	tags=38%, list=24%, signal=49%
HP_DEMENTIA	HP_DEMENTIA		168	-0.548243	-1.05575	0.378173	0.997291	1	1437	tags=9%, list=9%, signal=10%				HP_DEMENTIA	HP_DEMENTIA		168	-0.548243	-1.05575	0.378173	0.997291	1	1437	tags=9%, list=9%, signal=10%
HP_HYDROCEPHALUS	HP_HYDROCEPHALUS		325	-0.492452	-0.996335	0.502959	0.997292	1	1894	tags=10%, list=12%, signal=12%				HP_HYDROCEPHALUS	HP_HYDROCEPHALUS		325	-0.492452	-0.996335	0.502959	0.997292	1	1894	tags=10%, list=12%, signal=12%
HP_MYOCLONIC_SEIZURE	HP_MYOCLONIC_SEIZURE		179	-0.522242	-0.996707	0.503759	0.997321	1	1670	tags=11%, list=10%, signal=12%				HP_MYOCLONIC_SEIZURE	HP_MYOCLONIC_SEIZURE		179	-0.522242	-0.996707	0.503759	0.997321	1	1670	tags=11%, list=10%, signal=12%
HP_PERIPHERAL_NEUROPATHY	HP_PERIPHERAL_NEUROPATHY		423	-0.478932	-0.991762	0.519075	0.997323	1	1712	tags=7%, list=11%, signal=8%				HP_PERIPHERAL_NEUROPATHY	HP_PERIPHERAL_NEUROPATHY		423	-0.478932	-0.991762	0.519075	0.997323	1	1712	tags=7%, list=11%, signal=8%
GOBP_POSITIVE_REGULATION_OF_DEFENSE_RESPONSE	GOBP_POSITIVE_REGULATION_OF_DEFENSE_RESPONSE		330	-0.526732	-1.05587	0.384884	0.997324	1	1699	tags=14%, list=11%, signal=16%				GOBP_POSITIVE_REGULATION_OF_DEFENSE_RESPONSE	GOBP_POSITIVE_REGULATION_OF_DEFENSE_RESPONSE		330	-0.526732	-1.05587	0.384884	0.997324	1	1699	tags=14%, list=11%, signal=16%
HP_VASCULAR_DILATATION	HP_VASCULAR_DILATATION		177	-0.567384	-1.09451	0.323529	0.997325	1	1801	tags=18%, list=11%, signal=20%				HP_VASCULAR_DILATATION	HP_VASCULAR_DILATATION		177	-0.567384	-1.09451	0.323529	0.997325	1	1801	tags=18%, list=11%, signal=20%
GOBP_RESPONSE_TO_INCREASED_OXYGEN_LEVELS	GOBP_RESPONSE_TO_INCREASED_OXYGEN_LEVELS		22	-0.60229	-0.99267	0.506891	0.997326	1	2046	tags=18%, list=13%, signal=21%				GOBP_RESPONSE_TO_INCREASED_OXYGEN_LEVELS	GOBP_RESPONSE_TO_INCREASED_OXYGEN_LEVELS		22	-0.60229	-0.99267	0.506891	0.997326	1	2046	tags=18%, list=13%, signal=21%
GOBP_EPITHELIAL_TUBE_BRANCHING_INVOLVED_IN_LUNG_MORPHOGENESIS	GOBP_EPITHELIAL_TUBE_BRANCHING_INVOLVED_IN_LUNG_MORPHOGENESIS		18	-0.625262	-0.997872	0.521739	0.997328	1	181	tags=6%, list=1%, signal=6%				GOBP_EPITHELIAL_TUBE_BRANCHING_INVOLVED_IN_LUNG_MORPHOGENESIS	GOBP_EPITHELIAL_TUBE_BRANCHING_INVOLVED_IN_LUNG_MORPHOGENESIS		18	-0.625262	-0.997872	0.521739	0.997328	1	181	tags=6%, list=1%, signal=6%
HP_CLEFT_LIP	HP_CLEFT_LIP		167	-0.537222	-1.02546	0.436409	0.997329	1	2963	tags=26%, list=19%, signal=32%				HP_CLEFT_LIP	HP_CLEFT_LIP		167	-0.537222	-1.02546	0.436409	0.997329	1	2963	tags=26%, list=19%, signal=32%
GOBP_CD4_POSITIVE_ALPHA_BETA_T_CELL_ACTIVATION	GOBP_CD4_POSITIVE_ALPHA_BETA_T_CELL_ACTIVATION		95	-0.592378	-1.09478	0.340054	0.997333	1	2715	tags=33%, list=17%, signal=39%				GOBP_CD4_POSITIVE_ALPHA_BETA_T_CELL_ACTIVATION	GOBP_CD4_POSITIVE_ALPHA_BETA_T_CELL_ACTIVATION		95	-0.592378	-1.09478	0.340054	0.997333	1	2715	tags=33%, list=17%, signal=39%
HP_APLASIA_HYPOPLASIA_OF_THE_PHALANGES_OF_THE_THUMB	HP_APLASIA_HYPOPLASIA_OF_THE_PHALANGES_OF_THE_THUMB		35	-0.680172	-1.15755	0.302766	0.997335	1	2387	tags=20%, list=15%, signal=23%				HP_APLASIA_HYPOPLASIA_OF_THE_PHALANGES_OF_THE_THUMB	HP_APLASIA_HYPOPLASIA_OF_THE_PHALANGES_OF_THE_THUMB		35	-0.680172	-1.15755	0.302766	0.997335	1	2387	tags=20%, list=15%, signal=23%
GOBP_AMINO_ACID_TRANSMEMBRANE_TRANSPORT	GOBP_AMINO_ACID_TRANSMEMBRANE_TRANSPORT		61	-0.57463	-1.01867	0.470833	0.997335	1	2121	tags=16%, list=13%, signal=19%				GOBP_AMINO_ACID_TRANSMEMBRANE_TRANSPORT	GOBP_AMINO_ACID_TRANSMEMBRANE_TRANSPORT		61	-0.57463	-1.01867	0.470833	0.997335	1	2121	tags=16%, list=13%, signal=19%
GOBP_POSITIVE_REGULATION_OF_ORGANELLE_ASSEMBLY	GOBP_POSITIVE_REGULATION_OF_ORGANELLE_ASSEMBLY		76	-0.57663	-1.05903	0.408219	0.997344	1	1174	tags=4%, list=7%, signal=4%				GOBP_POSITIVE_REGULATION_OF_ORGANELLE_ASSEMBLY	GOBP_POSITIVE_REGULATION_OF_ORGANELLE_ASSEMBLY		76	-0.57663	-1.05903	0.408219	0.997344	1	1174	tags=4%, list=7%, signal=4%
GOBP_NEUTRAL_AMINO_ACID_TRANSPORT	GOBP_NEUTRAL_AMINO_ACID_TRANSPORT		36	-0.585436	-0.997731	0.501479	0.997349	1	2121	tags=19%, list=13%, signal=22%				GOBP_NEUTRAL_AMINO_ACID_TRANSPORT	GOBP_NEUTRAL_AMINO_ACID_TRANSPORT		36	-0.585436	-0.997731	0.501479	0.997349	1	2121	tags=19%, list=13%, signal=22%
HP_DYSGRAPHIA	HP_DYSGRAPHIA		42	-0.598832	-1.01775	0.472593	0.997362	1	1686	tags=14%, list=11%, signal=16%				HP_DYSGRAPHIA	HP_DYSGRAPHIA		42	-0.598832	-1.01775	0.472593	0.997362	1	1686	tags=14%, list=11%, signal=16%
HP_FINGER_SYNDACTYLY	HP_FINGER_SYNDACTYLY		164	-0.539698	-1.01945	0.469337	0.997368	1	1970	tags=12%, list=12%, signal=14%				HP_FINGER_SYNDACTYLY	HP_FINGER_SYNDACTYLY		164	-0.539698	-1.01945	0.469337	0.997368	1	1970	tags=12%, list=12%, signal=14%
GOBP_CIRCADIAN_RHYTHM	GOBP_CIRCADIAN_RHYTHM		151	-0.52201	-0.998506	0.471429	0.997387	1	807	tags=7%, list=5%, signal=8%				GOBP_CIRCADIAN_RHYTHM	GOBP_CIRCADIAN_RHYTHM		151	-0.52201	-0.998506	0.471429	0.997387	1	807	tags=7%, list=5%, signal=8%
GOBP_ENDOPLASMIC_RETICULUM_TO_GOLGI_VESICLE_MEDIATED_TRANSPORT	GOBP_ENDOPLASMIC_RETICULUM_TO_GOLGI_VESICLE_MEDIATED_TRANSPORT		127	-0.521868	-0.997975	0.501348	0.997394	1	2752	tags=14%, list=17%, signal=17%				GOBP_ENDOPLASMIC_RETICULUM_TO_GOLGI_VESICLE_MEDIATED_TRANSPORT	GOBP_ENDOPLASMIC_RETICULUM_TO_GOLGI_VESICLE_MEDIATED_TRANSPORT		127	-0.521868	-0.997975	0.501348	0.997394	1	2752	tags=14%, list=17%, signal=17%
GOBP_REGULATION_OF_MAST_CELL_ACTIVATION	GOBP_REGULATION_OF_MAST_CELL_ACTIVATION		36	-0.597754	-1.01813	0.486804	0.997397	1	2575	tags=22%, list=16%, signal=26%				GOBP_REGULATION_OF_MAST_CELL_ACTIVATION	GOBP_REGULATION_OF_MAST_CELL_ACTIVATION		36	-0.597754	-1.01813	0.486804	0.997397	1	2575	tags=22%, list=16%, signal=26%
HP_ABNORMALITY_OF_SECONDARY_SEXUAL_HAIR	HP_ABNORMALITY_OF_SECONDARY_SEXUAL_HAIR		40	-0.632742	-1.09396	0.375723	0.997404	1	980	tags=13%, list=6%, signal=13%				HP_ABNORMALITY_OF_SECONDARY_SEXUAL_HAIR	HP_ABNORMALITY_OF_SECONDARY_SEXUAL_HAIR		40	-0.632742	-1.09396	0.375723	0.997404	1	980	tags=13%, list=6%, signal=13%
GOBP_BIOLOGICAL_PROCESS_INVOLVED_IN_INTRASPECIES_INTERACTION_BETWEEN_ORGANISMS	GOBP_BIOLOGICAL_PROCESS_INVOLVED_IN_INTRASPECIES_INTERACTION_BETWEEN_ORGANISMS		34	-0.628174	-1.05452	0.426829	0.997421	1	1310	tags=15%, list=8%, signal=16%				GOBP_BIOLOGICAL_PROCESS_INVOLVED_IN_INTRASPECIES_INTERACTION_BETWEEN_ORGANISMS	GOBP_BIOLOGICAL_PROCESS_INVOLVED_IN_INTRASPECIES_INTERACTION_BETWEEN_ORGANISMS		34	-0.628174	-1.05452	0.426829	0.997421	1	1310	tags=15%, list=8%, signal=16%
GOMF_GROWTH_FACTOR_ACTIVITY	GOMF_GROWTH_FACTOR_ACTIVITY		77	-0.581323	-1.054	0.408022	0.997424	1	673	tags=8%, list=4%, signal=8%				GOMF_GROWTH_FACTOR_ACTIVITY	GOMF_GROWTH_FACTOR_ACTIVITY		77	-0.581323	-1.054	0.408022	0.997424	1	673	tags=8%, list=4%, signal=8%
HP_ABNORMAL_PULMONARY_VALVE_MORPHOLOGY	HP_ABNORMAL_PULMONARY_VALVE_MORPHOLOGY		51	-0.585211	-1.02556	0.469719	0.997425	1	2685	tags=25%, list=17%, signal=31%				HP_ABNORMAL_PULMONARY_VALVE_MORPHOLOGY	HP_ABNORMAL_PULMONARY_VALVE_MORPHOLOGY		51	-0.585211	-1.02556	0.469719	0.997425	1	2685	tags=25%, list=17%, signal=31%
GOBP_KERATINOCYTE_PROLIFERATION	GOBP_KERATINOCYTE_PROLIFERATION		36	-0.594746	-0.995492	0.523878	0.997434	1	1465	tags=22%, list=9%, signal=24%				GOBP_KERATINOCYTE_PROLIFERATION	GOBP_KERATINOCYTE_PROLIFERATION		36	-0.594746	-0.995492	0.523878	0.997434	1	1465	tags=22%, list=9%, signal=24%
GOBP_REGULATION_OF_LYMPHOCYTE_ACTIVATION	GOBP_REGULATION_OF_LYMPHOCYTE_ACTIVATION		416	-0.484459	-0.986877	0.530405	0.997436	1	1130	tags=7%, list=7%, signal=8%				GOBP_REGULATION_OF_LYMPHOCYTE_ACTIVATION	GOBP_REGULATION_OF_LYMPHOCYTE_ACTIVATION		416	-0.484459	-0.986877	0.530405	0.997436	1	1130	tags=7%, list=7%, signal=8%
HP_INCREASED_LDL_CHOLESTEROL_CONCENTRATION	HP_INCREASED_LDL_CHOLESTEROL_CONCENTRATION		22	-0.614717	-0.9951	0.513138	0.997442	1	1705	tags=23%, list=11%, signal=25%				HP_INCREASED_LDL_CHOLESTEROL_CONCENTRATION	HP_INCREASED_LDL_CHOLESTEROL_CONCENTRATION		22	-0.614717	-0.9951	0.513138	0.997442	1	1705	tags=23%, list=11%, signal=25%
HP_SIMPLE_FEBRILE_SEIZURE	HP_SIMPLE_FEBRILE_SEIZURE		22	-0.714631	-1.15496	0.346687	0.997443	1	1563	tags=27%, list=10%, signal=30%				HP_SIMPLE_FEBRILE_SEIZURE	HP_SIMPLE_FEBRILE_SEIZURE		22	-0.714631	-1.15496	0.346687	0.997443	1	1563	tags=27%, list=10%, signal=30%
HP_CLEFT_SOFT_PALATE	HP_CLEFT_SOFT_PALATE		161	-0.548646	-1.05464	0.395437	0.997451	1	2963	tags=24%, list=19%, signal=29%				HP_CLEFT_SOFT_PALATE	HP_CLEFT_SOFT_PALATE		161	-0.548646	-1.05464	0.395437	0.997451	1	2963	tags=24%, list=19%, signal=29%
GOBP_TOLL_LIKE_RECEPTOR_9_SIGNALING_PATHWAY	GOBP_TOLL_LIKE_RECEPTOR_9_SIGNALING_PATHWAY		17	-0.639388	-1.05531	0.432647	0.997457	1	2166	tags=29%, list=14%, signal=34%				GOBP_TOLL_LIKE_RECEPTOR_9_SIGNALING_PATHWAY	GOBP_TOLL_LIKE_RECEPTOR_9_SIGNALING_PATHWAY		17	-0.639388	-1.05531	0.432647	0.997457	1	2166	tags=29%, list=14%, signal=34%
GOCC_PHOTORECEPTOR_INNER_SEGMENT	GOCC_PHOTORECEPTOR_INNER_SEGMENT		39	-0.612336	-1.05412	0.434402	0.997468	1	1865	tags=18%, list=12%, signal=20%				GOCC_PHOTORECEPTOR_INNER_SEGMENT	GOCC_PHOTORECEPTOR_INNER_SEGMENT		39	-0.612336	-1.05412	0.434402	0.997468	1	1865	tags=18%, list=12%, signal=20%
GOBP_PROTEIN_MATURATION	GOBP_PROTEIN_MATURATION		261	-0.512944	-1.0198	0.453545	0.997469	1	1946	tags=10%, list=12%, signal=11%				GOBP_PROTEIN_MATURATION	GOBP_PROTEIN_MATURATION		261	-0.512944	-1.0198	0.453545	0.997469	1	1946	tags=10%, list=12%, signal=11%
HP_ASPIRATION	HP_ASPIRATION		21	-0.63484	-1.05385	0.439137	0.997481	1	3403	tags=43%, list=21%, signal=54%				HP_ASPIRATION	HP_ASPIRATION		21	-0.63484	-1.05385	0.439137	0.997481	1	3403	tags=43%, list=21%, signal=54%
HP_HIATUS_HERNIA	HP_HIATUS_HERNIA		31	-0.601382	-1.01967	0.47181	0.997484	1	1722	tags=19%, list=11%, signal=22%				HP_HIATUS_HERNIA	HP_HIATUS_HERNIA		31	-0.601382	-1.01967	0.47181	0.997484	1	1722	tags=19%, list=11%, signal=22%
GOBP_SYNAPTIC_VESICLE_PRIMING	GOBP_SYNAPTIC_VESICLE_PRIMING		16	-0.643471	-1.02568	0.472492	0.997485	1	4370	tags=63%, list=27%, signal=86%				GOBP_SYNAPTIC_VESICLE_PRIMING	GOBP_SYNAPTIC_VESICLE_PRIMING		16	-0.643471	-1.02568	0.472492	0.997485	1	4370	tags=63%, list=27%, signal=86%
GOBP_POSITIVE_REGULATION_OF_INTERLEUKIN_10_PRODUCTION	GOBP_POSITIVE_REGULATION_OF_INTERLEUKIN_10_PRODUCTION		33	-0.607954	-1.02097	0.465991	0.997504	1	1211	tags=15%, list=8%, signal=16%				GOBP_POSITIVE_REGULATION_OF_INTERLEUKIN_10_PRODUCTION	GOBP_POSITIVE_REGULATION_OF_INTERLEUKIN_10_PRODUCTION		33	-0.607954	-1.02097	0.465991	0.997504	1	1211	tags=15%, list=8%, signal=16%
GOBP_LUNG_CELL_DIFFERENTIATION	GOBP_LUNG_CELL_DIFFERENTIATION		19	-0.705798	-1.15867	0.342988	0.997506	1	3266	tags=37%, list=21%, signal=46%				GOBP_LUNG_CELL_DIFFERENTIATION	GOBP_LUNG_CELL_DIFFERENTIATION		19	-0.705798	-1.15867	0.342988	0.997506	1	3266	tags=37%, list=21%, signal=46%
HP_INCOMITANT_STRABISMUS	HP_INCOMITANT_STRABISMUS		15	-0.624882	-0.998857	0.493399	0.997512	1	1153	tags=33%, list=7%, signal=36%				HP_INCOMITANT_STRABISMUS	HP_INCOMITANT_STRABISMUS		15	-0.624882	-0.998857	0.493399	0.997512	1	1153	tags=33%, list=7%, signal=36%
HP_INCREASED_BLOOD_PRESSURE	HP_INCREASED_BLOOD_PRESSURE		331	-0.536262	-1.07087	0.349823	0.997513	1	846	tags=6%, list=5%, signal=7%				HP_INCREASED_BLOOD_PRESSURE	HP_INCREASED_BLOOD_PRESSURE		331	-0.536262	-1.07087	0.349823	0.997513	1	846	tags=6%, list=5%, signal=7%
GOMF_NUCLEAR_THYROID_HORMONE_RECEPTOR_BINDING	GOMF_NUCLEAR_THYROID_HORMONE_RECEPTOR_BINDING		28	-0.59279	-0.995734	0.508321	0.997515	1	3509	tags=32%, list=22%, signal=41%				GOMF_NUCLEAR_THYROID_HORMONE_RECEPTOR_BINDING	GOMF_NUCLEAR_THYROID_HORMONE_RECEPTOR_BINDING		28	-0.59279	-0.995734	0.508321	0.997515	1	3509	tags=32%, list=22%, signal=41%
HP_UPPER_LIMB_AMYOTROPHY	HP_UPPER_LIMB_AMYOTROPHY		57	-0.625881	-1.0942	0.367486	0.99752	1	1934	tags=18%, list=12%, signal=20%				HP_UPPER_LIMB_AMYOTROPHY	HP_UPPER_LIMB_AMYOTROPHY		57	-0.625881	-1.0942	0.367486	0.99752	1	1934	tags=18%, list=12%, signal=20%
HP_DESCENDING_AORTIC_DISSECTION	HP_DESCENDING_AORTIC_DISSECTION		15	-0.632981	-0.998192	0.522763	0.997526	1	775	tags=27%, list=5%, signal=28%				HP_DESCENDING_AORTIC_DISSECTION	HP_DESCENDING_AORTIC_DISSECTION		15	-0.632981	-0.998192	0.522763	0.997526	1	775	tags=27%, list=5%, signal=28%
GOBP_ACTIN_MEDIATED_CELL_CONTRACTION	GOBP_ACTIN_MEDIATED_CELL_CONTRACTION		60	-0.650999	-1.15695	0.290055	0.997527	1	2662	tags=28%, list=17%, signal=34%				GOBP_ACTIN_MEDIATED_CELL_CONTRACTION	GOBP_ACTIN_MEDIATED_CELL_CONTRACTION		60	-0.650999	-1.15695	0.290055	0.997527	1	2662	tags=28%, list=17%, signal=34%
HP_HYPOTHERMIA	HP_HYPOTHERMIA		33	-0.652649	-1.09459	0.392157	0.99753	1	1025	tags=6%, list=6%, signal=6%				HP_HYPOTHERMIA	HP_HYPOTHERMIA		33	-0.652649	-1.09459	0.392157	0.99753	1	1025	tags=6%, list=6%, signal=6%
HP_METABOLIC_ACIDOSIS	HP_METABOLIC_ACIDOSIS		138	-0.525027	-0.993127	0.483029	0.997534	1	471	tags=2%, list=3%, signal=2%				HP_METABOLIC_ACIDOSIS	HP_METABOLIC_ACIDOSIS		138	-0.525027	-0.993127	0.483029	0.997534	1	471	tags=2%, list=3%, signal=2%
GOBP_NEGATIVE_REGULATION_OF_AMIDE_METABOLIC_PROCESS	GOBP_NEGATIVE_REGULATION_OF_AMIDE_METABOLIC_PROCESS		191	-0.511329	-0.991545	0.486859	0.997539	1	2158	tags=13%, list=14%, signal=15%				GOBP_NEGATIVE_REGULATION_OF_AMIDE_METABOLIC_PROCESS	GOBP_NEGATIVE_REGULATION_OF_AMIDE_METABOLIC_PROCESS		191	-0.511329	-0.991545	0.486859	0.997539	1	2158	tags=13%, list=14%, signal=15%
HP_ABNORMALITY_OF_SUBCUTANEOUS_FAT_TISSUE	HP_ABNORMALITY_OF_SUBCUTANEOUS_FAT_TISSUE		54	-0.60082	-1.05369	0.417015	0.997562	1	3436	tags=26%, list=22%, signal=33%				HP_ABNORMALITY_OF_SUBCUTANEOUS_FAT_TISSUE	HP_ABNORMALITY_OF_SUBCUTANEOUS_FAT_TISSUE		54	-0.60082	-1.05369	0.417015	0.997562	1	3436	tags=26%, list=22%, signal=33%
HP_HYPOPLASIA_OF_THE_ZYGOMATIC_BONE	HP_HYPOPLASIA_OF_THE_ZYGOMATIC_BONE		34	-0.642753	-1.09363	0.39738	0.997563	1	1377	tags=9%, list=9%, signal=10%				HP_HYPOPLASIA_OF_THE_ZYGOMATIC_BONE	HP_HYPOPLASIA_OF_THE_ZYGOMATIC_BONE		34	-0.642753	-1.09363	0.39738	0.997563	1	1377	tags=9%, list=9%, signal=10%
GOBP_NEGATIVE_REGULATION_OF_REPRODUCTIVE_PROCESS	GOBP_NEGATIVE_REGULATION_OF_REPRODUCTIVE_PROCESS		44	-0.592285	-1.01872	0.486212	0.997564	1	1306	tags=16%, list=8%, signal=17%				GOBP_NEGATIVE_REGULATION_OF_REPRODUCTIVE_PROCESS	GOBP_NEGATIVE_REGULATION_OF_REPRODUCTIVE_PROCESS		44	-0.592285	-1.01872	0.486212	0.997564	1	1306	tags=16%, list=8%, signal=17%
HP_DYSPNEA	HP_DYSPNEA		318	-0.501479	-1.0182	0.451957	0.997574	1	1686	tags=11%, list=11%, signal=12%				HP_DYSPNEA	HP_DYSPNEA		318	-0.501479	-1.0182	0.451957	0.997574	1	1686	tags=11%, list=11%, signal=12%
HP_MULTICYSTIC_KIDNEY_DYSPLASIA	HP_MULTICYSTIC_KIDNEY_DYSPLASIA		103	-0.539709	-0.986956	0.511025	0.997578	1	671	tags=5%, list=4%, signal=5%				HP_MULTICYSTIC_KIDNEY_DYSPLASIA	HP_MULTICYSTIC_KIDNEY_DYSPLASIA		103	-0.539709	-0.986956	0.511025	0.997578	1	671	tags=5%, list=4%, signal=5%
HP_KYPHOSCOLIOSIS	HP_KYPHOSCOLIOSIS		161	-0.534861	-1.01885	0.465174	0.997579	1	1091	tags=9%, list=7%, signal=9%				HP_KYPHOSCOLIOSIS	HP_KYPHOSCOLIOSIS		161	-0.534861	-1.01885	0.465174	0.997579	1	1091	tags=9%, list=7%, signal=9%
GOBP_NEGATIVE_REGULATION_OF_PROTEIN_SERINE_THREONINE_KINASE_ACTIVITY	GOBP_NEGATIVE_REGULATION_OF_PROTEIN_SERINE_THREONINE_KINASE_ACTIVITY		95	-0.543985	-0.998569	0.490489	0.99758	1	1929	tags=15%, list=12%, signal=17%				GOBP_NEGATIVE_REGULATION_OF_PROTEIN_SERINE_THREONINE_KINASE_ACTIVITY	GOBP_NEGATIVE_REGULATION_OF_PROTEIN_SERINE_THREONINE_KINASE_ACTIVITY		95	-0.543985	-0.998569	0.490489	0.99758	1	1929	tags=15%, list=12%, signal=17%
GOBP_MALE_SEX_DIFFERENTIATION	GOBP_MALE_SEX_DIFFERENTIATION		105	-0.624316	-1.15521	0.27154	0.997582	1	1626	tags=16%, list=10%, signal=18%				GOBP_MALE_SEX_DIFFERENTIATION	GOBP_MALE_SEX_DIFFERENTIATION		105	-0.624316	-1.15521	0.27154	0.997582	1	1626	tags=16%, list=10%, signal=18%
GOBP_POSITIVE_REGULATION_OF_AMYLOID_PRECURSOR_PROTEIN_CATABOLIC_PROCESS	GOBP_POSITIVE_REGULATION_OF_AMYLOID_PRECURSOR_PROTEIN_CATABOLIC_PROCESS		21	-0.649865	-1.05673	0.45023	0.997582	1	2351	tags=48%, list=15%, signal=56%				GOBP_POSITIVE_REGULATION_OF_AMYLOID_PRECURSOR_PROTEIN_CATABOLIC_PROCESS	GOBP_POSITIVE_REGULATION_OF_AMYLOID_PRECURSOR_PROTEIN_CATABOLIC_PROCESS		21	-0.649865	-1.05673	0.45023	0.997582	1	2351	tags=48%, list=15%, signal=56%
GOMF_TRANSMEMBRANE_RECEPTOR_PROTEIN_KINASE_ACTIVITY	GOMF_TRANSMEMBRANE_RECEPTOR_PROTEIN_KINASE_ACTIVITY		56	-0.620069	-1.09228	0.375176	0.997584	1	1884	tags=21%, list=12%, signal=24%				GOMF_TRANSMEMBRANE_RECEPTOR_PROTEIN_KINASE_ACTIVITY	GOMF_TRANSMEMBRANE_RECEPTOR_PROTEIN_KINASE_ACTIVITY		56	-0.620069	-1.09228	0.375176	0.997584	1	1884	tags=21%, list=12%, signal=24%
GOMF_CALCIUM_CHANNEL_REGULATOR_ACTIVITY	GOMF_CALCIUM_CHANNEL_REGULATOR_ACTIVITY		33	-0.584845	-0.986307	0.508746	0.997588	1	1638	tags=18%, list=10%, signal=20%				GOMF_CALCIUM_CHANNEL_REGULATOR_ACTIVITY	GOMF_CALCIUM_CHANNEL_REGULATOR_ACTIVITY		33	-0.584845	-0.986307	0.508746	0.997588	1	1638	tags=18%, list=10%, signal=20%
GOMF_PROTEIN_MACROMOLECULE_ADAPTOR_ACTIVITY	GOMF_PROTEIN_MACROMOLECULE_ADAPTOR_ACTIVITY		320	-0.495452	-0.998293	0.500579	0.997616	1	2233	tags=13%, list=14%, signal=15%				GOMF_PROTEIN_MACROMOLECULE_ADAPTOR_ACTIVITY	GOMF_PROTEIN_MACROMOLECULE_ADAPTOR_ACTIVITY		320	-0.495452	-0.998293	0.500579	0.997616	1	2233	tags=13%, list=14%, signal=15%
GOBP_REGULATION_OF_CD8_POSITIVE_ALPHA_BETA_T_CELL_ACTIVATION	GOBP_REGULATION_OF_CD8_POSITIVE_ALPHA_BETA_T_CELL_ACTIVATION		18	-0.691652	-1.09158	0.424961	0.997616	1	1585	tags=22%, list=10%, signal=25%				GOBP_REGULATION_OF_CD8_POSITIVE_ALPHA_BETA_T_CELL_ACTIVATION	GOBP_REGULATION_OF_CD8_POSITIVE_ALPHA_BETA_T_CELL_ACTIVATION		18	-0.691652	-1.09158	0.424961	0.997616	1	1585	tags=22%, list=10%, signal=25%
HP_BONE_SPICULE_PIGMENTATION_OF_THE_RETINA	HP_BONE_SPICULE_PIGMENTATION_OF_THE_RETINA		48	-0.577147	-0.995298	0.5	0.997621	1	1350	tags=10%, list=8%, signal=11%				HP_BONE_SPICULE_PIGMENTATION_OF_THE_RETINA	HP_BONE_SPICULE_PIGMENTATION_OF_THE_RETINA		48	-0.577147	-0.995298	0.5	0.997621	1	1350	tags=10%, list=8%, signal=11%
HP_VOCAL_CORD_PARALYSIS	HP_VOCAL_CORD_PARALYSIS		46	-0.671802	-1.15549	0.300587	0.997624	1	1712	tags=20%, list=11%, signal=22%				HP_VOCAL_CORD_PARALYSIS	HP_VOCAL_CORD_PARALYSIS		46	-0.671802	-1.15549	0.300587	0.997624	1	1712	tags=20%, list=11%, signal=22%
GOBP_GLYCOPROTEIN_METABOLIC_PROCESS	GOBP_GLYCOPROTEIN_METABOLIC_PROCESS		313	-0.509182	-1.01923	0.45119	0.997625	1	1819	tags=12%, list=11%, signal=13%				GOBP_GLYCOPROTEIN_METABOLIC_PROCESS	GOBP_GLYCOPROTEIN_METABOLIC_PROCESS		313	-0.509182	-1.01923	0.45119	0.997625	1	1819	tags=12%, list=11%, signal=13%
GOBP_PROTEIN_SUMOYLATION	GOBP_PROTEIN_SUMOYLATION		62	-0.565649	-0.998019	0.509642	0.997634	1	843	tags=8%, list=5%, signal=8%				GOBP_PROTEIN_SUMOYLATION	GOBP_PROTEIN_SUMOYLATION		62	-0.565649	-0.998019	0.509642	0.997634	1	843	tags=8%, list=5%, signal=8%
HP_CONGENITAL_CONTRACTURE	HP_CONGENITAL_CONTRACTURE		124	-0.560563	-1.05591	0.410853	0.997643	1	1320	tags=10%, list=8%, signal=11%				HP_CONGENITAL_CONTRACTURE	HP_CONGENITAL_CONTRACTURE		124	-0.560563	-1.05591	0.410853	0.997643	1	1320	tags=10%, list=8%, signal=11%
HP_ABNORMALITY_OF_THE_URETHRA	HP_ABNORMALITY_OF_THE_URETHRA		371	-0.503877	-1.01948	0.457763	0.997656	1	2387	tags=16%, list=15%, signal=18%				HP_ABNORMALITY_OF_THE_URETHRA	HP_ABNORMALITY_OF_THE_URETHRA		371	-0.503877	-1.01948	0.457763	0.997656	1	2387	tags=16%, list=15%, signal=18%
GOBP_POSITIVE_REGULATION_OF_ENDOTHELIAL_CELL_MIGRATION	GOBP_POSITIVE_REGULATION_OF_ENDOTHELIAL_CELL_MIGRATION		90	-0.591107	-1.0909	0.355405	0.997669	1	1992	tags=21%, list=13%, signal=24%				GOBP_POSITIVE_REGULATION_OF_ENDOTHELIAL_CELL_MIGRATION	GOBP_POSITIVE_REGULATION_OF_ENDOTHELIAL_CELL_MIGRATION		90	-0.591107	-1.0909	0.355405	0.997669	1	1992	tags=21%, list=13%, signal=24%
HP_RENAL_HYPOPLASIA	HP_RENAL_HYPOPLASIA		106	-0.568554	-1.05537	0.41012	0.997675	1	878	tags=8%, list=6%, signal=8%				HP_RENAL_HYPOPLASIA	HP_RENAL_HYPOPLASIA		106	-0.568554	-1.05537	0.41012	0.997675	1	878	tags=8%, list=6%, signal=8%
GOBP_MORPHOGENESIS_OF_AN_EPITHELIUM	GOBP_MORPHOGENESIS_OF_AN_EPITHELIUM		358	-0.489563	-0.985604	0.50348	0.997678	1	716	tags=7%, list=4%, signal=7%				GOBP_MORPHOGENESIS_OF_AN_EPITHELIUM	GOBP_MORPHOGENESIS_OF_AN_EPITHELIUM		358	-0.489563	-0.985604	0.50348	0.997678	1	716	tags=7%, list=4%, signal=7%
HP_TIP_TOE_GAIT	HP_TIP_TOE_GAIT		64	-0.555994	-0.996708	0.509194	0.99768	1	2180	tags=14%, list=14%, signal=16%				HP_TIP_TOE_GAIT	HP_TIP_TOE_GAIT		64	-0.555994	-0.996708	0.509194	0.99768	1	2180	tags=14%, list=14%, signal=16%
HP_EXTRAMEDULLARY_HEMATOPOIESIS	HP_EXTRAMEDULLARY_HEMATOPOIESIS		15	-0.63552	-1.01829	0.48505	0.997683	1	2001	tags=20%, list=13%, signal=23%				HP_EXTRAMEDULLARY_HEMATOPOIESIS	HP_EXTRAMEDULLARY_HEMATOPOIESIS		15	-0.63552	-1.01829	0.48505	0.997683	1	2001	tags=20%, list=13%, signal=23%
GOMF_GUANYL_NUCLEOTIDE_EXCHANGE_FACTOR_ACTIVITY	GOMF_GUANYL_NUCLEOTIDE_EXCHANGE_FACTOR_ACTIVITY		210	-0.590155	-1.15591	0.219245	0.997687	1	2116	tags=20%, list=13%, signal=22%				GOMF_GUANYL_NUCLEOTIDE_EXCHANGE_FACTOR_ACTIVITY	GOMF_GUANYL_NUCLEOTIDE_EXCHANGE_FACTOR_ACTIVITY		210	-0.590155	-1.15591	0.219245	0.997687	1	2116	tags=20%, list=13%, signal=22%
GOBP_NEGATIVE_REGULATION_OF_TYPE_I_INTERFERON_PRODUCTION	GOBP_NEGATIVE_REGULATION_OF_TYPE_I_INTERFERON_PRODUCTION		29	-0.627653	-1.05418	0.425564	0.997688	1	1047	tags=17%, list=7%, signal=18%				GOBP_NEGATIVE_REGULATION_OF_TYPE_I_INTERFERON_PRODUCTION	GOBP_NEGATIVE_REGULATION_OF_TYPE_I_INTERFERON_PRODUCTION		29	-0.627653	-1.05418	0.425564	0.997688	1	1047	tags=17%, list=7%, signal=18%
GOBP_CEREBELLAR_CORTEX_DEVELOPMENT	GOBP_CEREBELLAR_CORTEX_DEVELOPMENT		35	-0.688359	-1.15705	0.29056	0.997695	1	2752	tags=26%, list=17%, signal=31%				GOBP_CEREBELLAR_CORTEX_DEVELOPMENT	GOBP_CEREBELLAR_CORTEX_DEVELOPMENT		35	-0.688359	-1.15705	0.29056	0.997695	1	2752	tags=26%, list=17%, signal=31%
GOBP_DETECTION_OF_BIOTIC_STIMULUS	GOBP_DETECTION_OF_BIOTIC_STIMULUS		26	-0.635335	-1.05865	0.436709	0.997712	1	1513	tags=15%, list=10%, signal=17%				GOBP_DETECTION_OF_BIOTIC_STIMULUS	GOBP_DETECTION_OF_BIOTIC_STIMULUS		26	-0.635335	-1.05865	0.436709	0.997712	1	1513	tags=15%, list=10%, signal=17%
GOBP_POSITIVE_REGULATION_OF_MICROTUBULE_POLYMERIZATION_OR_DEPOLYMERIZATION	GOBP_POSITIVE_REGULATION_OF_MICROTUBULE_POLYMERIZATION_OR_DEPOLYMERIZATION		29	-0.631982	-1.05469	0.426829	0.997712	1	388	tags=7%, list=2%, signal=7%				GOBP_POSITIVE_REGULATION_OF_MICROTUBULE_POLYMERIZATION_OR_DEPOLYMERIZATION	GOBP_POSITIVE_REGULATION_OF_MICROTUBULE_POLYMERIZATION_OR_DEPOLYMERIZATION		29	-0.631982	-1.05469	0.426829	0.997712	1	388	tags=7%, list=2%, signal=7%
GOBP_REGULATION_OF_PEPTIDASE_ACTIVITY	GOBP_REGULATION_OF_PEPTIDASE_ACTIVITY		281	-0.529185	-1.05878	0.379061	0.997725	1	1299	tags=11%, list=8%, signal=12%				GOBP_REGULATION_OF_PEPTIDASE_ACTIVITY	GOBP_REGULATION_OF_PEPTIDASE_ACTIVITY		281	-0.529185	-1.05878	0.379061	0.997725	1	1299	tags=11%, list=8%, signal=12%
GOBP_OOCYTE_MATURATION	GOBP_OOCYTE_MATURATION		23	-0.600663	-0.995786	0.508397	0.997729	1	1306	tags=17%, list=8%, signal=19%				GOBP_OOCYTE_MATURATION	GOBP_OOCYTE_MATURATION		23	-0.600663	-0.995786	0.508397	0.997729	1	1306	tags=17%, list=8%, signal=19%
GOMF_K63_LINKED_POLYUBIQUITIN_MODIFICATION_DEPENDENT_PROTEIN_BINDING	GOMF_K63_LINKED_POLYUBIQUITIN_MODIFICATION_DEPENDENT_PROTEIN_BINDING		24	-0.64666	-1.07118	0.415241	0.997729	1	939	tags=13%, list=6%, signal=13%				GOMF_K63_LINKED_POLYUBIQUITIN_MODIFICATION_DEPENDENT_PROTEIN_BINDING	GOMF_K63_LINKED_POLYUBIQUITIN_MODIFICATION_DEPENDENT_PROTEIN_BINDING		24	-0.64666	-1.07118	0.415241	0.997729	1	939	tags=13%, list=6%, signal=13%
HP_PROMINENT_METOPIC_RIDGE	HP_PROMINENT_METOPIC_RIDGE		49	-0.586201	-1.01775	0.497159	0.997729	1	2978	tags=24%, list=19%, signal=30%				HP_PROMINENT_METOPIC_RIDGE	HP_PROMINENT_METOPIC_RIDGE		49	-0.586201	-1.01775	0.497159	0.997729	1	2978	tags=24%, list=19%, signal=30%
GOBP_LUNG_MORPHOGENESIS	GOBP_LUNG_MORPHOGENESIS		36	-0.593948	-1.02102	0.484241	0.997738	1	1745	tags=19%, list=11%, signal=22%				GOBP_LUNG_MORPHOGENESIS	GOBP_LUNG_MORPHOGENESIS		36	-0.593948	-1.02102	0.484241	0.997738	1	1745	tags=19%, list=11%, signal=22%
GOBP_EXIT_FROM_MITOSIS	GOBP_EXIT_FROM_MITOSIS		27	-0.635411	-1.05904	0.430723	0.997746	1	1641	tags=19%, list=10%, signal=21%				GOBP_EXIT_FROM_MITOSIS	GOBP_EXIT_FROM_MITOSIS		27	-0.635411	-1.05904	0.430723	0.997746	1	1641	tags=19%, list=10%, signal=21%
GOBP_POSITIVE_REGULATION_OF_ALPHA_BETA_T_CELL_ACTIVATION	GOBP_POSITIVE_REGULATION_OF_ALPHA_BETA_T_CELL_ACTIVATION		58	-0.595979	-1.05495	0.43	0.997749	1	2893	tags=28%, list=18%, signal=34%				GOBP_POSITIVE_REGULATION_OF_ALPHA_BETA_T_CELL_ACTIVATION	GOBP_POSITIVE_REGULATION_OF_ALPHA_BETA_T_CELL_ACTIVATION		58	-0.595979	-1.05495	0.43	0.997749	1	2893	tags=28%, list=18%, signal=34%
GOBP_PHOSPHATIDYLINOSITOL_METABOLIC_PROCESS	GOBP_PHOSPHATIDYLINOSITOL_METABOLIC_PROCESS		135	-0.524543	-0.985704	0.514286	0.997754	1	3229	tags=20%, list=20%, signal=25%				GOBP_PHOSPHATIDYLINOSITOL_METABOLIC_PROCESS	GOBP_PHOSPHATIDYLINOSITOL_METABOLIC_PROCESS		135	-0.524543	-0.985704	0.514286	0.997754	1	3229	tags=20%, list=20%, signal=25%
GOBP_NEGATIVE_REGULATION_OF_INTRINSIC_APOPTOTIC_SIGNALING_PATHWAY_BY_P53_CLASS_MEDIATOR	GOBP_NEGATIVE_REGULATION_OF_INTRINSIC_APOPTOTIC_SIGNALING_PATHWAY_BY_P53_CLASS_MEDIATOR		21	-0.666174	-1.07144	0.431034	0.997762	1	357	tags=5%, list=2%, signal=5%				GOBP_NEGATIVE_REGULATION_OF_INTRINSIC_APOPTOTIC_SIGNALING_PATHWAY_BY_P53_CLASS_MEDIATOR	GOBP_NEGATIVE_REGULATION_OF_INTRINSIC_APOPTOTIC_SIGNALING_PATHWAY_BY_P53_CLASS_MEDIATOR		21	-0.666174	-1.07144	0.431034	0.997762	1	357	tags=5%, list=2%, signal=5%
GOMF_PROMOTER_SPECIFIC_CHROMATIN_BINDING	GOMF_PROMOTER_SPECIFIC_CHROMATIN_BINDING		53	-0.613017	-1.09426	0.369472	0.997772	1	3047	tags=19%, list=19%, signal=23%				GOMF_PROMOTER_SPECIFIC_CHROMATIN_BINDING	GOMF_PROMOTER_SPECIFIC_CHROMATIN_BINDING		53	-0.613017	-1.09426	0.369472	0.997772	1	3047	tags=19%, list=19%, signal=23%
GOBP_ENDOTHELIAL_CELL_DEVELOPMENT	GOBP_ENDOTHELIAL_CELL_DEVELOPMENT		56	-0.558479	-0.995499	0.498588	0.997774	1	1050	tags=18%, list=7%, signal=19%				GOBP_ENDOTHELIAL_CELL_DEVELOPMENT	GOBP_ENDOTHELIAL_CELL_DEVELOPMENT		56	-0.558479	-0.995499	0.498588	0.997774	1	1050	tags=18%, list=7%, signal=19%
HP_ABNORMAL_MUSCLE_FIBER_PROTEIN_EXPRESSION	HP_ABNORMAL_MUSCLE_FIBER_PROTEIN_EXPRESSION		21	-0.706506	-1.15717	0.331683	0.997777	1	1058	tags=24%, list=7%, signal=25%				HP_ABNORMAL_MUSCLE_FIBER_PROTEIN_EXPRESSION	HP_ABNORMAL_MUSCLE_FIBER_PROTEIN_EXPRESSION		21	-0.706506	-1.15717	0.331683	0.997777	1	1058	tags=24%, list=7%, signal=25%
GOBP_POSITIVE_REGULATION_OF_EXOCYTOSIS	GOBP_POSITIVE_REGULATION_OF_EXOCYTOSIS		63	-0.592252	-1.07093	0.396095	0.997777	1	1641	tags=17%, list=10%, signal=19%				GOBP_POSITIVE_REGULATION_OF_EXOCYTOSIS	GOBP_POSITIVE_REGULATION_OF_EXOCYTOSIS		63	-0.592252	-1.07093	0.396095	0.997777	1	1641	tags=17%, list=10%, signal=19%
GOBP_NUCLEAR_ENVELOPE_ORGANIZATION	GOBP_NUCLEAR_ENVELOPE_ORGANIZATION		56	-0.590424	-1.03912	0.467041	0.997784	1	1911	tags=13%, list=12%, signal=14%				GOBP_NUCLEAR_ENVELOPE_ORGANIZATION	GOBP_NUCLEAR_ENVELOPE_ORGANIZATION		56	-0.590424	-1.03912	0.467041	0.997784	1	1911	tags=13%, list=12%, signal=14%
GOBP_POSITIVE_REGULATION_OF_INFLAMMATORY_RESPONSE	GOBP_POSITIVE_REGULATION_OF_INFLAMMATORY_RESPONSE		98	-0.593162	-1.09479	0.352863	0.997795	1	1585	tags=14%, list=10%, signal=16%				GOBP_POSITIVE_REGULATION_OF_INFLAMMATORY_RESPONSE	GOBP_POSITIVE_REGULATION_OF_INFLAMMATORY_RESPONSE		98	-0.593162	-1.09479	0.352863	0.997795	1	1585	tags=14%, list=10%, signal=16%
HP_CLEFT_UPPER_LIP	HP_CLEFT_UPPER_LIP		121	-0.567855	-1.05348	0.396053	0.997795	1	1898	tags=16%, list=12%, signal=18%				HP_CLEFT_UPPER_LIP	HP_CLEFT_UPPER_LIP		121	-0.567855	-1.05348	0.396053	0.997795	1	1898	tags=16%, list=12%, signal=18%
GOBP_NEGATIVE_REGULATION_OF_INTERLEUKIN_2_PRODUCTION	GOBP_NEGATIVE_REGULATION_OF_INTERLEUKIN_2_PRODUCTION		21	-0.658905	-1.07156	0.409677	0.997799	1	1200	tags=19%, list=8%, signal=21%				GOBP_NEGATIVE_REGULATION_OF_INTERLEUKIN_2_PRODUCTION	GOBP_NEGATIVE_REGULATION_OF_INTERLEUKIN_2_PRODUCTION		21	-0.658905	-1.07156	0.409677	0.997799	1	1200	tags=19%, list=8%, signal=21%
HP_MANDIBULAR_PROGNATHIA	HP_MANDIBULAR_PROGNATHIA		171	-0.59709	-1.15503	0.250302	0.997799	1	1853	tags=13%, list=12%, signal=15%				HP_MANDIBULAR_PROGNATHIA	HP_MANDIBULAR_PROGNATHIA		171	-0.59709	-1.15503	0.250302	0.997799	1	1853	tags=13%, list=12%, signal=15%
HP_PROMINENT_NASAL_BRIDGE	HP_PROMINENT_NASAL_BRIDGE		200	-0.521	-1.02583	0.45512	0.99782	1	1017	tags=6%, list=6%, signal=6%				HP_PROMINENT_NASAL_BRIDGE	HP_PROMINENT_NASAL_BRIDGE		200	-0.521	-1.02583	0.45512	0.99782	1	1017	tags=6%, list=6%, signal=6%
GOBP_REGULATION_OF_TRANSCRIPTION_BY_RNA_POLYMERASE_III	GOBP_REGULATION_OF_TRANSCRIPTION_BY_RNA_POLYMERASE_III		29	-0.648138	-1.09166	0.393568	0.997831	1	293	tags=3%, list=2%, signal=4%				GOBP_REGULATION_OF_TRANSCRIPTION_BY_RNA_POLYMERASE_III	GOBP_REGULATION_OF_TRANSCRIPTION_BY_RNA_POLYMERASE_III		29	-0.648138	-1.09166	0.393568	0.997831	1	293	tags=3%, list=2%, signal=4%
GOBP_MULTIVESICULAR_BODY_ORGANIZATION	GOBP_MULTIVESICULAR_BODY_ORGANIZATION		31	-0.611348	-1.02569	0.463487	0.997841	1	3780	tags=32%, list=24%, signal=42%				GOBP_MULTIVESICULAR_BODY_ORGANIZATION	GOBP_MULTIVESICULAR_BODY_ORGANIZATION		31	-0.611348	-1.02569	0.463487	0.997841	1	3780	tags=32%, list=24%, signal=42%
HP_ABNORMAL_UVULA_MORPHOLOGY	HP_ABNORMAL_UVULA_MORPHOLOGY		156	-0.50576	-0.977699	0.495684	0.997884	1	1445	tags=10%, list=9%, signal=11%				HP_ABNORMAL_UVULA_MORPHOLOGY	HP_ABNORMAL_UVULA_MORPHOLOGY		156	-0.50576	-0.977699	0.495684	0.997884	1	1445	tags=10%, list=9%, signal=11%
HP_ABNORMALITY_OF_DENTAL_MORPHOLOGY	HP_ABNORMALITY_OF_DENTAL_MORPHOLOGY		197	-0.545377	-1.05477	0.387019	0.997888	1	1736	tags=12%, list=11%, signal=14%				HP_ABNORMALITY_OF_DENTAL_MORPHOLOGY	HP_ABNORMALITY_OF_DENTAL_MORPHOLOGY		197	-0.545377	-1.05477	0.387019	0.997888	1	1736	tags=12%, list=11%, signal=14%
HP_LOWER_LIMB_SPASTICITY	HP_LOWER_LIMB_SPASTICITY		208	-0.503924	-0.986967	0.51418	0.997895	1	2802	tags=13%, list=18%, signal=16%				HP_LOWER_LIMB_SPASTICITY	HP_LOWER_LIMB_SPASTICITY		208	-0.503924	-0.986967	0.51418	0.997895	1	2802	tags=13%, list=18%, signal=16%
HP_DEEP_PHILTRUM	HP_DEEP_PHILTRUM		59	-0.654619	-1.15886	0.292151	0.997906	1	3787	tags=46%, list=24%, signal=60%				HP_DEEP_PHILTRUM	HP_DEEP_PHILTRUM		59	-0.654619	-1.15886	0.292151	0.997906	1	3787	tags=46%, list=24%, signal=60%
HP_ECTOPIC_KIDNEY	HP_ECTOPIC_KIDNEY		66	-0.556373	-0.987618	0.505602	0.997907	1	1747	tags=17%, list=11%, signal=19%				HP_ECTOPIC_KIDNEY	HP_ECTOPIC_KIDNEY		66	-0.556373	-0.987618	0.505602	0.997907	1	1747	tags=17%, list=11%, signal=19%
GOBP_TYPE_B_PANCREATIC_CELL_DIFFERENTIATION	GOBP_TYPE_B_PANCREATIC_CELL_DIFFERENTIATION		20	-0.604693	-0.980162	0.537217	0.997911	1	148	tags=10%, list=1%, signal=10%				GOBP_TYPE_B_PANCREATIC_CELL_DIFFERENTIATION	GOBP_TYPE_B_PANCREATIC_CELL_DIFFERENTIATION		20	-0.604693	-0.980162	0.537217	0.997911	1	148	tags=10%, list=1%, signal=10%
HP_SLENDER_FINGER	HP_SLENDER_FINGER		128	-0.621219	-1.15872	0.263496	0.997913	1	1080	tags=12%, list=7%, signal=12%				HP_SLENDER_FINGER	HP_SLENDER_FINGER		128	-0.621219	-1.15872	0.263496	0.997913	1	1080	tags=12%, list=7%, signal=12%
HP_PERIPHERAL_DEMYELINATION	HP_PERIPHERAL_DEMYELINATION		42	-0.597973	-1.03947	0.448071	0.997917	1	1540	tags=17%, list=10%, signal=18%				HP_PERIPHERAL_DEMYELINATION	HP_PERIPHERAL_DEMYELINATION		42	-0.597973	-1.03947	0.448071	0.997917	1	1540	tags=17%, list=10%, signal=18%
GOCC_GOLGI_LUMEN	GOCC_GOLGI_LUMEN		46	-0.625071	-1.09367	0.389972	0.997917	1	101	tags=7%, list=1%, signal=7%				GOCC_GOLGI_LUMEN	GOCC_GOLGI_LUMEN		46	-0.625071	-1.09367	0.389972	0.997917	1	101	tags=7%, list=1%, signal=7%
HP_HEMIPARESIS	HP_HEMIPARESIS		83	-0.575646	-1.04801	0.429719	0.997918	1	3349	tags=27%, list=21%, signal=33%				HP_HEMIPARESIS	HP_HEMIPARESIS		83	-0.575646	-1.04801	0.429719	0.997918	1	3349	tags=27%, list=21%, signal=33%
GOBP_REGULATION_OF_FILOPODIUM_ASSEMBLY	GOBP_REGULATION_OF_FILOPODIUM_ASSEMBLY		44	-0.612291	-1.05676	0.411681	0.997924	1	405	tags=11%, list=3%, signal=12%				GOBP_REGULATION_OF_FILOPODIUM_ASSEMBLY	GOBP_REGULATION_OF_FILOPODIUM_ASSEMBLY		44	-0.612291	-1.05676	0.411681	0.997924	1	405	tags=11%, list=3%, signal=12%
GOBP_ROOF_OF_MOUTH_DEVELOPMENT	GOBP_ROOF_OF_MOUTH_DEVELOPMENT		55	-0.586245	-1.0392	0.445682	0.997925	1	1801	tags=22%, list=11%, signal=25%				GOBP_ROOF_OF_MOUTH_DEVELOPMENT	GOBP_ROOF_OF_MOUTH_DEVELOPMENT		55	-0.586245	-1.0392	0.445682	0.997925	1	1801	tags=22%, list=11%, signal=25%
GOBP_REGULATION_OF_LYMPHOCYTE_MEDIATED_IMMUNITY	GOBP_REGULATION_OF_LYMPHOCYTE_MEDIATED_IMMUNITY		141	-0.604144	-1.15571	0.242268	0.99793	1	913	tags=9%, list=6%, signal=9%				GOBP_REGULATION_OF_LYMPHOCYTE_MEDIATED_IMMUNITY	GOBP_REGULATION_OF_LYMPHOCYTE_MEDIATED_IMMUNITY		141	-0.604144	-1.15571	0.242268	0.99793	1	913	tags=9%, list=6%, signal=9%
GOBP_AORTIC_VALVE_MORPHOGENESIS	GOBP_AORTIC_VALVE_MORPHOGENESIS		21	-0.678057	-1.09231	0.392744	0.997933	1	1799	tags=24%, list=11%, signal=27%				GOBP_AORTIC_VALVE_MORPHOGENESIS	GOBP_AORTIC_VALVE_MORPHOGENESIS		21	-0.678057	-1.09231	0.392744	0.997933	1	1799	tags=24%, list=11%, signal=27%
HP_PROFOUND_GLOBAL_DEVELOPMENTAL_DELAY	HP_PROFOUND_GLOBAL_DEVELOPMENTAL_DELAY		55	-0.605284	-1.05424	0.435673	0.997939	1	2727	tags=18%, list=17%, signal=22%				HP_PROFOUND_GLOBAL_DEVELOPMENTAL_DELAY	HP_PROFOUND_GLOBAL_DEVELOPMENTAL_DELAY		55	-0.605284	-1.05424	0.435673	0.997939	1	2727	tags=18%, list=17%, signal=22%
GOBP_REGULATION_OF_BLOOD_PRESSURE	GOBP_REGULATION_OF_BLOOD_PRESSURE		110	-0.581969	-1.09176	0.343832	0.997941	1	1323	tags=16%, list=8%, signal=18%				GOBP_REGULATION_OF_BLOOD_PRESSURE	GOBP_REGULATION_OF_BLOOD_PRESSURE		110	-0.581969	-1.09176	0.343832	0.997941	1	1323	tags=16%, list=8%, signal=18%
GOBP_REGULATION_OF_PHOSPHOLIPID_METABOLIC_PROCESS	GOBP_REGULATION_OF_PHOSPHOLIPID_METABOLIC_PROCESS		25	-0.599771	-0.991268	0.492958	0.997942	1	847	tags=8%, list=5%, signal=8%				GOBP_REGULATION_OF_PHOSPHOLIPID_METABOLIC_PROCESS	GOBP_REGULATION_OF_PHOSPHOLIPID_METABOLIC_PROCESS		25	-0.599771	-0.991268	0.492958	0.997942	1	847	tags=8%, list=5%, signal=8%
GOBP_RESPONSE_TO_TOPOLOGICALLY_INCORRECT_PROTEIN	GOBP_RESPONSE_TO_TOPOLOGICALLY_INCORRECT_PROTEIN		149	-0.603341	-1.15628	0.248092	0.99795	1	1633	tags=14%, list=10%, signal=16%				GOBP_RESPONSE_TO_TOPOLOGICALLY_INCORRECT_PROTEIN	GOBP_RESPONSE_TO_TOPOLOGICALLY_INCORRECT_PROTEIN		149	-0.603341	-1.15628	0.248092	0.99795	1	1633	tags=14%, list=10%, signal=16%
GOBP_ERAD_PATHWAY	GOBP_ERAD_PATHWAY		101	-0.53883	-0.990739	0.518868	0.997952	1	1723	tags=8%, list=11%, signal=9%				GOBP_ERAD_PATHWAY	GOBP_ERAD_PATHWAY		101	-0.53883	-0.990739	0.518868	0.997952	1	1723	tags=8%, list=11%, signal=9%
HP_BLINDNESS	HP_BLINDNESS		228	-0.497569	-0.979997	0.512789	0.997998	1	1894	tags=10%, list=12%, signal=11%				HP_BLINDNESS	HP_BLINDNESS		228	-0.497569	-0.979997	0.512789	0.997998	1	1894	tags=10%, list=12%, signal=11%
GOBP_HORMONE_MEDIATED_SIGNALING_PATHWAY	GOBP_HORMONE_MEDIATED_SIGNALING_PATHWAY		137	-0.54546	-1.03931	0.430968	0.997999	1	317	tags=4%, list=2%, signal=4%				GOBP_HORMONE_MEDIATED_SIGNALING_PATHWAY	GOBP_HORMONE_MEDIATED_SIGNALING_PATHWAY		137	-0.54546	-1.03931	0.430968	0.997999	1	317	tags=4%, list=2%, signal=4%
GOBP_CELLULAR_RESPONSE_TO_EXTRACELLULAR_STIMULUS	GOBP_CELLULAR_RESPONSE_TO_EXTRACELLULAR_STIMULUS		208	-0.564706	-1.09243	0.320099	0.998004	1	2972	tags=26%, list=19%, signal=32%				GOBP_CELLULAR_RESPONSE_TO_EXTRACELLULAR_STIMULUS	GOBP_CELLULAR_RESPONSE_TO_EXTRACELLULAR_STIMULUS		208	-0.564706	-1.09243	0.320099	0.998004	1	2972	tags=26%, list=19%, signal=32%
GOMF_HISTONE_LYSINE_N_METHYLTRANSFERASE_ACTIVITY	GOMF_HISTONE_LYSINE_N_METHYLTRANSFERASE_ACTIVITY		49	-0.613086	-1.07578	0.401439	0.998011	1	1658	tags=14%, list=10%, signal=16%				GOMF_HISTONE_LYSINE_N_METHYLTRANSFERASE_ACTIVITY	GOMF_HISTONE_LYSINE_N_METHYLTRANSFERASE_ACTIVITY		49	-0.613086	-1.07578	0.401439	0.998011	1	1658	tags=14%, list=10%, signal=16%
HP_MATERNAL_DIABETES	HP_MATERNAL_DIABETES		20	-0.659252	-1.09201	0.413183	0.998018	1	809	tags=10%, list=5%, signal=11%				HP_MATERNAL_DIABETES	HP_MATERNAL_DIABETES		20	-0.659252	-1.09201	0.413183	0.998018	1	809	tags=10%, list=5%, signal=11%
HP_ADENOCARCINOMA_OF_THE_COLON	HP_ADENOCARCINOMA_OF_THE_COLON		29	-0.634923	-1.05593	0.462822	0.998018	1	4664	tags=76%, list=29%, signal=107%				HP_ADENOCARCINOMA_OF_THE_COLON	HP_ADENOCARCINOMA_OF_THE_COLON		29	-0.634923	-1.05593	0.462822	0.998018	1	4664	tags=76%, list=29%, signal=107%
GOBP_NEGATIVE_REGULATION_OF_MAP_KINASE_ACTIVITY	GOBP_NEGATIVE_REGULATION_OF_MAP_KINASE_ACTIVITY		47	-0.56541	-0.977378	0.550432	0.998021	1	2105	tags=26%, list=13%, signal=29%				GOBP_NEGATIVE_REGULATION_OF_MAP_KINASE_ACTIVITY	GOBP_NEGATIVE_REGULATION_OF_MAP_KINASE_ACTIVITY		47	-0.56541	-0.977378	0.550432	0.998021	1	2105	tags=26%, list=13%, signal=29%
GOBP_REGULATION_OF_BODY_FLUID_LEVELS	GOBP_REGULATION_OF_BODY_FLUID_LEVELS		265	-0.539757	-1.07098	0.349584	0.998032	1	1573	tags=14%, list=10%, signal=15%				GOBP_REGULATION_OF_BODY_FLUID_LEVELS	GOBP_REGULATION_OF_BODY_FLUID_LEVELS		265	-0.539757	-1.07098	0.349584	0.998032	1	1573	tags=14%, list=10%, signal=15%
HP_SECOND_TRIMESTER_ONSET	HP_SECOND_TRIMESTER_ONSET		16	-0.681253	-1.09067	0.413793	0.998045	1	266	tags=6%, list=2%, signal=6%				HP_SECOND_TRIMESTER_ONSET	HP_SECOND_TRIMESTER_ONSET		16	-0.681253	-1.09067	0.413793	0.998045	1	266	tags=6%, list=2%, signal=6%
GOMF_LYSINE_ACETYLATED_HISTONE_BINDING	GOMF_LYSINE_ACETYLATED_HISTONE_BINDING		22	-0.63487	-1.05619	0.455247	0.998048	1	3975	tags=36%, list=25%, signal=48%				GOMF_LYSINE_ACETYLATED_HISTONE_BINDING	GOMF_LYSINE_ACETYLATED_HISTONE_BINDING		22	-0.63487	-1.05619	0.455247	0.998048	1	3975	tags=36%, list=25%, signal=48%
HP_SHORT_THORAX	HP_SHORT_THORAX		36	-0.633983	-1.07162	0.413545	0.998058	1	2101	tags=22%, list=13%, signal=26%				HP_SHORT_THORAX	HP_SHORT_THORAX		36	-0.633983	-1.07162	0.413545	0.998058	1	2101	tags=22%, list=13%, signal=26%
HP_BRUISING_SUSCEPTIBILITY	HP_BRUISING_SUSCEPTIBILITY		138	-0.518477	-0.977766	0.517154	0.998064	1	1716	tags=17%, list=11%, signal=19%				HP_BRUISING_SUSCEPTIBILITY	HP_BRUISING_SUSCEPTIBILITY		138	-0.518477	-0.977766	0.517154	0.998064	1	1716	tags=17%, list=11%, signal=19%
HP_MYOPATHY	HP_MYOPATHY		249	-0.515619	-1.02104	0.460808	0.998064	1	2085	tags=14%, list=13%, signal=15%				HP_MYOPATHY	HP_MYOPATHY		249	-0.515619	-1.02104	0.460808	0.998064	1	2085	tags=14%, list=13%, signal=15%
GOBP_RESPONSE_TO_ESTROGEN	GOBP_RESPONSE_TO_ESTROGEN		51	-0.55967	-0.98703	0.52	0.998065	1	471	tags=8%, list=3%, signal=8%				GOBP_RESPONSE_TO_ESTROGEN	GOBP_RESPONSE_TO_ESTROGEN		51	-0.55967	-0.98703	0.52	0.998065	1	471	tags=8%, list=3%, signal=8%
HP_PRIMARY_AMENORRHEA	HP_PRIMARY_AMENORRHEA		78	-0.545664	-0.987156	0.518417	0.998075	1	471	tags=5%, list=3%, signal=5%				HP_PRIMARY_AMENORRHEA	HP_PRIMARY_AMENORRHEA		78	-0.545664	-0.987156	0.518417	0.998075	1	471	tags=5%, list=3%, signal=5%
GOBP_CARDIAC_CHAMBER_DEVELOPMENT	GOBP_CARDIAC_CHAMBER_DEVELOPMENT		104	-0.591919	-1.09054	0.345098	0.998079	1	1854	tags=15%, list=12%, signal=17%				GOBP_CARDIAC_CHAMBER_DEVELOPMENT	GOBP_CARDIAC_CHAMBER_DEVELOPMENT		104	-0.591919	-1.09054	0.345098	0.998079	1	1854	tags=15%, list=12%, signal=17%
GOCC_KINESIN_COMPLEX	GOCC_KINESIN_COMPLEX		41	-0.577343	-0.985706	0.515021	0.998098	1	1112	tags=12%, list=7%, signal=13%				GOCC_KINESIN_COMPLEX	GOCC_KINESIN_COMPLEX		41	-0.577343	-0.985706	0.515021	0.998098	1	1112	tags=12%, list=7%, signal=13%
HP_ABNORMAL_SCAPULA_MORPHOLOGY	HP_ABNORMAL_SCAPULA_MORPHOLOGY		136	-0.56923	-1.0712	0.362113	0.998105	1	1091	tags=11%, list=7%, signal=12%				HP_ABNORMAL_SCAPULA_MORPHOLOGY	HP_ABNORMAL_SCAPULA_MORPHOLOGY		136	-0.56923	-1.0712	0.362113	0.998105	1	1091	tags=11%, list=7%, signal=12%
HP_MUSCLE_STIFFNESS	HP_MUSCLE_STIFFNESS		62	-0.554971	-0.987416	0.518106	0.998111	1	2206	tags=13%, list=14%, signal=15%				HP_MUSCLE_STIFFNESS	HP_MUSCLE_STIFFNESS		62	-0.554971	-0.987416	0.518106	0.998111	1	2206	tags=13%, list=14%, signal=15%
HP_PATENT_DUCTUS_ARTERIOSUS	HP_PATENT_DUCTUS_ARTERIOSUS		293	-0.497137	-0.990542	0.504142	0.998114	1	2702	tags=20%, list=17%, signal=23%				HP_PATENT_DUCTUS_ARTERIOSUS	HP_PATENT_DUCTUS_ARTERIOSUS		293	-0.497137	-0.990542	0.504142	0.998114	1	2702	tags=20%, list=17%, signal=23%
HP_POSTERIORLY_ROTATED_EARS	HP_POSTERIORLY_ROTATED_EARS		384	-0.530633	-1.07548	0.321387	0.998121	1	1555	tags=13%, list=10%, signal=14%				HP_POSTERIORLY_ROTATED_EARS	HP_POSTERIORLY_ROTATED_EARS		384	-0.530633	-1.07548	0.321387	0.998121	1	1555	tags=13%, list=10%, signal=14%
GOCC_MICROBODY_LUMEN	GOCC_MICROBODY_LUMEN		42	-0.565965	-0.983342	0.52346	0.998122	1	534	tags=5%, list=3%, signal=5%				GOCC_MICROBODY_LUMEN	GOCC_MICROBODY_LUMEN		42	-0.565965	-0.983342	0.52346	0.998122	1	534	tags=5%, list=3%, signal=5%
GOBP_CELLULAR_RESPONSE_TO_ALCOHOL	GOBP_CELLULAR_RESPONSE_TO_ALCOHOL		71	-0.596522	-1.0909	0.356653	0.998128	1	2537	tags=24%, list=16%, signal=28%				GOBP_CELLULAR_RESPONSE_TO_ALCOHOL	GOBP_CELLULAR_RESPONSE_TO_ALCOHOL		71	-0.596522	-1.0909	0.356653	0.998128	1	2537	tags=24%, list=16%, signal=28%
GOBP_NEGATIVE_REGULATION_OF_ESTABLISHMENT_OF_PROTEIN_LOCALIZATION	GOBP_NEGATIVE_REGULATION_OF_ESTABLISHMENT_OF_PROTEIN_LOCALIZATION		96	-0.581798	-1.07561	0.373016	0.998133	1	1102	tags=9%, list=7%, signal=10%				GOBP_NEGATIVE_REGULATION_OF_ESTABLISHMENT_OF_PROTEIN_LOCALIZATION	GOBP_NEGATIVE_REGULATION_OF_ESTABLISHMENT_OF_PROTEIN_LOCALIZATION		96	-0.581798	-1.07561	0.373016	0.998133	1	1102	tags=9%, list=7%, signal=10%
HP_EEG_WITH_ABNORMALLY_SLOW_FREQUENCIES	HP_EEG_WITH_ABNORMALLY_SLOW_FREQUENCIES		61	-0.589897	-1.04808	0.426743	0.998137	1	1686	tags=16%, list=11%, signal=18%				HP_EEG_WITH_ABNORMALLY_SLOW_FREQUENCIES	HP_EEG_WITH_ABNORMALLY_SLOW_FREQUENCIES		61	-0.589897	-1.04808	0.426743	0.998137	1	1686	tags=16%, list=11%, signal=18%
GOBP_NEGATIVE_REGULATION_OF_WNT_SIGNALING_PATHWAY	GOBP_NEGATIVE_REGULATION_OF_WNT_SIGNALING_PATHWAY		116	-0.549196	-1.02652	0.437337	0.998137	1	1873	tags=23%, list=12%, signal=26%				GOBP_NEGATIVE_REGULATION_OF_WNT_SIGNALING_PATHWAY	GOBP_NEGATIVE_REGULATION_OF_WNT_SIGNALING_PATHWAY		116	-0.549196	-1.02652	0.437337	0.998137	1	1873	tags=23%, list=12%, signal=26%
HP_PRENATAL_MATERNAL_ABNORMALITY	HP_PRENATAL_MATERNAL_ABNORMALITY		101	-0.57484	-1.05683	0.396325	0.998138	1	1025	tags=12%, list=6%, signal=13%				HP_PRENATAL_MATERNAL_ABNORMALITY	HP_PRENATAL_MATERNAL_ABNORMALITY		101	-0.57484	-1.05683	0.396325	0.998138	1	1025	tags=12%, list=6%, signal=13%
GOBP_PROTEIN_LOCALIZATION_TO_MICROTUBULE	GOBP_PROTEIN_LOCALIZATION_TO_MICROTUBULE		17	-0.613557	-0.983202	0.536116	0.998141	1	2339	tags=35%, list=15%, signal=41%				GOBP_PROTEIN_LOCALIZATION_TO_MICROTUBULE	GOBP_PROTEIN_LOCALIZATION_TO_MICROTUBULE		17	-0.613557	-0.983202	0.536116	0.998141	1	2339	tags=35%, list=15%, signal=41%
HP_PARAPLEGIA	HP_PARAPLEGIA		145	-0.552143	-1.05826	0.390921	0.998154	1	2342	tags=12%, list=15%, signal=14%				HP_PARAPLEGIA	HP_PARAPLEGIA		145	-0.552143	-1.05826	0.390921	0.998154	1	2342	tags=12%, list=15%, signal=14%
HP_ABNORMAL_RENAL_COLLECTING_SYSTEM_MORPHOLOGY	HP_ABNORMAL_RENAL_COLLECTING_SYSTEM_MORPHOLOGY		25	-0.662342	-1.09252	0.386095	0.998155	1	1695	tags=12%, list=11%, signal=13%				HP_ABNORMAL_RENAL_COLLECTING_SYSTEM_MORPHOLOGY	HP_ABNORMAL_RENAL_COLLECTING_SYSTEM_MORPHOLOGY		25	-0.662342	-1.09252	0.386095	0.998155	1	1695	tags=12%, list=11%, signal=13%
GOCC_IMMUNOLOGICAL_SYNAPSE	GOCC_IMMUNOLOGICAL_SYNAPSE		41	-0.62561	-1.09184	0.377001	0.998161	1	3640	tags=34%, list=23%, signal=44%				GOCC_IMMUNOLOGICAL_SYNAPSE	GOCC_IMMUNOLOGICAL_SYNAPSE		41	-0.62561	-1.09184	0.377001	0.998161	1	3640	tags=34%, list=23%, signal=44%
HP_ABNORMAL_METABOLIC_BRAIN_IMAGING_BY_MRS	HP_ABNORMAL_METABOLIC_BRAIN_IMAGING_BY_MRS		56	-0.556319	-0.984237	0.512535	0.998163	1	136	tags=2%, list=1%, signal=2%				HP_ABNORMAL_METABOLIC_BRAIN_IMAGING_BY_MRS	HP_ABNORMAL_METABOLIC_BRAIN_IMAGING_BY_MRS		56	-0.556319	-0.984237	0.512535	0.998163	1	136	tags=2%, list=1%, signal=2%
HP_ABNORMAL_MIDDLE_PHALANX_MORPHOLOGY_OF_THE_HAND	HP_ABNORMAL_MIDDLE_PHALANX_MORPHOLOGY_OF_THE_HAND		51	-0.564642	-0.984617	0.511692	0.998172	1	1736	tags=18%, list=11%, signal=20%				HP_ABNORMAL_MIDDLE_PHALANX_MORPHOLOGY_OF_THE_HAND	HP_ABNORMAL_MIDDLE_PHALANX_MORPHOLOGY_OF_THE_HAND		51	-0.564642	-0.984617	0.511692	0.998172	1	1736	tags=18%, list=11%, signal=20%
GOBP_SMALL_MOLECULE_CATABOLIC_PROCESS	GOBP_SMALL_MOLECULE_CATABOLIC_PROCESS		313	-0.492605	-0.98765	0.504717	0.998174	1	931	tags=5%, list=6%, signal=5%				GOBP_SMALL_MOLECULE_CATABOLIC_PROCESS	GOBP_SMALL_MOLECULE_CATABOLIC_PROCESS		313	-0.492605	-0.98765	0.504717	0.998174	1	931	tags=5%, list=6%, signal=5%
GOBP_AXON_EXTENSION	GOBP_AXON_EXTENSION		91	-0.530211	-0.977456	0.513661	0.998174	1	1112	tags=11%, list=7%, signal=12%				GOBP_AXON_EXTENSION	GOBP_AXON_EXTENSION		91	-0.530211	-0.977456	0.513661	0.998174	1	1112	tags=11%, list=7%, signal=12%
GOBP_ESTABLISHMENT_OF_PROTEIN_LOCALIZATION_TO_MEMBRANE	GOBP_ESTABLISHMENT_OF_PROTEIN_LOCALIZATION_TO_MEMBRANE		232	-0.589877	-1.15609	0.22542	0.998179	1	1202	tags=8%, list=8%, signal=8%				GOBP_ESTABLISHMENT_OF_PROTEIN_LOCALIZATION_TO_MEMBRANE	GOBP_ESTABLISHMENT_OF_PROTEIN_LOCALIZATION_TO_MEMBRANE		232	-0.589877	-1.15609	0.22542	0.998179	1	1202	tags=8%, list=8%, signal=8%
GOBP_L_AMINO_ACID_TRANSPORT	GOBP_L_AMINO_ACID_TRANSPORT		55	-0.572797	-1.02584	0.444763	0.998187	1	2121	tags=18%, list=13%, signal=21%				GOBP_L_AMINO_ACID_TRANSPORT	GOBP_L_AMINO_ACID_TRANSPORT		55	-0.572797	-1.02584	0.444763	0.998187	1	2121	tags=18%, list=13%, signal=21%
HP_ASTHMA	HP_ASTHMA		100	-0.571556	-1.05297	0.409639	0.998188	1	2801	tags=24%, list=18%, signal=29%				HP_ASTHMA	HP_ASTHMA		100	-0.571556	-1.05297	0.409639	0.998188	1	2801	tags=24%, list=18%, signal=29%
GOBP_REGULATION_OF_PHOSPHOLIPASE_ACTIVITY	GOBP_REGULATION_OF_PHOSPHOLIPASE_ACTIVITY		45	-0.567229	-0.97784	0.532847	0.998202	1	2502	tags=31%, list=16%, signal=37%				GOBP_REGULATION_OF_PHOSPHOLIPASE_ACTIVITY	GOBP_REGULATION_OF_PHOSPHOLIPASE_ACTIVITY		45	-0.567229	-0.97784	0.532847	0.998202	1	2502	tags=31%, list=16%, signal=37%
HP_LOW_FRUSTRATION_TOLERANCE	HP_LOW_FRUSTRATION_TOLERANCE		17	-0.721705	-1.1555	0.330658	0.998203	1	3354	tags=47%, list=21%, signal=60%				HP_LOW_FRUSTRATION_TOLERANCE	HP_LOW_FRUSTRATION_TOLERANCE		17	-0.721705	-1.1555	0.330658	0.998203	1	3354	tags=47%, list=21%, signal=60%
GOBP_MUSCLE_ORGAN_DEVELOPMENT	GOBP_MUSCLE_ORGAN_DEVELOPMENT		221	-0.494917	-0.98018	0.507803	0.998205	1	1539	tags=15%, list=10%, signal=16%				GOBP_MUSCLE_ORGAN_DEVELOPMENT	GOBP_MUSCLE_ORGAN_DEVELOPMENT		221	-0.494917	-0.98018	0.507803	0.998205	1	1539	tags=15%, list=10%, signal=16%
HP_REDUNDANT_SKIN	HP_REDUNDANT_SKIN		76	-0.566165	-1.02624	0.460905	0.998207	1	1730	tags=18%, list=11%, signal=21%				HP_REDUNDANT_SKIN	HP_REDUNDANT_SKIN		76	-0.566165	-1.02624	0.460905	0.998207	1	1730	tags=18%, list=11%, signal=21%
HP_ABNORMAL_CIRCULATING_FOLLICLE_STIMULATING_HORMONE_CONCENTRATION	HP_ABNORMAL_CIRCULATING_FOLLICLE_STIMULATING_HORMONE_CONCENTRATION		49	-0.559852	-0.987766	0.507779	0.998222	1	293	tags=4%, list=2%, signal=4%				HP_ABNORMAL_CIRCULATING_FOLLICLE_STIMULATING_HORMONE_CONCENTRATION	HP_ABNORMAL_CIRCULATING_FOLLICLE_STIMULATING_HORMONE_CONCENTRATION		49	-0.559852	-0.987766	0.507779	0.998222	1	293	tags=4%, list=2%, signal=4%
HP_ABNORMAL_BLISTERING_OF_THE_SKIN	HP_ABNORMAL_BLISTERING_OF_THE_SKIN		84	-0.546849	-0.990769	0.52521	0.998232	1	2143	tags=18%, list=13%, signal=21%				HP_ABNORMAL_BLISTERING_OF_THE_SKIN	HP_ABNORMAL_BLISTERING_OF_THE_SKIN		84	-0.546849	-0.990769	0.52521	0.998232	1	2143	tags=18%, list=13%, signal=21%
GOMF_TRANSITION_METAL_ION_TRANSMEMBRANE_TRANSPORTER_ACTIVITY	GOMF_TRANSITION_METAL_ION_TRANSMEMBRANE_TRANSPORTER_ACTIVITY		32	-0.620648	-1.05626	0.43685	0.998239	1	221	tags=3%, list=1%, signal=3%				GOMF_TRANSITION_METAL_ION_TRANSMEMBRANE_TRANSPORTER_ACTIVITY	GOMF_TRANSITION_METAL_ION_TRANSMEMBRANE_TRANSPORTER_ACTIVITY		32	-0.620648	-1.05626	0.43685	0.998239	1	221	tags=3%, list=1%, signal=3%
HP_STEPPAGE_GAIT	HP_STEPPAGE_GAIT		46	-0.624085	-1.0948	0.378571	0.99825	1	3304	tags=26%, list=21%, signal=33%				HP_STEPPAGE_GAIT	HP_STEPPAGE_GAIT		46	-0.624085	-1.0948	0.378571	0.99825	1	3304	tags=26%, list=21%, signal=33%
HP_BEAKING_OF_VERTEBRAL_BODIES	HP_BEAKING_OF_VERTEBRAL_BODIES		26	-0.683213	-1.15593	0.329412	0.998252	1	862	tags=12%, list=5%, signal=12%				HP_BEAKING_OF_VERTEBRAL_BODIES	HP_BEAKING_OF_VERTEBRAL_BODIES		26	-0.683213	-1.15593	0.329412	0.998252	1	862	tags=12%, list=5%, signal=12%
GOBP_MODULATION_BY_HOST_OF_SYMBIONT_PROCESS	GOBP_MODULATION_BY_HOST_OF_SYMBIONT_PROCESS		72	-0.609233	-1.09317	0.35	0.998255	1	422	tags=4%, list=3%, signal=4%				GOBP_MODULATION_BY_HOST_OF_SYMBIONT_PROCESS	GOBP_MODULATION_BY_HOST_OF_SYMBIONT_PROCESS		72	-0.609233	-1.09317	0.35	0.998255	1	422	tags=4%, list=3%, signal=4%
GOBP_NEGATIVE_REGULATION_OF_NUCLEOCYTOPLASMIC_TRANSPORT	GOBP_NEGATIVE_REGULATION_OF_NUCLEOCYTOPLASMIC_TRANSPORT		21	-0.613589	-0.990888	0.514331	0.998257	1	224	tags=5%, list=1%, signal=5%				GOBP_NEGATIVE_REGULATION_OF_NUCLEOCYTOPLASMIC_TRANSPORT	GOBP_NEGATIVE_REGULATION_OF_NUCLEOCYTOPLASMIC_TRANSPORT		21	-0.613589	-0.990888	0.514331	0.998257	1	224	tags=5%, list=1%, signal=5%
GOBP_REGULATION_OF_HISTONE_MODIFICATION	GOBP_REGULATION_OF_HISTONE_MODIFICATION		127	-0.563739	-1.05598	0.391858	0.998264	1	819	tags=5%, list=5%, signal=5%				GOBP_REGULATION_OF_HISTONE_MODIFICATION	GOBP_REGULATION_OF_HISTONE_MODIFICATION		127	-0.563739	-1.05598	0.391858	0.998264	1	819	tags=5%, list=5%, signal=5%
GOBP_MIDBRAIN_DEVELOPMENT	GOBP_MIDBRAIN_DEVELOPMENT		59	-0.622867	-1.09007	0.37058	0.998282	1	1849	tags=10%, list=12%, signal=11%				GOBP_MIDBRAIN_DEVELOPMENT	GOBP_MIDBRAIN_DEVELOPMENT		59	-0.622867	-1.09007	0.37058	0.998282	1	1849	tags=10%, list=12%, signal=11%
HP_CONE_CONE_ROD_DYSTROPHY	HP_CONE_CONE_ROD_DYSTROPHY		20	-0.600477	-0.980536	0.533439	0.998288	1	1350	tags=10%, list=8%, signal=11%				HP_CONE_CONE_ROD_DYSTROPHY	HP_CONE_CONE_ROD_DYSTROPHY		20	-0.600477	-0.980536	0.533439	0.998288	1	1350	tags=10%, list=8%, signal=11%
HP_POLYCYSTIC_KIDNEY_DYSPLASIA	HP_POLYCYSTIC_KIDNEY_DYSPLASIA		46	-0.61004	-1.05319	0.438849	0.998298	1	471	tags=4%, list=3%, signal=4%				HP_POLYCYSTIC_KIDNEY_DYSPLASIA	HP_POLYCYSTIC_KIDNEY_DYSPLASIA		46	-0.61004	-1.05319	0.438849	0.998298	1	471	tags=4%, list=3%, signal=4%
GOCC_PHOSPHATIDYLINOSITOL_3_KINASE_COMPLEX	GOCC_PHOSPHATIDYLINOSITOL_3_KINASE_COMPLEX		26	-0.637997	-1.05306	0.435976	0.998299	1	3457	tags=42%, list=22%, signal=54%				GOCC_PHOSPHATIDYLINOSITOL_3_KINASE_COMPLEX	GOCC_PHOSPHATIDYLINOSITOL_3_KINASE_COMPLEX		26	-0.637997	-1.05306	0.435976	0.998299	1	3457	tags=42%, list=22%, signal=54%
HP_PANIC_ATTACK	HP_PANIC_ATTACK		50	-0.606251	-1.04816	0.429577	0.998307	1	2372	tags=14%, list=15%, signal=16%				HP_PANIC_ATTACK	HP_PANIC_ATTACK		50	-0.606251	-1.04816	0.429577	0.998307	1	2372	tags=14%, list=15%, signal=16%
GOCC_ACTIN_BASED_CELL_PROJECTION	GOCC_ACTIN_BASED_CELL_PROJECTION		163	-0.535636	-1.02592	0.431298	0.998313	1	714	tags=7%, list=4%, signal=7%				GOCC_ACTIN_BASED_CELL_PROJECTION	GOCC_ACTIN_BASED_CELL_PROJECTION		163	-0.535636	-1.02592	0.431298	0.998313	1	714	tags=7%, list=4%, signal=7%
HP_AGENESIS_OF_CORPUS_CALLOSUM	HP_AGENESIS_OF_CORPUS_CALLOSUM		289	-0.494429	-0.980267	0.535714	0.998313	1	1888	tags=10%, list=12%, signal=11%				HP_AGENESIS_OF_CORPUS_CALLOSUM	HP_AGENESIS_OF_CORPUS_CALLOSUM		289	-0.494429	-0.980267	0.535714	0.998313	1	1888	tags=10%, list=12%, signal=11%
GOBP_GRANULOCYTE_ACTIVATION	GOBP_GRANULOCYTE_ACTIVATION		43	-0.594638	-1.02109	0.468657	0.998315	1	1514	tags=19%, list=10%, signal=21%				GOBP_GRANULOCYTE_ACTIVATION	GOBP_GRANULOCYTE_ACTIVATION		43	-0.594638	-1.02109	0.468657	0.998315	1	1514	tags=19%, list=10%, signal=21%
GOBP_LAMELLIPODIUM_ORGANIZATION	GOBP_LAMELLIPODIUM_ORGANIZATION		74	-0.545667	-0.987197	0.516129	0.998316	1	3188	tags=28%, list=20%, signal=35%				GOBP_LAMELLIPODIUM_ORGANIZATION	GOBP_LAMELLIPODIUM_ORGANIZATION		74	-0.545667	-0.987197	0.516129	0.998316	1	3188	tags=28%, list=20%, signal=35%
GOBP_CELLULAR_RESPONSE_TO_GLUCOSE_STARVATION	GOBP_CELLULAR_RESPONSE_TO_GLUCOSE_STARVATION		43	-0.60065	-1.03947	0.431686	0.998325	1	2582	tags=23%, list=16%, signal=28%				GOBP_CELLULAR_RESPONSE_TO_GLUCOSE_STARVATION	GOBP_CELLULAR_RESPONSE_TO_GLUCOSE_STARVATION		43	-0.60065	-1.03947	0.431686	0.998325	1	2582	tags=23%, list=16%, signal=28%
HP_BILATERAL_CRYPTORCHIDISM	HP_BILATERAL_CRYPTORCHIDISM		41	-0.582891	-0.978057	0.549483	0.998326	1	2372	tags=22%, list=15%, signal=26%				HP_BILATERAL_CRYPTORCHIDISM	HP_BILATERAL_CRYPTORCHIDISM		41	-0.582891	-0.978057	0.549483	0.998326	1	2372	tags=22%, list=15%, signal=26%
GOBP_MYELOID_CELL_DIFFERENTIATION	GOBP_MYELOID_CELL_DIFFERENTIATION		360	-0.538958	-1.09097	0.308422	0.998332	1	1573	tags=13%, list=10%, signal=14%				GOBP_MYELOID_CELL_DIFFERENTIATION	GOBP_MYELOID_CELL_DIFFERENTIATION		360	-0.538958	-1.09097	0.308422	0.998332	1	1573	tags=13%, list=10%, signal=14%
GOBP_FILOPODIUM_ASSEMBLY	GOBP_FILOPODIUM_ASSEMBLY		59	-0.556413	-0.979358	0.53041	0.998339	1	405	tags=10%, list=3%, signal=10%				GOBP_FILOPODIUM_ASSEMBLY	GOBP_FILOPODIUM_ASSEMBLY		59	-0.556413	-0.979358	0.53041	0.998339	1	405	tags=10%, list=3%, signal=10%
HP_ABNORMALITY_OF_THE_THENAR_EMINENCE	HP_ABNORMALITY_OF_THE_THENAR_EMINENCE		29	-0.583837	-0.984949	0.505201	0.998344	1	3844	tags=59%, list=24%, signal=77%				HP_ABNORMALITY_OF_THE_THENAR_EMINENCE	HP_ABNORMALITY_OF_THE_THENAR_EMINENCE		29	-0.583837	-0.984949	0.505201	0.998344	1	3844	tags=59%, list=24%, signal=77%
GOCC_LAMELLIPODIUM	GOCC_LAMELLIPODIUM		172	-0.546091	-1.04775	0.413181	0.998347	1	2662	tags=21%, list=17%, signal=25%				GOCC_LAMELLIPODIUM	GOCC_LAMELLIPODIUM		172	-0.546091	-1.04775	0.413181	0.998347	1	2662	tags=21%, list=17%, signal=25%
GOBP_EMBRYONIC_ORGAN_DEVELOPMENT	GOBP_EMBRYONIC_ORGAN_DEVELOPMENT		291	-0.542803	-1.09019	0.314149	0.998359	1	1607	tags=15%, list=10%, signal=17%				GOBP_EMBRYONIC_ORGAN_DEVELOPMENT	GOBP_EMBRYONIC_ORGAN_DEVELOPMENT		291	-0.542803	-1.09019	0.314149	0.998359	1	1607	tags=15%, list=10%, signal=17%
HP_MICROPENIS	HP_MICROPENIS		201	-0.599273	-1.15633	0.233577	0.998369	1	1597	tags=12%, list=10%, signal=14%				HP_MICROPENIS	HP_MICROPENIS		201	-0.599273	-1.15633	0.233577	0.998369	1	1597	tags=12%, list=10%, signal=14%
GOBP_PROTEIN_TRANSMEMBRANE_TRANSPORT	GOBP_PROTEIN_TRANSMEMBRANE_TRANSPORT		62	-0.559302	-0.985736	0.520833	0.99837	1	1729	tags=8%, list=11%, signal=9%				GOBP_PROTEIN_TRANSMEMBRANE_TRANSPORT	GOBP_PROTEIN_TRANSMEMBRANE_TRANSPORT		62	-0.559302	-0.985736	0.520833	0.99837	1	1729	tags=8%, list=11%, signal=9%
GOCC_TRANSCRIPTION_REPRESSOR_COMPLEX	GOCC_TRANSCRIPTION_REPRESSOR_COMPLEX		68	-0.594904	-1.07581	0.396149	0.99837	1	1945	tags=16%, list=12%, signal=18%				GOCC_TRANSCRIPTION_REPRESSOR_COMPLEX	GOCC_TRANSCRIPTION_REPRESSOR_COMPLEX		68	-0.594904	-1.07581	0.396149	0.99837	1	1945	tags=16%, list=12%, signal=18%
GOBP_CELL_CELL_ADHESION_MEDIATED_BY_CADHERIN	GOBP_CELL_CELL_ADHESION_MEDIATED_BY_CADHERIN		30	-0.576972	-0.980772	0.527132	0.998371	1	254	tags=13%, list=2%, signal=14%				GOBP_CELL_CELL_ADHESION_MEDIATED_BY_CADHERIN	GOBP_CELL_CELL_ADHESION_MEDIATED_BY_CADHERIN		30	-0.576972	-0.980772	0.527132	0.998371	1	254	tags=13%, list=2%, signal=14%
HP_PREMATURE_BIRTH	HP_PREMATURE_BIRTH		127	-0.519321	-0.983377	0.510336	0.998372	1	1320	tags=7%, list=8%, signal=8%				HP_PREMATURE_BIRTH	HP_PREMATURE_BIRTH		127	-0.519321	-0.983377	0.510336	0.998372	1	1320	tags=7%, list=8%, signal=8%
GOBP_REGULATION_OF_KIDNEY_DEVELOPMENT	GOBP_REGULATION_OF_KIDNEY_DEVELOPMENT		16	-0.663834	-1.04828	0.467512	0.998373	1	471	tags=13%, list=3%, signal=13%				GOBP_REGULATION_OF_KIDNEY_DEVELOPMENT	GOBP_REGULATION_OF_KIDNEY_DEVELOPMENT		16	-0.663834	-1.04828	0.467512	0.998373	1	471	tags=13%, list=3%, signal=13%
GOBP_PROTEIN_TARGETING_TO_LYSOSOME	GOBP_PROTEIN_TARGETING_TO_LYSOSOME		31	-0.658389	-1.09273	0.397418	0.998383	1	1342	tags=19%, list=8%, signal=21%				GOBP_PROTEIN_TARGETING_TO_LYSOSOME	GOBP_PROTEIN_TARGETING_TO_LYSOSOME		31	-0.658389	-1.09273	0.397418	0.998383	1	1342	tags=19%, list=8%, signal=21%
GOBP_RESPONSE_TO_ARSENIC_CONTAINING_SUBSTANCE	GOBP_RESPONSE_TO_ARSENIC_CONTAINING_SUBSTANCE		29	-0.68954	-1.15889	0.313456	0.998405	1	1191	tags=14%, list=7%, signal=15%				GOBP_RESPONSE_TO_ARSENIC_CONTAINING_SUBSTANCE	GOBP_RESPONSE_TO_ARSENIC_CONTAINING_SUBSTANCE		29	-0.68954	-1.15889	0.313456	0.998405	1	1191	tags=14%, list=7%, signal=15%
GOBP_RETINA_DEVELOPMENT_IN_CAMERA_TYPE_EYE	GOBP_RETINA_DEVELOPMENT_IN_CAMERA_TYPE_EYE		94	-0.554442	-1.02603	0.456233	0.998406	1	677	tags=6%, list=4%, signal=7%				GOBP_RETINA_DEVELOPMENT_IN_CAMERA_TYPE_EYE	GOBP_RETINA_DEVELOPMENT_IN_CAMERA_TYPE_EYE		94	-0.554442	-1.02603	0.456233	0.998406	1	677	tags=6%, list=4%, signal=7%
GOBP_POSITIVE_REGULATION_OF_HYDROLASE_ACTIVITY	GOBP_POSITIVE_REGULATION_OF_HYDROLASE_ACTIVITY		436	-0.503991	-1.0263	0.443418	0.99841	1	2093	tags=17%, list=13%, signal=18%				GOBP_POSITIVE_REGULATION_OF_HYDROLASE_ACTIVITY	GOBP_POSITIVE_REGULATION_OF_HYDROLASE_ACTIVITY		436	-0.503991	-1.0263	0.443418	0.99841	1	2093	tags=17%, list=13%, signal=18%
GOBP_REGULATION_OF_CELLULAR_RESPONSE_TO_HEAT	GOBP_REGULATION_OF_CELLULAR_RESPONSE_TO_HEAT		16	-0.612178	-0.984402	0.522082	0.998411	1	3332	tags=38%, list=21%, signal=47%				GOBP_REGULATION_OF_CELLULAR_RESPONSE_TO_HEAT	GOBP_REGULATION_OF_CELLULAR_RESPONSE_TO_HEAT		16	-0.612178	-0.984402	0.522082	0.998411	1	3332	tags=38%, list=21%, signal=47%
GOBP_NEUROTROPHIN_SIGNALING_PATHWAY	GOBP_NEUROTROPHIN_SIGNALING_PATHWAY		27	-0.593583	-0.987955	0.511244	0.998412	1	2671	tags=19%, list=17%, signal=22%				GOBP_NEUROTROPHIN_SIGNALING_PATHWAY	GOBP_NEUROTROPHIN_SIGNALING_PATHWAY		27	-0.593583	-0.987955	0.511244	0.998412	1	2671	tags=19%, list=17%, signal=22%
HP_MOTOR_DETERIORATION	HP_MOTOR_DETERIORATION		16	-0.610925	-0.984653	0.542484	0.99843	1	746	tags=6%, list=5%, signal=7%				HP_MOTOR_DETERIORATION	HP_MOTOR_DETERIORATION		16	-0.610925	-0.984653	0.542484	0.99843	1	746	tags=6%, list=5%, signal=7%
GOBP_POSITIVE_REGULATION_OF_REPRODUCTIVE_PROCESS	GOBP_POSITIVE_REGULATION_OF_REPRODUCTIVE_PROCESS		49	-0.586441	-1.02655	0.462079	0.998445	1	1031	tags=14%, list=6%, signal=15%				GOBP_POSITIVE_REGULATION_OF_REPRODUCTIVE_PROCESS	GOBP_POSITIVE_REGULATION_OF_REPRODUCTIVE_PROCESS		49	-0.586441	-1.02655	0.462079	0.998445	1	1031	tags=14%, list=6%, signal=15%
HP_ABNORMALITY_OF_THE_INNER_EAR	HP_ABNORMALITY_OF_THE_INNER_EAR		53	-0.564912	-0.983483	0.516405	0.998445	1	2093	tags=13%, list=13%, signal=15%				HP_ABNORMALITY_OF_THE_INNER_EAR	HP_ABNORMALITY_OF_THE_INNER_EAR		53	-0.564912	-0.983483	0.516405	0.998445	1	2093	tags=13%, list=13%, signal=15%
HP_ABNORMALITY_OF_HAIR_GROWTH	HP_ABNORMALITY_OF_HAIR_GROWTH		17	-0.601891	-0.988199	0.502347	0.998446	1	3023	tags=29%, list=19%, signal=36%				HP_ABNORMALITY_OF_HAIR_GROWTH	HP_ABNORMALITY_OF_HAIR_GROWTH		17	-0.601891	-0.988199	0.502347	0.998446	1	3023	tags=29%, list=19%, signal=36%
GOBP_REGULATION_OF_EXTRINSIC_APOPTOTIC_SIGNALING_PATHWAY	GOBP_REGULATION_OF_EXTRINSIC_APOPTOTIC_SIGNALING_PATHWAY		124	-0.578075	-1.07164	0.370558	0.998456	1	1228	tags=13%, list=8%, signal=14%				GOBP_REGULATION_OF_EXTRINSIC_APOPTOTIC_SIGNALING_PATHWAY	GOBP_REGULATION_OF_EXTRINSIC_APOPTOTIC_SIGNALING_PATHWAY		124	-0.578075	-1.07164	0.370558	0.998456	1	1228	tags=13%, list=8%, signal=14%
GOBP_VASCULAR_PROCESS_IN_CIRCULATORY_SYSTEM	GOBP_VASCULAR_PROCESS_IN_CIRCULATORY_SYSTEM		169	-0.512	-0.983999	0.52599	0.998463	1	1306	tags=16%, list=8%, signal=17%				GOBP_VASCULAR_PROCESS_IN_CIRCULATORY_SYSTEM	GOBP_VASCULAR_PROCESS_IN_CIRCULATORY_SYSTEM		169	-0.512	-0.983999	0.52599	0.998463	1	1306	tags=16%, list=8%, signal=17%
GOBP_CAMERA_TYPE_EYE_MORPHOGENESIS	GOBP_CAMERA_TYPE_EYE_MORPHOGENESIS		78	-0.595291	-1.07686	0.384405	0.998469	1	579	tags=8%, list=4%, signal=8%				GOBP_CAMERA_TYPE_EYE_MORPHOGENESIS	GOBP_CAMERA_TYPE_EYE_MORPHOGENESIS		78	-0.595291	-1.07686	0.384405	0.998469	1	579	tags=8%, list=4%, signal=8%
GOBP_RESPONSE_TO_MANGANESE_ION	GOBP_RESPONSE_TO_MANGANESE_ION		17	-0.61782	-0.984252	0.535545	0.99847	1	530	tags=6%, list=3%, signal=6%				GOBP_RESPONSE_TO_MANGANESE_ION	GOBP_RESPONSE_TO_MANGANESE_ION		17	-0.61782	-0.984252	0.535545	0.99847	1	530	tags=6%, list=3%, signal=6%
HP_PANCREATITIS	HP_PANCREATITIS		70	-0.537482	-0.979431	0.526749	0.998472	1	1705	tags=9%, list=11%, signal=10%				HP_PANCREATITIS	HP_PANCREATITIS		70	-0.537482	-0.979431	0.526749	0.998472	1	1705	tags=9%, list=11%, signal=10%
GOBP_CD40_SIGNALING_PATHWAY	GOBP_CD40_SIGNALING_PATHWAY		15	-0.625037	-0.987796	0.532488	0.998481	1	3439	tags=27%, list=22%, signal=34%				GOBP_CD40_SIGNALING_PATHWAY	GOBP_CD40_SIGNALING_PATHWAY		15	-0.625037	-0.987796	0.532488	0.998481	1	3439	tags=27%, list=22%, signal=34%
HP_ABNORMAL_MUSCLE_FIBER_TYPE_DISTRIBUTION	HP_ABNORMAL_MUSCLE_FIBER_TYPE_DISTRIBUTION		51	-0.624005	-1.07511	0.389592	0.998483	1	1392	tags=10%, list=9%, signal=11%				HP_ABNORMAL_MUSCLE_FIBER_TYPE_DISTRIBUTION	HP_ABNORMAL_MUSCLE_FIBER_TYPE_DISTRIBUTION		51	-0.624005	-1.07511	0.389592	0.998483	1	1392	tags=10%, list=9%, signal=11%
GOBP_RESPONSE_TO_CHOLESTEROL	GOBP_RESPONSE_TO_CHOLESTEROL		21	-0.64512	-1.03862	0.4656	0.998484	1	1564	tags=14%, list=10%, signal=16%				GOBP_RESPONSE_TO_CHOLESTEROL	GOBP_RESPONSE_TO_CHOLESTEROL		21	-0.64512	-1.03862	0.4656	0.998484	1	1564	tags=14%, list=10%, signal=16%
GOBP_NEGATIVE_REGULATION_OF_SMOOTH_MUSCLE_CELL_MIGRATION	GOBP_NEGATIVE_REGULATION_OF_SMOOTH_MUSCLE_CELL_MIGRATION		20	-0.608225	-0.97865	0.529851	0.998485	1	1449	tags=20%, list=9%, signal=22%				GOBP_NEGATIVE_REGULATION_OF_SMOOTH_MUSCLE_CELL_MIGRATION	GOBP_NEGATIVE_REGULATION_OF_SMOOTH_MUSCLE_CELL_MIGRATION		20	-0.608225	-0.97865	0.529851	0.998485	1	1449	tags=20%, list=9%, signal=22%
GOBP_REGULATION_OF_DNA_DAMAGE_RESPONSE_SIGNAL_TRANSDUCTION_BY_P53_CLASS_MEDIATOR	GOBP_REGULATION_OF_DNA_DAMAGE_RESPONSE_SIGNAL_TRANSDUCTION_BY_P53_CLASS_MEDIATOR		34	-0.594317	-0.979165	0.531915	0.998494	1	712	tags=6%, list=4%, signal=6%				GOBP_REGULATION_OF_DNA_DAMAGE_RESPONSE_SIGNAL_TRANSDUCTION_BY_P53_CLASS_MEDIATOR	GOBP_REGULATION_OF_DNA_DAMAGE_RESPONSE_SIGNAL_TRANSDUCTION_BY_P53_CLASS_MEDIATOR		34	-0.594317	-0.979165	0.531915	0.998494	1	712	tags=6%, list=4%, signal=6%
GOCC_GABA_ERGIC_SYNAPSE	GOCC_GABA_ERGIC_SYNAPSE		40	-0.574952	-0.979555	0.531073	0.9985	1	1617	tags=25%, list=10%, signal=28%				GOCC_GABA_ERGIC_SYNAPSE	GOCC_GABA_ERGIC_SYNAPSE		40	-0.574952	-0.979555	0.531073	0.9985	1	1617	tags=25%, list=10%, signal=28%
HP_STAGE_5_CHRONIC_KIDNEY_DISEASE	HP_STAGE_5_CHRONIC_KIDNEY_DISEASE		107	-0.520152	-0.980324	0.518317	0.998507	1	928	tags=7%, list=6%, signal=7%				HP_STAGE_5_CHRONIC_KIDNEY_DISEASE	HP_STAGE_5_CHRONIC_KIDNEY_DISEASE		107	-0.520152	-0.980324	0.518317	0.998507	1	928	tags=7%, list=6%, signal=7%
GOBP_BLOOD_VESSEL_ENDOTHELIAL_CELL_PROLIFERATION_INVOLVED_IN_SPROUTING_ANGIOGENESIS	GOBP_BLOOD_VESSEL_ENDOTHELIAL_CELL_PROLIFERATION_INVOLVED_IN_SPROUTING_ANGIOGENESIS		18	-0.613094	-0.977851	0.534733	0.998514	1	428	tags=17%, list=3%, signal=17%				GOBP_BLOOD_VESSEL_ENDOTHELIAL_CELL_PROLIFERATION_INVOLVED_IN_SPROUTING_ANGIOGENESIS	GOBP_BLOOD_VESSEL_ENDOTHELIAL_CELL_PROLIFERATION_INVOLVED_IN_SPROUTING_ANGIOGENESIS		18	-0.613094	-0.977851	0.534733	0.998514	1	428	tags=17%, list=3%, signal=17%
HP_PERISYLVIAN_POLYMICROGYRIA	HP_PERISYLVIAN_POLYMICROGYRIA		19	-0.651842	-1.0563	0.443381	0.998517	1	4248	tags=32%, list=27%, signal=43%				HP_PERISYLVIAN_POLYMICROGYRIA	HP_PERISYLVIAN_POLYMICROGYRIA		19	-0.651842	-1.0563	0.443381	0.998517	1	4248	tags=32%, list=27%, signal=43%
GOMF_GUANYL_NUCLEOTIDE_BINDING	GOMF_GUANYL_NUCLEOTIDE_BINDING		337	-0.523899	-1.05684	0.390498	0.998525	1	1947	tags=15%, list=12%, signal=16%				GOMF_GUANYL_NUCLEOTIDE_BINDING	GOMF_GUANYL_NUCLEOTIDE_BINDING		337	-0.523899	-1.05684	0.390498	0.998525	1	1947	tags=15%, list=12%, signal=16%
HP_ABNORMAL_LABIA_MINORA_MORPHOLOGY	HP_ABNORMAL_LABIA_MINORA_MORPHOLOGY		25	-0.593417	-0.985017	0.525038	0.998528	1	1518	tags=12%, list=10%, signal=13%				HP_ABNORMAL_LABIA_MINORA_MORPHOLOGY	HP_ABNORMAL_LABIA_MINORA_MORPHOLOGY		25	-0.593417	-0.985017	0.525038	0.998528	1	1518	tags=12%, list=10%, signal=13%
HP_THICKENED_CALVARIA	HP_THICKENED_CALVARIA		32	-0.586596	-0.988294	0.516788	0.998542	1	3476	tags=22%, list=22%, signal=28%				HP_THICKENED_CALVARIA	HP_THICKENED_CALVARIA		32	-0.586596	-0.988294	0.516788	0.998542	1	3476	tags=22%, list=22%, signal=28%
GOBP_VESICLE_CARGO_LOADING	GOBP_VESICLE_CARGO_LOADING		27	-0.62974	-1.05827	0.450769	0.998548	1	2741	tags=22%, list=17%, signal=27%				GOBP_VESICLE_CARGO_LOADING	GOBP_VESICLE_CARGO_LOADING		27	-0.62974	-1.05827	0.450769	0.998548	1	2741	tags=22%, list=17%, signal=27%
GOBP_INTRACELLULAR_ESTROGEN_RECEPTOR_SIGNALING_PATHWAY	GOBP_INTRACELLULAR_ESTROGEN_RECEPTOR_SIGNALING_PATHWAY		45	-0.56435	-0.988428	0.504412	0.998548	1	3003	tags=22%, list=19%, signal=27%				GOBP_INTRACELLULAR_ESTROGEN_RECEPTOR_SIGNALING_PATHWAY	GOBP_INTRACELLULAR_ESTROGEN_RECEPTOR_SIGNALING_PATHWAY		45	-0.56435	-0.988428	0.504412	0.998548	1	3003	tags=22%, list=19%, signal=27%
HP_PACE_OF_PROGRESSION	HP_PACE_OF_PROGRESSION		375	-0.484429	-0.990908	0.508855	0.998556	1	1086	tags=5%, list=7%, signal=6%				HP_PACE_OF_PROGRESSION	HP_PACE_OF_PROGRESSION		375	-0.484429	-0.990908	0.508855	0.998556	1	1086	tags=5%, list=7%, signal=6%
GOBP_POSITIVE_REGULATION_OF_LIPID_TRANSPORT	GOBP_POSITIVE_REGULATION_OF_LIPID_TRANSPORT		62	-0.549244	-0.979659	0.515363	0.998562	1	913	tags=11%, list=6%, signal=12%				GOBP_POSITIVE_REGULATION_OF_LIPID_TRANSPORT	GOBP_POSITIVE_REGULATION_OF_LIPID_TRANSPORT		62	-0.549244	-0.979659	0.515363	0.998562	1	913	tags=11%, list=6%, signal=12%
GOBP_LONG_TERM_SYNAPTIC_POTENTIATION	GOBP_LONG_TERM_SYNAPTIC_POTENTIATION		57	-0.563612	-0.988028	0.504144	0.998564	1	1556	tags=25%, list=10%, signal=27%				GOBP_LONG_TERM_SYNAPTIC_POTENTIATION	GOBP_LONG_TERM_SYNAPTIC_POTENTIATION		57	-0.563612	-0.988028	0.504144	0.998564	1	1556	tags=25%, list=10%, signal=27%
HP_ABNORMAL_PHALANGEAL_JOINT_MORPHOLOGY_OF_THE_HAND	HP_ABNORMAL_PHALANGEAL_JOINT_MORPHOLOGY_OF_THE_HAND		165	-0.53163	-1.02126	0.463602	0.998567	1	1801	tags=15%, list=11%, signal=17%				HP_ABNORMAL_PHALANGEAL_JOINT_MORPHOLOGY_OF_THE_HAND	HP_ABNORMAL_PHALANGEAL_JOINT_MORPHOLOGY_OF_THE_HAND		165	-0.53163	-1.02126	0.463602	0.998567	1	1801	tags=15%, list=11%, signal=17%
GOBP_MITOCHONDRIAL_MEMBRANE_ORGANIZATION	GOBP_MITOCHONDRIAL_MEMBRANE_ORGANIZATION		110	-0.550315	-1.0227	0.442645	0.998575	1	388	tags=2%, list=2%, signal=2%				GOBP_MITOCHONDRIAL_MEMBRANE_ORGANIZATION	GOBP_MITOCHONDRIAL_MEMBRANE_ORGANIZATION		110	-0.550315	-1.0227	0.442645	0.998575	1	388	tags=2%, list=2%, signal=2%
HP_OSTEOLYSIS	HP_OSTEOLYSIS		73	-0.548076	-0.98083	0.521798	0.998578	1	896	tags=10%, list=6%, signal=10%				HP_OSTEOLYSIS	HP_OSTEOLYSIS		73	-0.548076	-0.98083	0.521798	0.998578	1	896	tags=10%, list=6%, signal=10%
GOBP_NEURON_PROJECTION_EXTENSION	GOBP_NEURON_PROJECTION_EXTENSION		125	-0.578974	-1.09497	0.369594	0.998587	1	1112	tags=13%, list=7%, signal=14%				GOBP_NEURON_PROJECTION_EXTENSION	GOBP_NEURON_PROJECTION_EXTENSION		125	-0.578974	-1.09497	0.369594	0.998587	1	1112	tags=13%, list=7%, signal=14%
HP_ABNORMAL_METATARSAL_MORPHOLOGY	HP_ABNORMAL_METATARSAL_MORPHOLOGY		121	-0.582617	-1.09254	0.347185	0.998589	1	896	tags=11%, list=6%, signal=11%				HP_ABNORMAL_METATARSAL_MORPHOLOGY	HP_ABNORMAL_METATARSAL_MORPHOLOGY		121	-0.582617	-1.09254	0.347185	0.998589	1	896	tags=11%, list=6%, signal=11%
HP_AREFLEXIA	HP_AREFLEXIA		249	-0.556383	-1.0955	0.316607	0.998607	1	858	tags=5%, list=5%, signal=5%				HP_AREFLEXIA	HP_AREFLEXIA		249	-0.556383	-1.0955	0.316607	0.998607	1	858	tags=5%, list=5%, signal=5%
GOBP_SENSORY_PERCEPTION_OF_TEMPERATURE_STIMULUS	GOBP_SENSORY_PERCEPTION_OF_TEMPERATURE_STIMULUS		16	-0.600535	-0.980545	0.525078	0.998611	1	673	tags=6%, list=4%, signal=7%				GOBP_SENSORY_PERCEPTION_OF_TEMPERATURE_STIMULUS	GOBP_SENSORY_PERCEPTION_OF_TEMPERATURE_STIMULUS		16	-0.600535	-0.980545	0.525078	0.998611	1	673	tags=6%, list=4%, signal=7%
HP_CUTIS_LAXA	HP_CUTIS_LAXA		112	-0.554304	-1.03872	0.440568	0.998613	1	1730	tags=18%, list=11%, signal=20%				HP_CUTIS_LAXA	HP_CUTIS_LAXA		112	-0.554304	-1.03872	0.440568	0.998613	1	1730	tags=18%, list=11%, signal=20%
GOBP_MOLTING_CYCLE	GOBP_MOLTING_CYCLE		68	-0.554652	-0.983552	0.527504	0.998614	1	1799	tags=16%, list=11%, signal=18%				GOBP_MOLTING_CYCLE	GOBP_MOLTING_CYCLE		68	-0.554652	-0.983552	0.527504	0.998614	1	1799	tags=16%, list=11%, signal=18%
HP_ABNORMALITY_OF_THE_MENSTRUAL_CYCLE	HP_ABNORMALITY_OF_THE_MENSTRUAL_CYCLE		195	-0.565273	-1.09293	0.335849	0.998629	1	1865	tags=12%, list=12%, signal=13%				HP_ABNORMALITY_OF_THE_MENSTRUAL_CYCLE	HP_ABNORMALITY_OF_THE_MENSTRUAL_CYCLE		195	-0.565273	-1.09293	0.335849	0.998629	1	1865	tags=12%, list=12%, signal=13%
GOBP_AXIS_ELONGATION	GOBP_AXIS_ELONGATION		15	-0.695031	-1.09563	0.403279	0.998632	1	1621	tags=33%, list=10%, signal=37%				GOBP_AXIS_ELONGATION	GOBP_AXIS_ELONGATION		15	-0.695031	-1.09563	0.403279	0.998632	1	1621	tags=33%, list=10%, signal=37%
HP_ABNORMAL_DRINKING_BEHAVIOR	HP_ABNORMAL_DRINKING_BEHAVIOR		28	-0.593844	-0.983808	0.524181	0.998642	1	1558	tags=14%, list=10%, signal=16%				HP_ABNORMAL_DRINKING_BEHAVIOR	HP_ABNORMAL_DRINKING_BEHAVIOR		28	-0.593844	-0.983808	0.524181	0.998642	1	1558	tags=14%, list=10%, signal=16%
GOBP_ACTIN_CYTOSKELETON_REORGANIZATION	GOBP_ACTIN_CYTOSKELETON_REORGANIZATION		93	-0.562539	-1.03843	0.422627	0.998645	1	926	tags=8%, list=6%, signal=8%				GOBP_ACTIN_CYTOSKELETON_REORGANIZATION	GOBP_ACTIN_CYTOSKELETON_REORGANIZATION		93	-0.562539	-1.03843	0.422627	0.998645	1	926	tags=8%, list=6%, signal=8%
HP_ABNORMAL_CEREBELLAR_VERMIS_MORPHOLOGY	HP_ABNORMAL_CEREBELLAR_VERMIS_MORPHOLOGY		284	-0.546099	-1.07694	0.345112	0.998648	1	2016	tags=12%, list=13%, signal=13%				HP_ABNORMAL_CEREBELLAR_VERMIS_MORPHOLOGY	HP_ABNORMAL_CEREBELLAR_VERMIS_MORPHOLOGY		284	-0.546099	-1.07694	0.345112	0.998648	1	2016	tags=12%, list=13%, signal=13%
HP_ABNORMALITY_OF_THE_MUSCULATURE_OF_THE_LOWER_LIMBS	HP_ABNORMALITY_OF_THE_MUSCULATURE_OF_THE_LOWER_LIMBS		80	-0.53559	-0.978195	0.524456	0.998649	1	1086	tags=11%, list=7%, signal=12%				HP_ABNORMALITY_OF_THE_MUSCULATURE_OF_THE_LOWER_LIMBS	HP_ABNORMALITY_OF_THE_MUSCULATURE_OF_THE_LOWER_LIMBS		80	-0.53559	-0.978195	0.524456	0.998649	1	1086	tags=11%, list=7%, signal=12%
GOBP_REGULATION_OF_PROTEIN_SERINE_THREONINE_KINASE_ACTIVITY	GOBP_REGULATION_OF_PROTEIN_SERINE_THREONINE_KINASE_ACTIVITY		287	-0.575527	-1.15898	0.203636	0.998652	1	1082	tags=6%, list=7%, signal=7%				GOBP_REGULATION_OF_PROTEIN_SERINE_THREONINE_KINASE_ACTIVITY	GOBP_REGULATION_OF_PROTEIN_SERINE_THREONINE_KINASE_ACTIVITY		287	-0.575527	-1.15898	0.203636	0.998652	1	1082	tags=6%, list=7%, signal=7%
GOBP_WATER_HOMEOSTASIS	GOBP_WATER_HOMEOSTASIS		19	-0.684192	-1.09482	0.39934	0.998656	1	1109	tags=16%, list=7%, signal=17%				GOBP_WATER_HOMEOSTASIS	GOBP_WATER_HOMEOSTASIS		19	-0.684192	-1.09482	0.39934	0.998656	1	1109	tags=16%, list=7%, signal=17%
HP_TISSUE_ISCHEMIA	HP_TISSUE_ISCHEMIA		88	-0.541147	-0.978061	0.524568	0.998661	1	1380	tags=14%, list=9%, signal=15%				HP_TISSUE_ISCHEMIA	HP_TISSUE_ISCHEMIA		88	-0.541147	-0.978061	0.524568	0.998661	1	1380	tags=14%, list=9%, signal=15%
GOCC_CYTOPLASMIC_SIDE_OF_PLASMA_MEMBRANE	GOCC_CYTOPLASMIC_SIDE_OF_PLASMA_MEMBRANE		133	-0.523289	-0.978974	0.524968	0.998661	1	1924	tags=18%, list=12%, signal=20%				GOCC_CYTOPLASMIC_SIDE_OF_PLASMA_MEMBRANE	GOCC_CYTOPLASMIC_SIDE_OF_PLASMA_MEMBRANE		133	-0.523289	-0.978974	0.524968	0.998661	1	1924	tags=18%, list=12%, signal=20%
HP_BROAD_NECK	HP_BROAD_NECK		25	-0.637021	-1.0395	0.460692	0.998664	1	2780	tags=28%, list=17%, signal=34%				HP_BROAD_NECK	HP_BROAD_NECK		25	-0.637021	-1.0395	0.460692	0.998664	1	2780	tags=28%, list=17%, signal=34%
HP_SHORT_TOE	HP_SHORT_TOE		83	-0.547263	-0.984692	0.515069	0.998667	1	990	tags=12%, list=6%, signal=13%				HP_SHORT_TOE	HP_SHORT_TOE		83	-0.547263	-0.984692	0.515069	0.998667	1	990	tags=12%, list=6%, signal=13%
GOBP_NEGATIVE_REGULATION_OF_BINDING	GOBP_NEGATIVE_REGULATION_OF_BINDING		134	-0.542464	-1.0211	0.450704	0.998684	1	1539	tags=11%, list=10%, signal=12%				GOBP_NEGATIVE_REGULATION_OF_BINDING	GOBP_NEGATIVE_REGULATION_OF_BINDING		134	-0.542464	-1.0211	0.450704	0.998684	1	1539	tags=11%, list=10%, signal=12%
HP_PROLONGED_BLEEDING_FOLLOWING_PROCEDURE	HP_PROLONGED_BLEEDING_FOLLOWING_PROCEDURE		18	-0.677265	-1.09278	0.390551	0.998704	1	340	tags=6%, list=2%, signal=6%				HP_PROLONGED_BLEEDING_FOLLOWING_PROCEDURE	HP_PROLONGED_BLEEDING_FOLLOWING_PROCEDURE		18	-0.677265	-1.09278	0.390551	0.998704	1	340	tags=6%, list=2%, signal=6%
HP_BROAD_NASAL_TIP	HP_BROAD_NASAL_TIP		126	-0.543373	-1.02724	0.441524	0.998709	1	2367	tags=15%, list=15%, signal=18%				HP_BROAD_NASAL_TIP	HP_BROAD_NASAL_TIP		126	-0.543373	-1.02724	0.441524	0.998709	1	2367	tags=15%, list=15%, signal=18%
GOBP_ENDOSOMAL_TRANSPORT	GOBP_ENDOSOMAL_TRANSPORT		231	-0.589341	-1.15655	0.245421	0.998712	1	1358	tags=9%, list=9%, signal=10%				GOBP_ENDOSOMAL_TRANSPORT	GOBP_ENDOSOMAL_TRANSPORT		231	-0.589341	-1.15655	0.245421	0.998712	1	1358	tags=9%, list=9%, signal=10%
GOBP_REGULATION_OF_CARDIAC_MUSCLE_CELL_DIFFERENTIATION	GOBP_REGULATION_OF_CARDIAC_MUSCLE_CELL_DIFFERENTIATION		15	-0.6514	-1.02291	0.486281	0.998714	1	875	tags=13%, list=5%, signal=14%				GOBP_REGULATION_OF_CARDIAC_MUSCLE_CELL_DIFFERENTIATION	GOBP_REGULATION_OF_CARDIAC_MUSCLE_CELL_DIFFERENTIATION		15	-0.6514	-1.02291	0.486281	0.998714	1	875	tags=13%, list=5%, signal=14%
HP_URINARY_BLADDER_SPHINCTER_DYSFUNCTION	HP_URINARY_BLADDER_SPHINCTER_DYSFUNCTION		31	-0.577322	-0.988756	0.510671	0.99872	1	1729	tags=16%, list=11%, signal=18%				HP_URINARY_BLADDER_SPHINCTER_DYSFUNCTION	HP_URINARY_BLADDER_SPHINCTER_DYSFUNCTION		31	-0.577322	-0.988756	0.510671	0.99872	1	1729	tags=16%, list=11%, signal=18%
HP_CHOLANGITIS	HP_CHOLANGITIS		16	-0.660849	-1.038	0.477021	0.998733	1	1047	tags=25%, list=7%, signal=27%				HP_CHOLANGITIS	HP_CHOLANGITIS		16	-0.660849	-1.038	0.477021	0.998733	1	1047	tags=25%, list=7%, signal=27%
GOBP_BLOOD_VESSEL_MORPHOGENESIS	GOBP_BLOOD_VESSEL_MORPHOGENESIS		449	-0.502244	-1.02658	0.448037	0.998745	1	1541	tags=17%, list=10%, signal=19%				GOBP_BLOOD_VESSEL_MORPHOGENESIS	GOBP_BLOOD_VESSEL_MORPHOGENESIS		449	-0.502244	-1.02658	0.448037	0.998745	1	1541	tags=17%, list=10%, signal=19%
GOBP_NEGATIVE_REGULATION_OF_PRODUCTION_OF_MOLECULAR_MEDIATOR_OF_IMMUNE_RESPONSE	GOBP_NEGATIVE_REGULATION_OF_PRODUCTION_OF_MOLECULAR_MEDIATOR_OF_IMMUNE_RESPONSE		34	-0.617813	-1.0569	0.422351	0.998749	1	2141	tags=24%, list=13%, signal=27%				GOBP_NEGATIVE_REGULATION_OF_PRODUCTION_OF_MOLECULAR_MEDIATOR_OF_IMMUNE_RESPONSE	GOBP_NEGATIVE_REGULATION_OF_PRODUCTION_OF_MOLECULAR_MEDIATOR_OF_IMMUNE_RESPONSE		34	-0.617813	-1.0569	0.422351	0.998749	1	2141	tags=24%, list=13%, signal=27%
GOCC_PROTEIN_KINASE_COMPLEX	GOCC_PROTEIN_KINASE_COMPLEX		122	-0.556486	-1.04829	0.397933	0.998751	1	2196	tags=18%, list=14%, signal=21%				GOCC_PROTEIN_KINASE_COMPLEX	GOCC_PROTEIN_KINASE_COMPLEX		122	-0.556486	-1.04829	0.397933	0.998751	1	2196	tags=18%, list=14%, signal=21%
GOMF_REGULATORY_RNA_BINDING	GOMF_REGULATORY_RNA_BINDING		44	-0.587592	-1.0225	0.464441	0.998755	1	1451	tags=11%, list=9%, signal=12%				GOMF_REGULATORY_RNA_BINDING	GOMF_REGULATORY_RNA_BINDING		44	-0.587592	-1.0225	0.464441	0.998755	1	1451	tags=11%, list=9%, signal=12%
HP_PNEUMOTHORAX	HP_PNEUMOTHORAX		53	-0.614183	-1.07583	0.388268	0.998758	1	1777	tags=23%, list=11%, signal=25%				HP_PNEUMOTHORAX	HP_PNEUMOTHORAX		53	-0.614183	-1.07583	0.388268	0.998758	1	1777	tags=23%, list=11%, signal=25%
HP_ABNORMAL_LIVER_PHYSIOLOGY	HP_ABNORMAL_LIVER_PHYSIOLOGY		18	-0.611571	-0.988481	0.52968	0.998763	1	341	tags=6%, list=2%, signal=6%				HP_ABNORMAL_LIVER_PHYSIOLOGY	HP_ABNORMAL_LIVER_PHYSIOLOGY		18	-0.611571	-0.988481	0.52968	0.998763	1	341	tags=6%, list=2%, signal=6%
HP_CHORDEE	HP_CHORDEE		15	-0.690442	-1.09532	0.392739	0.998769	1	3832	tags=40%, list=24%, signal=53%				HP_CHORDEE	HP_CHORDEE		15	-0.690442	-1.09532	0.392739	0.998769	1	3832	tags=40%, list=24%, signal=53%
HP_ABNORMAL_2ND_FINGER_MORPHOLOGY	HP_ABNORMAL_2ND_FINGER_MORPHOLOGY		31	-0.643146	-1.07181	0.431315	0.998772	1	663	tags=10%, list=4%, signal=10%				HP_ABNORMAL_2ND_FINGER_MORPHOLOGY	HP_ABNORMAL_2ND_FINGER_MORPHOLOGY		31	-0.643146	-1.07181	0.431315	0.998772	1	663	tags=10%, list=4%, signal=10%
GOCC_ENDOLYSOSOME_MEMBRANE	GOCC_ENDOLYSOSOME_MEMBRANE		18	-0.670521	-1.09098	0.387917	0.99878	1	1642	tags=17%, list=10%, signal=19%				GOCC_ENDOLYSOSOME_MEMBRANE	GOCC_ENDOLYSOSOME_MEMBRANE		18	-0.670521	-1.09098	0.387917	0.99878	1	1642	tags=17%, list=10%, signal=19%
HP_ABNORMAL_ASCENDING_AORTA_MORPHOLOGY	HP_ABNORMAL_ASCENDING_AORTA_MORPHOLOGY		18	-0.614243	-0.978669	0.545886	0.998781	1	775	tags=22%, list=5%, signal=23%				HP_ABNORMAL_ASCENDING_AORTA_MORPHOLOGY	HP_ABNORMAL_ASCENDING_AORTA_MORPHOLOGY		18	-0.614243	-0.978669	0.545886	0.998781	1	775	tags=22%, list=5%, signal=23%
HP_HIGH_FOREHEAD	HP_HIGH_FOREHEAD		250	-0.503769	-0.988603	0.511084	0.998791	1	2677	tags=17%, list=17%, signal=20%				HP_HIGH_FOREHEAD	HP_HIGH_FOREHEAD		250	-0.503769	-0.988603	0.511084	0.998791	1	2677	tags=17%, list=17%, signal=20%
HP_ABNORMAL_LABIA_MAJORA_MORPHOLOGY	HP_ABNORMAL_LABIA_MAJORA_MORPHOLOGY		37	-0.570812	-0.981669	0.516887	0.998804	1	293	tags=5%, list=2%, signal=5%				HP_ABNORMAL_LABIA_MAJORA_MORPHOLOGY	HP_ABNORMAL_LABIA_MAJORA_MORPHOLOGY		37	-0.570812	-0.981669	0.516887	0.998804	1	293	tags=5%, list=2%, signal=5%
GOMF_PROTEOGLYCAN_BINDING	GOMF_PROTEOGLYCAN_BINDING		25	-0.641329	-1.07221	0.423581	0.998805	1	1408	tags=40%, list=9%, signal=44%				GOMF_PROTEOGLYCAN_BINDING	GOMF_PROTEOGLYCAN_BINDING		25	-0.641329	-1.07221	0.423581	0.998805	1	1408	tags=40%, list=9%, signal=44%
GOBP_DECIDUALIZATION	GOBP_DECIDUALIZATION		18	-0.61885	-0.985043	0.555738	0.998812	1	2072	tags=17%, list=13%, signal=19%				GOBP_DECIDUALIZATION	GOBP_DECIDUALIZATION		18	-0.61885	-0.985043	0.555738	0.998812	1	2072	tags=17%, list=13%, signal=19%
GOBP_POSITIVE_REGULATION_OF_KINASE_ACTIVITY	GOBP_POSITIVE_REGULATION_OF_KINASE_ACTIVITY		323	-0.532029	-1.07167	0.348592	0.998814	1	1245	tags=8%, list=8%, signal=9%				GOBP_POSITIVE_REGULATION_OF_KINASE_ACTIVITY	GOBP_POSITIVE_REGULATION_OF_KINASE_ACTIVITY		323	-0.532029	-1.07167	0.348592	0.998814	1	1245	tags=8%, list=8%, signal=9%
HP_INFANTILE_MUSCULAR_HYPOTONIA	HP_INFANTILE_MUSCULAR_HYPOTONIA		175	-0.567812	-1.0902	0.316121	0.998821	1	1863	tags=11%, list=12%, signal=12%				HP_INFANTILE_MUSCULAR_HYPOTONIA	HP_INFANTILE_MUSCULAR_HYPOTONIA		175	-0.567812	-1.0902	0.316121	0.998821	1	1863	tags=11%, list=12%, signal=12%
GOBP_MIRNA_METABOLIC_PROCESS	GOBP_MIRNA_METABOLIC_PROCESS		79	-0.643679	-1.15637	0.28229	0.998821	1	2582	tags=24%, list=16%, signal=29%				GOBP_MIRNA_METABOLIC_PROCESS	GOBP_MIRNA_METABOLIC_PROCESS		79	-0.643679	-1.15637	0.28229	0.998821	1	2582	tags=24%, list=16%, signal=29%
GOBP_REGULATION_OF_AMYLOID_PRECURSOR_PROTEIN_CATABOLIC_PROCESS	GOBP_REGULATION_OF_AMYLOID_PRECURSOR_PROTEIN_CATABOLIC_PROCESS		37	-0.579304	-0.978779	0.539275	0.998829	1	2662	tags=41%, list=17%, signal=49%				GOBP_REGULATION_OF_AMYLOID_PRECURSOR_PROTEIN_CATABOLIC_PROCESS	GOBP_REGULATION_OF_AMYLOID_PRECURSOR_PROTEIN_CATABOLIC_PROCESS		37	-0.579304	-0.978779	0.539275	0.998829	1	2662	tags=41%, list=17%, signal=49%
GOMF_LIGASE_ACTIVITY_FORMING_CARBON_SULFUR_BONDS	GOMF_LIGASE_ACTIVITY_FORMING_CARBON_SULFUR_BONDS		34	-0.580661	-0.980866	0.502222	0.998837	1	642	tags=6%, list=4%, signal=6%				GOMF_LIGASE_ACTIVITY_FORMING_CARBON_SULFUR_BONDS	GOMF_LIGASE_ACTIVITY_FORMING_CARBON_SULFUR_BONDS		34	-0.580661	-0.980866	0.502222	0.998837	1	642	tags=6%, list=4%, signal=6%
GOMF_HEXOSE_TRANSMEMBRANE_TRANSPORTER_ACTIVITY	GOMF_HEXOSE_TRANSMEMBRANE_TRANSPORTER_ACTIVITY		17	-0.664448	-1.07849	0.425039	0.998837	1	753	tags=12%, list=5%, signal=12%				GOMF_HEXOSE_TRANSMEMBRANE_TRANSPORTER_ACTIVITY	GOMF_HEXOSE_TRANSMEMBRANE_TRANSPORTER_ACTIVITY		17	-0.664448	-1.07849	0.425039	0.998837	1	753	tags=12%, list=5%, signal=12%
GOBP_T_CELL_ACTIVATION	GOBP_T_CELL_ACTIVATION		452	-0.48144	-0.982809	0.529412	0.99884	1	1091	tags=9%, list=7%, signal=9%				GOBP_T_CELL_ACTIVATION	GOBP_T_CELL_ACTIVATION		452	-0.48144	-0.982809	0.529412	0.99884	1	1091	tags=9%, list=7%, signal=9%
HP_ABNORMAL_FEMORAL_NECK_HEAD_MORPHOLOGY	HP_ABNORMAL_FEMORAL_NECK_HEAD_MORPHOLOGY		150	-0.551278	-1.05263	0.394937	0.998848	1	808	tags=5%, list=5%, signal=5%				HP_ABNORMAL_FEMORAL_NECK_HEAD_MORPHOLOGY	HP_ABNORMAL_FEMORAL_NECK_HEAD_MORPHOLOGY		150	-0.551278	-1.05263	0.394937	0.998848	1	808	tags=5%, list=5%, signal=5%
HP_SKIN_PLAQUE	HP_SKIN_PLAQUE		30	-0.646701	-1.07312	0.417533	0.998862	1	266	tags=7%, list=2%, signal=7%				HP_SKIN_PLAQUE	HP_SKIN_PLAQUE		30	-0.646701	-1.07312	0.417533	0.998862	1	266	tags=7%, list=2%, signal=7%
GOCC_ENDOPLASMIC_RETICULUM_LUMEN	GOCC_ENDOPLASMIC_RETICULUM_LUMEN		207	-0.503396	-0.982673	0.52111	0.998865	1	1069	tags=9%, list=7%, signal=10%				GOCC_ENDOPLASMIC_RETICULUM_LUMEN	GOCC_ENDOPLASMIC_RETICULUM_LUMEN		207	-0.503396	-0.982673	0.52111	0.998865	1	1069	tags=9%, list=7%, signal=10%
HP_ABNORMAL_NOSTRIL_MORPHOLOGY	HP_ABNORMAL_NOSTRIL_MORPHOLOGY		452	-0.520899	-1.07513	0.334088	0.998865	1	2443	tags=17%, list=15%, signal=19%				HP_ABNORMAL_NOSTRIL_MORPHOLOGY	HP_ABNORMAL_NOSTRIL_MORPHOLOGY		452	-0.520899	-1.07513	0.334088	0.998865	1	2443	tags=17%, list=15%, signal=19%
GOBP_REGULATION_OF_POSITIVE_CHEMOTAXIS	GOBP_REGULATION_OF_POSITIVE_CHEMOTAXIS		17	-0.680757	-1.07661	0.426256	0.998868	1	851	tags=35%, list=5%, signal=37%				GOBP_REGULATION_OF_POSITIVE_CHEMOTAXIS	GOBP_REGULATION_OF_POSITIVE_CHEMOTAXIS		17	-0.680757	-1.07661	0.426256	0.998868	1	851	tags=35%, list=5%, signal=37%
HP_ANEMIA_OF_INADEQUATE_PRODUCTION	HP_ANEMIA_OF_INADEQUATE_PRODUCTION		184	-0.532099	-1.02705	0.4375	0.998871	1	2157	tags=11%, list=14%, signal=12%				HP_ANEMIA_OF_INADEQUATE_PRODUCTION	HP_ANEMIA_OF_INADEQUATE_PRODUCTION		184	-0.532099	-1.02705	0.4375	0.998871	1	2157	tags=11%, list=14%, signal=12%
GOBP_DICARBOXYLIC_ACID_TRANSPORT	GOBP_DICARBOXYLIC_ACID_TRANSPORT		59	-0.600193	-1.07862	0.381766	0.998874	1	228	tags=3%, list=1%, signal=3%				GOBP_DICARBOXYLIC_ACID_TRANSPORT	GOBP_DICARBOXYLIC_ACID_TRANSPORT		59	-0.600193	-1.07862	0.381766	0.998874	1	228	tags=3%, list=1%, signal=3%
HP_SYNDACTYLY	HP_SYNDACTYLY		327	-0.484301	-0.978238	0.530612	0.998874	1	2387	tags=16%, list=15%, signal=18%				HP_SYNDACTYLY	HP_SYNDACTYLY		327	-0.484301	-0.978238	0.530612	0.998874	1	2387	tags=16%, list=15%, signal=18%
GOBP_ZYMOGEN_ACTIVATION	GOBP_ZYMOGEN_ACTIVATION		47	-0.586857	-1.02272	0.478322	0.998886	1	952	tags=6%, list=6%, signal=7%				GOBP_ZYMOGEN_ACTIVATION	GOBP_ZYMOGEN_ACTIVATION		47	-0.586857	-1.02272	0.478322	0.998886	1	952	tags=6%, list=6%, signal=7%
GOMF_CALMODULIN_BINDING	GOMF_CALMODULIN_BINDING		145	-0.542326	-1.03823	0.44129	0.99889	1	957	tags=10%, list=6%, signal=10%				GOMF_CALMODULIN_BINDING	GOMF_CALMODULIN_BINDING		145	-0.542326	-1.03823	0.44129	0.99889	1	957	tags=10%, list=6%, signal=10%
HP_ABNORMAL_ZYGOMATIC_BONE_MORPHOLOGY	HP_ABNORMAL_ZYGOMATIC_BONE_MORPHOLOGY		200	-0.596348	-1.15921	0.221001	0.998892	1	1413	tags=12%, list=9%, signal=13%				HP_ABNORMAL_ZYGOMATIC_BONE_MORPHOLOGY	HP_ABNORMAL_ZYGOMATIC_BONE_MORPHOLOGY		200	-0.596348	-1.15921	0.221001	0.998892	1	1413	tags=12%, list=9%, signal=13%
GOBP_POSITIVE_REGULATION_OF_TYPE_I_INTERFERON_PRODUCTION	GOBP_POSITIVE_REGULATION_OF_TYPE_I_INTERFERON_PRODUCTION		58	-0.5845	-1.0268	0.443515	0.998893	1	1811	tags=10%, list=11%, signal=12%				GOBP_POSITIVE_REGULATION_OF_TYPE_I_INTERFERON_PRODUCTION	GOBP_POSITIVE_REGULATION_OF_TYPE_I_INTERFERON_PRODUCTION		58	-0.5845	-1.0268	0.443515	0.998893	1	1811	tags=10%, list=11%, signal=12%
HP_APLASIA_HYPOPLASIA_INVOLVING_BONES_OF_THE_FEET	HP_APLASIA_HYPOPLASIA_INVOLVING_BONES_OF_THE_FEET		219	-0.537771	-1.04957	0.397797	0.998899	1	1801	tags=16%, list=11%, signal=17%				HP_APLASIA_HYPOPLASIA_INVOLVING_BONES_OF_THE_FEET	HP_APLASIA_HYPOPLASIA_INVOLVING_BONES_OF_THE_FEET		219	-0.537771	-1.04957	0.397797	0.998899	1	1801	tags=16%, list=11%, signal=17%
HP_LARYNGOMALACIA	HP_LARYNGOMALACIA		66	-0.583552	-1.03955	0.460674	0.998906	1	3787	tags=38%, list=24%, signal=49%				HP_LARYNGOMALACIA	HP_LARYNGOMALACIA		66	-0.583552	-1.03955	0.460674	0.998906	1	3787	tags=38%, list=24%, signal=49%
HP_POSITIONAL_FOOT_DEFORMITY	HP_POSITIONAL_FOOT_DEFORMITY		355	-0.530528	-1.07191	0.340698	0.99891	1	1924	tags=13%, list=12%, signal=14%				HP_POSITIONAL_FOOT_DEFORMITY	HP_POSITIONAL_FOOT_DEFORMITY		355	-0.530528	-1.07191	0.340698	0.99891	1	1924	tags=13%, list=12%, signal=14%
GOBP_NUCLEOSIDE_DIPHOSPHATE_METABOLIC_PROCESS	GOBP_NUCLEOSIDE_DIPHOSPHATE_METABOLIC_PROCESS		110	-0.529174	-0.982523	0.515112	0.998911	1	906	tags=5%, list=6%, signal=6%				GOBP_NUCLEOSIDE_DIPHOSPHATE_METABOLIC_PROCESS	GOBP_NUCLEOSIDE_DIPHOSPHATE_METABOLIC_PROCESS		110	-0.529174	-0.982523	0.515112	0.998911	1	906	tags=5%, list=6%, signal=6%
GOBP_INORGANIC_ANION_TRANSPORT	GOBP_INORGANIC_ANION_TRANSPORT		105	-0.539908	-1.02128	0.442988	0.998912	1	386	tags=6%, list=2%, signal=6%				GOBP_INORGANIC_ANION_TRANSPORT	GOBP_INORGANIC_ANION_TRANSPORT		105	-0.539908	-1.02128	0.442988	0.998912	1	386	tags=6%, list=2%, signal=6%
HP_POLYDACTYLY	HP_POLYDACTYLY		217	-0.528323	-1.02298	0.445	0.998918	1	1891	tags=12%, list=12%, signal=13%				HP_POLYDACTYLY	HP_POLYDACTYLY		217	-0.528323	-1.02298	0.445	0.998918	1	1891	tags=12%, list=12%, signal=13%
GOMF_G_PROTEIN_COUPLED_CHEMOATTRACTANT_RECEPTOR_ACTIVITY	GOMF_G_PROTEIN_COUPLED_CHEMOATTRACTANT_RECEPTOR_ACTIVITY		16	-0.645358	-1.02179	0.494624	0.99892	1	1564	tags=25%, list=10%, signal=28%				GOMF_G_PROTEIN_COUPLED_CHEMOATTRACTANT_RECEPTOR_ACTIVITY	GOMF_G_PROTEIN_COUPLED_CHEMOATTRACTANT_RECEPTOR_ACTIVITY		16	-0.645358	-1.02179	0.494624	0.99892	1	1564	tags=25%, list=10%, signal=28%
GOBP_POSITIVE_REGULATION_OF_NEUROGENESIS	GOBP_POSITIVE_REGULATION_OF_NEUROGENESIS		162	-0.518454	-0.988814	0.495472	0.998921	1	1112	tags=7%, list=7%, signal=8%				GOBP_POSITIVE_REGULATION_OF_NEUROGENESIS	GOBP_POSITIVE_REGULATION_OF_NEUROGENESIS		162	-0.518454	-0.988814	0.495472	0.998921	1	1112	tags=7%, list=7%, signal=8%
GOBP_REGULATION_OF_HEMOPOIESIS	GOBP_REGULATION_OF_HEMOPOIESIS		343	-0.486258	-0.983564	0.520468	0.99893	1	2438	tags=23%, list=15%, signal=26%				GOBP_REGULATION_OF_HEMOPOIESIS	GOBP_REGULATION_OF_HEMOPOIESIS		343	-0.486258	-0.983564	0.520468	0.99893	1	2438	tags=23%, list=15%, signal=26%
GOBP_ACUTE_INFLAMMATORY_RESPONSE	GOBP_ACUTE_INFLAMMATORY_RESPONSE		72	-0.601775	-1.07699	0.369681	0.998932	1	913	tags=10%, list=6%, signal=10%				GOBP_ACUTE_INFLAMMATORY_RESPONSE	GOBP_ACUTE_INFLAMMATORY_RESPONSE		72	-0.601775	-1.07699	0.369681	0.998932	1	913	tags=10%, list=6%, signal=10%
GOMF_OXIDOREDUCTASE_ACTIVITY_ACTING_ON_PAIRED_DONORS_WITH_INCORPORATION_OR_REDUCTION_OF_MOLECULAR_OXYGEN_REDUCED_FLAVIN_OR_FLAVOPROTEIN_AS_ONE_DONOR_AND_INCORPORATION_OF_ONE_ATOM_OF_OXYGEN	GOMF_OXIDOREDUCTASE_ACTIVITY_ACTING_ON_PAIRED_DONORS_WITH_INCORPORATION_OR_REDUCTION_OF_MOLECULAR_OXYGEN_REDUCED_FLAVIN_OR_FLAVOPROTEIN_AS_ONE_DONOR_AND_INCORPORATION_OF_ONE_ATOM_OF_OXYGEN		15	-0.65418	-1.03807	0.464	0.998935	1	1902	tags=47%, list=12%, signal=53%				GOMF_OXIDOREDUCTASE_ACTIVITY_ACTING_ON_PAIRED_DONORS_WITH_INCORPORATION_OR_REDUCTION_OF_MOLECULAR_OXYGEN_REDUCED_FLAVIN_OR_FLAVOPROTEIN_AS_ONE_DONOR_AND_INCORPORATION_OF_ONE_ATOM_OF_OXYGEN	GOMF_OXIDOREDUCTASE_ACTIVITY_ACTING_ON_PAIRED_DONORS_WITH_INCORPORATION_OR_REDUCTION_OF_MOLECULAR_OXYGEN_REDUCED_FLAVIN_OR_FLAVOPROTEIN_AS_ONE_DONOR_AND_INCORPORATION_OF_ONE_ATOM_OF_OXYGEN		15	-0.65418	-1.03807	0.464	0.998935	1	1902	tags=47%, list=12%, signal=53%
HP_IRIS_COLOBOMA	HP_IRIS_COLOBOMA		133	-0.548579	-1.05194	0.395046	0.998941	1	1894	tags=13%, list=12%, signal=14%				HP_IRIS_COLOBOMA	HP_IRIS_COLOBOMA		133	-0.548579	-1.05194	0.395046	0.998941	1	1894	tags=13%, list=12%, signal=14%
HP_POOR_SPEECH	HP_POOR_SPEECH		163	-0.551829	-1.0571	0.401266	0.998946	1	2026	tags=16%, list=13%, signal=18%				HP_POOR_SPEECH	HP_POOR_SPEECH		163	-0.551829	-1.0571	0.401266	0.998946	1	2026	tags=16%, list=13%, signal=18%
GOBP_I_KAPPAB_KINASE_NF_KAPPAB_SIGNALING	GOBP_I_KAPPAB_KINASE_NF_KAPPAB_SIGNALING		251	-0.520815	-1.02139	0.437799	0.998954	1	1633	tags=14%, list=10%, signal=15%				GOBP_I_KAPPAB_KINASE_NF_KAPPAB_SIGNALING	GOBP_I_KAPPAB_KINASE_NF_KAPPAB_SIGNALING		251	-0.520815	-1.02139	0.437799	0.998954	1	1633	tags=14%, list=10%, signal=15%
GOMF_ENDOPEPTIDASE_ACTIVITY	GOMF_ENDOPEPTIDASE_ACTIVITY		250	-0.49442	-0.981479	0.517533	0.998955	1	1206	tags=12%, list=8%, signal=13%				GOMF_ENDOPEPTIDASE_ACTIVITY	GOMF_ENDOPEPTIDASE_ACTIVITY		250	-0.49442	-0.981479	0.517533	0.998955	1	1206	tags=12%, list=8%, signal=13%
GOBP_NEGATIVE_REGULATION_OF_LIPID_BIOSYNTHETIC_PROCESS	GOBP_NEGATIVE_REGULATION_OF_LIPID_BIOSYNTHETIC_PROCESS		40	-0.611505	-1.02691	0.469173	0.998958	1	692	tags=5%, list=4%, signal=5%				GOBP_NEGATIVE_REGULATION_OF_LIPID_BIOSYNTHETIC_PROCESS	GOBP_NEGATIVE_REGULATION_OF_LIPID_BIOSYNTHETIC_PROCESS		40	-0.611505	-1.02691	0.469173	0.998958	1	692	tags=5%, list=4%, signal=5%
GOBP_MODULATION_OF_EXCITATORY_POSTSYNAPTIC_POTENTIAL	GOBP_MODULATION_OF_EXCITATORY_POSTSYNAPTIC_POTENTIAL		27	-0.627726	-1.03308	0.471386	0.998958	1	1377	tags=22%, list=9%, signal=24%				GOBP_MODULATION_OF_EXCITATORY_POSTSYNAPTIC_POTENTIAL	GOBP_MODULATION_OF_EXCITATORY_POSTSYNAPTIC_POTENTIAL		27	-0.627726	-1.03308	0.471386	0.998958	1	1377	tags=22%, list=9%, signal=24%
GOBP_GOLGI_TO_PLASMA_MEMBRANE_TRANSPORT	GOBP_GOLGI_TO_PLASMA_MEMBRANE_TRANSPORT		57	-0.584229	-1.0374	0.43232	0.998963	1	1471	tags=11%, list=9%, signal=12%				GOBP_GOLGI_TO_PLASMA_MEMBRANE_TRANSPORT	GOBP_GOLGI_TO_PLASMA_MEMBRANE_TRANSPORT		57	-0.584229	-1.0374	0.43232	0.998963	1	1471	tags=11%, list=9%, signal=12%
GOBP_PROTEIN_LOCALIZATION_TO_ENDOPLASMIC_RETICULUM	GOBP_PROTEIN_LOCALIZATION_TO_ENDOPLASMIC_RETICULUM		66	-0.594626	-1.05696	0.427171	0.998966	1	692	tags=5%, list=4%, signal=5%				GOBP_PROTEIN_LOCALIZATION_TO_ENDOPLASMIC_RETICULUM	GOBP_PROTEIN_LOCALIZATION_TO_ENDOPLASMIC_RETICULUM		66	-0.594626	-1.05696	0.427171	0.998966	1	692	tags=5%, list=4%, signal=5%
GOCC_POSTSYNAPTIC_DENSITY_MEMBRANE	GOCC_POSTSYNAPTIC_DENSITY_MEMBRANE		51	-0.559817	-0.980941	0.514535	0.998969	1	1583	tags=27%, list=10%, signal=30%				GOCC_POSTSYNAPTIC_DENSITY_MEMBRANE	GOCC_POSTSYNAPTIC_DENSITY_MEMBRANE		51	-0.559817	-0.980941	0.514535	0.998969	1	1583	tags=27%, list=10%, signal=30%
GOBP_SYNAPTONEMAL_COMPLEX_ORGANIZATION	GOBP_SYNAPTONEMAL_COMPLEX_ORGANIZATION		18	-0.604264	-0.989058	0.506601	0.998974	1	657	tags=22%, list=4%, signal=23%				GOBP_SYNAPTONEMAL_COMPLEX_ORGANIZATION	GOBP_SYNAPTONEMAL_COMPLEX_ORGANIZATION		18	-0.604264	-0.989058	0.506601	0.998974	1	657	tags=22%, list=4%, signal=23%
GOBP_BONE_REMODELING	GOBP_BONE_REMODELING		60	-0.585276	-1.02727	0.449721	0.998998	1	2882	tags=30%, list=18%, signal=36%				GOBP_BONE_REMODELING	GOBP_BONE_REMODELING		60	-0.585276	-1.02727	0.449721	0.998998	1	2882	tags=30%, list=18%, signal=36%
HP_ABNORMAL_AORTIC_VALVE_CUSP_MORPHOLOGY	HP_ABNORMAL_AORTIC_VALVE_CUSP_MORPHOLOGY		88	-0.590413	-1.07387	0.392663	0.999012	1	2573	tags=26%, list=16%, signal=31%				HP_ABNORMAL_AORTIC_VALVE_CUSP_MORPHOLOGY	HP_ABNORMAL_AORTIC_VALVE_CUSP_MORPHOLOGY		88	-0.590413	-1.07387	0.392663	0.999012	1	2573	tags=26%, list=16%, signal=31%
GOBP_EMBRYONIC_MORPHOGENESIS	GOBP_EMBRYONIC_MORPHOGENESIS		399	-0.525423	-1.07361	0.334471	0.999025	1	1873	tags=19%, list=12%, signal=21%				GOBP_EMBRYONIC_MORPHOGENESIS	GOBP_EMBRYONIC_MORPHOGENESIS		399	-0.525423	-1.07361	0.334471	0.999025	1	1873	tags=19%, list=12%, signal=21%
HP_ABNORMALITY_OF_THE_PANCREAS	HP_ABNORMALITY_OF_THE_PANCREAS		249	-0.547288	-1.07589	0.342074	0.999025	1	1801	tags=10%, list=11%, signal=11%				HP_ABNORMALITY_OF_THE_PANCREAS	HP_ABNORMALITY_OF_THE_PANCREAS		249	-0.547288	-1.07589	0.342074	0.999025	1	1801	tags=10%, list=11%, signal=11%
GOBP_GROWTH_HORMONE_RECEPTOR_SIGNALING_PATHWAY	GOBP_GROWTH_HORMONE_RECEPTOR_SIGNALING_PATHWAY		18	-0.71478	-1.1599	0.331738	0.999025	1	1973	tags=39%, list=12%, signal=44%				GOBP_GROWTH_HORMONE_RECEPTOR_SIGNALING_PATHWAY	GOBP_GROWTH_HORMONE_RECEPTOR_SIGNALING_PATHWAY		18	-0.71478	-1.1599	0.331738	0.999025	1	1973	tags=39%, list=12%, signal=44%
HP_MYOPIA	HP_MYOPIA		325	-0.531029	-1.07228	0.345476	0.999028	1	2026	tags=14%, list=13%, signal=16%				HP_MYOPIA	HP_MYOPIA		325	-0.531029	-1.07228	0.345476	0.999028	1	2026	tags=14%, list=13%, signal=16%
HP_ARTHROGRYPOSIS_MULTIPLEX_CONGENITA	HP_ARTHROGRYPOSIS_MULTIPLEX_CONGENITA		101	-0.534888	-0.982352	0.508678	0.99903	1	1320	tags=10%, list=8%, signal=11%				HP_ARTHROGRYPOSIS_MULTIPLEX_CONGENITA	HP_ARTHROGRYPOSIS_MULTIPLEX_CONGENITA		101	-0.534888	-0.982352	0.508678	0.99903	1	1320	tags=10%, list=8%, signal=11%
GOBP_SCHWANN_CELL_DEVELOPMENT	GOBP_SCHWANN_CELL_DEVELOPMENT		25	-0.626548	-1.02739	0.477064	0.999043	1	1053	tags=16%, list=7%, signal=17%				GOBP_SCHWANN_CELL_DEVELOPMENT	GOBP_SCHWANN_CELL_DEVELOPMENT		25	-0.626548	-1.02739	0.477064	0.999043	1	1053	tags=16%, list=7%, signal=17%
GOBP_LIPID_DROPLET_ORGANIZATION	GOBP_LIPID_DROPLET_ORGANIZATION		26	-0.636646	-1.0466	0.44713	0.999065	1	2894	tags=42%, list=18%, signal=52%				GOBP_LIPID_DROPLET_ORGANIZATION	GOBP_LIPID_DROPLET_ORGANIZATION		26	-0.636646	-1.0466	0.44713	0.999065	1	2894	tags=42%, list=18%, signal=52%
GOBP_ENTEROENDOCRINE_CELL_DIFFERENTIATION	GOBP_ENTEROENDOCRINE_CELL_DIFFERENTIATION		23	-0.594691	-0.981297	0.520674	0.999074	1	148	tags=9%, list=1%, signal=9%				GOBP_ENTEROENDOCRINE_CELL_DIFFERENTIATION	GOBP_ENTEROENDOCRINE_CELL_DIFFERENTIATION		23	-0.594691	-0.981297	0.520674	0.999074	1	148	tags=9%, list=1%, signal=9%
GOBP_POSITIVE_REGULATION_OF_ALPHA_BETA_T_CELL_PROLIFERATION	GOBP_POSITIVE_REGULATION_OF_ALPHA_BETA_T_CELL_PROLIFERATION		21	-0.678716	-1.09497	0.41821	0.999076	1	3471	tags=33%, list=22%, signal=43%				GOBP_POSITIVE_REGULATION_OF_ALPHA_BETA_T_CELL_PROLIFERATION	GOBP_POSITIVE_REGULATION_OF_ALPHA_BETA_T_CELL_PROLIFERATION		21	-0.678716	-1.09497	0.41821	0.999076	1	3471	tags=33%, list=22%, signal=43%
GOBP_RESPONSE_TO_HYPEROXIA	GOBP_RESPONSE_TO_HYPEROXIA		15	-0.641917	-1.0266	0.472266	0.999077	1	1052	tags=13%, list=7%, signal=14%				GOBP_RESPONSE_TO_HYPEROXIA	GOBP_RESPONSE_TO_HYPEROXIA		15	-0.641917	-1.0266	0.472266	0.999077	1	1052	tags=13%, list=7%, signal=14%
HP_ABNORMALITY_OF_LIPOPROTEIN_CHOLESTEROL_CONCENTRATION	HP_ABNORMALITY_OF_LIPOPROTEIN_CHOLESTEROL_CONCENTRATION		38	-0.585914	-0.988881	0.522496	0.999092	1	2108	tags=24%, list=13%, signal=27%				HP_ABNORMALITY_OF_LIPOPROTEIN_CHOLESTEROL_CONCENTRATION	HP_ABNORMALITY_OF_LIPOPROTEIN_CHOLESTEROL_CONCENTRATION		38	-0.585914	-0.988881	0.522496	0.999092	1	2108	tags=24%, list=13%, signal=27%
GOBP_NEGATIVE_REGULATION_OF_CELL_JUNCTION_ASSEMBLY	GOBP_NEGATIVE_REGULATION_OF_CELL_JUNCTION_ASSEMBLY		24	-0.628435	-1.02226	0.511327	0.9991	1	2662	tags=33%, list=17%, signal=40%				GOBP_NEGATIVE_REGULATION_OF_CELL_JUNCTION_ASSEMBLY	GOBP_NEGATIVE_REGULATION_OF_CELL_JUNCTION_ASSEMBLY		24	-0.628435	-1.02226	0.511327	0.9991	1	2662	tags=33%, list=17%, signal=40%
GOBP_ACTIVATION_OF_CYSTEINE_TYPE_ENDOPEPTIDASE_ACTIVITY_INVOLVED_IN_APOPTOTIC_PROCESS	GOBP_ACTIVATION_OF_CYSTEINE_TYPE_ENDOPEPTIDASE_ACTIVITY_INVOLVED_IN_APOPTOTIC_PROCESS		66	-0.564649	-1.02186	0.455048	0.999101	1	2618	tags=17%, list=16%, signal=20%				GOBP_ACTIVATION_OF_CYSTEINE_TYPE_ENDOPEPTIDASE_ACTIVITY_INVOLVED_IN_APOPTOTIC_PROCESS	GOBP_ACTIVATION_OF_CYSTEINE_TYPE_ENDOPEPTIDASE_ACTIVITY_INVOLVED_IN_APOPTOTIC_PROCESS		66	-0.564649	-1.02186	0.455048	0.999101	1	2618	tags=17%, list=16%, signal=20%
HP_DEPRESSED_NASAL_BRIDGE	HP_DEPRESSED_NASAL_BRIDGE		446	-0.499451	-1.02751	0.419977	0.999102	1	2038	tags=13%, list=13%, signal=14%				HP_DEPRESSED_NASAL_BRIDGE	HP_DEPRESSED_NASAL_BRIDGE		446	-0.499451	-1.02751	0.419977	0.999102	1	2038	tags=13%, list=13%, signal=14%
HP_ENLARGED_THORAX	HP_ENLARGED_THORAX		53	-0.635299	-1.09563	0.380818	0.999104	1	2673	tags=26%, list=17%, signal=32%				HP_ENLARGED_THORAX	HP_ENLARGED_THORAX		53	-0.635299	-1.09563	0.380818	0.999104	1	2673	tags=26%, list=17%, signal=32%
HP_ANONYCHIA	HP_ANONYCHIA		41	-0.617084	-1.03709	0.461997	0.999112	1	1898	tags=20%, list=12%, signal=22%				HP_ANONYCHIA	HP_ANONYCHIA		41	-0.617084	-1.03709	0.461997	0.999112	1	1898	tags=20%, list=12%, signal=22%
GOBP_LEUKOCYTE_MIGRATION	GOBP_LEUKOCYTE_MIGRATION		286	-0.529744	-1.05718	0.359606	0.999112	1	1443	tags=16%, list=9%, signal=17%				GOBP_LEUKOCYTE_MIGRATION	GOBP_LEUKOCYTE_MIGRATION		286	-0.529744	-1.05718	0.359606	0.999112	1	1443	tags=16%, list=9%, signal=17%
HP_TYPE_II_LISSENCEPHALY	HP_TYPE_II_LISSENCEPHALY		15	-0.679182	-1.07801	0.422713	0.999112	1	668	tags=13%, list=4%, signal=14%				HP_TYPE_II_LISSENCEPHALY	HP_TYPE_II_LISSENCEPHALY		15	-0.679182	-1.07801	0.422713	0.999112	1	668	tags=13%, list=4%, signal=14%
GOBP_REGULATION_OF_MUSCLE_SYSTEM_PROCESS	GOBP_REGULATION_OF_MUSCLE_SYSTEM_PROCESS		153	-0.54679	-1.04978	0.397277	0.999115	1	1154	tags=10%, list=7%, signal=11%				GOBP_REGULATION_OF_MUSCLE_SYSTEM_PROCESS	GOBP_REGULATION_OF_MUSCLE_SYSTEM_PROCESS		153	-0.54679	-1.04978	0.397277	0.999115	1	1154	tags=10%, list=7%, signal=11%
GOBP_POSITIVE_REGULATION_OF_CELL_ADHESION	GOBP_POSITIVE_REGULATION_OF_CELL_ADHESION		380	-0.48369	-0.981141	0.528258	0.999116	1	1789	tags=15%, list=11%, signal=16%				GOBP_POSITIVE_REGULATION_OF_CELL_ADHESION	GOBP_POSITIVE_REGULATION_OF_CELL_ADHESION		380	-0.48369	-0.981141	0.528258	0.999116	1	1789	tags=15%, list=11%, signal=16%
GOBP_NEURON_PROJECTION_ARBORIZATION	GOBP_NEURON_PROJECTION_ARBORIZATION		25	-0.632606	-1.04831	0.451314	0.999125	1	890	tags=16%, list=6%, signal=17%				GOBP_NEURON_PROJECTION_ARBORIZATION	GOBP_NEURON_PROJECTION_ARBORIZATION		25	-0.632606	-1.04831	0.451314	0.999125	1	890	tags=16%, list=6%, signal=17%
GOBP_CELL_MATURATION	GOBP_CELL_MATURATION		116	-0.58109	-1.09102	0.347712	0.999137	1	1367	tags=9%, list=9%, signal=10%				GOBP_CELL_MATURATION	GOBP_CELL_MATURATION		116	-0.58109	-1.09102	0.347712	0.999137	1	1367	tags=9%, list=9%, signal=10%
GOBP_POSITIVE_REGULATION_OF_GLIOGENESIS	GOBP_POSITIVE_REGULATION_OF_GLIOGENESIS		44	-0.624384	-1.07867	0.405135	0.999139	1	1799	tags=18%, list=11%, signal=20%				GOBP_POSITIVE_REGULATION_OF_GLIOGENESIS	GOBP_POSITIVE_REGULATION_OF_GLIOGENESIS		44	-0.624384	-1.07867	0.405135	0.999139	1	1799	tags=18%, list=11%, signal=20%
GOBP_DENDRITIC_CELL_CYTOKINE_PRODUCTION	GOBP_DENDRITIC_CELL_CYTOKINE_PRODUCTION		16	-0.611402	-0.981004	0.5312	0.99914	1	2998	tags=25%, list=19%, signal=31%				GOBP_DENDRITIC_CELL_CYTOKINE_PRODUCTION	GOBP_DENDRITIC_CELL_CYTOKINE_PRODUCTION		16	-0.611402	-0.981004	0.5312	0.99914	1	2998	tags=25%, list=19%, signal=31%
GOBP_REGULATION_OF_TUMOR_NECROSIS_FACTOR_MEDIATED_SIGNALING_PATHWAY	GOBP_REGULATION_OF_TUMOR_NECROSIS_FACTOR_MEDIATED_SIGNALING_PATHWAY		46	-0.561995	-0.981672	0.523324	0.999145	1	1082	tags=11%, list=7%, signal=12%				GOBP_REGULATION_OF_TUMOR_NECROSIS_FACTOR_MEDIATED_SIGNALING_PATHWAY	GOBP_REGULATION_OF_TUMOR_NECROSIS_FACTOR_MEDIATED_SIGNALING_PATHWAY		46	-0.561995	-0.981672	0.523324	0.999145	1	1082	tags=11%, list=7%, signal=12%
GOCC_EXTRINSIC_COMPONENT_OF_MEMBRANE	GOCC_EXTRINSIC_COMPONENT_OF_MEMBRANE		228	-0.522909	-1.03315	0.420538	0.999153	1	1449	tags=14%, list=9%, signal=15%				GOCC_EXTRINSIC_COMPONENT_OF_MEMBRANE	GOCC_EXTRINSIC_COMPONENT_OF_MEMBRANE		228	-0.522909	-1.03315	0.420538	0.999153	1	1449	tags=14%, list=9%, signal=15%
GOMF_EXTRACELLULAR_MATRIX_BINDING	GOMF_EXTRACELLULAR_MATRIX_BINDING		42	-0.581571	-0.989386	0.522302	0.999154	1	730	tags=12%, list=5%, signal=12%				GOMF_EXTRACELLULAR_MATRIX_BINDING	GOMF_EXTRACELLULAR_MATRIX_BINDING		42	-0.581571	-0.989386	0.522302	0.999154	1	730	tags=12%, list=5%, signal=12%
GOBP_POSITIVE_REGULATION_OF_CD4_POSITIVE_ALPHA_BETA_T_CELL_DIFFERENTIATION	GOBP_POSITIVE_REGULATION_OF_CD4_POSITIVE_ALPHA_BETA_T_CELL_DIFFERENTIATION		28	-0.643813	-1.07706	0.403994	0.999163	1	2893	tags=32%, list=18%, signal=39%				GOBP_POSITIVE_REGULATION_OF_CD4_POSITIVE_ALPHA_BETA_T_CELL_DIFFERENTIATION	GOBP_POSITIVE_REGULATION_OF_CD4_POSITIVE_ALPHA_BETA_T_CELL_DIFFERENTIATION		28	-0.643813	-1.07706	0.403994	0.999163	1	2893	tags=32%, list=18%, signal=39%
GOBP_NEGATIVE_REGULATION_OF_MACROAUTOPHAGY	GOBP_NEGATIVE_REGULATION_OF_MACROAUTOPHAGY		31	-0.642787	-1.07409	0.439462	0.999171	1	1191	tags=10%, list=7%, signal=10%				GOBP_NEGATIVE_REGULATION_OF_MACROAUTOPHAGY	GOBP_NEGATIVE_REGULATION_OF_MACROAUTOPHAGY		31	-0.642787	-1.07409	0.439462	0.999171	1	1191	tags=10%, list=7%, signal=10%
GOBP_POSITIVE_REGULATION_OF_TRANSLATIONAL_INITIATION	GOBP_POSITIVE_REGULATION_OF_TRANSLATIONAL_INITIATION		25	-0.596526	-0.981916	0.537178	0.999173	1	2836	tags=16%, list=18%, signal=19%				GOBP_POSITIVE_REGULATION_OF_TRANSLATIONAL_INITIATION	GOBP_POSITIVE_REGULATION_OF_TRANSLATIONAL_INITIATION		25	-0.596526	-0.981916	0.537178	0.999173	1	2836	tags=16%, list=18%, signal=19%
GOBP_CARDIAC_VENTRICLE_MORPHOGENESIS	GOBP_CARDIAC_VENTRICLE_MORPHOGENESIS		38	-0.62371	-1.04962	0.444604	0.999184	1	1799	tags=21%, list=11%, signal=24%				GOBP_CARDIAC_VENTRICLE_MORPHOGENESIS	GOBP_CARDIAC_VENTRICLE_MORPHOGENESIS		38	-0.62371	-1.04962	0.444604	0.999184	1	1799	tags=21%, list=11%, signal=24%
HP_WEBBED_NECK	HP_WEBBED_NECK		103	-0.570833	-1.04894	0.419271	0.999193	1	3023	tags=30%, list=19%, signal=37%				HP_WEBBED_NECK	HP_WEBBED_NECK		103	-0.570833	-1.04894	0.419271	0.999193	1	3023	tags=30%, list=19%, signal=37%
HP_ABNORMAL_ACETABULUM_MORPHOLOGY	HP_ABNORMAL_ACETABULUM_MORPHOLOGY		74	-0.543681	-0.978243	0.504098	0.9992	1	1012	tags=9%, list=6%, signal=10%				HP_ABNORMAL_ACETABULUM_MORPHOLOGY	HP_ABNORMAL_ACETABULUM_MORPHOLOGY		74	-0.543681	-0.978243	0.504098	0.9992	1	1012	tags=9%, list=6%, signal=10%
HP_X_LINKED_DOMINANT_INHERITANCE	HP_X_LINKED_DOMINANT_INHERITANCE		50	-0.619456	-1.07638	0.401934	0.999204	1	2710	tags=30%, list=17%, signal=36%				HP_X_LINKED_DOMINANT_INHERITANCE	HP_X_LINKED_DOMINANT_INHERITANCE		50	-0.619456	-1.07638	0.401934	0.999204	1	2710	tags=30%, list=17%, signal=36%
HP_KNEE_FLEXION_CONTRACTURE	HP_KNEE_FLEXION_CONTRACTURE		80	-0.540369	-0.976787	0.521739	0.999207	1	1248	tags=13%, list=8%, signal=13%				HP_KNEE_FLEXION_CONTRACTURE	HP_KNEE_FLEXION_CONTRACTURE		80	-0.540369	-0.976787	0.521739	0.999207	1	1248	tags=13%, list=8%, signal=13%
GOBP_LABYRINTHINE_LAYER_BLOOD_VESSEL_DEVELOPMENT	GOBP_LABYRINTHINE_LAYER_BLOOD_VESSEL_DEVELOPMENT		15	-0.670432	-1.07315	0.426282	0.999213	1	2534	tags=33%, list=16%, signal=40%				GOBP_LABYRINTHINE_LAYER_BLOOD_VESSEL_DEVELOPMENT	GOBP_LABYRINTHINE_LAYER_BLOOD_VESSEL_DEVELOPMENT		15	-0.670432	-1.07315	0.426282	0.999213	1	2534	tags=33%, list=16%, signal=40%
HP_APLASIA_HYPOPLASIA_OF_THE_TIBIA	HP_APLASIA_HYPOPLASIA_OF_THE_TIBIA		18	-0.684741	-1.07342	0.451014	0.999215	1	808	tags=11%, list=5%, signal=12%				HP_APLASIA_HYPOPLASIA_OF_THE_TIBIA	HP_APLASIA_HYPOPLASIA_OF_THE_TIBIA		18	-0.684741	-1.07342	0.451014	0.999215	1	808	tags=11%, list=5%, signal=12%
HP_ABNORMAL_CIRCULATING_GONADOTROPIN_CONCENTRATION	HP_ABNORMAL_CIRCULATING_GONADOTROPIN_CONCENTRATION		70	-0.589459	-1.07461	0.368276	0.999217	1	980	tags=7%, list=6%, signal=8%				HP_ABNORMAL_CIRCULATING_GONADOTROPIN_CONCENTRATION	HP_ABNORMAL_CIRCULATING_GONADOTROPIN_CONCENTRATION		70	-0.589459	-1.07461	0.368276	0.999217	1	980	tags=7%, list=6%, signal=8%
HP_SLEEP_DISTURBANCE	HP_SLEEP_DISTURBANCE		384	-0.528028	-1.07195	0.345062	0.999218	1	1863	tags=13%, list=12%, signal=14%				HP_SLEEP_DISTURBANCE	HP_SLEEP_DISTURBANCE		384	-0.528028	-1.07195	0.345062	0.999218	1	1863	tags=13%, list=12%, signal=14%
HP_HYPOPLASIA_OF_THE_PONS	HP_HYPOPLASIA_OF_THE_PONS		63	-0.588503	-1.03719	0.443652	0.999218	1	3232	tags=25%, list=20%, signal=32%				HP_HYPOPLASIA_OF_THE_PONS	HP_HYPOPLASIA_OF_THE_PONS		63	-0.588503	-1.03719	0.443652	0.999218	1	3232	tags=25%, list=20%, signal=32%
GOBP_ASSOCIATIVE_LEARNING	GOBP_ASSOCIATIVE_LEARNING		57	-0.555104	-0.9891	0.521186	0.999223	1	3153	tags=35%, list=20%, signal=44%				GOBP_ASSOCIATIVE_LEARNING	GOBP_ASSOCIATIVE_LEARNING		57	-0.555104	-0.9891	0.521186	0.999223	1	3153	tags=35%, list=20%, signal=44%
HP_CEREBELLAR_CYST	HP_CEREBELLAR_CYST		139	-0.554245	-1.05173	0.405685	0.999229	1	1367	tags=8%, list=9%, signal=9%				HP_CEREBELLAR_CYST	HP_CEREBELLAR_CYST		139	-0.554245	-1.05173	0.405685	0.999229	1	1367	tags=8%, list=9%, signal=9%
HP_ABNORMAL_MORPHOLOGY_OF_THE_MUSCULATURE_OF_THE_NECK	HP_ABNORMAL_MORPHOLOGY_OF_THE_MUSCULATURE_OF_THE_NECK		51	-0.626462	-1.07596	0.406828	0.999235	1	1058	tags=6%, list=7%, signal=6%				HP_ABNORMAL_MORPHOLOGY_OF_THE_MUSCULATURE_OF_THE_NECK	HP_ABNORMAL_MORPHOLOGY_OF_THE_MUSCULATURE_OF_THE_NECK		51	-0.626462	-1.07596	0.406828	0.999235	1	1058	tags=6%, list=7%, signal=6%
GOCC_SARCOPLASM	GOCC_SARCOPLASM		63	-0.618667	-1.089	0.359249	0.999238	1	1729	tags=14%, list=11%, signal=16%				GOCC_SARCOPLASM	GOCC_SARCOPLASM		63	-0.618667	-1.089	0.359249	0.999238	1	1729	tags=14%, list=11%, signal=16%
HP_ABNORMALITY_OF_PAIN_SENSATION	HP_ABNORMALITY_OF_PAIN_SENSATION		78	-0.566776	-1.02799	0.452186	0.999245	1	2552	tags=17%, list=16%, signal=20%				HP_ABNORMALITY_OF_PAIN_SENSATION	HP_ABNORMALITY_OF_PAIN_SENSATION		78	-0.566776	-1.02799	0.452186	0.999245	1	2552	tags=17%, list=16%, signal=20%
HP_APLASIA_HYPOPLASIA_OF_THE_CEREBELLAR_VERMIS	HP_APLASIA_HYPOPLASIA_OF_THE_CEREBELLAR_VERMIS		249	-0.587967	-1.16056	0.20933	0.999255	1	2016	tags=12%, list=13%, signal=14%				HP_APLASIA_HYPOPLASIA_OF_THE_CEREBELLAR_VERMIS	HP_APLASIA_HYPOPLASIA_OF_THE_CEREBELLAR_VERMIS		249	-0.587967	-1.16056	0.20933	0.999255	1	2016	tags=12%, list=13%, signal=14%
GOBP_NEURON_CELLULAR_HOMEOSTASIS	GOBP_NEURON_CELLULAR_HOMEOSTASIS		45	-0.670569	-1.16071	0.285714	0.999255	1	2046	tags=20%, list=13%, signal=23%				GOBP_NEURON_CELLULAR_HOMEOSTASIS	GOBP_NEURON_CELLULAR_HOMEOSTASIS		45	-0.670569	-1.16071	0.285714	0.999255	1	2046	tags=20%, list=13%, signal=23%
HP_HIP_DYSPLASIA	HP_HIP_DYSPLASIA		135	-0.567917	-1.07783	0.363165	0.999259	1	1996	tags=17%, list=13%, signal=19%				HP_HIP_DYSPLASIA	HP_HIP_DYSPLASIA		135	-0.567917	-1.07783	0.363165	0.999259	1	1996	tags=17%, list=13%, signal=19%
HP_DYSPAREUNIA	HP_DYSPAREUNIA		26	-0.626871	-1.07247	0.418502	0.999262	1	91	tags=4%, list=1%, signal=4%				HP_DYSPAREUNIA	HP_DYSPAREUNIA		26	-0.626871	-1.07247	0.418502	0.999262	1	91	tags=4%, list=1%, signal=4%
GOBP_REGULATION_OF_AUTOPHAGY	GOBP_REGULATION_OF_AUTOPHAGY		312	-0.542727	-1.09641	0.32619	0.999262	1	1337	tags=10%, list=8%, signal=11%				GOBP_REGULATION_OF_AUTOPHAGY	GOBP_REGULATION_OF_AUTOPHAGY		312	-0.542727	-1.09641	0.32619	0.999262	1	1337	tags=10%, list=8%, signal=11%
GOBP_PROTEIN_PROCESSING	GOBP_PROTEIN_PROCESSING		186	-0.535476	-1.03257	0.431227	0.999265	1	1109	tags=5%, list=7%, signal=5%				GOBP_PROTEIN_PROCESSING	GOBP_PROTEIN_PROCESSING		186	-0.535476	-1.03257	0.431227	0.999265	1	1109	tags=5%, list=7%, signal=5%
GOBP_INTEGRATED_STRESS_RESPONSE_SIGNALING	GOBP_INTEGRATED_STRESS_RESPONSE_SIGNALING		38	-0.573337	-0.989475	0.510542	0.999266	1	2072	tags=16%, list=13%, signal=18%				GOBP_INTEGRATED_STRESS_RESPONSE_SIGNALING	GOBP_INTEGRATED_STRESS_RESPONSE_SIGNALING		38	-0.573337	-0.989475	0.510542	0.999266	1	2072	tags=16%, list=13%, signal=18%
HP_PHONOPHOBIA	HP_PHONOPHOBIA		20	-0.712424	-1.15898	0.319508	0.999271	1	1580	tags=15%, list=10%, signal=17%				HP_PHONOPHOBIA	HP_PHONOPHOBIA		20	-0.712424	-1.15898	0.319508	0.999271	1	1580	tags=15%, list=10%, signal=17%
GOCC_MICROTUBULE_END	GOCC_MICROTUBULE_END		30	-0.618556	-1.03956	0.463415	0.999282	1	1814	tags=27%, list=11%, signal=30%				GOCC_MICROTUBULE_END	GOCC_MICROTUBULE_END		30	-0.618556	-1.03956	0.463415	0.999282	1	1814	tags=27%, list=11%, signal=30%
HP_ATHETOSIS	HP_ATHETOSIS		133	-0.543319	-1.02141	0.460847	0.999283	1	1926	tags=11%, list=12%, signal=12%				HP_ATHETOSIS	HP_ATHETOSIS		133	-0.543319	-1.02141	0.460847	0.999283	1	1926	tags=11%, list=12%, signal=12%
HP_HYPOPLASTIC_LABIA_MINORA	HP_HYPOPLASTIC_LABIA_MINORA		20	-0.607242	-0.981749	0.519623	0.999285	1	268	tags=5%, list=2%, signal=5%				HP_HYPOPLASTIC_LABIA_MINORA	HP_HYPOPLASTIC_LABIA_MINORA		20	-0.607242	-0.981749	0.519623	0.999285	1	268	tags=5%, list=2%, signal=5%
GOBP_CELL_JUNCTION_DISASSEMBLY	GOBP_CELL_JUNCTION_DISASSEMBLY		20	-0.661149	-1.07259	0.44186	0.999285	1	3915	tags=45%, list=25%, signal=60%				GOBP_CELL_JUNCTION_DISASSEMBLY	GOBP_CELL_JUNCTION_DISASSEMBLY		20	-0.661149	-1.07259	0.44186	0.999285	1	3915	tags=45%, list=25%, signal=60%
GOBP_GLUCAN_BIOSYNTHETIC_PROCESS	GOBP_GLUCAN_BIOSYNTHETIC_PROCESS		31	-0.622633	-1.04733	0.438462	0.999294	1	655	tags=6%, list=4%, signal=7%				GOBP_GLUCAN_BIOSYNTHETIC_PROCESS	GOBP_GLUCAN_BIOSYNTHETIC_PROCESS		31	-0.622633	-1.04733	0.438462	0.999294	1	655	tags=6%, list=4%, signal=7%
GOBP_MYELOID_CELL_ACTIVATION_INVOLVED_IN_IMMUNE_RESPONSE	GOBP_MYELOID_CELL_ACTIVATION_INVOLVED_IN_IMMUNE_RESPONSE		83	-0.588314	-1.07445	0.385897	0.999295	1	1478	tags=11%, list=9%, signal=12%				GOBP_MYELOID_CELL_ACTIVATION_INVOLVED_IN_IMMUNE_RESPONSE	GOBP_MYELOID_CELL_ACTIVATION_INVOLVED_IN_IMMUNE_RESPONSE		83	-0.588314	-1.07445	0.385897	0.999295	1	1478	tags=11%, list=9%, signal=12%
GOBP_TRANSMISSION_OF_NERVE_IMPULSE	GOBP_TRANSMISSION_OF_NERVE_IMPULSE		33	-0.617899	-1.04931	0.45045	0.999297	1	885	tags=21%, list=6%, signal=22%				GOBP_TRANSMISSION_OF_NERVE_IMPULSE	GOBP_TRANSMISSION_OF_NERVE_IMPULSE		33	-0.617899	-1.04931	0.45045	0.999297	1	885	tags=21%, list=6%, signal=22%
GOMF_CYCLOSPORIN_A_BINDING	GOMF_CYCLOSPORIN_A_BINDING		16	-0.641994	-1.03323	0.453674	0.999305	1	455	tags=6%, list=3%, signal=6%				GOMF_CYCLOSPORIN_A_BINDING	GOMF_CYCLOSPORIN_A_BINDING		16	-0.641994	-1.03323	0.453674	0.999305	1	455	tags=6%, list=3%, signal=6%
GOBP_BONE_CELL_DEVELOPMENT	GOBP_BONE_CELL_DEVELOPMENT		36	-0.618779	-1.05222	0.435897	0.999311	1	1317	tags=14%, list=8%, signal=15%				GOBP_BONE_CELL_DEVELOPMENT	GOBP_BONE_CELL_DEVELOPMENT		36	-0.618779	-1.05222	0.435897	0.999311	1	1317	tags=14%, list=8%, signal=15%
GOBP_CELLULAR_RESPONSE_TO_ARSENIC_CONTAINING_SUBSTANCE	GOBP_CELLULAR_RESPONSE_TO_ARSENIC_CONTAINING_SUBSTANCE		20	-0.667432	-1.07286	0.431889	0.999315	1	1191	tags=15%, list=7%, signal=16%				GOBP_CELLULAR_RESPONSE_TO_ARSENIC_CONTAINING_SUBSTANCE	GOBP_CELLULAR_RESPONSE_TO_ARSENIC_CONTAINING_SUBSTANCE		20	-0.667432	-1.07286	0.431889	0.999315	1	1191	tags=15%, list=7%, signal=16%
GOBP_PROTEIN_TARGETING_TO_VACUOLE	GOBP_PROTEIN_TARGETING_TO_VACUOLE		43	-0.596632	-1.03741	0.4375	0.999319	1	2309	tags=21%, list=15%, signal=24%				GOBP_PROTEIN_TARGETING_TO_VACUOLE	GOBP_PROTEIN_TARGETING_TO_VACUOLE		43	-0.596632	-1.03741	0.4375	0.999319	1	2309	tags=21%, list=15%, signal=24%
GOBP_NEGATIVE_REGULATION_OF_PROTEIN_LOCALIZATION	GOBP_NEGATIVE_REGULATION_OF_PROTEIN_LOCALIZATION		158	-0.546996	-1.03981	0.422886	0.999319	1	1350	tags=8%, list=8%, signal=9%				GOBP_NEGATIVE_REGULATION_OF_PROTEIN_LOCALIZATION	GOBP_NEGATIVE_REGULATION_OF_PROTEIN_LOCALIZATION		158	-0.546996	-1.03981	0.422886	0.999319	1	1350	tags=8%, list=8%, signal=9%
HP_PREMATURE_LOSS_OF_TEETH	HP_PREMATURE_LOSS_OF_TEETH		42	-0.642524	-1.09503	0.388646	0.999322	1	1869	tags=19%, list=12%, signal=22%				HP_PREMATURE_LOSS_OF_TEETH	HP_PREMATURE_LOSS_OF_TEETH		42	-0.642524	-1.09503	0.388646	0.999322	1	1869	tags=19%, list=12%, signal=22%
HP_SPORADIC	HP_SPORADIC		74	-0.548192	-0.98198	0.514825	0.999328	1	2502	tags=18%, list=16%, signal=21%				HP_SPORADIC	HP_SPORADIC		74	-0.548192	-0.98198	0.514825	0.999328	1	2502	tags=18%, list=16%, signal=21%
GOCC_CYTOPLASMIC_STRESS_GRANULE	GOCC_CYTOPLASMIC_STRESS_GRANULE		76	-0.59142	-1.07232	0.408022	0.99933	1	445	tags=4%, list=3%, signal=4%				GOCC_CYTOPLASMIC_STRESS_GRANULE	GOCC_CYTOPLASMIC_STRESS_GRANULE		76	-0.59142	-1.07232	0.408022	0.99933	1	445	tags=4%, list=3%, signal=4%
GOBP_EMBRYONIC_APPENDAGE_MORPHOGENESIS	GOBP_EMBRYONIC_APPENDAGE_MORPHOGENESIS		72	-0.595165	-1.05724	0.399723	0.999341	1	1849	tags=24%, list=12%, signal=27%				GOBP_EMBRYONIC_APPENDAGE_MORPHOGENESIS	GOBP_EMBRYONIC_APPENDAGE_MORPHOGENESIS		72	-0.595165	-1.05724	0.399723	0.999341	1	1849	tags=24%, list=12%, signal=27%
GOBP_CALCIUM_MEDIATED_SIGNALING	GOBP_CALCIUM_MEDIATED_SIGNALING		126	-0.573282	-1.07271	0.371879	0.999348	1	957	tags=7%, list=6%, signal=8%				GOBP_CALCIUM_MEDIATED_SIGNALING	GOBP_CALCIUM_MEDIATED_SIGNALING		126	-0.573282	-1.07271	0.371879	0.999348	1	957	tags=7%, list=6%, signal=8%
HP_ENCEPHALOCELE	HP_ENCEPHALOCELE		89	-0.592169	-1.0739	0.380263	0.999351	1	705	tags=6%, list=4%, signal=6%				HP_ENCEPHALOCELE	HP_ENCEPHALOCELE		89	-0.592169	-1.0739	0.380263	0.999351	1	705	tags=6%, list=4%, signal=6%
GOBP_RESPONSE_TO_OXIDATIVE_STRESS	GOBP_RESPONSE_TO_OXIDATIVE_STRESS		362	-0.521276	-1.05194	0.382217	0.999353	1	2310	tags=16%, list=15%, signal=19%				GOBP_RESPONSE_TO_OXIDATIVE_STRESS	GOBP_RESPONSE_TO_OXIDATIVE_STRESS		362	-0.521276	-1.05194	0.382217	0.999353	1	2310	tags=16%, list=15%, signal=19%
GOBP_NADH_REGENERATION	GOBP_NADH_REGENERATION		15	-0.654048	-1.03993	0.454545	0.999354	1	301	tags=7%, list=2%, signal=7%				GOBP_NADH_REGENERATION	GOBP_NADH_REGENERATION		15	-0.654048	-1.03993	0.454545	0.999354	1	301	tags=7%, list=2%, signal=7%
GOCC_NEUROTRANSMITTER_RECEPTOR_COMPLEX	GOCC_NEUROTRANSMITTER_RECEPTOR_COMPLEX		17	-0.631102	-1.0219	0.456869	0.999363	1	1722	tags=41%, list=11%, signal=46%				GOCC_NEUROTRANSMITTER_RECEPTOR_COMPLEX	GOCC_NEUROTRANSMITTER_RECEPTOR_COMPLEX		17	-0.631102	-1.0219	0.456869	0.999363	1	1722	tags=41%, list=11%, signal=46%
HP_FOCAL_CLONIC_SEIZURE	HP_FOCAL_CLONIC_SEIZURE		21	-0.618942	-1.02781	0.472952	0.99938	1	1563	tags=24%, list=10%, signal=26%				HP_FOCAL_CLONIC_SEIZURE	HP_FOCAL_CLONIC_SEIZURE		21	-0.618942	-1.02781	0.472952	0.99938	1	1563	tags=24%, list=10%, signal=26%
GOBP_SKELETAL_MUSCLE_ORGAN_DEVELOPMENT	GOBP_SKELETAL_MUSCLE_ORGAN_DEVELOPMENT		112	-0.563127	-1.03967	0.436457	0.999381	1	1801	tags=18%, list=11%, signal=20%				GOBP_SKELETAL_MUSCLE_ORGAN_DEVELOPMENT	GOBP_SKELETAL_MUSCLE_ORGAN_DEVELOPMENT		112	-0.563127	-1.03967	0.436457	0.999381	1	1801	tags=18%, list=11%, signal=20%
GOBP_POSITIVE_REGULATION_OF_PEPTIDE_SECRETION	GOBP_POSITIVE_REGULATION_OF_PEPTIDE_SECRETION		67	-0.547939	-0.975673	0.529331	0.999386	1	1994	tags=15%, list=13%, signal=17%				GOBP_POSITIVE_REGULATION_OF_PEPTIDE_SECRETION	GOBP_POSITIVE_REGULATION_OF_PEPTIDE_SECRETION		67	-0.547939	-0.975673	0.529331	0.999386	1	1994	tags=15%, list=13%, signal=17%
HP_APLASIA_HYPOPLASIA_OF_THE_LUNGS	HP_APLASIA_HYPOPLASIA_OF_THE_LUNGS		114	-0.526003	-0.982087	0.522639	0.999387	1	1849	tags=16%, list=12%, signal=18%				HP_APLASIA_HYPOPLASIA_OF_THE_LUNGS	HP_APLASIA_HYPOPLASIA_OF_THE_LUNGS		114	-0.526003	-0.982087	0.522639	0.999387	1	1849	tags=16%, list=12%, signal=18%
GOBP_EPITHELIAL_CELL_DEVELOPMENT	GOBP_EPITHELIAL_CELL_DEVELOPMENT		157	-0.566169	-1.07739	0.357143	0.999388	1	947	tags=11%, list=6%, signal=12%				GOBP_EPITHELIAL_CELL_DEVELOPMENT	GOBP_EPITHELIAL_CELL_DEVELOPMENT		157	-0.566169	-1.07739	0.357143	0.999388	1	947	tags=11%, list=6%, signal=12%
GOBP_POSITIVE_REGULATION_OF_RNA_SPLICING	GOBP_POSITIVE_REGULATION_OF_RNA_SPLICING		33	-0.593116	-0.989946	0.525547	0.999389	1	2631	tags=21%, list=17%, signal=25%				GOBP_POSITIVE_REGULATION_OF_RNA_SPLICING	GOBP_POSITIVE_REGULATION_OF_RNA_SPLICING		33	-0.593116	-0.989946	0.525547	0.999389	1	2631	tags=21%, list=17%, signal=25%
HP_PROGEROID_FACIAL_APPEARANCE	HP_PROGEROID_FACIAL_APPEARANCE		23	-0.664229	-1.07712	0.429224	0.999395	1	830	tags=13%, list=5%, signal=14%				HP_PROGEROID_FACIAL_APPEARANCE	HP_PROGEROID_FACIAL_APPEARANCE		23	-0.664229	-1.07712	0.429224	0.999395	1	830	tags=13%, list=5%, signal=14%
GOBP_REGULATION_OF_CELL_SHAPE	GOBP_REGULATION_OF_CELL_SHAPE		117	-0.579252	-1.07619	0.364462	0.999395	1	1287	tags=9%, list=8%, signal=10%				GOBP_REGULATION_OF_CELL_SHAPE	GOBP_REGULATION_OF_CELL_SHAPE		117	-0.579252	-1.07619	0.364462	0.999395	1	1287	tags=9%, list=8%, signal=10%
GOMF_GLUCOSYLTRANSFERASE_ACTIVITY	GOMF_GLUCOSYLTRANSFERASE_ACTIVITY		19	-0.653767	-1.07363	0.41195	0.999397	1	1320	tags=11%, list=8%, signal=11%				GOMF_GLUCOSYLTRANSFERASE_ACTIVITY	GOMF_GLUCOSYLTRANSFERASE_ACTIVITY		19	-0.653767	-1.07363	0.41195	0.999397	1	1320	tags=11%, list=8%, signal=11%
GOMF_FIBROBLAST_GROWTH_FACTOR_BINDING	GOMF_FIBROBLAST_GROWTH_FACTOR_BINDING		18	-0.672984	-1.07752	0.419255	0.999399	1	3772	tags=39%, list=24%, signal=51%				GOMF_FIBROBLAST_GROWTH_FACTOR_BINDING	GOMF_FIBROBLAST_GROWTH_FACTOR_BINDING		18	-0.672984	-1.07752	0.419255	0.999399	1	3772	tags=39%, list=24%, signal=51%
GOBP_OSTEOBLAST_PROLIFERATION	GOBP_OSTEOBLAST_PROLIFERATION		25	-0.643783	-1.07605	0.405493	0.999405	1	2481	tags=44%, list=16%, signal=52%				GOBP_OSTEOBLAST_PROLIFERATION	GOBP_OSTEOBLAST_PROLIFERATION		25	-0.643783	-1.07605	0.405493	0.999405	1	2481	tags=44%, list=16%, signal=52%
GOBP_REGULATION_OF_CELL_CELL_ADHESION	GOBP_REGULATION_OF_CELL_CELL_ADHESION		383	-0.539693	-1.08881	0.315909	0.999407	1	1130	tags=9%, list=7%, signal=9%				GOBP_REGULATION_OF_CELL_CELL_ADHESION	GOBP_REGULATION_OF_CELL_CELL_ADHESION		383	-0.539693	-1.08881	0.315909	0.999407	1	1130	tags=9%, list=7%, signal=9%
HP_ABNORMAL_SPINAL_MENINGEAL_MORPHOLOGY	HP_ABNORMAL_SPINAL_MENINGEAL_MORPHOLOGY		18	-0.655576	-1.05775	0.442649	0.999412	1	775	tags=28%, list=5%, signal=29%				HP_ABNORMAL_SPINAL_MENINGEAL_MORPHOLOGY	HP_ABNORMAL_SPINAL_MENINGEAL_MORPHOLOGY		18	-0.655576	-1.05775	0.442649	0.999412	1	775	tags=28%, list=5%, signal=29%
GOBP_ENDOCRINE_PANCREAS_DEVELOPMENT	GOBP_ENDOCRINE_PANCREAS_DEVELOPMENT		27	-0.588354	-0.989549	0.504854	0.999416	1	148	tags=7%, list=1%, signal=7%				GOBP_ENDOCRINE_PANCREAS_DEVELOPMENT	GOBP_ENDOCRINE_PANCREAS_DEVELOPMENT		27	-0.588354	-0.989549	0.504854	0.999416	1	148	tags=7%, list=1%, signal=7%
GOMF_OXIDOREDUCTASE_ACTIVITY_ACTING_ON_CH_OH_GROUP_OF_DONORS	GOMF_OXIDOREDUCTASE_ACTIVITY_ACTING_ON_CH_OH_GROUP_OF_DONORS		100	-0.57894	-1.05232	0.414824	0.999421	1	1198	tags=8%, list=8%, signal=9%				GOMF_OXIDOREDUCTASE_ACTIVITY_ACTING_ON_CH_OH_GROUP_OF_DONORS	GOMF_OXIDOREDUCTASE_ACTIVITY_ACTING_ON_CH_OH_GROUP_OF_DONORS		100	-0.57894	-1.05232	0.414824	0.999421	1	1198	tags=8%, list=8%, signal=9%
GOBP_CARDIAC_EPITHELIAL_TO_MESENCHYMAL_TRANSITION	GOBP_CARDIAC_EPITHELIAL_TO_MESENCHYMAL_TRANSITION		23	-0.625799	-1.02753	0.468354	0.99943	1	2789	tags=35%, list=18%, signal=42%				GOBP_CARDIAC_EPITHELIAL_TO_MESENCHYMAL_TRANSITION	GOBP_CARDIAC_EPITHELIAL_TO_MESENCHYMAL_TRANSITION		23	-0.625799	-1.02753	0.468354	0.99943	1	2789	tags=35%, list=18%, signal=42%
GOBP_DENDRITE_DEVELOPMENT	GOBP_DENDRITE_DEVELOPMENT		181	-0.592289	-1.15923	0.234568	0.999445	1	1139	tags=13%, list=7%, signal=14%				GOBP_DENDRITE_DEVELOPMENT	GOBP_DENDRITE_DEVELOPMENT		181	-0.592289	-1.15923	0.234568	0.999445	1	1139	tags=13%, list=7%, signal=14%
GOBP_REGULATION_OF_G_PROTEIN_COUPLED_RECEPTOR_SIGNALING_PATHWAY	GOBP_REGULATION_OF_G_PROTEIN_COUPLED_RECEPTOR_SIGNALING_PATHWAY		88	-0.596492	-1.09567	0.360274	0.999456	1	1246	tags=15%, list=8%, signal=16%				GOBP_REGULATION_OF_G_PROTEIN_COUPLED_RECEPTOR_SIGNALING_PATHWAY	GOBP_REGULATION_OF_G_PROTEIN_COUPLED_RECEPTOR_SIGNALING_PATHWAY		88	-0.596492	-1.09567	0.360274	0.999456	1	1246	tags=15%, list=8%, signal=16%
GOBP_NEGATIVE_REGULATION_OF_TRANSFERASE_ACTIVITY	GOBP_NEGATIVE_REGULATION_OF_TRANSFERASE_ACTIVITY		228	-0.53442	-1.0466	0.408983	0.999463	1	1471	tags=8%, list=9%, signal=9%				GOBP_NEGATIVE_REGULATION_OF_TRANSFERASE_ACTIVITY	GOBP_NEGATIVE_REGULATION_OF_TRANSFERASE_ACTIVITY		228	-0.53442	-1.0466	0.408983	0.999463	1	1471	tags=8%, list=9%, signal=9%
HP_ATTENUATION_OF_RETINAL_BLOOD_VESSELS	HP_ATTENUATION_OF_RETINAL_BLOOD_VESSELS		59	-0.559063	-0.976033	0.53923	0.999463	1	1115	tags=10%, list=7%, signal=11%				HP_ATTENUATION_OF_RETINAL_BLOOD_VESSELS	HP_ATTENUATION_OF_RETINAL_BLOOD_VESSELS		59	-0.559063	-0.976033	0.53923	0.999463	1	1115	tags=10%, list=7%, signal=11%
GOBP_FLUID_TRANSPORT	GOBP_FLUID_TRANSPORT		19	-0.608209	-0.989136	0.502311	0.99949	1	106	tags=5%, list=1%, signal=5%				GOBP_FLUID_TRANSPORT	GOBP_FLUID_TRANSPORT		19	-0.608209	-0.989136	0.502311	0.99949	1	106	tags=5%, list=1%, signal=5%
HP_CLINODACTYLY	HP_CLINODACTYLY		434	-0.510868	-1.04833	0.387356	0.999503	1	2387	tags=17%, list=15%, signal=19%				HP_CLINODACTYLY	HP_CLINODACTYLY		434	-0.510868	-1.04833	0.387356	0.999503	1	2387	tags=17%, list=15%, signal=19%
HP_OSTEOPOROSIS	HP_OSTEOPOROSIS		230	-0.539531	-1.04979	0.408867	0.999504	1	1777	tags=13%, list=11%, signal=14%				HP_OSTEOPOROSIS	HP_OSTEOPOROSIS		230	-0.539531	-1.04979	0.408867	0.999504	1	1777	tags=13%, list=11%, signal=14%
HP_DISPROPORTIONATE_SHORT_LIMB_SHORT_STATURE	HP_DISPROPORTIONATE_SHORT_LIMB_SHORT_STATURE		82	-0.581321	-1.05758	0.392076	0.999535	1	694	tags=6%, list=4%, signal=6%				HP_DISPROPORTIONATE_SHORT_LIMB_SHORT_STATURE	HP_DISPROPORTIONATE_SHORT_LIMB_SHORT_STATURE		82	-0.581321	-1.05758	0.392076	0.999535	1	694	tags=6%, list=4%, signal=6%
GOCC_APICAL_PART_OF_CELL	GOCC_APICAL_PART_OF_CELL		276	-0.535121	-1.07412	0.362319	0.999544	1	1200	tags=10%, list=8%, signal=11%				GOCC_APICAL_PART_OF_CELL	GOCC_APICAL_PART_OF_CELL		276	-0.535121	-1.07412	0.362319	0.999544	1	1200	tags=10%, list=8%, signal=11%
HP_ABNORMAL_MYOCARDIUM_MORPHOLOGY	HP_ABNORMAL_MYOCARDIUM_MORPHOLOGY		474	-0.526027	-1.07802	0.318743	0.999545	1	1809	tags=8%, list=11%, signal=9%				HP_ABNORMAL_MYOCARDIUM_MORPHOLOGY	HP_ABNORMAL_MYOCARDIUM_MORPHOLOGY		474	-0.526027	-1.07802	0.318743	0.999545	1	1809	tags=8%, list=11%, signal=9%
GOBP_NON_CANONICAL_WNT_SIGNALING_PATHWAY	GOBP_NON_CANONICAL_WNT_SIGNALING_PATHWAY		55	-0.584391	-1.03747	0.442779	0.999551	1	1823	tags=20%, list=11%, signal=23%				GOBP_NON_CANONICAL_WNT_SIGNALING_PATHWAY	GOBP_NON_CANONICAL_WNT_SIGNALING_PATHWAY		55	-0.584391	-1.03747	0.442779	0.999551	1	1823	tags=20%, list=11%, signal=23%
HP_BLURRED_VISION	HP_BLURRED_VISION		32	-0.647804	-1.07869	0.406061	0.99956	1	689	tags=6%, list=4%, signal=7%				HP_BLURRED_VISION	HP_BLURRED_VISION		32	-0.647804	-1.07869	0.406061	0.99956	1	689	tags=6%, list=4%, signal=7%
GOBP_POSITIVE_REGULATION_OF_SMOOTH_MUSCLE_CONTRACTION	GOBP_POSITIVE_REGULATION_OF_SMOOTH_MUSCLE_CONTRACTION		20	-0.655725	-1.07318	0.42812	0.999562	1	2502	tags=40%, list=16%, signal=47%				GOBP_POSITIVE_REGULATION_OF_SMOOTH_MUSCLE_CONTRACTION	GOBP_POSITIVE_REGULATION_OF_SMOOTH_MUSCLE_CONTRACTION		20	-0.655725	-1.07318	0.42812	0.999562	1	2502	tags=40%, list=16%, signal=47%
GOBP_EXPORT_ACROSS_PLASMA_MEMBRANE	GOBP_EXPORT_ACROSS_PLASMA_MEMBRANE		45	-0.594276	-1.03261	0.453488	0.999564	1	2146	tags=20%, list=13%, signal=23%				GOBP_EXPORT_ACROSS_PLASMA_MEMBRANE	GOBP_EXPORT_ACROSS_PLASMA_MEMBRANE		45	-0.594276	-1.03261	0.453488	0.999564	1	2146	tags=20%, list=13%, signal=23%
GOBP_POSITIVE_REGULATION_OF_TRANSFERASE_ACTIVITY	GOBP_POSITIVE_REGULATION_OF_TRANSFERASE_ACTIVITY		406	-0.511176	-1.04895	0.38981	0.999576	1	1245	tags=8%, list=8%, signal=8%				GOBP_POSITIVE_REGULATION_OF_TRANSFERASE_ACTIVITY	GOBP_POSITIVE_REGULATION_OF_TRANSFERASE_ACTIVITY		406	-0.511176	-1.04895	0.38981	0.999576	1	1245	tags=8%, list=8%, signal=8%
GOMF_PEPTIDE_RECEPTOR_ACTIVITY	GOMF_PEPTIDE_RECEPTOR_ACTIVITY		51	-0.582646	-1.02144	0.468886	0.999582	1	1153	tags=24%, list=7%, signal=25%				GOMF_PEPTIDE_RECEPTOR_ACTIVITY	GOMF_PEPTIDE_RECEPTOR_ACTIVITY		51	-0.582646	-1.02144	0.468886	0.999582	1	1153	tags=24%, list=7%, signal=25%
GOMF_PLUS_END_DIRECTED_MICROTUBULE_MOTOR_ACTIVITY	GOMF_PLUS_END_DIRECTED_MICROTUBULE_MOTOR_ACTIVITY		22	-0.641039	-1.05744	0.430577	0.99959	1	1086	tags=9%, list=7%, signal=10%				GOMF_PLUS_END_DIRECTED_MICROTUBULE_MOTOR_ACTIVITY	GOMF_PLUS_END_DIRECTED_MICROTUBULE_MOTOR_ACTIVITY		22	-0.641039	-1.05744	0.430577	0.99959	1	1086	tags=9%, list=7%, signal=10%
GOBP_POSITIVE_REGULATION_OF_CELL_MATRIX_ADHESION	GOBP_POSITIVE_REGULATION_OF_CELL_MATRIX_ADHESION		47	-0.620829	-1.08903	0.371015	0.99961	1	1505	tags=15%, list=9%, signal=16%				GOBP_POSITIVE_REGULATION_OF_CELL_MATRIX_ADHESION	GOBP_POSITIVE_REGULATION_OF_CELL_MATRIX_ADHESION		47	-0.620829	-1.08903	0.371015	0.99961	1	1505	tags=15%, list=9%, signal=16%
GOMF_SIALYLTRANSFERASE_ACTIVITY	GOMF_SIALYLTRANSFERASE_ACTIVITY		15	-0.678503	-1.07463	0.411576	0.999618	1	1110	tags=20%, list=7%, signal=21%				GOMF_SIALYLTRANSFERASE_ACTIVITY	GOMF_SIALYLTRANSFERASE_ACTIVITY		15	-0.678503	-1.07463	0.411576	0.999618	1	1110	tags=20%, list=7%, signal=21%
HP_OVARIAN_CYST	HP_OVARIAN_CYST		63	-0.590031	-1.05054	0.434718	0.99962	1	1763	tags=13%, list=11%, signal=14%				HP_OVARIAN_CYST	HP_OVARIAN_CYST		63	-0.590031	-1.05054	0.434718	0.99962	1	1763	tags=13%, list=11%, signal=14%
HP_ABNORMALITY_OF_EXTRAPYRAMIDAL_MOTOR_FUNCTION	HP_ABNORMALITY_OF_EXTRAPYRAMIDAL_MOTOR_FUNCTION		234	-0.540688	-1.07759	0.346814	0.99962	1	1926	tags=10%, list=12%, signal=11%				HP_ABNORMALITY_OF_EXTRAPYRAMIDAL_MOTOR_FUNCTION	HP_ABNORMALITY_OF_EXTRAPYRAMIDAL_MOTOR_FUNCTION		234	-0.540688	-1.07759	0.346814	0.99962	1	1926	tags=10%, list=12%, signal=11%
GOBP_CYTOPLASMIC_TRANSLATION	GOBP_CYTOPLASMIC_TRANSLATION		155	-0.539888	-1.03339	0.426434	0.999621	1	3934	tags=41%, list=25%, signal=53%				GOBP_CYTOPLASMIC_TRANSLATION	GOBP_CYTOPLASMIC_TRANSLATION		155	-0.539888	-1.03339	0.426434	0.999621	1	3934	tags=41%, list=25%, signal=53%
HP_NEURODEGENERATION	HP_NEURODEGENERATION		72	-0.585573	-1.05199	0.400832	0.999623	1	1782	tags=11%, list=11%, signal=12%				HP_NEURODEGENERATION	HP_NEURODEGENERATION		72	-0.585573	-1.05199	0.400832	0.999623	1	1782	tags=11%, list=11%, signal=12%
HP_ABNORMALITY_OF_THALAMUS_MORPHOLOGY	HP_ABNORMALITY_OF_THALAMUS_MORPHOLOGY		45	-0.55803	-0.976362	0.522189	0.999624	1	818	tags=9%, list=5%, signal=9%				HP_ABNORMALITY_OF_THALAMUS_MORPHOLOGY	HP_ABNORMALITY_OF_THALAMUS_MORPHOLOGY		45	-0.55803	-0.976362	0.522189	0.999624	1	818	tags=9%, list=5%, signal=9%
GOMF_CARBOHYDRATE_BINDING	GOMF_CARBOHYDRATE_BINDING		183	-0.529172	-1.02799	0.42716	0.999628	1	347	tags=4%, list=2%, signal=4%				GOMF_CARBOHYDRATE_BINDING	GOMF_CARBOHYDRATE_BINDING		183	-0.529172	-1.02799	0.42716	0.999628	1	347	tags=4%, list=2%, signal=4%
HP_BROAD_FINGER	HP_BROAD_FINGER		97	-0.577293	-1.04867	0.428571	0.999628	1	1580	tags=12%, list=10%, signal=14%				HP_BROAD_FINGER	HP_BROAD_FINGER		97	-0.577293	-1.04867	0.428571	0.999628	1	1580	tags=12%, list=10%, signal=14%
GOBP_REGULATION_OF_PROTEIN_BINDING	GOBP_REGULATION_OF_PROTEIN_BINDING		174	-0.548731	-1.05729	0.398022	0.999633	1	1814	tags=14%, list=11%, signal=16%				GOBP_REGULATION_OF_PROTEIN_BINDING	GOBP_REGULATION_OF_PROTEIN_BINDING		174	-0.548731	-1.05729	0.398022	0.999633	1	1814	tags=14%, list=11%, signal=16%
GOBP_NEUROMUSCULAR_PROCESS	GOBP_NEUROMUSCULAR_PROCESS		99	-0.563003	-1.04628	0.421123	0.999638	1	1320	tags=13%, list=8%, signal=14%				GOBP_NEUROMUSCULAR_PROCESS	GOBP_NEUROMUSCULAR_PROCESS		99	-0.563003	-1.04628	0.421123	0.999638	1	1320	tags=13%, list=8%, signal=14%
GOBP_PROTEIN_DNA_COMPLEX_DISASSEMBLY	GOBP_PROTEIN_DNA_COMPLEX_DISASSEMBLY		19	-0.634224	-1.04708	0.454824	0.99964	1	453	tags=5%, list=3%, signal=5%				GOBP_PROTEIN_DNA_COMPLEX_DISASSEMBLY	GOBP_PROTEIN_DNA_COMPLEX_DISASSEMBLY		19	-0.634224	-1.04708	0.454824	0.99964	1	453	tags=5%, list=3%, signal=5%
GOBP_SEMI_LUNAR_VALVE_DEVELOPMENT	GOBP_SEMI_LUNAR_VALVE_DEVELOPMENT		27	-0.653876	-1.09658	0.382883	0.999647	1	2662	tags=30%, list=17%, signal=36%				GOBP_SEMI_LUNAR_VALVE_DEVELOPMENT	GOBP_SEMI_LUNAR_VALVE_DEVELOPMENT		27	-0.653876	-1.09658	0.382883	0.999647	1	2662	tags=30%, list=17%, signal=36%
HP_ABNORMAL_CIRCULATING_INTERLEUKIN_CONCENTRATION	HP_ABNORMAL_CIRCULATING_INTERLEUKIN_CONCENTRATION		28	-0.591774	-0.989591	0.522963	0.999655	1	2005	tags=18%, list=13%, signal=20%				HP_ABNORMAL_CIRCULATING_INTERLEUKIN_CONCENTRATION	HP_ABNORMAL_CIRCULATING_INTERLEUKIN_CONCENTRATION		28	-0.591774	-0.989591	0.522963	0.999655	1	2005	tags=18%, list=13%, signal=20%
GOBP_REGULATION_OF_COAGULATION	GOBP_REGULATION_OF_COAGULATION		52	-0.591556	-1.03507	0.441558	0.999656	1	1408	tags=17%, list=9%, signal=19%				GOBP_REGULATION_OF_COAGULATION	GOBP_REGULATION_OF_COAGULATION		52	-0.591556	-1.03507	0.441558	0.999656	1	1408	tags=17%, list=9%, signal=19%
GOBP_CEREBELLAR_PURKINJE_CELL_LAYER_DEVELOPMENT	GOBP_CEREBELLAR_PURKINJE_CELL_LAYER_DEVELOPMENT		21	-0.717414	-1.15991	0.342995	0.999657	1	2280	tags=24%, list=14%, signal=28%				GOBP_CEREBELLAR_PURKINJE_CELL_LAYER_DEVELOPMENT	GOBP_CEREBELLAR_PURKINJE_CELL_LAYER_DEVELOPMENT		21	-0.717414	-1.15991	0.342995	0.999657	1	2280	tags=24%, list=14%, signal=28%
GOBP_SENSORY_PERCEPTION_OF_PAIN	GOBP_SENSORY_PERCEPTION_OF_PAIN		55	-0.587884	-1.03324	0.464534	0.999664	1	1310	tags=22%, list=8%, signal=24%				GOBP_SENSORY_PERCEPTION_OF_PAIN	GOBP_SENSORY_PERCEPTION_OF_PAIN		55	-0.587884	-1.03324	0.464534	0.999664	1	1310	tags=22%, list=8%, signal=24%
GOBP_REGULATION_OF_VIRAL_INDUCED_CYTOPLASMIC_PATTERN_RECOGNITION_RECEPTOR_SIGNALING_PATHWAY	GOBP_REGULATION_OF_VIRAL_INDUCED_CYTOPLASMIC_PATTERN_RECOGNITION_RECEPTOR_SIGNALING_PATHWAY		48	-0.657455	-1.16076	0.296089	0.999667	1	2347	tags=25%, list=15%, signal=29%				GOBP_REGULATION_OF_VIRAL_INDUCED_CYTOPLASMIC_PATTERN_RECOGNITION_RECEPTOR_SIGNALING_PATHWAY	GOBP_REGULATION_OF_VIRAL_INDUCED_CYTOPLASMIC_PATTERN_RECOGNITION_RECEPTOR_SIGNALING_PATHWAY		48	-0.657455	-1.16076	0.296089	0.999667	1	2347	tags=25%, list=15%, signal=29%
GOBP_CHROMATIN_REMODELING	GOBP_CHROMATIN_REMODELING		345	-0.51803	-1.04853	0.401417	0.999669	1	1787	tags=11%, list=11%, signal=12%				GOBP_CHROMATIN_REMODELING	GOBP_CHROMATIN_REMODELING		345	-0.51803	-1.04853	0.401417	0.999669	1	1787	tags=11%, list=11%, signal=12%
HP_HEMOPTYSIS	HP_HEMOPTYSIS		60	-0.583334	-1.04906	0.437412	0.999671	1	1499	tags=17%, list=9%, signal=18%				HP_HEMOPTYSIS	HP_HEMOPTYSIS		60	-0.583334	-1.04906	0.437412	0.999671	1	1499	tags=17%, list=9%, signal=18%
HP_ISCHEMIC_STROKE	HP_ISCHEMIC_STROKE		27	-0.622959	-1.0335	0.459542	0.999687	1	775	tags=19%, list=5%, signal=19%				HP_ISCHEMIC_STROKE	HP_ISCHEMIC_STROKE		27	-0.622959	-1.0335	0.459542	0.999687	1	775	tags=19%, list=5%, signal=19%
HP_HIGH_HYPERMETROPIA	HP_HIGH_HYPERMETROPIA		53	-0.608932	-1.0484	0.44868	0.999688	1	1996	tags=15%, list=13%, signal=17%				HP_HIGH_HYPERMETROPIA	HP_HIGH_HYPERMETROPIA		53	-0.608932	-1.0484	0.44868	0.999688	1	1996	tags=15%, list=13%, signal=17%
HP_ABNORMALITY_OF_PANCREAS_PHYSIOLOGY	HP_ABNORMALITY_OF_PANCREAS_PHYSIOLOGY		130	-0.536944	-1.02192	0.446701	0.999694	1	1777	tags=9%, list=11%, signal=10%				HP_ABNORMALITY_OF_PANCREAS_PHYSIOLOGY	HP_ABNORMALITY_OF_PANCREAS_PHYSIOLOGY		130	-0.536944	-1.02192	0.446701	0.999694	1	1777	tags=9%, list=11%, signal=10%
GOBP_ESTABLISHMENT_OF_ENDOTHELIAL_BARRIER	GOBP_ESTABLISHMENT_OF_ENDOTHELIAL_BARRIER		47	-0.56746	-0.989705	0.51046	0.999705	1	913	tags=19%, list=6%, signal=20%				GOBP_ESTABLISHMENT_OF_ENDOTHELIAL_BARRIER	GOBP_ESTABLISHMENT_OF_ENDOTHELIAL_BARRIER		47	-0.56746	-0.989705	0.51046	0.999705	1	913	tags=19%, list=6%, signal=20%
HP_PELVIC_KIDNEY	HP_PELVIC_KIDNEY		28	-0.66541	-1.08012	0.428144	0.999707	1	1534	tags=11%, list=10%, signal=12%				HP_PELVIC_KIDNEY	HP_PELVIC_KIDNEY		28	-0.66541	-1.08012	0.428144	0.999707	1	1534	tags=11%, list=10%, signal=12%
GOMF_MICROTUBULE_MOTOR_ACTIVITY	GOMF_MICROTUBULE_MOTOR_ACTIVITY		59	-0.624817	-1.09642	0.372576	0.999714	1	1086	tags=10%, list=7%, signal=11%				GOMF_MICROTUBULE_MOTOR_ACTIVITY	GOMF_MICROTUBULE_MOTOR_ACTIVITY		59	-0.624817	-1.09642	0.372576	0.999714	1	1086	tags=10%, list=7%, signal=11%
HP_RENAL_CYST	HP_RENAL_CYST		235	-0.4912	-0.975677	0.521092	0.999716	1	909	tags=6%, list=6%, signal=6%				HP_RENAL_CYST	HP_RENAL_CYST		235	-0.4912	-0.975677	0.521092	0.999716	1	909	tags=6%, list=6%, signal=6%
GOBP_MONOSACCHARIDE_CATABOLIC_PROCESS	GOBP_MONOSACCHARIDE_CATABOLIC_PROCESS		41	-0.616623	-1.03994	0.441217	0.999731	1	440	tags=7%, list=3%, signal=8%				GOBP_MONOSACCHARIDE_CATABOLIC_PROCESS	GOBP_MONOSACCHARIDE_CATABOLIC_PROCESS		41	-0.616623	-1.03994	0.441217	0.999731	1	440	tags=7%, list=3%, signal=8%
GOBP_POSITIVE_REGULATION_OF_PROTEIN_SERINE_THREONINE_KINASE_ACTIVITY	GOBP_POSITIVE_REGULATION_OF_PROTEIN_SERINE_THREONINE_KINASE_ACTIVITY		147	-0.542349	-1.03518	0.417625	0.999737	1	1031	tags=6%, list=6%, signal=6%				GOBP_POSITIVE_REGULATION_OF_PROTEIN_SERINE_THREONINE_KINASE_ACTIVITY	GOBP_POSITIVE_REGULATION_OF_PROTEIN_SERINE_THREONINE_KINASE_ACTIVITY		147	-0.542349	-1.03518	0.417625	0.999737	1	1031	tags=6%, list=6%, signal=6%
HP_BLEPHAROPHIMOSIS	HP_BLEPHAROPHIMOSIS		104	-0.54737	-1.02755	0.435356	0.999763	1	1787	tags=14%, list=11%, signal=16%				HP_BLEPHAROPHIMOSIS	HP_BLEPHAROPHIMOSIS		104	-0.54737	-1.02755	0.435356	0.999763	1	1787	tags=14%, list=11%, signal=16%
HP_ARTHRALGIA	HP_ARTHRALGIA		159	-0.509078	-0.976049	0.524112	0.999764	1	1413	tags=13%, list=9%, signal=14%				HP_ARTHRALGIA	HP_ARTHRALGIA		159	-0.509078	-0.976049	0.524112	0.999764	1	1413	tags=13%, list=9%, signal=14%
GOBP_POSITIVE_REGULATION_OF_RESPONSE_TO_BIOTIC_STIMULUS	GOBP_POSITIVE_REGULATION_OF_RESPONSE_TO_BIOTIC_STIMULUS		262	-0.513625	-1.03096	0.418605	0.999768	1	1699	tags=14%, list=11%, signal=16%				GOBP_POSITIVE_REGULATION_OF_RESPONSE_TO_BIOTIC_STIMULUS	GOBP_POSITIVE_REGULATION_OF_RESPONSE_TO_BIOTIC_STIMULUS		262	-0.513625	-1.03096	0.418605	0.999768	1	1699	tags=14%, list=11%, signal=16%
GOBP_PROTEIN_DNA_COMPLEX_SUBUNIT_ORGANIZATION	GOBP_PROTEIN_DNA_COMPLEX_SUBUNIT_ORGANIZATION		211	-0.560632	-1.09572	0.321212	0.999778	1	1853	tags=11%, list=12%, signal=12%				GOBP_PROTEIN_DNA_COMPLEX_SUBUNIT_ORGANIZATION	GOBP_PROTEIN_DNA_COMPLEX_SUBUNIT_ORGANIZATION		211	-0.560632	-1.09572	0.321212	0.999778	1	1853	tags=11%, list=12%, signal=12%
HP_ABNORMALITY_OF_THE_MUSCULATURE_OF_THE_HAND	HP_ABNORMALITY_OF_THE_MUSCULATURE_OF_THE_HAND		96	-0.563789	-1.03662	0.435864	0.999781	1	3304	tags=26%, list=21%, signal=33%				HP_ABNORMALITY_OF_THE_MUSCULATURE_OF_THE_HAND	HP_ABNORMALITY_OF_THE_MUSCULATURE_OF_THE_HAND		96	-0.563789	-1.03662	0.435864	0.999781	1	3304	tags=26%, list=21%, signal=33%
GOCC_CELL_SUBSTRATE_JUNCTION	GOCC_CELL_SUBSTRATE_JUNCTION		387	-0.531836	-1.07714	0.327626	0.999788	1	2175	tags=17%, list=14%, signal=20%				GOCC_CELL_SUBSTRATE_JUNCTION	GOCC_CELL_SUBSTRATE_JUNCTION		387	-0.531836	-1.07714	0.327626	0.999788	1	2175	tags=17%, list=14%, signal=20%
GOBP_REGULATION_OF_NUCLEASE_ACTIVITY	GOBP_REGULATION_OF_NUCLEASE_ACTIVITY		22	-0.646586	-1.04663	0.469954	0.999796	1	388	tags=9%, list=2%, signal=9%				GOBP_REGULATION_OF_NUCLEASE_ACTIVITY	GOBP_REGULATION_OF_NUCLEASE_ACTIVITY		22	-0.646586	-1.04663	0.469954	0.999796	1	388	tags=9%, list=2%, signal=9%
GOBP_CELLULAR_RESPONSE_TO_ACID_CHEMICAL	GOBP_CELLULAR_RESPONSE_TO_ACID_CHEMICAL		66	-0.582865	-1.04983	0.425562	0.999808	1	1243	tags=12%, list=8%, signal=13%				GOBP_CELLULAR_RESPONSE_TO_ACID_CHEMICAL	GOBP_CELLULAR_RESPONSE_TO_ACID_CHEMICAL		66	-0.582865	-1.04983	0.425562	0.999808	1	1243	tags=12%, list=8%, signal=13%
GOMF_SODIUM_CHANNEL_REGULATOR_ACTIVITY	GOMF_SODIUM_CHANNEL_REGULATOR_ACTIVITY		22	-0.622539	-1.03081	0.453704	0.999813	1	1638	tags=18%, list=10%, signal=20%				GOMF_SODIUM_CHANNEL_REGULATOR_ACTIVITY	GOMF_SODIUM_CHANNEL_REGULATOR_ACTIVITY		22	-0.622539	-1.03081	0.453704	0.999813	1	1638	tags=18%, list=10%, signal=20%
GOBP_HOMOTYPIC_CELL_CELL_ADHESION	GOBP_HOMOTYPIC_CELL_CELL_ADHESION		79	-0.579638	-1.05062	0.422222	0.999819	1	1700	tags=20%, list=11%, signal=23%				GOBP_HOMOTYPIC_CELL_CELL_ADHESION	GOBP_HOMOTYPIC_CELL_CELL_ADHESION		79	-0.579638	-1.05062	0.422222	0.999819	1	1700	tags=20%, list=11%, signal=23%
GOMF_CALCIUM_DEPENDENT_PHOSPHOLIPID_BINDING	GOMF_CALCIUM_DEPENDENT_PHOSPHOLIPID_BINDING		33	-0.64398	-1.0891	0.387292	0.999828	1	1992	tags=39%, list=13%, signal=45%				GOMF_CALCIUM_DEPENDENT_PHOSPHOLIPID_BINDING	GOMF_CALCIUM_DEPENDENT_PHOSPHOLIPID_BINDING		33	-0.64398	-1.0891	0.387292	0.999828	1	1992	tags=39%, list=13%, signal=45%
GOCC_EXTRINSIC_COMPONENT_OF_ORGANELLE_MEMBRANE	GOCC_EXTRINSIC_COMPONENT_OF_ORGANELLE_MEMBRANE		46	-0.609259	-1.07941	0.377551	0.99983	1	2618	tags=30%, list=16%, signal=36%				GOCC_EXTRINSIC_COMPONENT_OF_ORGANELLE_MEMBRANE	GOCC_EXTRINSIC_COMPONENT_OF_ORGANELLE_MEMBRANE		46	-0.609259	-1.07941	0.377551	0.99983	1	2618	tags=30%, list=16%, signal=36%
HP_ABNORMAL_GERM_CELL_MORPHOLOGY	HP_ABNORMAL_GERM_CELL_MORPHOLOGY		29	-0.608701	-1.03751	0.467085	0.999832	1	1183	tags=17%, list=7%, signal=19%				HP_ABNORMAL_GERM_CELL_MORPHOLOGY	HP_ABNORMAL_GERM_CELL_MORPHOLOGY		29	-0.608701	-1.03751	0.467085	0.999832	1	1183	tags=17%, list=7%, signal=19%
GOBP_C4_DICARBOXYLATE_TRANSPORT	GOBP_C4_DICARBOXYLATE_TRANSPORT		22	-0.592858	-0.976414	0.528846	0.999836	1	228	tags=5%, list=1%, signal=5%				GOBP_C4_DICARBOXYLATE_TRANSPORT	GOBP_C4_DICARBOXYLATE_TRANSPORT		22	-0.592858	-0.976414	0.528846	0.999836	1	228	tags=5%, list=1%, signal=5%
GOMF_PROLINE_RICH_REGION_BINDING	GOMF_PROLINE_RICH_REGION_BINDING		17	-0.68181	-1.09666	0.407529	0.999842	1	926	tags=18%, list=6%, signal=19%				GOMF_PROLINE_RICH_REGION_BINDING	GOMF_PROLINE_RICH_REGION_BINDING		17	-0.68181	-1.09666	0.407529	0.999842	1	926	tags=18%, list=6%, signal=19%
HP_GENERALIZED_CLONIC_SEIZURE	HP_GENERALIZED_CLONIC_SEIZURE		19	-0.644096	-1.04674	0.449921	0.999847	1	1563	tags=21%, list=10%, signal=23%				HP_GENERALIZED_CLONIC_SEIZURE	HP_GENERALIZED_CLONIC_SEIZURE		19	-0.644096	-1.04674	0.449921	0.999847	1	1563	tags=21%, list=10%, signal=23%
GOBP_REGULATION_OF_ENDOTHELIAL_CELL_DIFFERENTIATION	GOBP_REGULATION_OF_ENDOTHELIAL_CELL_DIFFERENTIATION		31	-0.680419	-1.15928	0.317716	0.99986	1	57	tags=6%, list=0%, signal=6%				GOBP_REGULATION_OF_ENDOTHELIAL_CELL_DIFFERENTIATION	GOBP_REGULATION_OF_ENDOTHELIAL_CELL_DIFFERENTIATION		31	-0.680419	-1.15928	0.317716	0.99986	1	57	tags=6%, list=0%, signal=6%
GOBP_COENZYME_A_METABOLIC_PROCESS	GOBP_COENZYME_A_METABOLIC_PROCESS		18	-0.6784	-1.08035	0.41979	0.99986	1	1929	tags=11%, list=12%, signal=13%				GOBP_COENZYME_A_METABOLIC_PROCESS	GOBP_COENZYME_A_METABOLIC_PROCESS		18	-0.6784	-1.08035	0.41979	0.99986	1	1929	tags=11%, list=12%, signal=13%
GOMF_NUCLEAR_RECEPTOR_ACTIVITY	GOMF_NUCLEAR_RECEPTOR_ACTIVITY		34	-0.632859	-1.07806	0.415929	0.99987	1	1727	tags=18%, list=11%, signal=20%				GOMF_NUCLEAR_RECEPTOR_ACTIVITY	GOMF_NUCLEAR_RECEPTOR_ACTIVITY		34	-0.632859	-1.07806	0.415929	0.99987	1	1727	tags=18%, list=11%, signal=20%
HP_ABNORMALITY_OF_SKELETAL_MUSCLE_FIBER_SIZE	HP_ABNORMALITY_OF_SKELETAL_MUSCLE_FIBER_SIZE		71	-0.59712	-1.07953	0.4	0.999872	1	1392	tags=11%, list=9%, signal=12%				HP_ABNORMALITY_OF_SKELETAL_MUSCLE_FIBER_SIZE	HP_ABNORMALITY_OF_SKELETAL_MUSCLE_FIBER_SIZE		71	-0.59712	-1.07953	0.4	0.999872	1	1392	tags=11%, list=9%, signal=12%
HP_OROMANDIBULAR_DYSTONIA	HP_OROMANDIBULAR_DYSTONIA		17	-0.673094	-1.09679	0.40981	0.999872	1	691	tags=12%, list=4%, signal=12%				HP_OROMANDIBULAR_DYSTONIA	HP_OROMANDIBULAR_DYSTONIA		17	-0.673094	-1.09679	0.40981	0.999872	1	691	tags=12%, list=4%, signal=12%
GOBP_RELEASE_OF_CYTOCHROME_C_FROM_MITOCHONDRIA	GOBP_RELEASE_OF_CYTOCHROME_C_FROM_MITOCHONDRIA		53	-0.622854	-1.09583	0.380618	0.999873	1	1054	tags=9%, list=7%, signal=10%				GOBP_RELEASE_OF_CYTOCHROME_C_FROM_MITOCHONDRIA	GOBP_RELEASE_OF_CYTOCHROME_C_FROM_MITOCHONDRIA		53	-0.622854	-1.09583	0.380618	0.999873	1	1054	tags=9%, list=7%, signal=10%
HP_SPECIFIC_LEARNING_DISABILITY	HP_SPECIFIC_LEARNING_DISABILITY		237	-0.519337	-1.03264	0.420863	0.999885	1	1747	tags=12%, list=11%, signal=14%				HP_SPECIFIC_LEARNING_DISABILITY	HP_SPECIFIC_LEARNING_DISABILITY		237	-0.519337	-1.03264	0.420863	0.999885	1	1747	tags=12%, list=11%, signal=14%
GOBP_TEMPERATURE_HOMEOSTASIS	GOBP_TEMPERATURE_HOMEOSTASIS		136	-0.548676	-1.0354	0.433719	0.999885	1	1626	tags=15%, list=10%, signal=17%				GOBP_TEMPERATURE_HOMEOSTASIS	GOBP_TEMPERATURE_HOMEOSTASIS		136	-0.548676	-1.0354	0.433719	0.999885	1	1626	tags=15%, list=10%, signal=17%
HP_ABNORMAL_AGGRESSIVE_IMPULSIVE_OR_VIOLENT_BEHAVIOR	HP_ABNORMAL_AGGRESSIVE_IMPULSIVE_OR_VIOLENT_BEHAVIOR		312	-0.579961	-1.16086	0.207944	0.999887	1	1853	tags=15%, list=12%, signal=16%				HP_ABNORMAL_AGGRESSIVE_IMPULSIVE_OR_VIOLENT_BEHAVIOR	HP_ABNORMAL_AGGRESSIVE_IMPULSIVE_OR_VIOLENT_BEHAVIOR		312	-0.579961	-1.16086	0.207944	0.999887	1	1853	tags=15%, list=12%, signal=16%
GOBP_POSITIVE_REGULATION_OF_PATTERN_RECOGNITION_RECEPTOR_SIGNALING_PATHWAY	GOBP_POSITIVE_REGULATION_OF_PATTERN_RECOGNITION_RECEPTOR_SIGNALING_PATHWAY		38	-0.609306	-1.03671	0.449857	0.999894	1	1699	tags=29%, list=11%, signal=32%				GOBP_POSITIVE_REGULATION_OF_PATTERN_RECOGNITION_RECEPTOR_SIGNALING_PATHWAY	GOBP_POSITIVE_REGULATION_OF_PATTERN_RECOGNITION_RECEPTOR_SIGNALING_PATHWAY		38	-0.609306	-1.03671	0.449857	0.999894	1	1699	tags=29%, list=11%, signal=32%
GOCC_MEDIATOR_COMPLEX	GOCC_MEDIATOR_COMPLEX		38	-0.619581	-1.05032	0.419498	0.999909	1	1317	tags=11%, list=8%, signal=11%				GOCC_MEDIATOR_COMPLEX	GOCC_MEDIATOR_COMPLEX		38	-0.619581	-1.05032	0.419498	0.999909	1	1317	tags=11%, list=8%, signal=11%
GOBP_REGULATION_OF_LIPASE_ACTIVITY	GOBP_REGULATION_OF_LIPASE_ACTIVITY		59	-0.546269	-0.975336	0.527174	0.99992	1	2214	tags=25%, list=14%, signal=29%				GOBP_REGULATION_OF_LIPASE_ACTIVITY	GOBP_REGULATION_OF_LIPASE_ACTIVITY		59	-0.546269	-0.975336	0.527174	0.99992	1	2214	tags=25%, list=14%, signal=29%
GOMF_SINGLE_STRANDED_RNA_BINDING	GOMF_SINGLE_STRANDED_RNA_BINDING		75	-0.603658	-1.07872	0.365986	0.99993	1	1605	tags=11%, list=10%, signal=12%				GOMF_SINGLE_STRANDED_RNA_BINDING	GOMF_SINGLE_STRANDED_RNA_BINDING		75	-0.603658	-1.07872	0.365986	0.99993	1	1605	tags=11%, list=10%, signal=12%
GOBP_MAINTENANCE_OF_LOCATION_IN_CELL	GOBP_MAINTENANCE_OF_LOCATION_IN_CELL		176	-0.537434	-1.03565	0.428053	0.999935	1	704	tags=7%, list=4%, signal=7%				GOBP_MAINTENANCE_OF_LOCATION_IN_CELL	GOBP_MAINTENANCE_OF_LOCATION_IN_CELL		176	-0.537434	-1.03565	0.428053	0.999935	1	704	tags=7%, list=4%, signal=7%
GOBP_POSITIVE_REGULATION_OF_T_CELL_MEDIATED_IMMUNITY	GOBP_POSITIVE_REGULATION_OF_T_CELL_MEDIATED_IMMUNITY		52	-0.60507	-1.04992	0.438375	0.999936	1	2893	tags=35%, list=18%, signal=42%				GOBP_POSITIVE_REGULATION_OF_T_CELL_MEDIATED_IMMUNITY	GOBP_POSITIVE_REGULATION_OF_T_CELL_MEDIATED_IMMUNITY		52	-0.60507	-1.04992	0.438375	0.999936	1	2893	tags=35%, list=18%, signal=42%
GOBP_NEGATIVE_REGULATION_OF_MRNA_PROCESSING	GOBP_NEGATIVE_REGULATION_OF_MRNA_PROCESSING		22	-0.193722	-0.316493	1	0.999946	1	3171	tags=9%, list=20%, signal=11%				GOBP_NEGATIVE_REGULATION_OF_MRNA_PROCESSING	GOBP_NEGATIVE_REGULATION_OF_MRNA_PROCESSING		22	-0.193722	-0.316493	1	0.999946	1	3171	tags=9%, list=20%, signal=11%
GOCC_EXTERNAL_SIDE_OF_PLASMA_MEMBRANE	GOCC_EXTERNAL_SIDE_OF_PLASMA_MEMBRANE		265	-0.549139	-1.07924	0.33213	0.999952	1	958	tags=13%, list=6%, signal=13%				GOCC_EXTERNAL_SIDE_OF_PLASMA_MEMBRANE	GOCC_EXTERNAL_SIDE_OF_PLASMA_MEMBRANE		265	-0.549139	-1.07924	0.33213	0.999952	1	958	tags=13%, list=6%, signal=13%
HP_EMG_ABNORMALITY	HP_EMG_ABNORMALITY		202	-0.528753	-1.02801	0.427689	0.999957	1	1392	tags=10%, list=9%, signal=11%				HP_EMG_ABNORMALITY	HP_EMG_ABNORMALITY		202	-0.528753	-1.02801	0.427689	0.999957	1	1392	tags=10%, list=9%, signal=11%
HP_WEAKNESS_DUE_TO_UPPER_MOTOR_NEURON_DYSFUNCTION	HP_WEAKNESS_DUE_TO_UPPER_MOTOR_NEURON_DYSFUNCTION		429	-0.478918	-0.974407	0.54023	0.99997	1	922	tags=5%, list=6%, signal=5%				HP_WEAKNESS_DUE_TO_UPPER_MOTOR_NEURON_DYSFUNCTION	HP_WEAKNESS_DUE_TO_UPPER_MOTOR_NEURON_DYSFUNCTION		429	-0.478918	-0.974407	0.54023	0.99997	1	922	tags=5%, list=6%, signal=5%
GOBP_NEGATIVE_REGULATION_OF_CELL_DEVELOPMENT	GOBP_NEGATIVE_REGULATION_OF_CELL_DEVELOPMENT		197	-0.499279	-0.975049	0.535499	0.999986	1	1082	tags=13%, list=7%, signal=14%				GOBP_NEGATIVE_REGULATION_OF_CELL_DEVELOPMENT	GOBP_NEGATIVE_REGULATION_OF_CELL_DEVELOPMENT		197	-0.499279	-0.975049	0.535499	0.999986	1	1082	tags=13%, list=7%, signal=14%
GOCC_LUMENAL_SIDE_OF_MEMBRANE	GOCC_LUMENAL_SIDE_OF_MEMBRANE	Details ...	32	-0.935996	-1.59887	0.0057971	1	0.947	8	tags=3%, list=0%, signal=3%				GOCC_LUMENAL_SIDE_OF_MEMBRANE	GOCC_LUMENAL_SIDE_OF_MEMBRANE	Details ...	32	-0.935996	-1.59887	0.0057971	1	0.947	8	tags=3%, list=0%, signal=3%
GOCC_LUMENAL_SIDE_OF_ENDOPLASMIC_RETICULUM_MEMBRANE	GOCC_LUMENAL_SIDE_OF_ENDOPLASMIC_RETICULUM_MEMBRANE	Details ...	26	-0.958382	-1.59694	0.00154799	1	0.961	8	tags=4%, list=0%, signal=4%				GOCC_LUMENAL_SIDE_OF_ENDOPLASMIC_RETICULUM_MEMBRANE	GOCC_LUMENAL_SIDE_OF_ENDOPLASMIC_RETICULUM_MEMBRANE	Details ...	26	-0.958382	-1.59694	0.00154799	1	0.961	8	tags=4%, list=0%, signal=4%
GOCC_BLOOD_MICROPARTICLE	GOCC_BLOOD_MICROPARTICLE	Details ...	85	-0.870681	-1.59334	0	1	0.981	750	tags=24%, list=5%, signal=25%				GOCC_BLOOD_MICROPARTICLE	GOCC_BLOOD_MICROPARTICLE	Details ...	85	-0.870681	-1.59334	0	1	0.981	750	tags=24%, list=5%, signal=25%
GOBP_REGULATION_OF_SMAD_PROTEIN_SIGNAL_TRANSDUCTION	GOBP_REGULATION_OF_SMAD_PROTEIN_SIGNAL_TRANSDUCTION	Details ...	24	-0.936578	-1.59158	0.0029985	1	0.986	126	tags=13%, list=1%, signal=13%				GOBP_REGULATION_OF_SMAD_PROTEIN_SIGNAL_TRANSDUCTION	GOBP_REGULATION_OF_SMAD_PROTEIN_SIGNAL_TRANSDUCTION	Details ...	24	-0.936578	-1.59158	0.0029985	1	0.986	126	tags=13%, list=1%, signal=13%
GOMF_MHC_CLASS_II_PROTEIN_COMPLEX_BINDING	GOMF_MHC_CLASS_II_PROTEIN_COMPLEX_BINDING	Details ...	25	-0.926794	-1.55726	0.0112903	1	1	8	tags=4%, list=0%, signal=4%				GOMF_MHC_CLASS_II_PROTEIN_COMPLEX_BINDING	GOMF_MHC_CLASS_II_PROTEIN_COMPLEX_BINDING	Details ...	25	-0.926794	-1.55726	0.0112903	1	1	8	tags=4%, list=0%, signal=4%
GOMF_SIGNAL_SEQUENCE_BINDING	GOMF_SIGNAL_SEQUENCE_BINDING	Details ...	42	-0.906665	-1.55686	0.00425532	1	1	7	tags=2%, list=0%, signal=2%				GOMF_SIGNAL_SEQUENCE_BINDING	GOMF_SIGNAL_SEQUENCE_BINDING	Details ...	42	-0.906665	-1.55686	0.00425532	1	1	7	tags=2%, list=0%, signal=2%
GOCC_CLATHRIN_COATED_ENDOCYTIC_VESICLE	GOCC_CLATHRIN_COATED_ENDOCYTIC_VESICLE	Details ...	64	-0.881573	-1.55671	0.00414938	1	1	716	tags=14%, list=4%, signal=15%				GOCC_CLATHRIN_COATED_ENDOCYTIC_VESICLE	GOCC_CLATHRIN_COATED_ENDOCYTIC_VESICLE	Details ...	64	-0.881573	-1.55671	0.00414938	1	1	716	tags=14%, list=4%, signal=15%
GOCC_MHC_CLASS_II_PROTEIN_COMPLEX	GOCC_MHC_CLASS_II_PROTEIN_COMPLEX	Details ...	15	-0.968095	-1.55598	0.00318471	1	1	8	tags=7%, list=0%, signal=7%				GOCC_MHC_CLASS_II_PROTEIN_COMPLEX	GOCC_MHC_CLASS_II_PROTEIN_COMPLEX	Details ...	15	-0.968095	-1.55598	0.00318471	1	1	8	tags=7%, list=0%, signal=7%
HP_ABNORMALITY_OF_THE_ODONTOID_PROCESS	HP_ABNORMALITY_OF_THE_ODONTOID_PROCESS	Details ...	26	-0.92096	-1.54707	0.00890208	1	1	266	tags=12%, list=2%, signal=12%				HP_ABNORMALITY_OF_THE_ODONTOID_PROCESS	HP_ABNORMALITY_OF_THE_ODONTOID_PROCESS	Details ...	26	-0.92096	-1.54707	0.00890208	1	1	266	tags=12%, list=2%, signal=12%
GOBP_PEPTIDE_ANTIGEN_ASSEMBLY_WITH_MHC_PROTEIN_COMPLEX	GOBP_PEPTIDE_ANTIGEN_ASSEMBLY_WITH_MHC_PROTEIN_COMPLEX	Details ...	18	-0.950214	-1.5455	0.00472441	1	1	8	tags=6%, list=0%, signal=6%				GOBP_PEPTIDE_ANTIGEN_ASSEMBLY_WITH_MHC_PROTEIN_COMPLEX	GOBP_PEPTIDE_ANTIGEN_ASSEMBLY_WITH_MHC_PROTEIN_COMPLEX	Details ...	18	-0.950214	-1.5455	0.00472441	1	1	8	tags=6%, list=0%, signal=6%
GOCC_MHC_PROTEIN_COMPLEX	GOCC_MHC_PROTEIN_COMPLEX	Details ...	23	-0.948238	-1.53991	0.00152207	1	1	8	tags=4%, list=0%, signal=4%				GOCC_MHC_PROTEIN_COMPLEX	GOCC_MHC_PROTEIN_COMPLEX	Details ...	23	-0.948238	-1.53991	0.00152207	1	1	8	tags=4%, list=0%, signal=4%
GOBP_REGULATION_OF_PROTEIN_TARGETING_TO_MEMBRANE	GOBP_REGULATION_OF_PROTEIN_TARGETING_TO_MEMBRANE	Details ...	28	-0.921771	-1.5399	0.00470958	1	1	7	tags=4%, list=0%, signal=4%				GOBP_REGULATION_OF_PROTEIN_TARGETING_TO_MEMBRANE	GOBP_REGULATION_OF_PROTEIN_TARGETING_TO_MEMBRANE	Details ...	28	-0.921771	-1.5399	0.00470958	1	1	7	tags=4%, list=0%, signal=4%
GOBP_IMMUNOGLOBULIN_PRODUCTION	GOBP_IMMUNOGLOBULIN_PRODUCTION	Details ...	118	-0.814926	-1.53384	0.0064433	1	1	18	tags=3%, list=0%, signal=3%				GOBP_IMMUNOGLOBULIN_PRODUCTION	GOBP_IMMUNOGLOBULIN_PRODUCTION	Details ...	118	-0.814926	-1.53384	0.0064433	1	1	18	tags=3%, list=0%, signal=3%
GOCC_CLATHRIN_COATED_VESICLE	GOCC_CLATHRIN_COATED_VESICLE	Details ...	174	-0.796464	-1.53322	0.0037037	1	1	716	tags=9%, list=4%, signal=10%				GOCC_CLATHRIN_COATED_VESICLE	GOCC_CLATHRIN_COATED_VESICLE	Details ...	174	-0.796464	-1.53322	0.0037037	1	1	716	tags=9%, list=4%, signal=10%
GOMF_OXIDOREDUCTASE_ACTIVITY_ACTING_ON_THE_ALDEHYDE_OR_OXO_GROUP_OF_DONORS_NAD_OR_NADP_AS_ACCEPTOR	GOMF_OXIDOREDUCTASE_ACTIVITY_ACTING_ON_THE_ALDEHYDE_OR_OXO_GROUP_OF_DONORS_NAD_OR_NADP_AS_ACCEPTOR	Details ...	31	-0.906424	-1.5298	0.00295858	1	1	435	tags=13%, list=3%, signal=13%				GOMF_OXIDOREDUCTASE_ACTIVITY_ACTING_ON_THE_ALDEHYDE_OR_OXO_GROUP_OF_DONORS_NAD_OR_NADP_AS_ACCEPTOR	GOMF_OXIDOREDUCTASE_ACTIVITY_ACTING_ON_THE_ALDEHYDE_OR_OXO_GROUP_OF_DONORS_NAD_OR_NADP_AS_ACCEPTOR	Details ...	31	-0.906424	-1.5298	0.00295858	1	1	435	tags=13%, list=3%, signal=13%
GOMF_MANNOSE_BINDING	GOMF_MANNOSE_BINDING	Details ...	16	-0.952324	-1.5295	0.00643087	1	1	31	tags=6%, list=0%, signal=6%				GOMF_MANNOSE_BINDING	GOMF_MANNOSE_BINDING	Details ...	16	-0.952324	-1.5295	0.00643087	1	1	31	tags=6%, list=0%, signal=6%
GOBP_SYNAPSE_ASSEMBLY	GOBP_SYNAPSE_ASSEMBLY	Details ...	119	-0.788791	-1.52497	0.00658762	1	1	1041	tags=17%, list=7%, signal=18%				GOBP_SYNAPSE_ASSEMBLY	GOBP_SYNAPSE_ASSEMBLY	Details ...	119	-0.788791	-1.52497	0.00658762	1	1	1041	tags=17%, list=7%, signal=18%
GOBP_ANTIBACTERIAL_HUMORAL_RESPONSE	GOBP_ANTIBACTERIAL_HUMORAL_RESPONSE	Details ...	30	-0.897108	-1.52471	0.0106222	1	1	520	tags=20%, list=3%, signal=21%				GOBP_ANTIBACTERIAL_HUMORAL_RESPONSE	GOBP_ANTIBACTERIAL_HUMORAL_RESPONSE	Details ...	30	-0.897108	-1.52471	0.0106222	1	1	520	tags=20%, list=3%, signal=21%
GOMF_CHEMOKINE_ACTIVITY	GOMF_CHEMOKINE_ACTIVITY	Details ...	18	-0.930744	-1.51955	0.00645161	1	1	709	tags=50%, list=4%, signal=52%				GOMF_CHEMOKINE_ACTIVITY	GOMF_CHEMOKINE_ACTIVITY	Details ...	18	-0.930744	-1.51955	0.00645161	1	1	709	tags=50%, list=4%, signal=52%
GOBP_POSITIVE_REGULATION_OF_PROTEIN_TARGETING_TO_MEMBRANE	GOBP_POSITIVE_REGULATION_OF_PROTEIN_TARGETING_TO_MEMBRANE	Details ...	24	-0.93513	-1.51935	0.00455235	1	1	7	tags=4%, list=0%, signal=4%				GOBP_POSITIVE_REGULATION_OF_PROTEIN_TARGETING_TO_MEMBRANE	GOBP_POSITIVE_REGULATION_OF_PROTEIN_TARGETING_TO_MEMBRANE	Details ...	24	-0.93513	-1.51935	0.00455235	1	1	7	tags=4%, list=0%, signal=4%
GOBP_REGULATION_OF_LYMPHOCYTE_CHEMOTAXIS	GOBP_REGULATION_OF_LYMPHOCYTE_CHEMOTAXIS		15	-0.934569	-1.51529	0.0183028	1	1	317	tags=20%, list=2%, signal=20%				GOBP_REGULATION_OF_LYMPHOCYTE_CHEMOTAXIS	GOBP_REGULATION_OF_LYMPHOCYTE_CHEMOTAXIS		15	-0.934569	-1.51529	0.0183028	1	1	317	tags=20%, list=2%, signal=20%
GOBP_NEGATIVE_REGULATION_OF_PEPTIDE_SECRETION	GOBP_NEGATIVE_REGULATION_OF_PEPTIDE_SECRETION		28	-0.896488	-1.51458	0.0215054	1	1	63	tags=7%, list=0%, signal=7%				GOBP_NEGATIVE_REGULATION_OF_PEPTIDE_SECRETION	GOBP_NEGATIVE_REGULATION_OF_PEPTIDE_SECRETION		28	-0.896488	-1.51458	0.0215054	1	1	63	tags=7%, list=0%, signal=7%
HP_AKINESIA	HP_AKINESIA		26	-0.905571	-1.51097	0.0204082	1	1	15	tags=4%, list=0%, signal=4%				HP_AKINESIA	HP_AKINESIA		26	-0.905571	-1.51097	0.0204082	1	1	15	tags=4%, list=0%, signal=4%
HP_METAPHYSEAL_IRREGULARITY	HP_METAPHYSEAL_IRREGULARITY		38	-0.890646	-1.51007	0.0119225	1	1	694	tags=16%, list=4%, signal=16%				HP_METAPHYSEAL_IRREGULARITY	HP_METAPHYSEAL_IRREGULARITY		38	-0.890646	-1.51007	0.0119225	1	1	694	tags=16%, list=4%, signal=16%
GOCC_CLATHRIN_COATED_VESICLE_MEMBRANE	GOCC_CLATHRIN_COATED_VESICLE_MEMBRANE		110	-0.815968	-1.50969	0.00520833	1	1	716	tags=12%, list=4%, signal=12%				GOCC_CLATHRIN_COATED_VESICLE_MEMBRANE	GOCC_CLATHRIN_COATED_VESICLE_MEMBRANE		110	-0.815968	-1.50969	0.00520833	1	1	716	tags=12%, list=4%, signal=12%
GOCC_CLATHRIN_COATED_ENDOCYTIC_VESICLE_MEMBRANE	GOCC_CLATHRIN_COATED_ENDOCYTIC_VESICLE_MEMBRANE		54	-0.862471	-1.50906	0.00567376	1	1	716	tags=15%, list=4%, signal=15%				GOCC_CLATHRIN_COATED_ENDOCYTIC_VESICLE_MEMBRANE	GOCC_CLATHRIN_COATED_ENDOCYTIC_VESICLE_MEMBRANE		54	-0.862471	-1.50906	0.00567376	1	1	716	tags=15%, list=4%, signal=15%
GOCC_COATED_VESICLE	GOCC_COATED_VESICLE		265	-0.758023	-1.50849	0	1	1	716	tags=7%, list=4%, signal=7%				GOCC_COATED_VESICLE	GOCC_COATED_VESICLE		265	-0.758023	-1.50849	0	1	1	716	tags=7%, list=4%, signal=7%
GOCC_COATED_VESICLE_MEMBRANE	GOCC_COATED_VESICLE_MEMBRANE		172	-0.787239	-1.50771	0.005148	1	1	716	tags=8%, list=4%, signal=8%				GOCC_COATED_VESICLE_MEMBRANE	GOCC_COATED_VESICLE_MEMBRANE		172	-0.787239	-1.50771	0.005148	1	1	716	tags=8%, list=4%, signal=8%
GOBP_PROTEIN_N_LINKED_GLYCOSYLATION_VIA_ASPARAGINE	GOBP_PROTEIN_N_LINKED_GLYCOSYLATION_VIA_ASPARAGINE		23	-0.925234	-1.50756	0.0140187	1	1	48	tags=4%, list=0%, signal=4%				GOBP_PROTEIN_N_LINKED_GLYCOSYLATION_VIA_ASPARAGINE	GOBP_PROTEIN_N_LINKED_GLYCOSYLATION_VIA_ASPARAGINE		23	-0.925234	-1.50756	0.0140187	1	1	48	tags=4%, list=0%, signal=4%
HP_HYPOPLASIA_OF_THE_ODONTOID_PROCESS	HP_HYPOPLASIA_OF_THE_ODONTOID_PROCESS		23	-0.921636	-1.50723	0.00933126	1	1	266	tags=13%, list=2%, signal=13%				HP_HYPOPLASIA_OF_THE_ODONTOID_PROCESS	HP_HYPOPLASIA_OF_THE_ODONTOID_PROCESS		23	-0.921636	-1.50723	0.00933126	1	1	266	tags=13%, list=2%, signal=13%
GOCC_IMMUNOGLOBULIN_COMPLEX	GOCC_IMMUNOGLOBULIN_COMPLEX		30	-0.880099	-1.50635	0.0197568	1	1	396	tags=23%, list=2%, signal=24%				GOCC_IMMUNOGLOBULIN_COMPLEX	GOCC_IMMUNOGLOBULIN_COMPLEX		30	-0.880099	-1.50635	0.0197568	1	1	396	tags=23%, list=2%, signal=24%
GOBP_SMAD_PROTEIN_SIGNAL_TRANSDUCTION	GOBP_SMAD_PROTEIN_SIGNAL_TRANSDUCTION		53	-0.858868	-1.50412	0.0174419	1	1	431	tags=13%, list=3%, signal=14%				GOBP_SMAD_PROTEIN_SIGNAL_TRANSDUCTION	GOBP_SMAD_PROTEIN_SIGNAL_TRANSDUCTION		53	-0.858868	-1.50412	0.0174419	1	1	431	tags=13%, list=3%, signal=14%
GOBP_SYNAPTIC_VESICLE_LOCALIZATION	GOBP_SYNAPTIC_VESICLE_LOCALIZATION		49	-0.852853	-1.50354	0.0172166	1	1	1310	tags=18%, list=8%, signal=20%				GOBP_SYNAPTIC_VESICLE_LOCALIZATION	GOBP_SYNAPTIC_VESICLE_LOCALIZATION		49	-0.852853	-1.50354	0.0172166	1	1	1310	tags=18%, list=8%, signal=20%
GOBP_REPRODUCTIVE_BEHAVIOR	GOBP_REPRODUCTIVE_BEHAVIOR		23	-0.924272	-1.50326	0.00934579	1	1	197	tags=13%, list=1%, signal=13%				GOBP_REPRODUCTIVE_BEHAVIOR	GOBP_REPRODUCTIVE_BEHAVIOR		23	-0.924272	-1.50326	0.00934579	1	1	197	tags=13%, list=1%, signal=13%
GOMF_ANTIGEN_BINDING	GOMF_ANTIGEN_BINDING		69	-0.836755	-1.50266	0.0166667	1	1	639	tags=12%, list=4%, signal=12%				GOMF_ANTIGEN_BINDING	GOMF_ANTIGEN_BINDING		69	-0.836755	-1.50266	0.0166667	1	1	639	tags=12%, list=4%, signal=12%
GOBP_HISTONE_H3_K14_ACETYLATION	GOBP_HISTONE_H3_K14_ACETYLATION		16	-0.92086	-1.50142	0.0208668	1	1	807	tags=19%, list=5%, signal=20%				GOBP_HISTONE_H3_K14_ACETYLATION	GOBP_HISTONE_H3_K14_ACETYLATION		16	-0.92086	-1.50142	0.0208668	1	1	807	tags=19%, list=5%, signal=20%
HP_DISPROPORTIONATE_SHORT_TRUNK_SHORT_STATURE	HP_DISPROPORTIONATE_SHORT_TRUNK_SHORT_STATURE		21	-0.930993	-1.50097	0.0159744	1	1	266	tags=14%, list=2%, signal=15%				HP_DISPROPORTIONATE_SHORT_TRUNK_SHORT_STATURE	HP_DISPROPORTIONATE_SHORT_TRUNK_SHORT_STATURE		21	-0.930993	-1.50097	0.0159744	1	1	266	tags=14%, list=2%, signal=15%
GOBP_HETEROPHILIC_CELL_CELL_ADHESION_VIA_PLASMA_MEMBRANE_CELL_ADHESION_MOLECULES	GOBP_HETEROPHILIC_CELL_CELL_ADHESION_VIA_PLASMA_MEMBRANE_CELL_ADHESION_MOLECULES		29	-0.884029	-1.50059	0.0166163	1	1	878	tags=28%, list=6%, signal=29%				GOBP_HETEROPHILIC_CELL_CELL_ADHESION_VIA_PLASMA_MEMBRANE_CELL_ADHESION_MOLECULES	GOBP_HETEROPHILIC_CELL_CELL_ADHESION_VIA_PLASMA_MEMBRANE_CELL_ADHESION_MOLECULES		29	-0.884029	-1.50059	0.0166163	1	1	878	tags=28%, list=6%, signal=29%
GOBP_ANTIMICROBIAL_HUMORAL_RESPONSE	GOBP_ANTIMICROBIAL_HUMORAL_RESPONSE		57	-0.858013	-1.50023	0.0111421	1	1	521	tags=19%, list=3%, signal=20%				GOBP_ANTIMICROBIAL_HUMORAL_RESPONSE	GOBP_ANTIMICROBIAL_HUMORAL_RESPONSE		57	-0.858013	-1.50023	0.0111421	1	1	521	tags=19%, list=3%, signal=20%
GOBP_POSITIVE_REGULATION_OF_MONOATOMIC_ION_TRANSPORT	GOBP_POSITIVE_REGULATION_OF_MONOATOMIC_ION_TRANSPORT		146	-0.787492	-1.49926	0.0078637	1	1	957	tags=13%, list=6%, signal=14%				GOBP_POSITIVE_REGULATION_OF_MONOATOMIC_ION_TRANSPORT	GOBP_POSITIVE_REGULATION_OF_MONOATOMIC_ION_TRANSPORT		146	-0.787492	-1.49926	0.0078637	1	1	957	tags=13%, list=6%, signal=14%
GOBP_RESPONSE_TO_INTERLEUKIN_1	GOBP_RESPONSE_TO_INTERLEUKIN_1		87	-0.808471	-1.49775	0.00942126	1	1	1633	tags=28%, list=10%, signal=31%				GOBP_RESPONSE_TO_INTERLEUKIN_1	GOBP_RESPONSE_TO_INTERLEUKIN_1		87	-0.808471	-1.49775	0.00942126	1	1	1633	tags=28%, list=10%, signal=31%
HP_SHORT_FEMUR	HP_SHORT_FEMUR		17	-0.942331	-1.49742	0.00789889	1	1	266	tags=18%, list=2%, signal=18%				HP_SHORT_FEMUR	HP_SHORT_FEMUR		17	-0.942331	-1.49742	0.00789889	1	1	266	tags=18%, list=2%, signal=18%
GOBP_PRODUCTION_OF_MOLECULAR_MEDIATOR_OF_IMMUNE_RESPONSE	GOBP_PRODUCTION_OF_MOLECULAR_MEDIATOR_OF_IMMUNE_RESPONSE		213	-0.769769	-1.4935	0.00375469	1	1	913	tags=9%, list=6%, signal=10%				GOBP_PRODUCTION_OF_MOLECULAR_MEDIATOR_OF_IMMUNE_RESPONSE	GOBP_PRODUCTION_OF_MOLECULAR_MEDIATOR_OF_IMMUNE_RESPONSE		213	-0.769769	-1.4935	0.00375469	1	1	913	tags=9%, list=6%, signal=10%
HP_ABNORMALITY_OF_RENIN_ANGIOTENSIN_SYSTEM	HP_ABNORMALITY_OF_RENIN_ANGIOTENSIN_SYSTEM		15	-0.911145	-1.49297	0.0353698	1	1	35	tags=7%, list=0%, signal=7%				HP_ABNORMALITY_OF_RENIN_ANGIOTENSIN_SYSTEM	HP_ABNORMALITY_OF_RENIN_ANGIOTENSIN_SYSTEM		15	-0.911145	-1.49297	0.0353698	1	1	35	tags=7%, list=0%, signal=7%
HP_APLASIA_HYPOPLASIA_OF_THE_PUBIC_BONE	HP_APLASIA_HYPOPLASIA_OF_THE_PUBIC_BONE		16	-0.91922	-1.49243	0.0283806	1	1	268	tags=19%, list=2%, signal=19%				HP_APLASIA_HYPOPLASIA_OF_THE_PUBIC_BONE	HP_APLASIA_HYPOPLASIA_OF_THE_PUBIC_BONE		16	-0.91922	-1.49243	0.0283806	1	1	268	tags=19%, list=2%, signal=19%
GOBP_POSITIVE_REGULATION_OF_VASCULAR_ASSOCIATED_SMOOTH_MUSCLE_CELL_PROLIFERATION	GOBP_POSITIVE_REGULATION_OF_VASCULAR_ASSOCIATED_SMOOTH_MUSCLE_CELL_PROLIFERATION		26	-0.894844	-1.49146	0.0198171	1	1	829	tags=19%, list=5%, signal=20%				GOBP_POSITIVE_REGULATION_OF_VASCULAR_ASSOCIATED_SMOOTH_MUSCLE_CELL_PROLIFERATION	GOBP_POSITIVE_REGULATION_OF_VASCULAR_ASSOCIATED_SMOOTH_MUSCLE_CELL_PROLIFERATION		26	-0.894844	-1.49146	0.0198171	1	1	829	tags=19%, list=5%, signal=20%
GOBP_C21_STEROID_HORMONE_METABOLIC_PROCESS	GOBP_C21_STEROID_HORMONE_METABOLIC_PROCESS		20	-0.923084	-1.48674	0.0172144	1	1	193	tags=15%, list=1%, signal=15%				GOBP_C21_STEROID_HORMONE_METABOLIC_PROCESS	GOBP_C21_STEROID_HORMONE_METABOLIC_PROCESS		20	-0.923084	-1.48674	0.0172144	1	1	193	tags=15%, list=1%, signal=15%
GOMF_G_PROTEIN_COUPLED_RECEPTOR_BINDING	GOMF_G_PROTEIN_COUPLED_RECEPTOR_BINDING		151	-0.777016	-1.4867	0.00639386	1	1	1449	tags=25%, list=9%, signal=27%				GOMF_G_PROTEIN_COUPLED_RECEPTOR_BINDING	GOMF_G_PROTEIN_COUPLED_RECEPTOR_BINDING		151	-0.777016	-1.4867	0.00639386	1	1	1449	tags=25%, list=9%, signal=27%
GOMF_CHEMOKINE_RECEPTOR_BINDING	GOMF_CHEMOKINE_RECEPTOR_BINDING		28	-0.901637	-1.48641	0.0147929	1	1	1095	tags=39%, list=7%, signal=42%				GOMF_CHEMOKINE_RECEPTOR_BINDING	GOMF_CHEMOKINE_RECEPTOR_BINDING		28	-0.901637	-1.48641	0.0147929	1	1	1095	tags=39%, list=7%, signal=42%
GOMF_OXIDOREDUCTASE_ACTIVITY_ACTING_ON_THE_ALDEHYDE_OR_OXO_GROUP_OF_DONORS	GOMF_OXIDOREDUCTASE_ACTIVITY_ACTING_ON_THE_ALDEHYDE_OR_OXO_GROUP_OF_DONORS		38	-0.85419	-1.48555	0.0226244	1	1	833	tags=13%, list=5%, signal=14%				GOMF_OXIDOREDUCTASE_ACTIVITY_ACTING_ON_THE_ALDEHYDE_OR_OXO_GROUP_OF_DONORS	GOMF_OXIDOREDUCTASE_ACTIVITY_ACTING_ON_THE_ALDEHYDE_OR_OXO_GROUP_OF_DONORS		38	-0.85419	-1.48555	0.0226244	1	1	833	tags=13%, list=5%, signal=14%
HP_ABNORMAL_GREATER_SCIATIC_NOTCH_MORPHOLOGY	HP_ABNORMAL_GREATER_SCIATIC_NOTCH_MORPHOLOGY		17	-0.922634	-1.4853	0.027027	1	1	266	tags=12%, list=2%, signal=12%				HP_ABNORMAL_GREATER_SCIATIC_NOTCH_MORPHOLOGY	HP_ABNORMAL_GREATER_SCIATIC_NOTCH_MORPHOLOGY		17	-0.922634	-1.4853	0.027027	1	1	266	tags=12%, list=2%, signal=12%
GOCC_TRANS_GOLGI_NETWORK_TRANSPORT_VESICLE	GOCC_TRANS_GOLGI_NETWORK_TRANSPORT_VESICLE		36	-0.875808	-1.48523	0.0176471	1	1	86	tags=6%, list=1%, signal=6%				GOCC_TRANS_GOLGI_NETWORK_TRANSPORT_VESICLE	GOCC_TRANS_GOLGI_NETWORK_TRANSPORT_VESICLE		36	-0.875808	-1.48523	0.0176471	1	1	86	tags=6%, list=1%, signal=6%
GOCC_TRANSPORT_VESICLE_MEMBRANE	GOCC_TRANSPORT_VESICLE_MEMBRANE		179	-0.767544	-1.48519	0.0124069	1	1	1001	tags=9%, list=6%, signal=9%				GOCC_TRANSPORT_VESICLE_MEMBRANE	GOCC_TRANSPORT_VESICLE_MEMBRANE		179	-0.767544	-1.48519	0.0124069	1	1	1001	tags=9%, list=6%, signal=9%
HP_SKIN_TAGS	HP_SKIN_TAGS		71	-0.813477	-1.48448	0.0152566	1	1	462	tags=8%, list=3%, signal=9%				HP_SKIN_TAGS	HP_SKIN_TAGS		71	-0.813477	-1.48448	0.0152566	1	1	462	tags=8%, list=3%, signal=9%
HP_MALE_SEXUAL_DYSFUNCTION	HP_MALE_SEXUAL_DYSFUNCTION		61	-0.822921	-1.4825	0.0208333	1	1	293	tags=7%, list=2%, signal=7%				HP_MALE_SEXUAL_DYSFUNCTION	HP_MALE_SEXUAL_DYSFUNCTION		61	-0.822921	-1.4825	0.0208333	1	1	293	tags=7%, list=2%, signal=7%
GOBP_AMINOGLYCAN_CATABOLIC_PROCESS	GOBP_AMINOGLYCAN_CATABOLIC_PROCESS		21	-0.899255	-1.4823	0.0298013	1	1	853	tags=24%, list=5%, signal=25%				GOBP_AMINOGLYCAN_CATABOLIC_PROCESS	GOBP_AMINOGLYCAN_CATABOLIC_PROCESS		21	-0.899255	-1.4823	0.0298013	1	1	853	tags=24%, list=5%, signal=25%
GOBP_DOSAGE_COMPENSATION	GOBP_DOSAGE_COMPENSATION		30	-0.899471	-1.48133	0.0149254	1	1	30	tags=3%, list=0%, signal=3%				GOBP_DOSAGE_COMPENSATION	GOBP_DOSAGE_COMPENSATION		30	-0.899471	-1.48133	0.0149254	1	1	30	tags=3%, list=0%, signal=3%
GOBP_MATERNAL_PROCESS_INVOLVED_IN_FEMALE_PREGNANCY	GOBP_MATERNAL_PROCESS_INVOLVED_IN_FEMALE_PREGNANCY		42	-0.859144	-1.48105	0.0201149	1	1	530	tags=12%, list=3%, signal=12%				GOBP_MATERNAL_PROCESS_INVOLVED_IN_FEMALE_PREGNANCY	GOBP_MATERNAL_PROCESS_INVOLVED_IN_FEMALE_PREGNANCY		42	-0.859144	-1.48105	0.0201149	1	1	530	tags=12%, list=3%, signal=12%
HP_ABNORMAL_PELVIS_BONE_MORPHOLOGY	HP_ABNORMAL_PELVIS_BONE_MORPHOLOGY		18	-0.916154	-1.48103	0.0271566	1	1	101	tags=6%, list=1%, signal=6%				HP_ABNORMAL_PELVIS_BONE_MORPHOLOGY	HP_ABNORMAL_PELVIS_BONE_MORPHOLOGY		18	-0.916154	-1.48103	0.0271566	1	1	101	tags=6%, list=1%, signal=6%
GOBP_METENCEPHALON_DEVELOPMENT	GOBP_METENCEPHALON_DEVELOPMENT		76	-0.818302	-1.48075	0.0179806	1	1	1017	tags=12%, list=6%, signal=13%				GOBP_METENCEPHALON_DEVELOPMENT	GOBP_METENCEPHALON_DEVELOPMENT		76	-0.818302	-1.48075	0.0179806	1	1	1017	tags=12%, list=6%, signal=13%
GOCC_ER_TO_GOLGI_TRANSPORT_VESICLE_MEMBRANE	GOCC_ER_TO_GOLGI_TRANSPORT_VESICLE_MEMBRANE		58	-0.841167	-1.47909	0.0171184	1	1	716	tags=5%, list=4%, signal=5%				GOCC_ER_TO_GOLGI_TRANSPORT_VESICLE_MEMBRANE	GOCC_ER_TO_GOLGI_TRANSPORT_VESICLE_MEMBRANE		58	-0.841167	-1.47909	0.0171184	1	1	716	tags=5%, list=4%, signal=5%
GOBP_CELLULAR_RESPONSE_TO_INTERFERON_BETA	GOBP_CELLULAR_RESPONSE_TO_INTERFERON_BETA		20	-0.906792	-1.47819	0.027027	1	1	584	tags=15%, list=4%, signal=16%				GOBP_CELLULAR_RESPONSE_TO_INTERFERON_BETA	GOBP_CELLULAR_RESPONSE_TO_INTERFERON_BETA		20	-0.906792	-1.47819	0.027027	1	1	584	tags=15%, list=4%, signal=16%
HP_SMALL_EARLOBE	HP_SMALL_EARLOBE		23	-0.896197	-1.47764	0.0278638	1	1	266	tags=9%, list=2%, signal=9%				HP_SMALL_EARLOBE	HP_SMALL_EARLOBE		23	-0.896197	-1.47764	0.0278638	1	1	266	tags=9%, list=2%, signal=9%
GOBP_POSITIVE_REGULATION_OF_LYMPHOCYTE_MIGRATION	GOBP_POSITIVE_REGULATION_OF_LYMPHOCYTE_MIGRATION		32	-0.875719	-1.4772	0.01849	1	1	673	tags=9%, list=4%, signal=10%				GOBP_POSITIVE_REGULATION_OF_LYMPHOCYTE_MIGRATION	GOBP_POSITIVE_REGULATION_OF_LYMPHOCYTE_MIGRATION		32	-0.875719	-1.4772	0.01849	1	1	673	tags=9%, list=4%, signal=10%
GOBP_DICARBOXYLIC_ACID_CATABOLIC_PROCESS	GOBP_DICARBOXYLIC_ACID_CATABOLIC_PROCESS		18	-0.915819	-1.47701	0.029549	1	1	299	tags=11%, list=2%, signal=11%				GOBP_DICARBOXYLIC_ACID_CATABOLIC_PROCESS	GOBP_DICARBOXYLIC_ACID_CATABOLIC_PROCESS		18	-0.915819	-1.47701	0.029549	1	1	299	tags=11%, list=2%, signal=11%
HP_POINTED_CHIN	HP_POINTED_CHIN		117	-0.779947	-1.47617	0.0127065	1	1	308	tags=7%, list=2%, signal=7%				HP_POINTED_CHIN	HP_POINTED_CHIN		117	-0.779947	-1.47617	0.0127065	1	1	308	tags=7%, list=2%, signal=7%
HP_X_LINKED_RECESSIVE_INHERITANCE	HP_X_LINKED_RECESSIVE_INHERITANCE		137	-0.787913	-1.47611	0.0118265	1	1	1370	tags=15%, list=9%, signal=16%				HP_X_LINKED_RECESSIVE_INHERITANCE	HP_X_LINKED_RECESSIVE_INHERITANCE		137	-0.787913	-1.47611	0.0118265	1	1	1370	tags=15%, list=9%, signal=16%
GOBP_REGULATION_OF_PROTEIN_TARGETING	GOBP_REGULATION_OF_PROTEIN_TARGETING		69	-0.818989	-1.47541	0.0227577	1	1	7	tags=1%, list=0%, signal=1%				GOBP_REGULATION_OF_PROTEIN_TARGETING	GOBP_REGULATION_OF_PROTEIN_TARGETING		69	-0.818989	-1.47541	0.0227577	1	1	7	tags=1%, list=0%, signal=1%
GOBP_NEGATIVE_REGULATION_OF_HORMONE_SECRETION	GOBP_NEGATIVE_REGULATION_OF_HORMONE_SECRETION		44	-0.839784	-1.47479	0.0233577	1	1	1102	tags=14%, list=7%, signal=15%				GOBP_NEGATIVE_REGULATION_OF_HORMONE_SECRETION	GOBP_NEGATIVE_REGULATION_OF_HORMONE_SECRETION		44	-0.839784	-1.47479	0.0233577	1	1	1102	tags=14%, list=7%, signal=15%
HP_APLASIA_HYPOPLASIA_OF_THE_2ND_FINGER	HP_APLASIA_HYPOPLASIA_OF_THE_2ND_FINGER		15	-0.917731	-1.47433	0.0299685	1	1	663	tags=20%, list=4%, signal=21%				HP_APLASIA_HYPOPLASIA_OF_THE_2ND_FINGER	HP_APLASIA_HYPOPLASIA_OF_THE_2ND_FINGER		15	-0.917731	-1.47433	0.0299685	1	1	663	tags=20%, list=4%, signal=21%
GOBP_LYMPHOCYTE_CHEMOTAXIS	GOBP_LYMPHOCYTE_CHEMOTAXIS		29	-0.876937	-1.47344	0.0302115	1	1	650	tags=14%, list=4%, signal=14%				GOBP_LYMPHOCYTE_CHEMOTAXIS	GOBP_LYMPHOCYTE_CHEMOTAXIS		29	-0.876937	-1.47344	0.0302115	1	1	650	tags=14%, list=4%, signal=14%
GOBP_POSITIVE_REGULATION_OF_AXON_EXTENSION	GOBP_POSITIVE_REGULATION_OF_AXON_EXTENSION		28	-0.886251	-1.47324	0.0314843	1	1	673	tags=14%, list=4%, signal=15%				GOBP_POSITIVE_REGULATION_OF_AXON_EXTENSION	GOBP_POSITIVE_REGULATION_OF_AXON_EXTENSION		28	-0.886251	-1.47324	0.0314843	1	1	673	tags=14%, list=4%, signal=15%
GOCC_ENDOCYTIC_VESICLE	GOCC_ENDOCYTIC_VESICLE		284	-0.742888	-1.47199	0.00355872	1	1	1537	tags=13%, list=10%, signal=14%				GOCC_ENDOCYTIC_VESICLE	GOCC_ENDOCYTIC_VESICLE		284	-0.742888	-1.47199	0.00355872	1	1	1537	tags=13%, list=10%, signal=14%
GOBP_BLASTOCYST_GROWTH	GOBP_BLASTOCYST_GROWTH		20	-0.912342	-1.47174	0.0243902	1	1	63	tags=5%, list=0%, signal=5%				GOBP_BLASTOCYST_GROWTH	GOBP_BLASTOCYST_GROWTH		20	-0.912342	-1.47174	0.0243902	1	1	63	tags=5%, list=0%, signal=5%
HP_AVASCULAR_NECROSIS_OF_THE_CAPITAL_FEMORAL_EPIPHYSIS	HP_AVASCULAR_NECROSIS_OF_THE_CAPITAL_FEMORAL_EPIPHYSIS		23	-0.894422	-1.47113	0.0292308	1	1	590	tags=17%, list=4%, signal=18%				HP_AVASCULAR_NECROSIS_OF_THE_CAPITAL_FEMORAL_EPIPHYSIS	HP_AVASCULAR_NECROSIS_OF_THE_CAPITAL_FEMORAL_EPIPHYSIS		23	-0.894422	-1.47113	0.0292308	1	1	590	tags=17%, list=4%, signal=18%
GOCC_ENDOCYTIC_VESICLE_MEMBRANE	GOCC_ENDOCYTIC_VESICLE_MEMBRANE		154	-0.782086	-1.47088	0.00627353	1	1	716	tags=8%, list=4%, signal=8%				GOCC_ENDOCYTIC_VESICLE_MEMBRANE	GOCC_ENDOCYTIC_VESICLE_MEMBRANE		154	-0.782086	-1.47088	0.00627353	1	1	716	tags=8%, list=4%, signal=8%
GOBP_REGULATION_OF_PEPTIDYL_TYROSINE_PHOSPHORYLATION	GOBP_REGULATION_OF_PEPTIDYL_TYROSINE_PHOSPHORYLATION		181	-0.75672	-1.46867	0.00965018	1	1	915	tags=10%, list=6%, signal=10%				GOBP_REGULATION_OF_PEPTIDYL_TYROSINE_PHOSPHORYLATION	GOBP_REGULATION_OF_PEPTIDYL_TYROSINE_PHOSPHORYLATION		181	-0.75672	-1.46867	0.00965018	1	1	915	tags=10%, list=6%, signal=10%
HP_PREAURICULAR_SKIN_TAG	HP_PREAURICULAR_SKIN_TAG		61	-0.828344	-1.46851	0.0177112	1	1	462	tags=10%, list=3%, signal=10%				HP_PREAURICULAR_SKIN_TAG	HP_PREAURICULAR_SKIN_TAG		61	-0.828344	-1.46851	0.0177112	1	1	462	tags=10%, list=3%, signal=10%
HP_X_LINKED_INHERITANCE	HP_X_LINKED_INHERITANCE		186	-0.75179	-1.46827	0.00627353	1	1	1398	tags=15%, list=9%, signal=16%				HP_X_LINKED_INHERITANCE	HP_X_LINKED_INHERITANCE		186	-0.75179	-1.46827	0.00627353	1	1	1398	tags=15%, list=9%, signal=16%
GOBP_ENDOPLASMIC_RETICULUM_TO_CYTOSOL_TRANSPORT	GOBP_ENDOPLASMIC_RETICULUM_TO_CYTOSOL_TRANSPORT		28	-0.87172	-1.46785	0.029549	1	1	684	tags=7%, list=4%, signal=7%				GOBP_ENDOPLASMIC_RETICULUM_TO_CYTOSOL_TRANSPORT	GOBP_ENDOPLASMIC_RETICULUM_TO_CYTOSOL_TRANSPORT		28	-0.87172	-1.46785	0.029549	1	1	684	tags=7%, list=4%, signal=7%
GOBP_REGULATION_OF_HORMONE_BIOSYNTHETIC_PROCESS	GOBP_REGULATION_OF_HORMONE_BIOSYNTHETIC_PROCESS		19	-0.907523	-1.46747	0.0248447	1	1	193	tags=11%, list=1%, signal=11%				GOBP_REGULATION_OF_HORMONE_BIOSYNTHETIC_PROCESS	GOBP_REGULATION_OF_HORMONE_BIOSYNTHETIC_PROCESS		19	-0.907523	-1.46747	0.0248447	1	1	193	tags=11%, list=1%, signal=11%
[truncated: 4,632 more rows]

## Sheet: GSEA-hallmark_cd34.GseaPreranke
HUMAN CD34 cells
GSEA:	hallmark_cd34.GseaPreranked.1685532489080
gsea_report_for_na_neg_1685532489080														gsea_report_for_na_pos_1685532489080
[truncated: 37 more rows]

## Sheet: GSEA-hematopoiesis_CD34.GseaPre
HUMAN CD34 cells
[truncated: 8 more rows]

[truncated: 3 more sheets: GSEA-immuno_celltype_tf_cd34.Gs, GSEA-inflammation_CD34.GseaPrer, GSEA-myeloid_CD34.GseaPreranked]
