# Supplementary material for: PD-L1 blockade immunotherapy rewires cancer-induced emergency myelopoiesis
Source: Front Immunol. 2024 Oct 11;15:1386838. doi: 10.3389/fimmu.2024.1386838 (PMC11502414; doi:10.3389/fimmu.2024.1386838)
Supplement: Supplementary file 10 [file Table4.xlsx]

## Sheet: GSEA libraries Mouse RNA seq 
GSEA: mouse RNA seq data
hematopoiesis	GOBP_CELL_PROLIFERATION_IN_BONE_MARROW.v2023.1.Hs.gmt
	GOBP_HEMATOPOIETIC_PROGENITOR_CELL_DIFFERENTIATION.v2023.1.Hs.gmt
	GOBP_HEMATOPOIETIC_STEM_CELL_DIFFERENTIATION.v2023.1.Hs.gmt
	GOBP_HEMATOPOIETIC_STEM_CELL_HOMEOSTASIS.v2023.1.Hs.gmt
	GOBP_HEMATOPOIETIC_STEM_CELL_PROLIFERATION.v2023.1.Hs.gmt
	GOBP_NEGATIVE_REGULATION_OF_HEMATOPOIETIC_PROGENITOR_CELL_DIFFERENTIATION.v2023.1.Hs.gmt
	GOBP_NEGATIVE_REGULATION_OF_HEMATOPOIETIC_STEM_CELL_DIFFERENTIATION.v2023.1.Hs.gmt
	GOBP_POSITIVE_REGULATION_OF_CELL_PROLIFERATION_IN_BONE_MARROW.v2023.1.Hs.gmt
	GOBP_POSITIVE_REGULATION_OF_HEMATOPOIETIC_PROGENITOR_CELL_DIFFERENTIATION.v2023.1.Hs.gmt
	GOBP_POSITIVE_REGULATION_OF_HEMATOPOIETIC_STEM_CELL_PROLIFERATION.v2023.1.Hs.gmt
	GOBP_REGULATION_OF_HEMATOPOIETIC_PROGENITOR_CELL_DIFFERENTIATION.v2023.1.Hs.gmt
	GOBP_REGULATION_OF_HEMATOPOIETIC_STEM_CELL_DIFFERENTIATION.v2023.1.Hs.gmt
	GOBP_REGULATION_OF_HEMATOPOIETIC_STEM_CELL_PROLIFERATION.v2023.1.Hs.gmt
	HAY_BONE_MARROW_CD34_POS_HSC.v2023.1.Hs.gmt
	KEGG_HEMATOPOIETIC_CELL_LINEAGE.v2023.1.Hs.gmt
	WP_HEMATOPOIETIC_STEM_CELL_DIFFERENTIATION.v2023.1.Hs.gmt
Inflammation	GOBP_INFLAMMATORY_RESPONSE.v2023.1.Hs.gmt
	GOBP_NEGATIVE_REGULATION_OF_ACUTE_INFLAMMATORY_RESPONSE.v2023.1.Hs.gmt
	GOBP_NEGATIVE_REGULATION_OF_CHRONIC_INFLAMMATORY_RESPONSE.v2023.1.Hs.gmt
	GOBP_NEGATIVE_REGULATION_OF_CYTOKINE_PRODUCTION_INVOLVED_IN_INFLAMMATORY_RESPONSE.v2023.1.Hs.gmt
	GOBP_NEGATIVE_REGULATION_OF_INFLAMMATORY_RESPONSE.v2023.1.Hs.gmt
	GOBP_NEGATIVE_REGULATION_OF_INFLAMMATORY_RESPONSE_TO_ANTIGENIC_STIMULUS.v2023.1.Hs.gmt
	GOBP_POSITIVE_REGULATION_OF_ACUTE_INFLAMMATORY_RESPONSE.v2023.1.Hs.gmt
	GOBP_POSITIVE_REGULATION_OF_ACUTE_INFLAMMATORY_RESPONSE_TO_ANTIGENIC_STIMULUS.v2023.1.Hs.gmt
	GOBP_POSITIVE_REGULATION_OF_CYTOKINE_PRODUCTION_INVOLVED_IN_INFLAMMATORY_RESPONSE.v2023.1.Hs.gmt
	GOBP_POSITIVE_REGULATION_OF_INFLAMMATORY_RESPONSE.v2023.1.Hs.gmt
	GOBP_POSITIVE_REGULATION_OF_INFLAMMATORY_RESPONSE_TO_ANTIGENIC_STIMULUS.v2023.1.Hs.gmt
	GOBP_POSITIVE_REGULATION_OF_MYELOID_LEUKOCYTE_CYTOKINE_PRODUCTION_INVOLVED_IN_IMMUNE_RESPONSE.v2023.1.Hs.gmt
	GOBP_REGULATION_OF_ACUTE_INFLAMMATORY_RESPONSE.v2023.1.Hs.gmt
	GOBP_REGULATION_OF_ACUTE_INFLAMMATORY_RESPONSE_TO_ANTIGENIC_STIMULUS.v2023.1.Hs.gmt
	GOBP_REGULATION_OF_CHRONIC_INFLAMMATORY_RESPONSE.v2023.1.Hs.gmt
	GOBP_REGULATION_OF_INFLAMMATORY_RESPONSE.v2023.1.Hs.gmt
	HALLMARK_INFLAMMATORY_RESPONSE.v2023.1.Hs.gmt
	SEKI_INFLAMMATORY_RESPONSE_LPS_DN.v2023.1.Hs.gmt
	SEKI_INFLAMMATORY_RESPONSE_LPS_UP.v2023.1.Hs.gmt
	WP_CYTOKINES_AND_INFLAMMATORY_RESPONSE.v2023.1.Hs.gmt
	WP_INFLAMMATORY_RESPONSE_PATHWAY.v2023.1.Hs.gmt
	GOBP_ACUTE_INFLAMMATORY_RESPONSE.v2023.1.Hs.gmt
	GOBP_ACUTE_INFLAMMATORY_RESPONSE_TO_ANTIGENIC_STIMULUS.v2023.1.Hs.gmt
	GOBP_CHRONIC_INFLAMMATORY_RESPONSE.v2023.1.Hs.gmt
	GOBP_CYTOKINE_PRODUCTION_INVOLVED_IN_INFLAMMATORY_RESPONSE.v2023.1.Hs.gmt
	GOBP_INFLAMMATORY_CELL_APOPTOTIC_PROCESS.v2023.1.Hs.gmt
myeloid	GOBP_MYELOID_LEUKOCYTE_DIFFERENTIATION.v2023.1.Hs.gmt
	GOBP_MYELOID_PROGENITOR_CELL_DIFFERENTIATION.v2023.1.Hs.gmt
	GOBP_NEGATIVE_REGULATION_OF_MYELOID_CELL_APOPTOTIC_PROCESS.v2023.1.Hs.gmt
	GOBP_NEGATIVE_REGULATION_OF_MYELOID_CELL_DIFFERENTIATION.v2023.1.Hs.gmt
	GOBP_NEGATIVE_REGULATION_OF_MYELOID_LEUKOCYTE_DIFFERENTIATION.v2023.1.Hs.gmt
	GOBP_POSITIVE_REGULATION_OF_MYELOID_LEUKOCYTE_DIFFERENTIATION.v2023.1.Hs.gmt
	MA_MYELOID_DIFFERENTIATION_DN.v2023.1.Hs.gmt
	MA_MYELOID_DIFFERENTIATION_UP.v2023.1.Hs.gmt
	BROWN_MYELOID_CELL_DEVELOPMENT_DN.v2023.1.Hs.gmt
	BROWN_MYELOID_CELL_DEVELOPMENT_UP.v2023.1.Hs.gmt
	GOBP_MYELOID_CELL_DEVELOPMENT.v2023.1.Hs.gmt
	GOBP_MYELOID_CELL_DIFFERENTIATION.v2023.1.Hs.gmt
	GOBP_MYELOID_CELL_HOMEOSTASIS.v2023.1.Hs.gmt
Hallmark gene set	ALLMARK_ADIPOGENESIS
	HALLMARK_ALLOGRAFT_REJECTION
	HALLMARK_ANDROGEN_RESPONSE
	HALLMARK_ANGIOGENESIS
	HALLMARK_APICAL_JUNCTION
	HALLMARK_APICAL_SURFACE
	HALLMARK_APOPTOSIS
	HALLMARK_BILE_ACID_METABOLISM
	HALLMARK_CHOLESTEROL_HOMEOSTASIS
	HALLMARK_COAGULATION
	HALLMARK_COMPLEMENT
	HALLMARK_DNA_REPAIR
	HALLMARK_E2F_TARGETS
	HALLMARK_EPITHELIAL_MESENCHYMAL_TRA
	NSITION
	HALLMARK_ESTROGEN_RESPONSE_EARLY
	HALLMARK_ESTROGEN_RESPONSE_LATE
	HALLMARK_FATTY_ACID_METABOLISM
	HALLMARK_G2M_CHECKPOINT
	HALLMARK_GLYCOLYSIS
	HALLMARK_HEDGEHOG_SIGNALING
	HALLMARK_HEME_METABOLISM
	HALLMARK_HYPOXIA
	HALLMARK_IL2_STAT5_SIGNALING
	HALLMARK_IL6_JAK_STAT3_SIGNALING
	HALLMARK_INFLAMMATORY_RESPONSE
	HALLMARK_INTERFERON_ALPHA_RESPONSE
	HALLMARK_INTERFERON_GAMMA_RESPONSE
	HALLMARK_KRAS_SIGNALING_DN
	HALLMARK_KRAS_SIGNALING_UP
	HALLMARK_MITOTIC_SPINDLE
	HALLMARK_MTORC1_SIGNALING
	HALLMARK_MYC_TARGETS_V1
	HALLMARK_MYC_TARGETS_V2
	HALLMARK_MYOGENESIS
	HALLMARK_NOTCH_SIGNALING
	HALLMARK_OXIDATIVE_PHOSPHORYLATION
	HALLMARK_P53_PATHWAY
	HALLMARK_PANCREAS_BETA_CELLS
	HALLMARK_PEROXISOME
	HALLMARK_PI3K_AKT_MTOR_SIGNALING
	HALLMARK_PROTEIN_SECRETION
	HALLMARK_REACTIVE_OXYGEN_SPECIES_PATHWAY
	HALLMARK_SPERMATOGENESIS
	HALLMARK_TGF_BETA_SIGNALING
	HALLMARK_TNFA_SIGNALING_VIA_NFKB
	HALLMARK_UNFOLDED_PROTEIN_RESPONSE
	HALLMARK_UV_RESPONSE_DN
	HALLMARK_UV_RESPONSE_UP
	HALLMARK_WNT_BETA_CATENIN_SIGNALING
	HALLMARK_XENOBIOTIC_METABOLISM
C5	C5(ontology gene sets, 16008 gene sets)
	https://www.gsea-msigdb.org/gsea/msigdb/human/genesets.jsp?collection=C5
	GO (Gene Ontology, 10461 gene sets)
	GO:BP (GO biological process, 7647 gene sets)
	GO:CC (GO cellular component, 1015 gene sets)
	GO:MF (GO molecular function, 1799 gene sets)

## Sheet: GSEA libraries Human RNA seq da
GSEA: human RNA seq data
libraries from Molecular Signatures Database (MSigDB, v7.4
hematopoiesis	GOBP_CELL_PROLIFERATION_IN_BONE_MARROW.v2023.1.Hs.gmt
	GOBP_HEMATOPOIETIC_PROGENITOR_CELL_DIFFERENTIATION.v2023.1.Hs.gmt
	GOBP_HEMATOPOIETIC_STEM_CELL_DIFFERENTIATION.v2023.1.Hs.gmt
	GOBP_HEMATOPOIETIC_STEM_CELL_HOMEOSTASIS.v2023.1.Hs.gmt
	GOBP_HEMATOPOIETIC_STEM_CELL_PROLIFERATION.v2023.1.Hs.gmt
	GOBP_NEGATIVE_REGULATION_OF_HEMATOPOIETIC_PROGENITOR_CELL_DIFFERENTIATION.v2023.1.Hs.gmt
	GOBP_NEGATIVE_REGULATION_OF_HEMATOPOIETIC_STEM_CELL_DIFFERENTIATION.v2023.1.Hs.gmt
	GOBP_POSITIVE_REGULATION_OF_CELL_PROLIFERATION_IN_BONE_MARROW.v2023.1.Hs.gmt
	GOBP_POSITIVE_REGULATION_OF_HEMATOPOIETIC_PROGENITOR_CELL_DIFFERENTIATION.v2023.1.Hs.gmt
	GOBP_POSITIVE_REGULATION_OF_HEMATOPOIETIC_STEM_CELL_PROLIFERATION.v2023.1.Hs.gmt
	GOBP_REGULATION_OF_HEMATOPOIETIC_PROGENITOR_CELL_DIFFERENTIATION.v2023.1.Hs.gmt
	GOBP_REGULATION_OF_HEMATOPOIETIC_STEM_CELL_DIFFERENTIATION.v2023.1.Hs.gmt
	GOBP_REGULATION_OF_HEMATOPOIETIC_STEM_CELL_PROLIFERATION.v2023.1.Hs.gmt
	HAY_BONE_MARROW_CD34_POS_HSC.v2023.1.Hs.gmt
	KEGG_HEMATOPOIETIC_CELL_LINEAGE.v2023.1.Hs.gmt
	WP_HEMATOPOIETIC_STEM_CELL_DIFFERENTIATION.v2023.1.Hs.gmt
	GOBP_CELL_PROLIFERATION_IN_BONE_MARROW.v2023.1.Hs.gmt
	GOBP_POSITIVE_REGULATION_OF_CELL_PROLIFERATION_IN_BONE_MARROW.v2023.1.Hs.gmt
	HAY_BONE_MARROW_CD34_POS_HSC.v2023.1.Hs.gmt
inflammation	GOBP_INFLAMMATORY_RESPONSE.v2023.1.Hs.gmt
	GOBP_NEGATIVE_REGULATION_OF_ACUTE_INFLAMMATORY_RESPONSE.v2023.1.Hs.gmt
	GOBP_NEGATIVE_REGULATION_OF_CHRONIC_INFLAMMATORY_RESPONSE.v2023.1.Hs.gmt
	GOBP_NEGATIVE_REGULATION_OF_CYTOKINE_PRODUCTION_INVOLVED_IN_INFLAMMATORY_RESPONSE.v2023.1.Hs.gmt
	GOBP_NEGATIVE_REGULATION_OF_INFLAMMATORY_RESPONSE.v2023.1.Hs.gmt
	GOBP_NEGATIVE_REGULATION_OF_INFLAMMATORY_RESPONSE_TO_ANTIGENIC_STIMULUS.v2023.1.Hs.gmt
	GOBP_POSITIVE_REGULATION_OF_ACUTE_INFLAMMATORY_RESPONSE.v2023.1.Hs.gmt
	GOBP_POSITIVE_REGULATION_OF_ACUTE_INFLAMMATORY_RESPONSE_TO_ANTIGENIC_STIMULUS.v2023.1.Hs.gmt
	GOBP_POSITIVE_REGULATION_OF_CYTOKINE_PRODUCTION_INVOLVED_IN_INFLAMMATORY_RESPONSE.v2023.1.Hs.gmt
	GOBP_POSITIVE_REGULATION_OF_INFLAMMATORY_RESPONSE.v2023.1.Hs.gmt
	GOBP_POSITIVE_REGULATION_OF_INFLAMMATORY_RESPONSE_TO_ANTIGENIC_STIMULUS.v2023.1.Hs.gmt
	GOBP_POSITIVE_REGULATION_OF_MYELOID_LEUKOCYTE_CYTOKINE_PRODUCTION_INVOLVED_IN_IMMUNE_RESPONSE.v2023.1.Hs.gmt
	GOBP_REGULATION_OF_ACUTE_INFLAMMATORY_RESPONSE.v2023.1.Hs.gmt
	GOBP_REGULATION_OF_ACUTE_INFLAMMATORY_RESPONSE_TO_ANTIGENIC_STIMULUS.v2023.1.Hs.gmt
	GOBP_REGULATION_OF_CHRONIC_INFLAMMATORY_RESPONSE.v2023.1.Hs.gmt
	GOBP_REGULATION_OF_INFLAMMATORY_RESPONSE.v2023.1.Hs.gmt
	HALLMARK_INFLAMMATORY_RESPONSE.v2023.1.Hs.gmt
	SEKI_INFLAMMATORY_RESPONSE_LPS_DN.v2023.1.Hs.gmt
	SEKI_INFLAMMATORY_RESPONSE_LPS_UP.v2023.1.Hs.gmt
	WP_CYTOKINES_AND_INFLAMMATORY_RESPONSE.v2023.1.Hs.gmt
	WP_INFLAMMATORY_RESPONSE_PATHWAY.v2023.1.Hs.gmt
	GOBP_ACUTE_INFLAMMATORY_RESPONSE.v2023.1.Hs.gmt
	GOBP_ACUTE_INFLAMMATORY_RESPONSE_TO_ANTIGENIC_STIMULUS.v2023.1.Hs.gmt
	GOBP_CHRONIC_INFLAMMATORY_RESPONSE.v2023.1.Hs.gmt
	GOBP_CYTOKINE_PRODUCTION_INVOLVED_IN_INFLAMMATORY_RESPONSE.v2023.1.Hs.gmt
	GOBP_INFLAMMATORY_CELL_APOPTOTIC_PROCESS.v2023.1.Hs.gmt
	GOBP_ACUTE_INFLAMMATORY_RESPONSE.v2023.1.Hs.gmt
	GOBP_CELLULAR_RESPONSE_TO_STRESS.v2023.1.Hs.gmt
	RESPONSE_TO_STRESS.v2023.1.Hs.gmt
myeloid	GOBP_MYELOID_LEUKOCYTE_DIFFERENTIATION.v2023.1.Hs.gmt
	GOBP_MYELOID_PROGENITOR_CELL_DIFFERENTIATION.v2023.1.Hs.gmt
	GOBP_NEGATIVE_REGULATION_OF_MYELOID_CELL_APOPTOTIC_PROCESS.v2023.1.Hs.gmt
	GOBP_NEGATIVE_REGULATION_OF_MYELOID_CELL_DIFFERENTIATION.v2023.1.Hs.gmt
	GOBP_NEGATIVE_REGULATION_OF_MYELOID_LEUKOCYTE_DIFFERENTIATION.v2023.1.Hs.gmt
	GOBP_POSITIVE_REGULATION_OF_MYELOID_LEUKOCYTE_DIFFERENTIATION.v2023.1.Hs.gmt
	MA_MYELOID_DIFFERENTIATION_DN.v2023.1.Hs.gmt
	MA_MYELOID_DIFFERENTIATION_UP.v2023.1.Hs.gmt
	BROWN_MYELOID_CELL_DEVELOPMENT_DN.v2023.1.Hs.gmt
	BROWN_MYELOID_CELL_DEVELOPMENT_UP.v2023.1.Hs.gmt
	GOBP_MYELOID_CELL_DEVELOPMENT.v2023.1.Hs.gmt
	GOBP_MYELOID_CELL_DIFFERENTIATION.v2023.1.Hs.gmt
	GOBP_MYELOID_CELL_HOMEOSTASIS.v2023.1.Hs.gmt
Hallmark gene set	HALLMARK_ADIPOGENESIS
	HALLMARK_ALLOGRAFT_REJECTION
	HALLMARK_ANDROGEN_RESPONSE
	HALLMARK_ANGIOGENESIS
	HALLMARK_APICAL_JUNCTION
	HALLMARK_APICAL_SURFACE
	HALLMARK_APOPTOSIS
	HALLMARK_BILE_ACID_METABOLISM
	HALLMARK_CHOLESTEROL_HOMEOSTASIS
	HALLMARK_COAGULATION
	HALLMARK_COMPLEMENT
	HALLMARK_DNA_REPAIR
	HALLMARK_E2F_TARGETS
	HALLMARK_EPITHELIAL_MESENCHYMAL_TRA
	NSITION
	HALLMARK_ESTROGEN_RESPONSE_EARLY
	HALLMARK_ESTROGEN_RESPONSE_LATE
	HALLMARK_FATTY_ACID_METABOLISM
	HALLMARK_G2M_CHECKPOINT
	HALLMARK_GLYCOLYSIS
	HALLMARK_HEDGEHOG_SIGNALING
	HALLMARK_HEME_METABOLISM
	HALLMARK_HYPOXIA
	HALLMARK_IL2_STAT5_SIGNALING
	HALLMARK_IL6_JAK_STAT3_SIGNALING
	HALLMARK_INFLAMMATORY_RESPONSE
	HALLMARK_INTERFERON_ALPHA_RESPONSE
	HALLMARK_INTERFERON_GAMMA_RESPONSE
	HALLMARK_KRAS_SIGNALING_DN
	HALLMARK_KRAS_SIGNALING_UP
	HALLMARK_MITOTIC_SPINDLE
	HALLMARK_MTORC1_SIGNALING
	HALLMARK_MYC_TARGETS_V1
	HALLMARK_MYC_TARGETS_V2
	HALLMARK_MYOGENESIS
	HALLMARK_NOTCH_SIGNALING
	HALLMARK_OXIDATIVE_PHOSPHORYLATION
	HALLMARK_P53_PATHWAY
	HALLMARK_PANCREAS_BETA_CELLS
	HALLMARK_PEROXISOME
	HALLMARK_PI3K_AKT_MTOR_SIGNALING
	HALLMARK_PROTEIN_SECRETION
	HALLMARK_REACTIVE_OXYGEN_SPECIES_PATHWAY
	HALLMARK_SPERMATOGENESIS
	HALLMARK_TGF_BETA_SIGNALING
	HALLMARK_TNFA_SIGNALING_VIA_NFKB
	HALLMARK_UNFOLDED_PROTEIN_RESPONSE
	HALLMARK_UV_RESPONSE_DN
	HALLMARK_UV_RESPONSE_UP
	HALLMARK_WNT_BETA_CATENIN_SIGNALING
	HALLMARK_XENOBIOTIC_METABOLISM
C5	C5(ontology gene sets, 16008 gene sets)
	https://www.gsea-msigdb.org/gsea/msigdb/human/genesets.jsp?collection=C5
	GO (Gene Ontology, 10461 gene sets)
	GO:BP (GO biological process, 7647 gene sets)
	GO:CC (GO cellular component, 1015 gene sets)
	GO:MF (GO molecular function, 1799 gene sets)

## Sheet: GSEA libraries proteomics
GSEA: proteomics
GOBP_INTERLEUKIN_15_MEDIATED_SIGNALING_PATHWAY.v2023.1.Hs.gmt
GOBP_LEUKOCYTE_CELL_CELL_ADHESION.v2023.1.Hs.gmt
GOBP_MDA_5_SIGNALING_PATHWAY.v2023.1.Hs.gmt
GOBP_NEGATIVE_REGULATION_OF_RESPONSE_TO_OXIDATIVE_STRESS.v2023.1.Hs.gmt
GOBP_POSITIVE_REGULATION_OF_CHOLESTEROL_EFFLUX.v2023.1.Hs.gmt
GOBP_POSITIVE_REGULATION_OF_CHOLESTEROL_STORAGE.v2023.1.Hs.gmt
GOBP_REGULATION_OF_INTEGRIN_MEDIATED_SIGNALING_PATHWAY.v2023.1.Hs.gmt
GOBP_REGULATION_OF_INTERLEUKIN_1_MEDIATED_SIGNALING_PATHWAY.v2023.1.Hs.gmt
GOBP_REGULATION_OF_INTERLEUKIN_6_MEDIATED_SIGNALING_PATHWAY.v2023.1.Hs.gmt
GOBP_REGULATION_OF_TYPE_I_INTERFERON_MEDIATED_SIGNALING_PATHWAY.v2023.1.Hs.gmt
GOBP_RESPONSE_TO_OXIDATIVE_STRESS.v2023.1.Hs.gmt
GOBP_STRESS_ACTIVATED_PROTEIN_KINASE_SIGNALING_CASCADE.v2023.1.Hs.gmt
GOMF_CELL_CELL_ADHESION_MEDIATOR_ACTIVITY.v2023.1.Hs.gmt
HALLMARK_CHOLESTEROL_HOMEOSTASIS.v2023.1.Hs.gmt
HALLMARK_FATTY_ACID_METABOLISM.v2023.1.Hs.gmt
HALLMARK_OXIDATIVE_PHOSPHORYLATION.v2023.1.Hs.gmt
HALLMARK_TNFA_SIGNALING_VIA_NFKB.v2023.1.Hs.gmt
HARRIS_HYPOXIA.v2023.1.Hs.gmt
INTERLEUKIN_1_SECRETION.v2023.1.Hs.gmt
JAIN_NFKB_SIGNALING.v2023.1.Hs.gmt
KEGG_CELL_ADHESION_MOLECULES_CAMS.v2023.1.Hs.gmt
KEGG_FATTY_ACID_METABOLISM.v2023.1.Hs.gmt
KEGG_FOCAL_ADHESION.v2023.1.Hs.gmt
KEGG_OXIDATIVE_PHOSPHORYLATION.v2023.1.Hs.gmt
REACTOME_CHOLESTEROL_BIOSYNTHESIS.v2023.1.Hs.gmt
REACTOME_CITRIC_ACID_CYCLE_TCA_CYCLE.v2023.1.Hs.gmt
REACTOME_INTERLEUKIN_1_FAMILY_SIGNALING.v2023.1.Hs.gmt
REACTOME_METABOLISM_OF_AMINO_ACIDS_AND_DERIVATIVES.v2023.1.Hs.gmt
REACTOME_NFKB_AND_MAP_KINASES_ACTIVATION_MEDIATED_BY_TLR4_SIGNALING_REPERTOIRE.v2023.1.Hs.gmt
REACTOME_OXIDATIVE_STRESS_INDUCED_SENESCENCE.v2023.1.Hs.gmt
REACTOME_PYRUVATE_METABOLISM_AND_CITRIC_ACID_TCA_CYCLE.v2023.1.Hs.gmt
TIAN_TNF_SIGNALING_VIA_NFKB.v2023.1.Hs.gmt
WEIGEL_OXIDATIVE_STRESS_RESPONSE.v2023.1.Hs.gmt
WP_CHEMOKINE_SIGNALING_PATHWAY.v2023.1.Hs.gmt
WP_FATTY_ACID_BIOSYNTHESIS.v2023.1.Hs.gmt
WP_IL1_SIGNALING_PATHWAY.v2023.1.Hs.gmt
WP_INTERFERON_TYPE_I_SIGNALING_PATHWAYS.v2023.1.Hs.gmt
\WP_MITOCHONDRIAL_COMPLEX_I_ASSEMBLY_MODEL_OXPHOS_SYSTEM.v2023.1.Hs.gmt
WP_OXIDATIVE_PHOSPHORYLATION.v2023.1.Hs.gmt
\WP_PENTOSE_PHOSPHATE_METABOLISM.v2023.1.Hs.gmt
WUNDER_INFLAMMATORY_RESPONSE_AND_CHOLESTEROL_UP.v2023.1.Hs.gmt
ASTIER_INTEGRIN_SIGNALING.v2023.1.Hs.gmt
GOBP_CELL_CELL_SIGNALING.v2023.1.Hs.gmt
GOBP_CYTOKINE_MEDIATED_SIGNALING_PATHWAY.v2023.1.Hs.gmt
GOBP_GLYCOLYTIC_PROCESS_THROUGH_FRUCTOSE_6_PHOSPHATE.v2023.1.Hs.gmt
GOBP_INTEGRATED_STRESS_RESPONSE_SIGNALING.v2023.1.Hs (1).gmt
GOBP_INTEGRATED_STRESS_RESPONSE_SIGNALING.v2023.1.Hs.gmt
GOBP_INTEGRIN_MEDIATED_SIGNALING_PATHWAY.v2023.1.Hs.gmt
